# Supplementary material for: A recessive mutation in muscadine grapes causes berry color-loss without influencing anthocyanin pathway
Source: Commun Biol. 2022 Sep 24;5:1012. doi: 10.1038/s42003-022-04001-8 (PMC9509324; doi:10.1038/s42003-022-04001-8)
Supplement: Supplementary file 3 — Supplementary Data 1 [file 42003_2022_4001_MOESM3_ESM.xlsx]

## Sheet: Sheet1
Supplemenatry Data 1. Berry color phenotype and HRM predicted GST4b genotypes of 272 and 56 muscadine breeding lines and cultivars, respectively.
Genotype ID	Visible Colour	TAC (µg/g DW)	GST4b Genotype
(T1)11-3-2	Dark Red	377.13	C : T
(T1)11-5-2	Dark Red	745.61	C : C
(T1)11-8-5	Black	332.81	C : T
A3-1-2	Dark Red	324.26	C : T
A14-13-1	Black	720.83	C : T
A14-14-2	Black	182.74	C : T
A14-16-2	Black	270.6	C : T
A16-6-1	Black	435.45	C : T
A18-1-2	Bronze	5.44	T : T
A18-8-2	Bronze	22.55	T : T
A19-13-1	Black	507.32	C : T
A19-13-2	Dark Red	522.54	C : T
A20-3-3	Bronze	5.44	T : T
A20-5-1	Bronze	15.55	T : T
A26-6-1	Bronze	3.11	T : T
A26-16-1	Bronze	3.11	T : T
A27-4-1	Bronze	5.44	T : T
A27-5-1	Bronze	3.89	T : T
A30-13-2	Black	625.07	C : T
B1-1-3	Red	10.11	C : T
B1-4-2	Bronze	3.11	T : T
B1-5-1	Bronze	2.34	T : T
B1-5-3	Bronze	3.34	T : T
B1-6-2	Black	442.34	C : T
B1-6-3	Bronze	7	T : T
B2-1-2	Bronze	2.34	T : T
B2-4-2	Black	391.35	C : T
B2-4-4	Dark Red	363.58	C : T
B3-1-1	Dark Red	68.43	C : T
B20-15-2	Bronze	3.89	T : T
B20-18-2	Black	572.41	C : T
B25-2-2	Dark Red	87.09	C : T
B25-14-1	Bronze	5.44	T : T
C1-3-1	Bronze	2.5	T : T
C1-8-1	Bronze	3.89	T : T
C1-10-2	Bronze	7	T : T
C1-14-1	Dark Red	269.83	C : T
C2-9-2	Dark Red	61.43	C : T
C2-12-1	Bronze	9.33	T : T
C2-15-2	Bronze	4.67	T : T
C3-4-1	Bronze	3.88	T : T
C3-13-1	Bronze	4.65	T : T
C5-1-1	Bronze	4.63	T : T
C5-9-1	Black	496.12	C : T
C5-12-1	Bronze	3.89	T : T
C5-15-2	Black	559.98	C : T
C6-4-2	Bronze	3.87	T : T
C6-5-1	Bronze	2.36	T : T
C6-10-2	Dark Red	112.75	C : T
C6-13-1	Bronze	4.66	T : T
C7-5-2	Dark Red	98.16	C : T
C7-10-1	Black	395.46	C : T
C7-14-1	Bronze	3.89	T : T
C8-6-1	Bronze	3.89	T : T
C8-13-1	Red	45.1	C : T
C11-2-2	Dark Red	1220.05	C : T
C11-3-2	Bronze	2.33	T : T
C11-4-1	Bronze	7	T : T
C11-7-1	Dark Red	288.49	C : T
C12-10-1	Bronze	4.67	T : T
C13-9-1	Bronze	7.07	T : T
C13-15-2	Bronze	3.85	T : T
D6-7-1	Bronze	4.64	T : T
D7-1-1	Dark Red	321.2	C : C
D7-4-1	Dark Red	489.77	C : T
D7-9-1	Bronze	3.89	T : T
D7-21-1	Dark Red	967.43	C : C
E12-13-1	Bronze	5.43	T : T
E13-1-1	Dark Red	79.31	C : T
E13-1-2	Dark Red	300.93	C : T
E13-4-1	Dark Red	260.49	C : T
E14-4-2	Bronze	2.44	T : T
E15-1-1	Dark Red	119.75	C : T
E15-1-2	Black	835.14	C : T
E15-2-2	Red	70.76	C : T
E15-2-3	Black	1532.76	C : T
E15-3-1	Black	364.58	C : T
E15-3-2	Black	660.96	C : T
E15-4-1	Black	859.35	C : T
E15-6-2	Dark Red	283.04	C : T
E15-6-3	Black	87.87	C : T
E15-7-1	Black	662.51	C : T
E15-8-2	Black	363.03	C : T
E15-8-3	Black	1464.21	C : T
E15-9-2	Dark Red	375.58	C : T
E15-10-1	Dark Red	194.4	C : T
E16-4-2	Bronze	10.89	T : T
E16-5-2	Bronze	3.89	T : T
E16-6-2	Bronze	2.4	T : T
E16-8-2	Dark Red	513.55	C : T
E16-9-1	Black	538.31	C : T
E16-10-1	Black	541.21	C : T
E16-12-3	Dark Red	220.39	C : T
O15-17-1	Dark Red	167.18	C : T
O15-1-1	Bronze	3.11	T : T
O15-1-2	Red	34.21	C : T
O15-1-3	Red	58.32	C : T
O15-1-4	Dark Red	151.63	C : T
O15-1-5	Bronze	12.44	T : T
O15-14-1	Bronze	3.71	T : T
O16-12-1	Bronze	10.11	T : T
O17-6-1	Bronze	3.11	T : T
O17-15-1	Dark Red	669.51	C : T
O17-15-2	Black	345.25	C : T
O17-16-2[1]	Black	311.82	C : T
O17-17-1	Black	769.82	C : C
O17-17-2	Black	585.2	C : T
O17-18-1	Black	449.45	C : T
O17-19-1	Black	694.39	C : T
O17-19-2	Black	786.15	C : T
O18-2-1	Black	650.07	C : T
O18-3-1	Bronze	3.85	T : T
O18-8-1	Bronze	4.67	T : T
O18-9-1	Bronze	3.11	T : T
O18-10-1	Black	468.52	C : T
O18-13-2	Bronze	3.89	T : T
O18-14-2	Black	481.33	C : T
O18-15-1	Dark Red	459.56	C : T
O18-17-1	Bronze	7.78	T : T
O19-5-1	Black	346.81	C : T
O19-8-2	Black	293.93	C : T
O19-9-2	Bronze	3.11	T : T
O19-10-1	Black	183.51	C : T
O19-13-2	Dark Red	407.46	C : T
O19-14-2	Black	143.97	C : T
O19-15-1	Black	837.57	C : T
O19-16-1	Dark Red	72.32	C : T
O20-2-1	Black	89.61	C : T
O20-2-2	Black	560.65	C : T
O21-1-2	Bronze	3.89	T : T
O21-2-2	Dark Red	133.68	C : T
O21-3-1	Dark Red	629.85	C : T
O21-18-1	Bronze	3.11	T : T
O22-8-2[2]	Black	585.53	C : T
O22-8-2[3]	Black	352.35	C : T
O22-12-1	Bronze	2.35	T : T
O22-18-2	Bronze	5.44	T : T
O22-19-2	Bronze	3.89	T : T
O22-20-1	Black	461.89	C : C
O23-2-2	Black	798.59	C : T
O23-3-2	Dark Red	103.42	C : C
O23-4-1	Bronze	1.4	T : T
O23-5-1	Bronze	2.5	T : T
O23-5-2	Bronze	5.43	T : T
O23-5-3	Bronze	6.22	T : T
O23-5-4	Black	332.81	C : T
O23-6-2	Black	607.31	C : T
O23-7-1	Black	267.49	C : T
O23-8-2	Bronze	3.89	T : T
O23-9-1	Bronze	4.71	T : T
O23-9-2	Black	367.36	C : T
O23-9-3	Bronze	4.68	T : T
O23-11-1	Black	514.77	C : T
O23-11-2	Dark Red	238.72	C : T
O23-12-1	Black	493.01	C : C
O23-12-2	Black	377.91	C : T
O23-13-2	Black	117.42	C : T
O23-14-2	Red	44.32	C : T
O23-15-1	Bronze	4.67	T : T
O23-15-2	Black	168.74	C : T
O23-16-2	Black	305.61	C : T
O23-17-1	Dark Red	244.17	C : T
O23-17-2	Bronze	3.11	T : T
O23-18-1	Black	1031.09	C : T
O23-20-1	Bronze	3.89	T : T
O24-2-1	Black	617.41	C : C
O24-2-2	Black	187.41	C : C
O24-3-1	Bronze	3.89	T : T
O24-4-1	Black	164.07	C : T
O24-4-2	Bronze	7.78	T : T
O24-5-1	Black	1336.35	C : T
O24-5-2	Black	1069.87	C : T
O24-5-3	Black	477.44	C : T
O24-6-2	Black	127.53	C : T
O24-7-2	Black	758.93	C : T
O24-8-1	Red	19.44	C : T
O24-8-2	Bronze	3.11	T : T
O24-8-4	Bronze	4.66	T : T
O24-9-1	Bronze	4.67	T : T
O24-9-2	Bronze	2.34	T : T
O24-9-3	Black	259.07	C : T
O24-9-4	Black	337.48	C : T
O24-11-1	Bronze	6.44	T : T
O24-11-4	Dark Red	328.81	C : T
O24-12-1	Black	335.59	C : T
O24-12-3	Dark Red	70.76	C : T
O24-14-1	Bronze	3.11	T : T
O24-14-2	Black	413.68	C : T
O24-15-1	Bronze	3.11	T : T
O24-15-2	Dark Red	111.97	C : C
O24-15-3	Red	56.76	C : T
O24-18-1	Dark Red	188.18	C : T
O24-19-2	Dark Red	180.4	C : T
O24-20-1	Dark Red	491.44	C : T
O24-20-2	Dark Red	80.09	C : T
O25-1-1	Bronze	2.57	T : T
O25-2-1	Black	538.87	C : T
O25-2-2	Bronze	3.11	T : T
O25-4-1	Bronze	3.89	T : T
O25-10-1	Bronze	3.09	T : T
O25-18-1	Red	23.89	C : T
O25-19-1	Red	31.11	C : T
O26-6-1	Black	463.55	C : T
O26-6-2	Bronze	5.44	T : T
O26-10-1	Bronze	3.89	T : T
O26-15-1	Bronze	3.88	T : T
O26-17-1	Bronze	3.11	T : T
O26-19-1	Bronze	6.22	T : T
O27-6-2	Bronze	3.89	T : T
O27-9-1	Bronze	3.87	T : T
O27-10-2	Bronze	5.44	T : T
O27-16-2	Bronze	5.43	T : T
O28-1-2	Bronze	3.89	T : T
O28-2-1	Bronze	3.86	T : T
O28-2-2	Black	322.68	C : T
O28-3-1	Bronze	5.01	T : T
O28-3-2	Dark Red	283.04	C : T
O28-4-2[2]	Bronze	3.11	T : T
O28-5-2	Black	254.27	C : T
O28-8-2	Black	377.24	C : T
O28-9-2	Bronze	3.11	T : T
O28-12-1	Black	379.47	C : T
O28-17-1	Red	46.66	C : T
O28-20-1	Black	1757.47	C : T
O29-2-1	Bronze	3.11	T : T
O29-2-2	Bronze	4.71	T : T
O29-2-3	Black	436.12	C : T
O29-4-2	Black	358.13	C : T
O29-19-1	Bronze	3.89	T : T
O33-6-1	Bronze	2.36	T : T
O33-9-1	Black	361.58	C : T
O33-10-4	Black	270.61	C : T
O33-15-1	Black	317.26	C : T
O33-11-1	Black	424.57	C : T
O33-11-2	Black	538.09	C : T
O33-12-2	Bronze	3.89	T : T
O33-16-2	Black	770.6	C : T
O33-16-3	Black	541.87	C : T
O34-12-2	Black	1362.35	C : C
O34-17-2	Black	853.02	C : T
O34-19-1	Black	534.21	C : T
O34-20-1	Black	372.91	C : T
O34-20-2	Black	457.23	C : T
O34-20-3	Black	759.71	C : T
O35-16-1	Black	191.29	C : T
O35-16-2	Black	742.61	C : C
O40-15-1	Dark Red	763.6	C : T
O40-21-1	Red	37.32	C : T
O40-21-2	Black	363.14	C : T
O41-2-1	Black	1099.62	C : T
O41-3-1	Black	151.63	C : T
O41-5-2	Bronze	2.34	T : T
O41-8-2	Bronze	7.78	T : T
O41-10-1	Bronze	9.33	T : T
O41-11-2	Bronze	4.67	T : T
O41-13-2	Dark Red	255.83	C : T
O41-15-2	Bronze	7.77	T : T
O41-16-1	Bronze	3.89	T : T
O41-18-1	Bronze	5.44	T : T
O41-19-1	Bronze	5.43	T : T
O42-3-1	Bronze	2.4	T : T
O42-13-2	Bronze	10.11	T : T
O42-21-1	Black	83.2	C : T
O43-1-1	Bronze	3.89	T : T
O43-15-2	Bronze	7	T : T
O43-16-1	Bronze	3.11	T : T
O43-18-1	Bronze	2.37	T : T
O43-20-3	Black	423.79	C : T
O43-21-1	Black	284.6	C : T
O43-23-1	Black	356.18	C : T
O44-14-1	Bronze	4.83	T : T
O44-16-3	Bronze	5.67	T : T
African Queen	Dark Red	349.92	C : T
Alachua	Black	267.49	C : T
Albermarle	Black	190.51	C : T
Black Beauty	Dark Red	241.83	C : T
Black Fry	Dark Red	230.95	C : T
Carlos	Bronze	5.44	T : T
Cowart	Dark Red	220.06	C : T
Darlene	Bronze	3.89	T : T
Digby	Bronze	7.01	T : T
Dixie	Bronze	3.89	T : T
Dixieland	Bronze	4.67	T : T
Dixie Red	Bronze	3.11	T : T
Doreen	Bronze	5.01	T : T
Early Fry	Bronze	2.61	T : T
Eudora	Dark Red	87.87	C : T
Farrer	Dark Red	225.51	C : T
Floriana	Black	1199.05	C : T
Florida Fry	Bronze	6.22	T : T
Fry	Bronze	5.44	T : T
Fry Seedless	Red	25.66	C : T
Golden Isles	Red	51.35	C : T
Granny Val	Bronze	5.78	T : T
Higgins	Bronze	7.78	T : T
Hunt	Dark Red	514.66	C : T
Ison	Black	266.05	C : T
Jane Bell	Bronze	3.89	T : T
Janet	Bronze	5.44	T : T
Jumbo	Black	456.45	C : T
Later Fry	Bronze	4.67	T : T
Loomis	Red	40.43	C : T
Magnolia	Bronze	4.66	T : T
Majesty	Black	514.25	C : T
Nesbitt	Black	403.91	C : T
Noble	Black	2329.37	C : C
Onyx	Black	845.25	C : C
Pam	Bronze	3.89	T : T
Pineapple	Bronze	4.67	T : T
Pride	Black	785.59	C : C
Regale	Black	524.55	C : T
Rosa	Red	11.65	C : T
Scarlett	Bronze	3.87	T : T
Scuppernong	Bronze	5.44	T : T
Senoria	Bronze	6.22	T : T
Southern Home	Dark Red	434.68	C : T
Southern Jewel	Dark Red	178.68	C : T
Southern Land	Dark Red	196.73	C : T
Sugargate	Black	150.85	C : T
Sugarpop	Bronze	2.34	T : T
Summit	Bronze	3.89	T : T
Supreme	Black	363.91	C : T
Sweet Jenny	Bronze	10.11	T : T
Tara	Bronze	3.11	T : T
Tarheel	Black	1153.95	C : T
Triumph	Bronze	2.34	T : T
Watergate	Bronze	4.22	T : T
Welder	Bronze	3.89	T : T
