# Supplementary material for: A recessive mutation in muscadine grapes causes berry color-loss without influencing anthocyanin pathway
Source: Commun Biol. 2022 Sep 24;5:1012. doi: 10.1038/s42003-022-04001-8 (PMC9509324; doi:10.1038/s42003-022-04001-8)
Supplement: Supplementary file 4 — Supplementary Data 2 [file 42003_2022_4001_MOESM4_ESM.xlsx]

## Sheet: Read mapping rate
Supplementary Data 2. Summary of read mapping rate of RNA-Seq libraries of C5 and LF muscadine berries at different developmental stages; Fruit-set (FS), Véraison (V), and ripening (R).
Sample ID	Input Read Pairs	Both Surviving reads	Both Surviving reads (%)	Mapping rate %	Total mapping reads
C5_FS_1	27677325	27458945	0.9921	0.795663	21585048
C5_FS_2	30885976	30528907	0.9884	0.783178	23909556
C5_FS_3	20248733	19870674	0.9813	0.786167	15621668
C5_V_1	22760379	22573415	0.9918	0.796227	17973564
C5_V_2	23694897	23355714	0.9857	0.790536	18463539
C5_V_3	25349739	24978603	0.9854	0.780996	19508199
C5_R_1	22838101	22559104	0.9878	0.78071	17612119
C5_R_2	25745823	25498248	0.9904	0.774932	19759406
C5_R_3	26993516	26633268	0.9867	0.774157	20618323
LF_FS_1	38826115	38345900	0.9876	0.780802	29940561
LF_FS_2	27063126	26752151	0.9885	0.78484	20996158
LF_FS_3	21572978	21174193	0.9815	0.783573	16591521
LF_V_1	28132893	27808715	0.9885	0.794678	22098966
LF_V_2	22289576	21927720	0.9838	0.777163	17041407
LF_V_3	24077380	23748847	0.9864	0.791933	18807500
LF_R_1	28534735	28198158	0.9882	0.78671	22183761
LF_R_2	19566908	19351042	0.989	0.792805	15341611
LF_R_3	18887154	18737158	0.9921	0.801646	15020564
