# Supplementary material for: A recessive mutation in muscadine grapes causes berry color-loss without influencing anthocyanin pathway
Source: Commun Biol. 2022 Sep 24;5:1012. doi: 10.1038/s42003-022-04001-8 (PMC9509324; doi:10.1038/s42003-022-04001-8)
Supplement: Supplementary file 5 — Supplementary Data 3 [file 42003_2022_4001_MOESM5_ESM.xlsx]

## Sheet: DE_Genes
Supplementary Data 3a. Differentially expressed genes over time course of C5 muscadine berry throughout development. By using DESeq2 and EdgeR, each fruit developmental stage was compared to each former time point resulted in 8034 non-redundant differentially expressed genes with log2fold >1.5 or < -1.5.
	DESq2		EdgeR		Common genes between DESq2 + EdgeR	unique in DESq2	unique in EdgeR	common + unique genes between DESq2 + EdgeR
Condition	SigGenes	Log2fold>±1.5	SigGenes	Log2fold>±1.5	Log2fold>±1.5	Log2fold>±1.5	Log2fold>±1.5	Log2fold>±1.5
C5V-C5FS	11669	4854	11225	4495	4332	522	163	5017
C5R-C5V	11947	5520	11698	5149	5010	510	139	5659
Supplementary Data 3b. Genes that are commonly differentially expressed over time course of C5 muscadine berry throughout development, as well as those that are uniquely picked by DESeq2 and/or EdgeR pipeline when each stage was compared to each consecutive time point, and the log2fold >1.5 or < -1.5, were further checked.
	Induced		Repressed
	DESeq2	EdgeR	DESeq2	EdgeR
V-FS	2211	2180	2643	2315
R-V	1061	1014	4459	4135
Supplementary Data 3c. Total number of DEGs (FDR<0.05).
	Induced	Repressed	Total
VvFS	2346	2671	5017
RvV	1108	4551	5659

## Sheet: V-FS
Supplementary Data 3d. Differentially expressed genes over time course of C5 muscadine berry throughout development. By using DESeq2 and EdgeR, each fruit developmental stage was compared to each former time point resulted in 8034 non-redundant differentially expressed genes with log2fold >1.5 or < -1.5.
GENEID	baseMean	log2FoldChange	lfcSE	stat	pvalue	padj	logFC	unshrunk.logFC	logCPM	PValue	FDR
evm.model.chr1.10	9.8434	-7.18036	1.44533	-4.96796	6.77e-07	2.64e-06	-7.77519	-1.44269e+08	-0.508865	5.07e-05	0.000332318
evm.model.chr1.100	35.4307	-2.06395	0.471568	-4.37678	1.2e-05	4.01e-05	-1.98959	-2.00231	0.944589	0.00220399	0.00860381
evm.model.chr1.1000	12.3182	-7.29042	1.41078	-5.16765	2.37e-07	9.72e-07	-7.88665	-1.44269e+08	-0.237192	7.28e-05	0.000452282
evm.model.chr1.1003	25.6276	-2.99711	0.684244	-4.38017	1.19e-05	3.95e-05	-2.95182	-2.96752	0.656094	0.00153483	0.00628473
evm.model.chr1.1009	26.6955	-2.18555	0.577719	-3.78307	0.000154905	0.000435486	-2.15675	-2.17063	0.657665	0.00390859	0.0141973
evm.model.chr1.1017	2920.64	-2.03612	0.112578	-18.0864	4.08e-73	3e-71	-2.00603	-2.00613	7.25025	2.59e-12	2.04e-10
evm.model.chr1.1027	390.765	2.37449	0.216594	10.9628	5.77e-28	9.77e-27	2.38929	2.39076	4.37363	4.43e-09	9.79e-08
evm.model.chr1.103	16.1144	3.03428	0.722272	4.20103	2.66e-05	8.42e-05	3.00438	3.06815	-0.156485	0.000530452	0.00252249
evm.model.chr1.1030	25.7125	-2.75027	0.936761	-2.93594	0.00332542	0.0073808	-2.69076	-2.70806	0.630182	0.0119418	0.037016
evm.model.chr1.1031	486.837	-4.17634	0.138592	-30.134	1.74e-199	1.21e-196	-4.15553	-4.15752	4.66643	3.18e-11	1.5e-09
evm.model.chr1.1033	396.518	-2.2784	0.201601	-11.3015	1.29e-29	2.32e-28	-2.21163	-2.21297	4.39073	8.61e-09	1.73e-07
evm.model.chr1.1056	1897.17	2.8157	0.119069	23.6476	1.25e-123	2.5e-121	2.84731	2.84786	6.65736	3.99e-15	1.43e-12
evm.model.chr1.1058	59.5198	-1.68802	0.343011	-4.92118	8.6e-07	3.32e-06	-1.56871	-1.57268	1.69388	0.00206624	0.00813036
evm.model.chr1.1059	23.2514	-2.90598	0.652359	-4.45457	8.41e-06	2.86e-05	-3.01026	-3.03716	0.506559	0.00173099	0.00697517
evm.model.chr1.1065	3087.29	3.33771	0.181085	18.4317	7.31e-76	5.7e-74	3.36902	3.37102	7.36744	2.39e-13	3.1e-11
evm.model.chr1.1068	220.678	4.29848	0.442439	9.71542	2.59e-22	3.36e-21	4.35649	4.35983	3.55245	2.07e-08	3.76e-07
evm.model.chr1.1076	49.0723	-2.40712	0.607317	-3.96353	7.39e-05	0.000218331	-2.38235	-2.39569	1.47623	0.00241066	0.00930572
evm.model.chr1.1079	156.405	-11.4624	1.20858	-9.4842	2.44e-21	3.02e-20	-12.0521	-1.44269e+08	3.06769	6.5e-10	1.96e-08
evm.model.chr1.1123	302.094	-2.77023	0.724927	-3.82139	0.0001327	0.000377518	-2.72036	-2.72171	3.99383	4.47e-05	0.000296914
evm.model.chr1.1134	147.369	2.77077	0.297146	9.32461	1.11e-20	1.33e-19	2.79477	2.79946	2.9704	8.66e-08	1.31e-06
evm.model.chr1.1136	196.662	5.22185	0.711453	7.3397	2.14e-13	1.56e-12	5.22993	5.23653	3.38719	1.43e-07	2.01e-06
evm.model.chr1.1141	229.162	1.79477	0.238139	7.53665	4.82e-14	3.71e-13	1.82001	1.82227	3.603	3.1e-06	2.89e-05
evm.model.chr1.1163	708.826	-1.94337	0.625021	-3.10928	0.00187543	0.00438752	-1.91415	-1.91441	5.2033	3.54e-05	0.000242077
evm.model.chr1.1167	16.3035	-6.72968	1.34559	-5.00129	5.69e-07	2.24e-06	-6.39056	-6.83328	0.0899707	2.59e-05	0.00018496
evm.model.chr1.1169	67.0438	-3.14912	0.397115	-7.93	2.19e-15	1.87e-14	-3.11744	-3.12699	1.92165	8.78e-06	7.17e-05
evm.model.chr1.1172	137.199	-2.41958	0.483022	-5.00926	5.46e-07	2.15e-06	-2.39052	-2.39238	2.88666	0.000237367	0.00125677
evm.model.chr1.1175	2032.13	-4.75154	0.175626	-27.0549	3.35e-161	1.32e-158	-4.71708	-4.71804	6.71722	2.34e-15	9.43e-13
evm.model.chr1.1176	61.4906	3.36973	0.496833	6.78243	1.18e-11	7.48e-11	3.38446	3.39095	1.73608	5.06e-06	4.44e-05
evm.model.chr1.12	43.861	-8.62842	1.23916	-6.96313	3.33e-12	2.21e-11	-9.22033	-144269486	1.37	1.47e-07	2.06e-06
evm.model.chr1.1205	660.907	3.65919	0.221789	16.4985	3.76e-61	1.99e-59	3.6927	3.69545	5.1369	1.68e-12	1.44e-10
evm.model.chr1.1209	10.5276	6.19607	1.76409	3.51233	0.000444198	0.00116032	6.53784	1.44269e+08	-0.581613	0.00346192	0.0127555
evm.model.chr1.1215	56.5564	2.50418	0.422504	5.92699	3.09e-09	1.56e-08	2.59673	2.6032	1.61574	3.16e-05	0.000219418
evm.model.chr1.1225	10.113	-3.14336	1.06528	-2.95074	0.00317016	0.00706548	-2.99961	-3.07212	-0.476523	0.0108459	0.0341696
evm.model.chr1.1226	1749.12	1.99971	0.167732	11.9221	9.08e-33	1.87e-31	2.07817	2.07853	6.54094	2.67e-09	6.42e-08
evm.model.chr1.1237	1315.01	1.55423	0.123552	12.5795	2.74e-36	6.65e-35	1.5847	1.58497	6.12598	4.3e-09	9.56e-08
evm.model.chr1.1248	116.921	-2.60745	0.359336	-7.2563	3.98e-13	2.84e-12	-2.54989	-2.55318	2.66109	3.85e-06	3.49e-05
evm.model.chr1.1259	13.5674	-7.41755	1.35359	-5.47993	4.25e-08	1.91e-07	-8.0163	-1.44269e+08	-0.107485	1.99e-05	0.00014666
evm.model.chr1.1275	114.705	3.24882	0.73186	4.43913	9.03e-06	3.06e-05	3.27129	3.30873	2.59478	0.00122156	0.00514712
evm.model.chr1.1276	110.884	2.12543	0.35432	5.99862	1.99e-09	1.02e-08	2.15501	2.15738	2.5655	5.24e-05	0.000341932
evm.model.chr1.1279	176.628	1.87912	0.228478	8.22451	1.96e-16	1.8e-15	1.89178	1.89318	3.22915	1.52e-06	1.57e-05
evm.model.chr1.1280	811.28	1.60056	0.143734	11.1356	8.42e-29	1.47e-27	1.60624	1.60648	5.42264	5.31e-08	8.55e-07
evm.model.chr1.1288	49.0148	-2.68879	0.646136	-4.16133	3.16e-05	9.92e-05	-2.66208	-2.66782	1.48328	0.00136568	0.0056728
evm.model.chr1.1297	702.075	1.81807	0.133685	13.5996	4.03e-42	1.18e-40	1.84166	1.84201	5.21598	5.94e-10	1.83e-08
evm.model.chr1.1304	729.197	1.85673	0.0945216	19.6434	6.59e-86	6.5e-84	1.88532	1.88576	5.27436	6.74e-12	4.23e-10
evm.model.chr1.132	2163.68	1.64619	0.106948	15.3924	1.84e-53	7.64e-52	1.66935	1.66955	6.84799	3.01e-10	1.01e-08
evm.model.chr1.1343	9.64575	5.51646	1.41657	3.89424	9.85e-05	0.000285355	5.84426	1.44269e+08	-0.831966	0.000671326	0.00307825
evm.model.chr1.1346	210.618	-1.73773	0.227074	-7.6527	1.97e-14	1.55e-13	-1.69879	-1.69956	3.48439	3.89e-05	0.0002634
evm.model.chr1.1355	20.7017	-5.47342	1.23265	-4.44035	8.98e-06	3.04e-05	-5.42794	-5.52921	0.381359	0.000185954	0.00101756
evm.model.chr1.1358	904.448	-2.37473	0.125821	-18.8738	1.87e-79	1.58e-77	-2.37266	-2.37316	5.57032	5.4e-12	3.49e-10
evm.model.chr1.1387	7.48714	-6.16682	1.5844	-3.89221	9.93e-05	0.000287595	-6.76075	-1.44269e+08	-0.824839	0.00055726	0.00262324
evm.model.chr1.141	53.8584	-3.26172	0.453364	-7.19449	6.27e-13	4.4e-12	-3.25183	-3.2601	1.62313	1.8e-05	0.000133831
evm.model.chr1.1415	3.72444	-4.97248	1.83281	-2.71304	0.006667	0.0138689	-5.59976	-1.44269e+08	-1.58156	0.00471839	0.0166575
evm.model.chr1.1423	97.4105	4.61707	0.519262	8.89161	6.02e-19	6.51e-18	4.60465	4.64955	2.34315	9.87e-09	1.95e-07
evm.model.chr1.1425	378.069	-2.40041	0.130241	-18.4306	7.47e-76	5.8e-74	-2.36402	-2.36488	4.31315	4e-12	2.83e-10
evm.model.chr1.1430	336.094	2.5648	0.217842	11.7737	5.34e-32	1.07e-30	2.59028	2.59153	4.15667	1.76e-09	4.52e-08
evm.model.chr1.1455	634.479	1.70317	0.257044	6.626	3.45e-11	2.09e-10	1.72891	1.73028	5.07482	2.79e-05	0.000196934
evm.model.chr1.1470	512.729	-4.20772	0.24061	-17.4877	1.78e-68	1.11e-66	-4.1812	-4.18287	4.73935	8.67e-12	5.18e-10
evm.model.chr1.1486	285.067	-3.21005	0.760956	-4.21845	2.46e-05	7.83e-05	-3.17838	-3.18035	3.91137	4.58e-07	5.55e-06
evm.model.chr1.1499	33.8357	-1.71471	0.438544	-3.91001	9.23e-05	0.000268546	-1.68551	-1.69035	0.989397	0.00600271	0.0205064
evm.model.chr1.151	210.747	1.51237	0.265494	5.69645	1.22e-08	5.8e-08	1.52305	1.5236	3.48444	0.000207439	0.00111779
evm.model.chr1.1636	6252.46	2.99417	0.175098	17.0999	1.49e-65	8.81e-64	3.02654	3.02672	8.38037	3.26e-12	2.43e-10
evm.model.chr1.168	1552.63	-1.5528	0.226324	-6.86094	6.84e-12	4.42e-11	-1.50432	-1.50446	6.3491	5.16e-05	0.000337253
evm.model.chr1.1702	69.8325	-3.17498	0.471926	-6.7277	1.72e-11	1.07e-10	-3.1671	-3.18203	1.94812	9.29e-06	7.51e-05
evm.model.chr1.1704	81.2197	-1.94348	0.427359	-4.54766	5.42e-06	1.89e-05	-1.91387	-1.916	2.15686	0.00113892	0.00484021
evm.model.chr1.1707	63.0106	-3.76552	0.373782	-10.0741	7.19e-24	1.01e-22	-3.70179	-3.7125	1.83214	2.78e-07	3.62e-06
evm.model.chr1.1729	47.0016	10.8541	4.30326	2.52229	0.0116592	0.0229232	11.1547	144269488	1.36116	9.42e-06	7.6e-05
evm.model.chr1.174	31.4508	-4.47222	0.674737	-6.62809	3.4e-11	2.07e-10	-4.3784	-4.42229	0.878676	4.51e-05	0.000299338
evm.model.chr1.175	118.093	-2.06917	0.2787	-7.42435	1.13e-13	8.44e-13	-2.00282	-2.00451	2.67999	0.000125054	0.000723612
evm.model.chr1.1759	25.0897	-6.97781	1.12293	-6.21393	5.17e-10	2.81e-09	-6.73238	-6.97054	0.624963	2.83e-06	2.67e-05
evm.model.chr1.1760	63.3784	-1.59888	0.515226	-3.10325	0.00191408	0.0044709	-1.55969	-1.56273	1.81461	0.0152649	0.0456651
evm.model.chr1.1810	135.159	-4.17049	0.349622	-11.9286	8.4e-33	1.74e-31	-4.13032	-4.13734	2.86742	2.09e-09	5.2e-08
evm.model.chr1.1820	174.721	3.50581	0.574031	6.10734	1.01e-09	5.34e-09	3.47502	3.50823	3.1963	5.32e-05	0.000345824
evm.model.chr1.1830	558.323	-2.0613	0.264697	-7.78741	6.84e-15	5.57e-14	-2.03675	-2.0372	4.86857	2.36e-06	2.28e-05
evm.model.chr1.1836	160.1	1.77951	0.209272	8.50335	1.84e-17	1.82e-16	1.81649	1.81765	3.08817	1.76e-06	1.78e-05
evm.model.chr1.1838	78.275	-5.64905	0.724328	-7.79902	6.24e-15	5.09e-14	-5.55727	-5.60775	2.1217	9.61e-07	1.05e-05
evm.model.chr1.1855	4085.29	-2.14391	0.160226	-13.3806	7.85e-41	2.23e-39	-2.11513	-2.11522	7.73929	7.78e-10	2.29e-08
evm.model.chr1.1867	1986.25	2.21441	0.131557	16.8324	1.41e-63	8.02e-62	2.32463	2.3249	6.72061	3.53e-12	2.58e-10
evm.model.chr1.1880	448.591	2.13869	0.29171	7.33155	2.28e-13	1.65e-12	2.131	2.13294	4.56677	5.93e-06	5.07e-05
evm.model.chr1.1942	72.3992	-1.59438	0.380666	-4.1884	2.81e-05	8.89e-05	-1.55942	-1.56186	1.9918	0.00298867	0.0112105
evm.model.chr1.1950	1442.99	-1.64697	0.0692108	-23.7965	3.63e-125	7.49e-123	-1.56535	-1.5655	6.24221	7.72e-12	4.7e-10
evm.model.chr1.1952	263.52	-1.56194	0.181711	-8.59575	8.27e-18	8.36e-17	-1.51698	-1.51776	3.80316	5.49e-06	4.74e-05
evm.model.chr1.1956	412.707	3.40773	0.276629	12.3188	7.18e-35	1.63e-33	3.46188	3.46456	4.45524	5.25e-10	1.66e-08
evm.model.chr1.1958	174.458	-1.61577	0.362171	-4.46133	8.15e-06	2.78e-05	-1.62473	-1.62567	3.22289	0.000784369	0.0035163
evm.model.chr1.1982	6.41417	7.91395	2.08937	3.78771	0.00015204	0.000428151	8.23524	1.44269e+08	-1.23094	0.000153934	0.000868333
evm.model.chr1.1991	4243.98	3.50217	0.414709	8.44489	3.04e-17	2.96e-16	3.58055	3.58209	7.82416	7.79e-06	6.45e-05
evm.model.chr1.2010	1064.76	1.88462	0.290439	6.48887	8.65e-11	5.07e-10	1.92982	1.92995	5.80408	6.28e-05	0.000398187
evm.model.chr1.2029	162.028	-1.75451	0.263738	-6.65249	2.88e-11	1.76e-10	-1.71881	-1.71987	3.12084	0.000172066	0.000953998
evm.model.chr1.2030	519.3	2.54509	0.205724	12.3714	3.73e-35	8.63e-34	2.62856	2.63075	4.78447	3.57e-10	1.17e-08
evm.model.chr1.2046	9.84963	-3.56805	1.10155	-3.23913	0.00119895	0.00290616	-3.47453	-3.5511	-0.552468	0.0047718	0.0168102
evm.model.chr1.2058	104.57	1.97627	0.288888	6.84097	7.87e-12	5.05e-11	2.0053	2.00797	2.48219	2.62e-05	0.000186194
evm.model.chr1.2060	28629.5	3.45825	0.108	32.0209	5.58e-225	4.65e-222	3.50471	3.50485	10.5776	7.03e-17	8.59e-14
evm.model.chr1.2063	1414.54	-3.35029	0.190883	-17.5516	5.79e-69	3.67e-67	-3.31899	-3.31936	6.19611	2.68e-12	2.09e-10
evm.model.chr1.2066	9.95153	-6.94866	1.44743	-4.8007	1.58e-06	5.9e-06	-7.55648	-1.44269e+08	-0.507644	0.000121337	0.000704788
evm.model.chr1.2082	6.53139	-6.8597	1.69276	-4.05239	5.07e-05	0.000153635	-7.45895	-1.44269e+08	-0.958006	0.000373661	0.00186538
evm.model.chr1.2086	43.2367	2.00317	0.606226	3.30433	0.000952043	0.00234591	1.98177	1.99402	1.18003	0.00806334	0.0264041
evm.model.chr1.2117	3.02395	6.42525	2.71309	2.36824	0.017873	0.0335405	6.75944	1.44269e+08	-1.97675	0.00436111	0.0155662
evm.model.chr1.2126	7.72499	7.53021	1.40932	5.34315	9.13e-08	3.94e-07	7.86439	1.44269e+08	-1.03094	1.74e-05	0.00013023
evm.model.chr1.213	88.8064	-6.62994	1.60605	-4.12811	3.66e-05	0.000113483	-6.57432	-6.63715	2.29906	1.21e-07	1.73e-06
evm.model.chr1.2138	4.93074	6.87135	2.05828	3.33839	0.000842659	0.00209322	7.1963	144269484	-1.48985	0.00110125	0.00469832
evm.model.chr1.2142	11.5009	-2.5947	0.720327	-3.60211	0.000315643	0.000843674	-2.56889	-2.59603	-0.341616	0.00506582	0.0176914
evm.model.chr1.2173	11.639	-3.39615	1.01519	-3.34534	0.000821823	0.00204601	-3.27222	-3.36253	-0.465789	0.00483169	0.0169819
evm.model.chr1.218	73.3475	-1.6431	0.340279	-4.82868	1.37e-06	5.17e-06	-1.61872	-1.62086	2.00456	0.00639341	0.0216353
evm.model.chr1.2186	64.0446	-2.24361	0.286668	-7.82651	5.02e-15	4.12e-14	-2.20293	-2.20625	1.84882	0.000531505	0.00252689
evm.model.chr1.2191	59.0374	-3.04757	0.623859	-4.88502	1.03e-06	3.95e-06	-2.94344	-2.95073	1.74503	0.000269371	0.00140529
evm.model.chr1.2202	271.099	1.72633	0.191685	9.00607	2.14e-19	2.37e-18	1.80991	1.81093	3.84323	7.96e-07	8.96e-06
evm.model.chr1.2207	26.5228	3.30787	0.603927	5.47726	4.32e-08	1.93e-07	3.38018	3.39577	0.576663	7.99e-05	0.000491168
evm.model.chr1.2213	640.705	-1.58228	0.209272	-7.56091	4e-14	3.1e-13	-1.56738	-1.56764	5.06351	9.91e-06	7.95e-05
evm.model.chr1.2215	8.41426	-6.50206	1.49303	-4.35494	1.33e-05	4.4e-05	-7.08142	-1.44269e+08	-0.860593	0.000362322	0.00181289
evm.model.chr1.2245	452.964	-2.50554	0.213141	-11.7553	6.63e-32	1.32e-30	-2.48482	-2.48612	4.58097	2.09e-09	5.2e-08
evm.model.chr1.2255	191.597	12.8128	2.49922	5.12673	2.95e-07	1.2e-06	13.1402	144269490	3.34846	0.000270864	0.00141105
evm.model.chr1.230	108.543	-2.42461	0.308133	-7.86871	3.58e-15	2.99e-14	-2.3615	-2.36416	2.56922	2.29e-05	0.000166065
evm.model.chr1.2310	651.376	1.72615	0.135561	12.7334	3.86e-37	9.71e-36	1.77869	1.779	5.10624	2.5e-09	6.05e-08
evm.model.chr1.2324	234.49	-5.24828	0.316872	-16.5628	1.29e-61	6.96e-60	-5.18258	-5.19252	3.63715	1.34e-10	5.11e-09
evm.model.chr1.2327	1462.44	1.55159	0.15908	9.75354	1.78e-22	2.33e-21	1.60896	1.60919	6.27894	1.57e-07	2.19e-06
evm.model.chr1.2328	34869.7	9.25467	0.271436	34.0952	8.69e-255	1.06e-251	9.27435	9.28102	10.8655	9.23e-15	2.72e-12
evm.model.chr1.2337	70.2793	-3.72789	0.441879	-8.43645	3.27e-17	3.18e-16	-3.6883	-3.70728	1.96812	8.23e-06	6.77e-05
evm.model.chr1.2340	323.581	-1.91128	0.275945	-6.9263	4.32e-12	2.84e-11	-1.81584	-1.81642	4.09212	1.66e-05	0.000125132
evm.model.chr1.2345	69.5039	-2.20217	0.411741	-5.34843	8.87e-08	3.83e-07	-2.12301	-2.12714	1.94689	0.000252549	0.00132613
evm.model.chr1.235	53.7599	-3.622	0.840635	-4.30865	1.64e-05	5.36e-05	-3.52946	-3.54846	1.61667	0.000431222	0.00210954
evm.model.chr1.2352	86.8085	3.26831	0.694748	4.7043	2.55e-06	9.26e-06	3.30967	3.31739	2.21798	0.000482906	0.00232098
evm.model.chr1.2353	47.9452	-1.86936	0.458611	-4.07614	4.58e-05	0.000139758	-1.82826	-1.83324	1.42613	0.00402746	0.0145488
evm.model.chr1.2358	8.3234	8.17785	2.15103	3.80183	0.000143633	0.000406236	8.62898	1.44269e+08	-0.94484	0.000911671	0.00399038
evm.model.chr1.2359	2093.16	2.40486	0.113832	21.1265	4.54e-99	5.67e-97	2.42156	2.422	6.80159	2.4e-13	3.1e-11
evm.model.chr1.2376	129.356	-1.91384	0.368916	-5.18775	2.13e-07	8.79e-07	-1.88665	-1.89342	2.7782	0.000263405	0.00137764
evm.model.chr1.2380	175.106	4.93631	1.19438	4.13296	3.58e-05	0.000111245	5.10166	5.10798	3.22003	0.000358375	0.0017977
evm.model.chr1.2385	619.653	-2.05228	0.217742	-9.42529	4.29e-21	5.23e-20	-1.95437	-1.95479	5.01727	1.01e-07	1.48e-06
evm.model.chr1.2386	311.36	-2.3423	0.184714	-12.6807	7.57e-37	1.88e-35	-2.30074	-2.30187	4.03854	3.94e-09	8.95e-08
evm.model.chr1.2409	906.289	-1.92272	0.275017	-6.99129	2.72e-12	1.83e-11	-1.89867	-1.89893	5.56346	1.66e-05	0.000125132
evm.model.chr1.243	1612.95	-2.09716	0.219383	-9.55934	1.19e-21	1.49e-20	-2.05182	-2.05198	6.39817	3.46e-07	4.38e-06
evm.model.chr1.2431	433.512	-1.76359	0.286261	-6.16079	7.24e-10	3.88e-09	-1.71875	-1.71923	4.50616	5.91e-05	0.000377897
evm.model.chr1.2433	525.158	3.20605	0.212693	15.0736	2.42e-51	9.46e-50	3.24431	3.2497	4.807	3.77e-12	2.71e-10
evm.model.chr1.2439	83.0905	-1.74581	0.360061	-4.84866	1.24e-06	4.7e-06	-1.68832	-1.69032	2.18924	0.000958015	0.00416736
evm.model.chr1.2442	2673.11	-1.89018	0.192379	-9.82528	8.76e-23	1.17e-21	-1.84946	-1.85014	7.15176	1.46e-07	2.05e-06
evm.model.chr1.2443	459.014	-2.06918	0.188495	-10.9774	4.91e-28	8.34e-27	-2.00257	-2.00296	4.58456	2.27e-07	3.02e-06
evm.model.chr1.2446	500.521	1.96433	0.164775	11.9213	9.16e-33	1.89e-31	1.99889	1.99957	4.72808	3.01e-09	7.12e-08
evm.model.chr1.2449	20.0725	-3.53339	1.03313	-3.42008	0.000626038	0.00159256	-3.4811	-3.52313	0.329413	0.00349988	0.0128785
evm.model.chr1.2465	55.5266	-2.27114	0.546904	-4.15272	3.29e-05	0.000102765	-2.24732	-2.25114	1.64849	0.00169711	0.00686247
evm.model.chr1.251	19.6452	-6.7637	1.14158	-5.92487	3.13e-09	1.57e-08	-6.50037	-6.73711	0.314592	7.12e-06	5.96e-05
evm.model.chr1.252	247.754	-4.01067	0.222769	-18.0037	1.82e-72	1.32e-70	-3.96624	-3.97015	3.71333	9.77e-10	2.75e-08
evm.model.chr1.254	99.2843	-1.75848	0.478561	-3.67452	0.000238301	0.000650391	-1.71837	-1.72144	2.41122	0.00476867	0.0168052
evm.model.chr1.263	797.682	2.20352	0.251107	8.77521	1.71e-18	1.8e-17	2.25569	2.25747	5.40831	2.72e-07	3.56e-06
evm.model.chr1.264	530.043	2.53792	0.31284	8.11253	4.96e-16	4.42e-15	2.56158	2.56857	4.81678	1.3e-06	1.37e-05
evm.model.chr1.269	7.1025	6.95305	1.5583	4.46195	8.12e-06	2.77e-05	6.46175	6.99385	-1.11099	8.36e-05	0.000511425
evm.model.chr1.288	161.55	1.58047	0.252776	6.25246	4.04e-10	2.22e-09	1.59496	1.59606	3.10232	5.22e-05	0.000340554
evm.model.chr1.322	50.9315	-2.98907	0.659154	-4.5347	5.77e-06	2e-05	-2.90874	-2.95616	1.45894	0.00112455	0.00478636
evm.model.chr1.323	97.169	2.37946	0.417508	5.6992	1.2e-08	5.71e-08	2.43574	2.43857	2.38553	4.74e-05	0.000312697
evm.model.chr1.334	79.3018	2.25902	0.517528	4.36501	1.27e-05	4.22e-05	2.17829	2.18855	2.05868	0.000741455	0.00334697
evm.model.chr1.335	99.1323	-2.25169	0.335084	-6.71978	1.82e-11	1.13e-10	-2.21338	-2.21574	2.44115	0.000229706	0.0012231
evm.model.chr1.338	73.585	6.80749	0.858215	7.93216	2.15e-15	1.84e-14	6.88694	6.93922	1.98904	1.85e-07	2.53e-06
evm.model.chr1.345	6.29026	5.97864	1.57646	3.79244	0.000149171	0.000420585	6.27243	1.44269e+08	-1.37511	0.000860947	0.00380717
evm.model.chr1.351	282.654	-3.84139	0.311055	-12.3496	4.9e-35	1.12e-33	-3.7275	-3.73055	3.8985	3.59e-09	8.24e-08
evm.model.chr1.352	41.1901	-2.31233	0.861874	-2.68291	0.00729845	0.0150457	-2.25432	-2.26099	1.24087	0.0154076	0.0459921
evm.model.chr1.354	488.18	-2.70883	0.396428	-6.83309	8.31e-12	5.33e-11	-2.6769	-2.67816	4.67522	1.08e-05	8.55e-05
evm.model.chr1.363	165.737	4.36427	0.502568	8.68394	3.82e-18	3.95e-17	4.46095	4.46539	3.14427	7.42e-08	1.14e-06
evm.model.chr1.378	1588.45	-3.74394	0.450855	-8.30409	1.01e-16	9.37e-16	-3.67963	-3.68014	6.35634	5.28e-09	1.13e-07
evm.model.chr1.381	30.2338	2.79542	0.532703	5.24761	1.54e-07	6.47e-07	2.82291	2.83266	0.801844	0.000817012	0.00364389
evm.model.chr1.392	3331.47	3.19023	0.180556	17.6689	7.27e-70	4.79e-68	3.22517	3.22689	7.47263	6.63e-13	7.2e-11
evm.model.chr1.398	101.863	2.97385	0.430261	6.91174	4.79e-12	3.14e-11	3.00364	3.01534	2.43467	4.59e-06	4.07e-05
evm.model.chr1.402	2252.37	2.67506	0.166822	16.0354	7.23e-58	3.45e-56	2.72891	2.72935	6.90511	3.88e-12	2.77e-10
evm.model.chr1.404	57.1341	-2.29091	0.468227	-4.89273	9.94e-07	3.8e-06	-2.36938	-2.37254	1.67821	0.000587745	0.00274471
evm.model.chr1.405	491.975	-2.2977	0.219751	-10.4559	1.38e-25	2.1e-24	-2.2742	-2.27474	4.68901	4.86e-09	1.05e-07
evm.model.chr1.406	3584.33	-1.71051	0.237751	-7.19453	6.27e-13	4.4e-12	-1.68916	-1.68919	7.53006	3.32e-05	0.000228727
evm.model.chr1.410	4262.09	5.81243	0.221838	26.2012	2.57e-151	8.5e-149	5.81849	5.82357	7.83324	2.85e-14	6.15e-12
evm.model.chr1.422	884.491	2.95795	0.304841	9.70326	2.92e-22	3.78e-21	3.05262	3.05294	5.54007	2.46e-07	3.25e-06
evm.model.chr1.43	82.4288	1.55383	0.31709	4.90027	9.57e-07	3.67e-06	1.57625	1.57938	2.13541	0.000900477	0.00395133
evm.model.chr1.444	87.9358	-3.45826	0.497768	-6.94753	3.72e-12	2.46e-11	-3.41523	-3.44153	2.24238	7.4e-05	0.00045846
evm.model.chr1.450	22.7911	-2.76162	0.739846	-3.7327	0.000189437	0.000525923	-2.71754	-2.74859	0.422593	0.00433436	0.0154875
evm.model.chr1.466	45.9413	6.62151	1.77782	3.7245	0.000195702	0.000541797	6.44927	6.51396	1.32028	0.000184098	0.00100909
evm.model.chr1.475	37.2355	1.60751	0.503108	3.19516	0.00139755	0.00334623	1.62208	1.62881	1.07175	0.0111582	0.0349727
evm.model.chr1.489	43.1493	-2.96194	0.446889	-6.62792	3.4e-11	2.07e-10	-2.91243	-2.92399	1.324	1.55e-05	0.000117358
evm.model.chr1.491	91.3143	2.31277	0.506781	4.56365	5.03e-06	1.76e-05	2.26728	2.27749	2.25888	0.00109261	0.00467158
evm.model.chr1.503	2021.23	-1.99323	0.152465	-13.0734	4.67e-39	1.25e-37	-1.96893	-1.96905	6.71896	1.03e-09	2.86e-08
evm.model.chr1.506	13.3724	2.84927	1.03497	2.75299	0.00590544	0.0124225	2.85392	2.87099	-0.289318	0.0126686	0.0389284
evm.model.chr1.517	849.08	1.8372	0.161842	11.3518	7.27e-30	1.32e-28	1.9315	1.93193	5.49225	6.29e-09	1.31e-07
evm.model.chr1.522	25.1405	4.58345	1.26689	3.61789	0.000297014	0.000797876	4.5867	4.618	0.496749	0.0010811	0.00462937
evm.model.chr1.533	20.502	4.81998	1.23725	3.89571	9.79e-05	0.000283819	4.78571	4.83054	0.233262	0.000805443	0.00359473
evm.model.chr1.534	62.1043	1.99191	0.622271	3.20103	0.00136937	0.00328595	2.00811	2.01261	1.75519	0.00792303	0.0260007
evm.model.chr1.543	221.433	12.5712	3.02488	4.15595	3.24e-05	0.000101461	12.876	1.44269e+08	3.56073	0.00764744	0.0252557
evm.model.chr1.544	1090.76	4.81478	0.230958	20.847	1.62e-96	1.93e-94	4.87937	4.88096	5.85087	1.36e-13	2.11e-11
evm.model.chr1.556	974.63	2.47904	0.117243	21.1445	3.1e-99	3.89e-97	2.54943	2.54988	5.69048	1.05e-13	1.7e-11
evm.model.chr1.560	65.1473	4.80391	0.591673	8.1192	4.69e-16	4.19e-15	4.71248	4.74526	1.79368	3.14e-07	4.02e-06
evm.model.chr1.562	706.05	-1.96204	0.255632	-7.67524	1.65e-14	1.31e-13	-1.93437	-1.93478	5.21323	3.65e-06	3.33e-05
evm.model.chr1.570	381.666	-5.37797	1.38747	-3.87611	0.000106141	0.000305974	-5.35034	-5.35887	4.32365	3.92e-07	4.85e-06
evm.model.chr1.574	8.76934	-4.26425	1.23561	-3.45112	0.000558255	0.00143326	-4.1319	-4.22653	-0.683343	0.002267	0.00882536
evm.model.chr1.575	9.67915	-4.9328	1.41741	-3.48014	0.000501143	0.00129703	-4.75233	-4.90405	-0.592561	0.00226463	0.00881785
evm.model.chr1.579	925.696	-3.15976	0.279398	-11.3092	1.18e-29	2.13e-28	-3.10636	-3.10699	5.59037	2.25e-08	4.04e-07
evm.model.chr1.596	1826.58	2.9496	0.155082	19.0196	1.17e-80	1.03e-78	3.01089	3.01163	6.60378	1.6e-13	2.39e-11
evm.model.chr1.603	834.256	-1.69648	0.153388	-11.0601	1.96e-28	3.38e-27	-1.59805	-1.59827	5.44864	9.35e-08	1.39e-06
evm.model.chr1.629	10.6367	2.67622	0.966947	2.7677	0.00564537	0.0119321	2.61334	2.64239	-0.645468	0.0157612	0.0469201
evm.model.chr1.634	210012	9.53194	0.388091	24.5611	3.29e-133	7.36e-131	9.54595	9.54827	13.457	1.13e-11	6.47e-10
evm.model.chr1.643	36.9045	8.04566	0.935673	8.59879	8.06e-18	8.15e-17	7.80226	8.00343	1.02687	2.95e-07	3.81e-06
evm.model.chr1.645	327.722	3.08676	0.202221	15.2643	1.32e-52	5.32e-51	3.04902	3.04978	4.11504	1.55e-09	4.05e-08
evm.model.chr1.648	747.175	-3.4281	0.663552	-5.16629	2.39e-07	9.78e-07	-3.41614	-3.41664	5.27411	1.85e-08	3.4e-07
evm.model.chr1.649	4913.03	-4.33858	0.0810576	-53.5247	0	0	-4.31124	-4.3115	7.97934	8.89e-14	1.51e-11
evm.model.chr1.66	301.457	-1.57309	0.192745	-8.1615	3.31e-16	2.99e-15	-1.53258	-1.53304	3.99115	4.06e-05	0.000273238
evm.model.chr1.675	7.8749	-5.58483	1.86635	-2.99239	0.00276806	0.00625034	-6.21447	-144269483	-0.914181	0.0120046	0.0371714
evm.model.chr1.687	38.6284	2.64038	0.454442	5.81017	6.24e-09	3.05e-08	2.58691	2.61251	1.02326	4.78e-05	0.000315375
evm.model.chr1.688	284.124	-1.98856	0.380952	-5.21998	1.79e-07	7.46e-07	-1.94921	-1.95001	3.90861	0.000160414	0.000897965
evm.model.chr1.697	242.11	-2.2166	0.192071	-11.5405	8.24e-31	1.58e-29	-2.10765	-2.10859	3.67932	3.15e-07	4.03e-06
evm.model.chr1.698	369.683	1.66682	0.160251	10.4013	2.45e-25	3.7e-24	1.69731	1.69808	4.29699	3.24e-08	5.57e-07
evm.model.chr1.702	428.205	3.05375	0.197306	15.4772	4.94e-54	2.11e-52	3.08007	3.08165	4.50499	1.16e-11	6.58e-10
evm.model.chr1.719	1065.23	-3.14485	0.158632	-19.8249	1.82e-87	1.84e-85	-3.10449	-3.10521	5.80722	7.87e-13	8.06e-11
evm.model.chr1.73	21.6388	-8.30178	1.53372	-5.41285	6.2e-08	2.73e-07	-8.89233	-1.44269e+08	0.409021	9.07e-05	0.000549163
evm.model.chr1.731	32.7229	-2.25898	0.746547	-3.0259	0.00247895	0.00564837	-2.21843	-2.23701	0.937487	0.0119657	0.037074
evm.model.chr1.733	8.59208	-4.35803	1.64259	-2.65314	0.00797468	0.0162865	-4.12902	-4.35422	-0.593677	0.0119019	0.0369287
evm.model.chr1.742	107.144	2.58418	0.40616	6.36247	1.99e-10	1.12e-09	2.60365	2.61816	2.52181	1.42e-05	0.000109025
evm.model.chr1.751	270.838	1.60028	0.258077	6.20077	5.62e-10	3.05e-09	1.66581	1.66653	3.84002	3.48e-05	0.000238578
evm.model.chr1.753	51.5679	-2.11432	0.487667	-4.33559	1.45e-05	4.78e-05	-2.04895	-2.05493	1.51262	0.00418865	0.0150458
evm.model.chr1.756	14.0763	8.16845	1.51993	5.37424	7.69e-08	3.34e-07	7.75183	8.29284	-0.271641	1.62e-05	0.00012202
evm.model.chr1.758	42.2353	2.38325	0.386988	6.15847	7.35e-10	3.93e-09	2.41301	2.42244	1.19358	6.28e-05	0.000398187
evm.model.chr1.765	236.151	6.4055	0.48118	13.3121	1.97e-40	5.54e-39	6.37333	6.39137	3.64721	9.1e-10	2.61e-08
evm.model.chr1.77	6761.05	1.79152	0.107197	16.7124	1.07e-62	5.93e-61	1.8123	1.81234	8.48595	3.88e-11	1.77e-09
evm.model.chr1.772	523.391	-2.84492	0.244757	-11.6235	3.13e-31	6.08e-30	-2.81388	-2.81485	4.7795	2.9e-09	6.89e-08
evm.model.chr1.779	36.5081	-2.54461	0.488159	-5.21266	1.86e-07	7.74e-07	-2.53286	-2.54318	1.05243	0.000540962	0.00256259
evm.model.chr1.788	469.749	1.64683	0.152176	10.8219	2.71e-27	4.47e-26	1.67394	1.67436	4.63157	1.78e-08	3.29e-07
evm.model.chr1.794	12.8796	-4.96683	1.35849	-3.65615	0.000256036	0.00069506	-4.79873	-4.95688	-0.206204	0.00156144	0.00638842
evm.model.chr1.796	3.83161	7.02513	2.04604	3.43353	0.000595778	0.00152078	7.35828	1.44269e+08	-1.75398	0.000403237	0.00199088
evm.model.chr1.804	101.637	-3.3096	0.473512	-6.98948	2.76e-12	1.85e-11	-3.26977	-3.27605	2.46786	3.36e-06	3.11e-05
evm.model.chr1.813	65.2413	2.68733	0.490571	5.47796	4.3e-08	1.93e-07	2.6746	2.6826	1.80132	0.0001211	0.000703623
evm.model.chr1.837	90.2119	-4.78999	1.22037	-3.92503	8.67e-05	0.000253637	-4.62993	-4.64832	2.31489	3.15e-05	0.000218881
evm.model.chr1.838	149.73	2.52439	0.337244	7.48537	7.13e-14	5.42e-13	2.54308	2.54771	2.98737	1.83e-06	1.84e-05
evm.model.chr1.839	156.769	-1.89104	0.240975	-7.84749	4.24e-15	3.51e-14	-1.85201	-1.85425	3.06882	2.43e-06	2.35e-05
evm.model.chr1.84	22.4185	-2.41836	0.696145	-3.47392	0.000512905	0.00132582	-2.31729	-2.32917	0.469432	0.0094966	0.0303919
evm.model.chr1.846	8.66919	7.1104	1.56952	4.5303	5.89e-06	2.04e-05	7.49119	1.44269e+08	-0.910705	0.000235102	0.00124679
evm.model.chr1.85	24.4663	-2.85928	0.791787	-3.61117	0.000304817	0.000816939	-2.79211	-2.82856	0.597717	0.00456833	0.0162091
evm.model.chr1.864	13.0779	6.84533	1.25853	5.43913	5.35e-08	2.37e-07	6.56346	6.85697	-0.328608	2.34e-05	0.000169287
evm.model.chr1.869	71.6331	1.74569	0.43667	3.99773	6.4e-05	0.000190804	1.83561	1.83998	1.94413	0.00166413	0.00674842
evm.model.chr1.875	925.935	-2.28182	0.177292	-12.8704	6.61e-38	1.7e-36	-2.18912	-2.18956	5.59862	2.34e-09	5.69e-08
evm.model.chr1.885	336.757	9.4823	1.47803	6.41552	1.4e-10	8.07e-10	9.4205	9.5012	4.16074	0.000102736	0.000610758
evm.model.chr1.892	37.6163	-2.85318	0.42581	-6.70061	2.08e-11	1.28e-10	-2.80839	-2.82065	1.10749	1.92e-05	0.000141612
evm.model.chr1.893	74.669	-5.62208	2.12464	-2.64613	0.00814182	0.0166002	-5.58367	-5.61937	2.06565	1.71e-05	0.000127719
evm.model.chr1.895	37.0987	-1.95972	0.493984	-3.96717	7.27e-05	0.000215295	-1.92078	-1.92705	1.11081	0.00635152	0.0215267
evm.model.chr1.896	195.24	-2.28416	0.294237	-7.763	8.29e-15	6.71e-14	-2.26002	-2.26103	3.37706	9.28e-05	0.000559766
evm.model.chr1.908	324.698	-4.61169	0.280001	-16.4702	6e-61	3.16e-59	-4.57689	-4.5865	4.09895	2.08e-11	1.05e-09
evm.model.chr1.91	22.8977	-3.77239	0.851484	-4.43038	9.41e-06	3.18e-05	-3.6424	-3.69355	0.436725	0.00115321	0.0048905
evm.model.chr1.925	862.713	-1.62259	0.0978491	-16.5826	9.32e-62	5.04e-60	-1.58643	-1.58665	5.49676	5.72e-10	1.78e-08
evm.model.chr1.929	116.725	1.92075	0.390727	4.91582	8.84e-07	3.4e-06	1.98298	1.98887	2.63239	0.000270464	0.00140977
evm.model.chr1.938	57.4199	-4.41588	0.399124	-11.0639	1.88e-28	3.24e-27	-4.38763	-4.40828	1.715	1.15e-07	1.66e-06
evm.model.chr1.942	38.2933	2.21756	0.464721	4.77181	1.83e-06	6.76e-06	2.10433	2.11523	1.04511	0.00115557	0.00489938
evm.model.chr1.944	45.4605	-1.83516	0.568573	-3.22765	0.0012481	0.00301826	-1.8117	-1.81884	1.33266	0.0117139	0.0364368
evm.model.chr1.951	32.3883	-1.8667	0.450246	-4.14595	3.38e-05	0.000105596	-1.8323	-1.8361	0.937694	0.0069068	0.023123
evm.model.chr1.957	1337.28	2.12016	0.135755	15.6175	5.53e-55	2.45e-53	2.24737	2.24781	6.14983	2.05e-11	1.04e-09
evm.model.chr1.968	403.739	-2.90454	0.188433	-15.4142	1.31e-53	5.51e-52	-2.83606	-2.83723	4.40882	1.04e-10	4.14e-09
evm.model.chr1.970	1705.89	-1.72562	0.111153	-15.5247	2.36e-54	1.02e-52	-1.69482	-1.695	6.48866	5.8e-10	1.8e-08
evm.model.chr1.983	664.226	3.85131	0.915081	4.20871	2.57e-05	8.16e-05	3.7085	3.89902	5.14227	0.00251099	0.0096459
evm.model.chr1.988	299.7	3.15339	0.329356	9.57441	1.02e-21	1.29e-20	3.2016	3.20468	3.9799	3.33e-08	5.67e-07
evm.model.chr1.989	1228.25	2.06052	0.129411	15.9222	4.44e-57	2.06e-55	2.0775	2.07818	6.03115	4.23e-11	1.9e-09
evm.model.chr1.992	231.172	-2.35388	0.239407	-9.83212	8.19e-23	1.1e-21	-2.3149	-2.31621	3.61617	1.03e-07	1.51e-06
evm.model.chr1.995	36.117	5.04469	0.643457	7.83997	4.51e-15	3.71e-14	5.0108	5.0385	0.993779	5.91e-06	5.07e-05
evm.model.chr1.998	316.945	2.32737	0.278955	8.34316	7.23e-17	6.82e-16	2.34951	2.3505	4.07001	3.83e-07	4.74e-06
evm.model.chr10.1015	2501.94	2.23374	0.163581	13.6553	1.88e-42	5.55e-41	2.28776	2.28795	7.05189	2.64e-10	9.07e-09
evm.model.chr10.1016	4.67473	-5.81698	1.84176	-3.15838	0.00158648	0.00376142	-6.42979	-1.44269e+08	-1.34126	0.00263391	0.010044
evm.model.chr10.102	41.9385	3.48197	0.661227	5.26592	1.39e-07	5.88e-07	3.51785	3.52789	1.21368	8.98e-05	0.000543625
evm.model.chr10.1028	33.5605	-2.44671	0.71615	-3.41648	0.000634371	0.00161159	-2.40186	-2.40949	0.977979	0.00742348	0.0245819
evm.model.chr10.1036	21.1337	2.98178	0.865694	3.44438	0.000572363	0.00146677	2.95797	2.98859	0.202425	0.00598925	0.0204675
evm.model.chr10.1037	51.806	1.66655	0.493225	3.37888	0.000727806	0.00183108	1.69869	1.70193	1.49736	0.00855726	0.0277774
evm.model.chr10.1062	1160.4	-3.28998	0.286221	-11.4945	1.41e-30	2.64e-29	-3.25145	-3.25187	5.91782	4.78e-08	7.78e-07
evm.model.chr10.1070	316.634	-3.19902	0.30838	-10.3737	3.27e-25	4.9e-24	-3.14403	-3.14539	4.05841	8.14e-09	1.64e-07
evm.model.chr10.1078	569.28	9.98079	1.67693	5.95181	2.65e-09	1.35e-08	9.8697	9.92919	4.91417	8.71e-05	0.000528286
evm.model.chr10.1085	124.047	-3.90924	0.461577	-8.4693	2.47e-17	2.42e-16	-3.87875	-3.88687	2.7572	1.94e-06	1.93e-05
evm.model.chr10.1095	50.4585	-1.72835	0.406781	-4.24886	2.15e-05	6.9e-05	-1.70958	-1.71248	1.51062	0.00347326	0.0127949
evm.model.chr10.11	23.184	-3.81265	0.610213	-6.24807	4.16e-10	2.28e-09	-3.74185	-3.77841	0.462013	5.54e-05	0.000357311
evm.model.chr10.1102	443.011	-6.45732	0.255608	-25.2626	8.24e-141	2.09e-138	-6.4095	-6.42136	4.53182	2.65e-14	5.88e-12
evm.model.chr10.1126	3.50781	6.57397	2.06783	3.17917	0.00147698	0.00352386	6.8963	1.44269e+08	-1.84	0.000885425	0.00389536
evm.model.chr10.1129	6506.2	10.2703	1.23355	8.32581	8.38e-17	7.84e-16	10.5752	1.44269e+08	8.44974	9.97e-08	1.47e-06
evm.model.chr10.1132	269.429	4.96127	1.26801	3.91264	9.13e-05	0.000266002	5.30246	1.44269e+08	3.8466	0.000476445	0.0022944
evm.model.chr10.1133	208.397	3.47537	1.36404	2.54784	0.0108393	0.0214924	3.88438	1.44269e+08	3.47709	0.0161098	0.0478352
evm.model.chr10.1157	103.164	-2.78844	0.958881	-2.90802	0.0036373	0.00800221	-2.73459	-2.73748	2.49447	0.00175599	0.00706583
evm.model.chr10.116	27.4366	4.86544	0.769135	6.32586	2.52e-10	1.41e-09	4.86457	4.89562	0.625153	2.52e-05	0.000180956
evm.model.chr10.1163	44.0271	-3.09175	0.513518	-6.02072	1.74e-09	8.97e-09	-3.04737	-3.06315	1.30197	6.74e-05	0.000424141
evm.model.chr10.118	57.1223	-6.01072	0.677089	-8.8773	6.85e-19	7.37e-18	-5.88253	-5.96468	1.71268	3.61e-07	4.51e-06
evm.model.chr10.1184	11698.4	-3.33165	0.167337	-19.9098	3.35e-88	3.47e-86	-3.2133	-3.21334	9.23328	4.76e-12	3.22e-10
evm.model.chr10.1185	13067.7	-3.89398	0.175529	-22.1843	4.87e-109	7.57e-107	-3.7881	-3.78817	9.39145	2.66e-12	2.09e-10
evm.model.chr10.1212	434.258	1.53965	0.187113	8.22843	1.9e-16	1.74e-15	1.54228	1.54307	4.52507	2.7e-06	2.56e-05
evm.model.chr10.1215	11123.3	2.16605	0.117593	18.4199	9.09e-76	7.01e-74	2.2196	2.21968	9.21406	3.38e-12	2.5e-10
evm.model.chr10.1220	82.6317	3.1002	0.405712	7.64137	2.15e-14	1.69e-13	3.12868	3.13348	2.1528	6.79e-06	5.73e-05
evm.model.chr10.1224	793.883	1.84527	0.24223	7.61785	2.58e-14	2.02e-13	1.89417	1.89469	5.39513	2.38e-06	2.3e-05
evm.model.chr10.1227	25.7856	-3.20953	0.684827	-4.68664	2.78e-06	1.01e-05	-3.1917	-3.21636	0.636689	0.000638274	0.00295344
evm.model.chr10.1228	29.4505	-4.65255	0.824829	-5.64063	1.69e-08	7.89e-08	-4.54903	-4.61756	0.819592	0.000126629	0.000731016
evm.model.chr10.1229	18.3271	-5.12038	0.93568	-5.47236	4.44e-08	1.98e-07	-4.98308	-5.10414	0.192104	2.17e-05	0.000158478
evm.model.chr10.1231	24.8113	-3.94789	0.770034	-5.1269	2.95e-07	1.2e-06	-3.87466	-3.91853	0.620602	0.000292749	0.0015052
evm.model.chr10.1234	12.234	-7.2253	1.65733	-4.3596	1.3e-05	4.31e-05	-7.82355	-1.44269e+08	-0.228964	0.000402311	0.0019873
evm.model.chr10.1235	62.4826	-4.46165	0.743159	-6.00363	1.93e-09	9.93e-09	-4.42389	-4.44707	1.81211	2.11e-05	0.000154686
evm.model.chr10.1237	63.9276	-3.84243	0.587928	-6.53556	6.34e-11	3.76e-10	-3.83936	-3.85564	1.8449	2.08e-05	0.00015274
evm.model.chr10.1240	41.3135	-4.65641	0.802131	-5.80505	6.43e-09	3.14e-08	-4.57741	-4.61545	1.28525	4.06e-05	0.000273238
evm.model.chr10.1247	2201.98	-1.59322	0.211622	-7.52863	5.13e-14	3.93e-13	-1.55942	-1.55958	6.859	1.06e-05	8.4e-05
evm.model.chr10.1267	4.2218	-5.83035	1.99678	-2.91987	0.00350177	0.00773591	-6.41047	-1.44269e+08	-1.47849	0.00286581	0.0108237
evm.model.chr10.1281	20.9222	-8.34134	1.3044	-6.39475	1.61e-10	9.2e-10	-8.93433	-1.44269e+08	0.395744	5.4e-06	4.68e-05
evm.model.chr10.1283	16.8719	-6.68317	1.6231	-4.11753	3.83e-05	0.00011857	-6.30583	-6.74321	0.0773319	0.000506766	0.00242445
evm.model.chr10.1284	31.1893	-2.61222	0.551459	-4.73692	2.17e-06	7.97e-06	-2.51386	-2.52185	0.877225	0.00156489	0.00639856
evm.model.chr10.1308	90.6483	5.84385	0.75317	7.759	8.56e-15	6.92e-14	5.72899	5.75399	2.27498	1.68e-06	1.71e-05
evm.model.chr10.1309	257.297	4.90924	0.309845	15.8442	1.54e-56	7.02e-55	4.91131	4.91927	3.76709	2.43e-12	1.95e-10
evm.model.chr10.1312	18.0958	4.02664	0.685965	5.87004	4.36e-09	2.16e-08	3.99021	4.03367	0.0828604	7.19e-05	0.000447576
evm.model.chr10.1315	7.43095	-3.69315	1.36755	-2.70056	0.00692238	0.0143386	-3.51049	-3.62482	-0.866773	0.00941631	0.0301741
evm.model.chr10.1330	1785.22	2.29115	0.158972	14.4123	4.33e-47	1.49e-45	2.33154	2.33185	6.56701	5.99e-11	2.53e-09
evm.model.chr10.1344	361.331	-1.83439	0.186248	-9.84916	6.91e-23	9.31e-22	-1.83022	-1.83078	4.24813	1.6e-07	2.22e-06
evm.model.chr10.1345	261.108	-1.91348	0.207826	-9.20709	3.35e-20	3.88e-19	-1.8577	-1.85855	3.78898	4.82e-07	5.8e-06
evm.model.chr10.1348	68.1692	7.78529	1.29879	5.99426	2.04e-09	1.05e-08	7.36181	7.90053	1.8497	2.57e-07	3.39e-06
evm.model.chr10.135	79.9743	2.41369	0.574926	4.19826	2.69e-05	8.52e-05	2.45282	2.45804	2.09517	0.000960842	0.00417506
evm.model.chr10.1351	2463.48	-3.18414	0.167846	-18.9706	2.98e-80	2.6e-78	-3.1428	-3.14304	6.99661	1.28e-12	1.18e-10
evm.model.chr10.1365	156.398	-2.35748	0.233733	-10.0863	6.36e-24	8.97e-23	-2.3382	-2.33968	3.0708	1.68e-06	1.71e-05
evm.model.chr10.1373	85.6031	-3.19802	0.327008	-9.77963	1.38e-22	1.82e-21	-3.13785	-3.14612	2.25403	2.54e-05	0.000181794
evm.model.chr10.1379	6.13988	-5.90446	1.58588	-3.72314	0.000196759	0.000544579	-6.53102	-1.44269e+08	-1.0169	0.00054268	0.00256765
evm.model.chr10.1383	118.696	-2.96497	0.473983	-6.25543	3.96e-10	2.18e-09	-2.8409	-2.84447	2.69336	4.54e-05	0.000301191
evm.model.chr10.1411	9.18626	3.58607	1.32891	2.6985	0.00696533	0.0144175	3.52959	3.5981	-0.855514	0.0110777	0.0347535
evm.model.chr10.1415	42.0606	10.6796	1.84211	5.79746	6.73e-09	3.28e-08	10.9974	1.44269e+08	1.21034	5.44e-07	6.46e-06
evm.model.chr10.1433	8.77214	6.43708	1.74683	3.68501	0.000228698	0.000625494	6.19606	6.49518	-0.85037	0.000374882	0.00186911
evm.model.chr10.1436	818.372	1.73634	0.315962	5.4954	3.9e-08	1.75e-07	1.77651	1.77666	5.42266	0.000230437	0.001226
evm.model.chr10.1456	3.52052	-5.89331	1.91579	-3.07617	0.00209678	0.00485625	-6.48548	-1.44269e+08	-1.64413	0.00139718	0.00578466
evm.model.chr10.1485	5.48394	-6.09692	1.68833	-3.61121	0.000304776	0.000816935	-6.7035	-1.44269e+08	-1.15159	0.00068229	0.00312344
evm.model.chr10.1492	7.82534	-6.18462	1.80358	-3.42908	0.00060563	0.00154423	-6.75529	-1.44269e+08	-0.79514	0.00177253	0.00711961
evm.model.chr10.1527	71.7733	-3.91944	0.47938	-8.17605	2.93e-16	2.65e-15	-3.8534	-3.87428	2.01842	2.28e-06	2.22e-05
evm.model.chr10.1528	45.73	-2.73415	0.581745	-4.6999	2.6e-06	9.45e-06	-2.68257	-2.68988	1.4095	0.00130437	0.00545024
evm.model.chr10.1530	4.42142	-6.09735	1.81662	-3.35642	0.000789582	0.00197505	-6.7117	-1.44269e+08	-1.36582	0.000699434	0.00319084
evm.model.chr10.1536	588.936	3.1024	0.213938	14.5014	1.19e-47	4.13e-46	3.14483	3.14563	4.95837	1.87e-11	9.69e-10
evm.model.chr10.154	33.1096	-2.07595	0.575905	-3.60468	0.000312539	0.000836128	-2.01896	-2.02552	0.98489	0.00997236	0.0317345
evm.model.chr10.1547	534.453	-5.7865	0.228819	-25.2885	4.27e-141	1.1e-138	-5.75493	-5.76068	4.79828	1.95e-12	1.62e-10
evm.model.chr10.1572	8.00642	-5.70391	1.44159	-3.95668	7.6e-05	0.000224273	-5.33997	-5.77399	-0.721298	0.00030432	0.00155619
evm.model.chr10.1582	14.9423	2.54355	0.750306	3.39001	0.000698895	0.00176325	2.54668	2.56315	-0.122394	0.00765604	0.0252799
evm.model.chr10.159	84.6633	-2.00646	0.45794	-4.3815	1.18e-05	3.93e-05	-1.94889	-1.95081	2.21119	0.00323269	0.012005
evm.model.chr10.1591	5.04594	-5.87581	1.72904	-3.39831	0.000678028	0.00171496	-6.48658	-1.44269e+08	-1.2519	0.000833455	0.00370635
evm.model.chr10.1604	93.0893	-1.8398	0.312088	-5.89511	3.74e-09	1.87e-08	-1.79871	-1.80067	2.35854	0.000647553	0.00299357
evm.model.chr10.1617	41.4356	-4.82656	0.768652	-6.27925	3.4e-10	1.88e-09	-4.71987	-4.77393	1.26471	1.23e-05	9.63e-05
evm.model.chr10.1619	532.041	7.13844	0.547536	13.0374	7.5e-39	2e-37	6.98402	7.03976	4.81911	4.41e-09	9.75e-08
evm.model.chr10.1626	18.7712	-2.5972	0.764567	-3.39695	0.000681414	0.0017229	-2.51438	-2.55665	0.174327	0.0125298	0.0385859
evm.model.chr10.1634	195.448	-1.65337	0.200836	-8.23243	1.83e-16	1.68e-15	-1.62873	-1.62957	3.37749	6.97e-06	5.86e-05
evm.model.chr10.164	100.564	2.31652	0.995294	2.32747	0.0199404	0.0369768	2.34233	2.34407	2.44265	0.00501136	0.0175377
evm.model.chr10.1641	17.48	2.52515	0.907512	2.7825	0.00539422	0.0114454	2.59407	2.60829	0.0435819	0.0140533	0.042515
evm.model.chr10.168	55.3395	-2.66974	0.680428	-3.92362	8.72e-05	0.000254948	-2.73667	-2.74341	1.64222	0.00148897	0.00612109
evm.model.chr10.169	167.012	-2.54035	0.236741	-10.7305	7.32e-27	1.18e-25	-2.4864	-2.48848	3.16228	7.33e-06	6.11e-05
evm.model.chr10.17	55.9678	1.89045	0.401059	4.71365	2.43e-06	8.88e-06	1.95587	1.96014	1.58603	0.000556569	0.00262081
evm.model.chr10.1717	315.502	-2.27773	0.324053	-7.02886	2.08e-12	1.41e-11	-2.23328	-2.23417	4.0557	3.79e-06	3.45e-05
evm.model.chr10.1722	32.4284	-6.71713	1.16802	-5.75089	8.88e-09	4.27e-08	-6.48487	-6.72462	0.959116	3.33e-06	3.08e-05
evm.model.chr10.1762	108.721	-3.16515	0.494692	-6.39822	1.57e-10	9.01e-10	-3.155	-3.16119	2.5743	1.78e-05	0.000132837
evm.model.chr10.177	25.5097	9.51934	2.14874	4.4302	9.41e-06	3.18e-05	9.83885	1.44269e+08	0.506329	5.41e-05	0.000350613
evm.model.chr10.181	80.3203	-2.89	0.394751	-7.32105	2.46e-13	1.79e-12	-2.80498	-2.81101	2.1654	4.69e-06	4.15e-05
evm.model.chr10.1838	17.903	-3.71071	1.00695	-3.68511	0.0002286	0.00062531	-3.62795	-3.67991	0.171861	0.00286937	0.0108345
evm.model.chr10.184	35.2699	-3.27114	0.721246	-4.5354	5.75e-06	2e-05	-3.18518	-3.20701	1.03331	0.00109185	0.00467032
evm.model.chr10.1855	31.497	2.58541	0.741876	3.48497	0.000492198	0.00127515	2.60437	2.61475	0.800743	0.00535643	0.0185623
evm.model.chr10.1870	4.24065	-6.157	2.10944	-2.91879	0.00351394	0.00776033	-6.74707	-1.44269e+08	-1.53863	0.00290229	0.0109259
evm.model.chr10.191	21.4437	5.0637	1.34378	3.76826	0.00016439	0.000460191	4.5917	5.11146	0.195917	0.000456418	0.00221252
evm.model.chr10.1920	58.1226	-2.4611	0.558675	-4.40524	1.06e-05	3.54e-05	-2.42981	-2.43599	1.70042	0.000780217	0.00350034
evm.model.chr10.1921	21.1172	-6.34405	1.49881	-4.23272	2.31e-05	7.38e-05	-6.13522	-6.37296	0.407348	0.000302625	0.00154913
evm.model.chr10.1922	112.991	-3.09564	0.41907	-7.38695	1.5e-13	1.11e-12	-3.05375	-3.06188	2.60186	2.68e-06	2.54e-05
evm.model.chr10.1965	6.70359	3.67158	1.11335	3.29777	0.000974567	0.002398	3.64116	3.72086	-1.15896	0.00360215	0.0132204
evm.model.chr10.1969	153.073	2.80691	0.440965	6.3654	1.95e-10	1.1e-09	2.80468	2.81768	3.00936	1e-05	8.02e-05
evm.model.chr10.1970	1269.28	3.85107	0.322626	11.9366	7.62e-33	1.58e-31	3.84356	3.85059	6.08136	1.9e-08	3.47e-07
evm.model.chr10.1988	6.48334	-7.37836	1.73392	-4.25532	2.09e-05	6.72e-05	-7.9736	-1.44269e+08	-1.04186	0.000223788	0.00119481
evm.model.chr10.199	1259.22	-1.74664	0.0839354	-20.8093	3.56e-96	4.21e-94	-1.71873	-1.71883	6.02511	2.2e-07	2.94e-06
evm.model.chr10.2016	30.911	1.83139	0.464369	3.94383	8.02e-05	0.000235634	1.82788	1.83451	0.743506	0.00477169	0.0168102
evm.model.chr10.2060	83.0877	-2.2115	0.37335	-5.9234	3.15e-09	1.59e-08	-2.23091	-2.23526	2.21171	0.000142859	0.000813529
evm.model.chr10.2061	73.1122	-3.28227	0.413016	-7.94706	1.91e-15	1.63e-14	-3.2458	-3.25372	2.02988	7.26e-06	6.06e-05
evm.model.chr10.2065	2377.89	3.14426	0.192739	16.3136	7.9e-60	3.97e-58	3.20238	3.20375	6.98773	1.04e-11	6.02e-10
evm.model.chr10.2070	33.5197	-1.56428	0.437216	-3.57783	0.000346456	0.00092095	-1.55016	-1.55535	0.935581	0.00794835	0.0260664
evm.model.chr10.2076	480.826	-1.72334	0.171513	-10.0478	9.39e-24	1.32e-22	-1.67637	-1.67689	4.66222	1.51e-07	2.11e-06
evm.model.chr10.2109	132.563	-3.48153	0.321157	-10.8406	2.21e-27	3.67e-26	-3.44847	-3.45326	2.84576	2.04e-07	2.75e-06
evm.model.chr10.2111	1064.08	5.1406	1.26776	4.05485	5.02e-05	0.00015209	5.1777	5.17875	5.80867	0.000244518	0.00128889
evm.model.chr10.2184	31.9633	-2.4168	0.746751	-3.23642	0.00121038	0.00293249	-2.44732	-2.46256	0.855079	0.00711036	0.0236862
evm.model.chr10.2229	655.559	2.15295	0.165195	13.0328	7.96e-39	2.12e-37	2.2137	2.21407	5.11086	5.65e-10	1.77e-08
evm.model.chr10.223	111.688	-2.38228	0.293558	-8.11519	4.85e-16	4.33e-15	-2.34627	-2.34773	2.59338	3.45e-06	3.18e-05
evm.model.chr10.2243	54.1214	-6.72539	0.812777	-8.27458	1.29e-16	1.19e-15	-6.57567	-6.69903	1.63594	3.58e-07	4.48e-06
evm.model.chr10.2270	7.35674	7.37685	1.60682	4.59095	4.41e-06	1.56e-05	7.67826	1.44269e+08	-1.09012	0.000195295	0.00106017
evm.model.chr10.2271	22.3297	9.18634	1.29354	7.10168	1.23e-12	8.47e-12	9.4807	1.44269e+08	0.331151	5.21e-07	6.21e-06
evm.model.chr10.2276	11.6252	8.61895	1.85742	4.64027	3.48e-06	1.24e-05	8.92983	1.44269e+08	-0.515725	0.000225173	0.00120155
evm.model.chr10.2279	15.1101	8.41939	1.56646	5.37479	7.67e-08	3.34e-07	8.72716	1.44269e+08	-0.184513	6.86e-05	0.000430229
evm.model.chr10.228	7.08171	-6.7541	1.47358	-4.58345	4.57e-06	1.61e-05	-7.35136	-1.44269e+08	-0.906616	0.000130904	0.000752391
evm.model.chr10.230	27.0463	2.2535	0.510755	4.41209	1.02e-05	3.44e-05	2.34632	2.35475	0.637946	0.00299533	0.0112312
evm.model.chr10.241	2149.47	-2.20966	0.262804	-8.40802	4.17e-17	4.01e-16	-2.19682	-2.19694	6.79811	3.15e-05	0.000218579
evm.model.chr10.243	137.269	-1.60171	0.297991	-5.37504	7.66e-08	3.33e-07	-1.56288	-1.56396	2.88964	0.00561051	0.0193338
evm.model.chr10.2456	163.451	2.91921	0.455753	6.40526	1.5e-10	8.61e-10	2.99397	2.99609	3.1232	1.24e-05	9.63e-05
evm.model.chr10.2502	21.5971	-3.27044	0.809439	-4.04038	5.34e-05	0.00016099	-3.19021	-3.21894	0.365747	0.00194566	0.00771268
evm.model.chr10.2509	106.038	-7.33693	1.53527	-4.77893	1.76e-06	6.54e-06	-7.23501	-7.33402	2.53709	4.08e-08	6.77e-07
evm.model.chr10.256	33.0979	3.70395	0.675431	5.48383	4.16e-08	1.87e-07	3.80481	3.8247	0.871435	9.91e-05	0.000592731
evm.model.chr10.27	50.1775	-2.03922	0.393416	-5.18336	2.18e-07	8.99e-07	-2.0224	-2.02801	1.49877	0.0018153	0.00726744
evm.model.chr10.276	13.9169	6.5021	2.03725	3.19161	0.0014148	0.00338599	6.28937	6.58761	-0.321942	0.00650979	0.0219562
evm.model.chr10.28	4684.78	-2.02006	0.137242	-14.7189	4.87e-49	1.77e-47	-1.90721	-1.90726	7.93202	8.33e-10	2.43e-08
evm.model.chr10.281	4633.09	2.85756	0.136039	21.0054	5.85e-98	7.16e-96	2.90336	2.90353	7.94564	6.6e-14	1.19e-11
evm.model.chr10.282	63.4388	5.80781	0.730683	7.94847	1.89e-15	1.61e-14	5.70876	5.81591	1.74104	9.32e-08	1.39e-06
evm.model.chr10.283	122.399	3.10287	0.416457	7.45064	9.29e-14	6.97e-13	3.14355	3.14728	2.70949	8.89e-07	9.85e-06
evm.model.chr10.295	12.2167	4.53107	1.22322	3.70421	0.000212047	0.000582864	4.32925	4.5266	-0.496974	0.00163134	0.00663043
evm.model.chr10.312	1384.6	1.51827	0.125476	12.1001	1.06e-33	2.28e-32	1.57977	1.57987	6.18961	1e-08	1.98e-07
evm.model.chr10.315	377.98	-1.60829	0.207659	-7.74486	9.57e-15	7.72e-14	-1.57232	-1.57303	4.32014	8.57e-06	7.02e-05
evm.model.chr10.317	7.60875	4.55719	1.49446	3.04939	0.0022931	0.00526061	4.42157	4.61968	-1.11401	0.00487196	0.0171051
evm.model.chr10.33	464.819	2.20268	0.250569	8.79071	1.49e-18	1.57e-17	2.14197	2.14345	4.62544	3.05e-07	3.92e-06
evm.model.chr10.331	398.599	-1.64311	0.211223	-7.77899	7.31e-15	5.94e-14	-1.61105	-1.61162	4.3942	4.26e-06	3.81e-05
evm.model.chr10.338	11.4254	-7.54799	1.45256	-5.19632	2.03e-07	8.42e-07	-8.15276	-144269485	-0.349629	6.53e-05	0.000412399
evm.model.chr10.34	748.058	-1.81706	0.144469	-12.5775	2.81e-36	6.81e-35	-1.76157	-1.76186	5.28428	1.94e-09	4.92e-08
evm.model.chr10.350	125.43	-2.82604	0.486459	-5.80942	6.27e-09	3.06e-08	-2.79411	-2.79826	2.76354	3.72e-05	0.000253285
evm.model.chr10.36	7.74685	-6.61955	1.53678	-4.3074	1.65e-05	5.39e-05	-7.24599	-1.44269e+08	-0.737631	0.000221679	0.00118451
evm.model.chr10.360	1266.19	10.5135	1.26841	8.28868	1.15e-16	1.06e-15	10.6664	10.7053	6.0597	2.33e-06	2.26e-05
evm.model.chr10.368	128.49	-1.55844	0.384139	-4.05698	4.97e-05	0.000150846	-1.52727	-1.52843	2.79612	0.00230945	0.00896292
evm.model.chr10.373	21.0418	-6.19831	0.992863	-6.24287	4.3e-10	2.36e-09	-6.00707	-6.1686	0.403383	1.67e-05	0.000125327
evm.model.chr10.378	67.8046	-2.26422	0.47846	-4.73231	2.22e-06	8.14e-06	-2.21797	-2.22228	1.92716	0.00116088	0.00491874
evm.model.chr10.379	48.461	-2.64937	0.667511	-3.96902	7.22e-05	0.000213722	-2.58278	-2.59074	1.4737	0.00182502	0.00730342
evm.model.chr10.381	367.589	1.6127	0.279049	5.77928	7.5e-09	3.64e-08	1.62606	1.62695	4.28405	0.000138786	0.000791932
evm.model.chr10.396	903.306	1.9714	0.162081	12.163	4.89e-34	1.07e-32	1.99121	1.99146	5.57335	1.59e-09	4.14e-08
evm.model.chr10.400	153.787	-1.70614	0.268128	-6.36316	1.98e-10	1.12e-09	-1.66093	-1.66217	3.043	0.000111897	0.000655355
evm.model.chr10.408	47.2781	3.01867	0.746319	4.04474	5.24e-05	0.00015837	3.03203	3.03744	1.3838	0.000947437	0.00412681
evm.model.chr10.41	27.3212	8.05994	1.32933	6.06315	1.33e-09	6.96e-09	7.89042	8.18663	0.611681	4.03e-06	3.64e-05
evm.model.chr10.411	149.759	-2.70924	0.287063	-9.4378	3.81e-21	4.67e-20	-2.67375	-2.67732	3.00239	8.03e-08	1.23e-06
evm.model.chr10.423	101.864	-1.82748	0.488568	-3.74049	0.000183659	0.000510766	-1.77667	-1.77866	2.47222	0.00333905	0.0123604
evm.model.chr10.430	629.041	4.31209	0.271874	15.8606	1.19e-56	5.42e-55	4.44233	4.44349	5.05107	3.18e-11	1.5e-09
evm.model.chr10.444	8.04076	-5.72239	1.88279	-3.03932	0.00237115	0.00542771	-5.36771	-5.80315	-0.861467	0.00466387	0.0164918
evm.model.chr10.477	71.5122	1.81948	0.391637	4.64583	3.39e-06	1.21e-05	1.82039	1.83507	1.92324	0.000635639	0.00294331
evm.model.chr10.478	180.777	-1.85223	0.234887	-7.88562	3.13e-15	2.63e-14	-1.81731	-1.81847	3.26918	5.89e-06	5.05e-05
evm.model.chr10.480	450.672	6.06579	0.207222	29.2719	2.36e-188	1.33e-185	6.07769	6.08216	4.57257	1.08e-11	6.26e-10
evm.model.chr10.482	696.889	2.09059	0.173686	12.0366	2.28e-33	4.86e-32	2.05277	2.05318	5.20624	1.19e-08	2.3e-07
evm.model.chr10.484	2812.63	-1.75396	0.195085	-8.99071	2.46e-19	2.71e-18	-1.65915	-1.65921	7.18477	2.06e-06	2.04e-05
evm.model.chr10.485	2.68615	5.65137	2.47621	2.28226	0.0224738	0.0411326	5.27415	5.8048	-2.07696	0.00160212	0.00653049
evm.model.chr10.490	9.37495	-4.20031	1.26762	-3.31352	0.000921282	0.00227577	-3.97653	-4.20269	-0.714922	0.00232033	0.0089955
evm.model.chr10.493	20.3068	-3.39649	0.640063	-5.3065	1.12e-07	4.77e-07	-3.32929	-3.35226	0.323879	0.000664885	0.00305652
evm.model.chr10.496	4732.74	-2.43056	0.139259	-17.4535	3.24e-68	2e-66	-2.41039	-2.41046	7.93119	1.1e-11	6.36e-10
evm.model.chr10.503	32.6161	2.1199	0.490402	4.32279	1.54e-05	5.05e-05	2.14568	2.15663	0.826594	0.00135746	0.00564625
evm.model.chr10.513	17.2353	2.58686	0.97496	2.65329	0.00797102	0.0162823	2.57513	2.58698	0.056096	0.0156214	0.0465741
evm.model.chr10.516	3.22599	4.96773	1.90052	2.61388	0.0089521	0.0180682	4.64359	4.9281	-1.92771	0.00185451	0.00739446
evm.model.chr10.529	1584.68	1.50655	0.124722	12.0793	1.36e-33	2.92e-32	1.57898	1.57937	6.39979	9.15e-09	1.82e-07
evm.model.chr10.530	24.4816	-3.4651	0.815756	-4.24771	2.16e-05	6.94e-05	-3.3718	-3.39628	0.596649	0.00117457	0.00496926
evm.model.chr10.54	331.402	-3.21489	0.341124	-9.42439	4.33e-21	5.27e-20	-3.08896	-3.09036	4.12227	1.17e-07	1.68e-06
evm.model.chr10.540	77.84	-2.5951	0.396974	-6.53719	6.27e-11	3.72e-10	-2.50022	-2.50578	2.10567	3.66e-05	0.000249659
evm.model.chr10.546	179.801	-2.12639	0.32401	-6.56272	5.28e-11	3.16e-10	-2.06749	-2.06906	3.2666	1.52e-05	0.000115888
evm.model.chr10.547	240.291	-3.62633	0.288351	-12.5761	2.86e-36	6.92e-35	-3.57578	-3.57933	3.67229	9.4e-10	2.67e-08
evm.model.chr10.559	17.8778	-8.32708	1.34366	-6.19733	5.74e-10	3.11e-09	-8.92194	-1.44269e+08	0.216299	9.71e-06	7.8e-05
evm.model.chr10.570	78.1423	-3.3245	0.44814	-7.41846	1.18e-13	8.82e-13	-3.26499	-3.27726	2.09634	5.16e-06	4.52e-05
evm.model.chr10.577	111.162	-1.65154	0.298946	-5.52454	3.3e-08	1.49e-07	-1.58888	-1.59323	2.55409	0.000290592	0.00149645
evm.model.chr10.587	1995.09	3.38412	0.093737	36.1023	2.09e-285	3.34e-282	3.50834	3.50858	6.71779	2.57e-17	5.07e-14
evm.model.chr10.589	94.6395	-5.28996	0.513042	-10.311	6.29e-25	9.26e-24	-5.22134	-5.24644	2.38548	1.98e-07	2.69e-06
evm.model.chr10.59	28.6006	2.50735	0.539228	4.64988	3.32e-06	1.19e-05	2.42689	2.4412	0.646692	0.00110794	0.00472161
evm.model.chr10.595	5.05803	-5.79914	1.8032	-3.21602	0.0012998	0.00313273	-6.38307	-1.44269e+08	-1.44718	0.00405118	0.0146128
evm.model.chr10.601	211.18	2.25085	0.321743	6.99581	2.64e-12	1.77e-11	2.25613	2.25845	3.49029	5.27e-06	4.59e-05
evm.model.chr10.619	89.372	-2.24355	0.330983	-6.77846	1.21e-11	7.68e-11	-2.17886	-2.18127	2.29025	3.81e-05	0.000258743
evm.model.chr10.623	898.425	1.64386	0.122801	13.3864	7.26e-41	2.07e-39	1.65461	1.65512	5.57918	7.51e-10	2.23e-08
evm.model.chr10.624	306.585	2.96911	0.28293	10.4941	9.19e-26	1.42e-24	2.98987	2.99236	4.02077	7.63e-09	1.55e-07
evm.model.chr10.629	495.676	-4.84928	0.206055	-23.5339	1.83e-122	3.5e-120	-4.74152	-4.74426	4.6914	4.03e-12	2.84e-10
evm.model.chr10.657	49.8347	5.32073	0.565666	9.40615	5.15e-21	6.26e-20	5.30011	5.35324	1.42121	2.25e-08	4.04e-07
evm.model.chr10.658	42.4785	4.66764	0.620438	7.52314	5.35e-14	4.1e-13	4.70331	4.72609	1.22283	1.01e-06	1.1e-05
evm.model.chr10.659	12.1785	4.07807	1.15984	3.51606	0.000438009	0.00114559	4.05579	4.10528	-0.458658	0.00227909	0.00886582
evm.model.chr10.671	34.1285	-6.21564	1.101	-5.64543	1.65e-08	7.69e-08	-5.84263	-6.06642	0.981744	9.47e-07	1.04e-05
evm.model.chr10.684	91.9601	1.70258	0.259541	6.55996	5.38e-11	3.21e-10	1.74614	1.74776	2.30677	0.000103573	0.000615361
evm.model.chr10.697	3.98838	-5.42344	1.83171	-2.96086	0.00306783	0.00686027	-5.06073	-5.49077	-1.50774	0.00148203	0.00609509
evm.model.chr10.701	1380.88	1.72064	0.171559	10.0294	1.13e-23	1.58e-22	1.72504	1.7253	6.19481	3.54e-08	5.98e-07
evm.model.chr10.707	117.38	-2.09144	0.359925	-5.81077	6.22e-09	3.04e-08	-2.05132	-2.05309	2.6702	0.000295994	0.00151991
evm.model.chr10.718	199.633	3.75342	0.80128	4.68428	2.81e-06	1.02e-05	3.73885	3.74155	3.40989	7e-05	0.000437247
evm.model.chr10.720	2747.34	3.42978	0.148715	23.0628	1.09e-117	1.95e-115	3.51241	3.51287	7.18946	2.62e-14	5.88e-12
evm.model.chr10.727	51.3076	-2.18929	0.50913	-4.30007	1.71e-05	5.56e-05	-2.23516	-2.2422	1.51469	0.00136213	0.00566092
evm.model.chr10.730	1301.33	9.09058	1.02375	8.87969	6.7e-19	7.22e-18	9.18524	9.19951	6.1006	7.24e-06	6.05e-05
evm.model.chr10.752	367.188	6.47135	1.12536	5.75049	8.9e-09	4.28e-08	6.76096	6.82717	4.28743	2.32e-07	3.08e-06
evm.model.chr10.753	7.79959	3.7381	0.995738	3.75409	0.00017397	0.000485311	3.49626	3.58157	-1.00654	0.00285421	0.0107862
evm.model.chr10.758	58.1823	2.94098	0.471907	6.23211	4.6e-10	2.52e-09	2.9502	2.9638	1.63734	1.58e-05	0.000119434
evm.model.chr10.761	20.7211	2.87118	0.685047	4.19121	2.77e-05	8.78e-05	2.86682	2.88572	0.214849	0.00251835	0.00966496
evm.model.chr10.764	833.104	1.65433	0.132873	12.4505	1.39e-35	3.27e-34	1.65144	1.65204	5.47046	2.51e-08	4.44e-07
evm.model.chr10.772	887.003	-3.60972	0.717824	-5.0287	4.94e-07	1.95e-06	-3.50348	-3.50435	5.52319	6.98e-05	0.000436217
evm.model.chr10.781	53.2731	7.63942	1.91909	3.98075	6.87e-05	0.00020403	7.76808	7.92349	1.52843	5.31e-05	0.00034522
evm.model.chr10.783	241.203	4.24874	0.472324	8.9954	2.35e-19	2.61e-18	4.32645	4.32917	3.67705	1.02e-07	1.5e-06
evm.model.chr10.788	772.338	-3.77107	0.216045	-17.455	3.15e-68	1.96e-66	-3.675	-3.67585	5.32441	1.03e-11	6.01e-10
evm.model.chr10.795	329.074	1.51841	0.162399	9.34988	8.77e-21	1.05e-19	1.57065	1.5711	4.12208	5.7e-07	6.71e-06
evm.model.chr10.798	133.399	1.96432	0.406637	4.83065	1.36e-06	5.13e-06	2.04189	2.04318	2.83668	0.000374693	0.00186911
evm.model.chr10.802	595.429	3.64146	0.215282	16.9148	3.5e-64	2.03e-62	3.74635	3.7477	4.97764	1.78e-12	1.51e-10
evm.model.chr10.81	26.9746	-8.82913	2.08537	-4.23385	2.3e-05	7.35e-05	-9.41816	-1.44269e+08	0.71146	1.71e-05	0.000128163
evm.model.chr10.810	143.654	2.39791	0.293315	8.1752	2.95e-16	2.67e-15	2.39448	2.39743	2.92723	1.22e-06	1.3e-05
evm.model.chr10.824	151.667	1.5097	0.310443	4.86304	1.16e-06	4.39e-06	1.53647	1.53804	3.00433	0.000458434	0.00221902
evm.model.chr10.829	647.363	2.07922	0.238109	8.73224	2.5e-18	2.61e-17	2.07068	2.07209	5.10676	1.59e-06	1.64e-05
evm.model.chr10.83	1168.98	3.22567	0.206833	15.5956	7.8e-55	3.42e-53	3.32526	3.32614	5.95694	6.95e-12	4.32e-10
evm.model.chr10.831	572.939	1.50751	0.192093	7.84782	4.23e-15	3.5e-14	1.53902	1.53934	4.92334	3.87e-06	3.51e-05
evm.model.chr10.843	461.477	1.59542	0.179438	8.89121	6.04e-19	6.53e-18	1.58094	1.58206	4.61362	7.63e-06	6.33e-05
evm.model.chr10.846	41.0382	-2.67096	0.868917	-3.0739	0.00211279	0.00488736	-2.61617	-2.62436	1.24914	0.00611118	0.0208209
evm.model.chr10.849	10.1489	-6.95523	1.43764	-4.83793	1.31e-06	4.95e-06	-7.56183	-1.44269e+08	-0.449225	0.000111089	0.000651432
evm.model.chr10.85	17967.6	1.51964	0.0924394	16.4394	1e-60	5.2e-59	1.53702	1.53703	9.89493	2.16e-10	7.54e-09
evm.model.chr10.850	115.591	2.92732	0.397751	7.35967	1.84e-13	1.35e-12	3.00201	3.00541	2.63401	1.48e-06	1.53e-05
evm.model.chr10.851	15.1278	3.30267	0.952853	3.46608	0.000528102	0.00136155	3.17253	3.3132	-0.115528	0.0031549	0.0117492
evm.model.chr10.852	545.595	-4.31174	0.243933	-17.676	6.42e-70	4.24e-68	-4.29044	-4.29293	4.82906	8.05e-11	3.31e-09
evm.model.chr10.853	257.893	-3.23329	0.663971	-4.86963	1.12e-06	4.26e-06	-3.2007	-3.20246	3.76807	5.24e-06	4.56e-05
evm.model.chr10.856	17.0532	-6.49895	1.31047	-4.95926	7.08e-07	2.76e-06	-6.11627	-6.55091	0.156211	2.64e-05	0.000187382
evm.model.chr10.880	20.2311	7.77144	1.62149	4.79277	1.64e-06	6.13e-06	7.46659	7.76557	0.18699	3.17e-05	0.000219728
evm.model.chr10.888	46.5898	2.28897	0.790048	2.89726	0.00376443	0.00825748	2.32718	2.33098	1.38047	0.00802848	0.0262986
evm.model.chr10.913	118.478	2.93505	0.542493	5.41031	6.29e-08	2.77e-07	2.95314	2.96846	2.64861	8.48e-05	0.000517289
evm.model.chr10.922	248.467	-1.65206	0.191997	-8.60461	7.66e-18	7.77e-17	-1.56445	-1.56499	3.71743	0.000698701	0.00318834
evm.model.chr10.924	8689.79	4.52859	0.241265	18.7702	1.32e-78	1.09e-76	4.53969	4.54104	8.8627	4.49e-11	1.98e-09
evm.model.chr10.929	80.4656	-2.77767	0.32355	-8.58499	9.08e-18	9.15e-17	-2.71983	-2.72308	2.15978	4.91e-05	0.000323127
evm.model.chr10.935	187.567	2.54044	0.273449	9.29035	1.54e-20	1.82e-19	2.59913	2.60056	3.32031	7.01e-08	1.09e-06
evm.model.chr10.958	14.7858	7.43691	1.53607	4.84153	1.29e-06	4.86e-06	7.79984	1.44269e+08	-0.323755	0.000239752	0.00126787
evm.model.chr10.968	57.1027	10.9654	4.51311	2.42968	0.0151121	0.0289119	11.2888	1.44269e+08	1.62569	0.000498984	0.00239069
evm.model.chr10.984	206.411	-2.26238	0.421451	-5.36807	7.96e-08	3.46e-07	-2.20247	-2.20359	3.45711	0.000114743	0.000670236
evm.model.chr10.988	79.5556	3.85194	0.384329	10.0225	1.21e-23	1.69e-22	3.84354	3.85737	2.07466	2.69e-08	4.73e-07
evm.model.chr10.997	705.887	1.62282	0.142567	11.3829	5.09e-30	9.31e-29	1.69598	1.69649	5.22739	7.31e-09	1.5e-07
evm.model.chr11.1002	97.8179	-3.45828	0.502209	-6.88614	5.73e-12	3.73e-11	-3.40155	-3.40667	2.4243	1.75e-05	0.000131024
evm.model.chr11.1019	174.263	3.33537	0.459933	7.25187	4.11e-13	2.93e-12	3.32221	3.33258	3.19383	4.68e-06	4.15e-05
evm.model.chr11.1021	247.195	3.46009	0.207547	16.6714	2.12e-62	1.17e-60	3.4331	3.43725	3.71074	9.62e-13	9.32e-11
evm.model.chr11.1022	96.1983	3.38098	0.42463	7.96218	1.69e-15	1.45e-14	3.28387	3.29175	2.35879	1.47e-07	2.06e-06
evm.model.chr11.1026	1662.01	1.91925	0.603366	3.18091	0.00146813	0.00350394	2.06214	2.0623	6.45201	0.00727496	0.0241468
evm.model.chr11.104	45.059	-3.11678	0.507603	-6.14019	8.24e-10	4.38e-09	-3.05477	-3.0687	1.37828	5.18e-05	0.000338464
evm.model.chr11.1097	438.9	-1.87621	0.139894	-13.4117	5.16e-41	1.48e-39	-1.83672	-1.83743	4.533	1.16e-09	3.17e-08
evm.model.chr11.11	733.784	-2.75502	0.194177	-14.1882	1.08e-45	3.55e-44	-2.5964	-2.59689	5.25186	2.23e-09	5.47e-08
evm.model.chr11.1108	166.395	2.16301	0.353614	6.11686	9.54e-10	5.04e-09	2.0929	2.09458	3.14657	0.000128395	0.000740775
evm.model.chr11.1109	2115.04	2.89306	0.170416	16.9764	1.23e-64	7.14e-63	2.99601	2.99626	6.80709	5.58e-12	3.59e-10
evm.model.chr11.1114	140.875	-1.84983	0.208154	-8.88683	6.29e-19	6.78e-18	-1.81829	-1.81957	2.92507	5.67e-06	4.88e-05
evm.model.chr11.1118	153.813	-1.61612	0.284799	-5.6746	1.39e-08	6.54e-08	-1.57302	-1.57433	3.03859	0.00027549	0.00143175
evm.model.chr11.1183	34.4112	-9.29955	1.25821	-7.39107	1.46e-13	1.08e-12	-9.88814	-1.44269e+08	1.04128	4.72e-07	5.7e-06
evm.model.chr11.1192	137.546	-2.23424	0.325814	-6.85741	7.01e-12	4.52e-11	-2.21102	-2.21388	2.89021	9.96e-06	7.98e-05
evm.model.chr11.1199	52.4892	-2.93005	0.478247	-6.12666	8.97e-10	4.76e-09	-2.89557	-2.90473	1.59778	5.93e-05	0.000379183
evm.model.chr11.120	138.128	1.89559	0.257812	7.35261	1.94e-13	1.42e-12	1.90064	1.90501	2.87045	5.21e-06	4.54e-05
evm.model.chr11.1202	54.2012	-4.47123	0.600029	-7.45168	9.22e-14	6.92e-13	-4.38616	-4.40735	1.63833	1.32e-05	0.000102252
evm.model.chr11.1204	36.5004	-3.09761	0.465081	-6.66036	2.73e-11	1.67e-10	-3.02974	-3.04003	1.12127	6.61e-05	0.000416962
evm.model.chr11.1207	660.521	-4.47206	0.494769	-9.03867	1.59e-19	1.78e-18	-4.41556	-4.41776	5.102	7.11e-09	1.46e-07
evm.model.chr11.121	11.9313	5.55587	1.5208	3.65326	0.000258934	0.000701919	5.18654	5.71856	-0.528184	0.00148471	0.00610483
evm.model.chr11.122	156.364	-1.72928	0.23222	-7.44672	9.57e-14	7.17e-13	-1.71507	-1.71625	3.07271	4.12e-05	0.000276824
evm.model.chr11.1221	27.2343	-2.59227	0.610569	-4.24566	2.18e-05	6.99e-05	-2.58835	-2.59697	0.729429	0.00270493	0.0102888
evm.model.chr11.123	4.59686	-6.45577	1.73913	-3.71207	0.000205573	0.000566645	-7.06933	-1.44269e+08	-1.36012	0.000321611	0.00163152
evm.model.chr11.125	137.342	-8.5188	0.859711	-9.90892	3.81e-23	5.19e-22	-8.33649	-8.49997	2.89341	6.09e-10	1.87e-08
evm.model.chr11.1271	183.73	2.94186	0.420376	6.99816	2.59e-12	1.74e-11	3.01652	3.0221	3.28673	4.19e-06	3.76e-05
evm.model.chr11.1311	62.5319	-2.25787	0.314644	-7.17595	7.18e-13	5.03e-12	-2.23429	-2.23787	1.82102	0.000343644	0.0017304
evm.model.chr11.1359	113.205	-7.57505	1.94532	-3.89399	9.86e-05	0.000285605	-7.50242	-7.57375	2.62214	4.08e-08	6.77e-07
evm.model.chr11.136	1378.12	-1.62956	0.166465	-9.78922	1.25e-22	1.66e-21	-1.58752	-1.58763	6.16075	2.09e-06	2.06e-05
evm.model.chr11.1365	295.491	-5.72916	0.409942	-13.9756	2.2e-44	6.96e-43	-5.68902	-5.70306	3.9619	3.92e-09	8.91e-08
evm.model.chr11.1366	44.2955	-5.73419	1.63684	-3.5032	0.000459699	0.00119736	-5.62936	-5.72687	1.37614	1.51e-05	0.000115119
evm.model.chr11.1371	269.214	-1.61159	0.315385	-5.10992	3.22e-07	1.3e-06	-1.57517	-1.57586	3.83257	0.000427721	0.00209397
evm.model.chr11.1471	11.9487	2.32369	0.797559	2.9135	0.00357402	0.00787797	2.35376	2.36911	-0.427422	0.0149366	0.0448168
evm.model.chr11.1475	452.242	-4.31078	0.160883	-26.7945	3.74e-158	1.44e-155	-4.2733	-4.27628	4.56257	7.82e-13	8.06e-11
evm.model.chr11.15	74.5411	2.0467	0.359965	5.68583	1.3e-08	6.15e-08	2.06127	2.06319	2.02909	0.00150035	0.00616017
evm.model.chr11.154	69.9953	5.55607	0.535483	10.3758	3.19e-25	4.8e-24	5.60261	5.62469	1.92159	6.19e-08	9.8e-07
evm.model.chr11.1578	22.6916	9.77599	4.21627	2.31864	0.0204148	0.0377456	10.1244	144269487	0.357297	2.69e-05	0.000190468
evm.model.chr11.158	50.2768	1.89439	0.497655	3.80664	0.000140869	0.000398904	1.93073	1.93621	1.42382	0.00313962	0.0117056
evm.model.chr11.1588	21.4136	9.76047	1.39058	7.01899	2.23e-12	1.51e-11	10.0829	1.44269e+08	0.285831	8.34e-06	6.85e-05
evm.model.chr11.1661	259.913	1.59167	0.188382	8.44916	2.93e-17	2.86e-16	1.63183	1.63231	3.78504	2.83e-06	2.67e-05
evm.model.chr11.1674	313.33	-3.42432	0.193596	-17.688	5.19e-70	3.46e-68	-3.38004	-3.38239	4.04508	2.2e-11	1.1e-09
evm.model.chr11.1686	11.2628	4.9958	1.17621	4.24735	2.16e-05	6.95e-05	4.89976	5.04665	-0.590171	0.00058755	0.00274445
evm.model.chr11.1728	6.62464	-3.52631	1.38361	-2.54864	0.0108145	0.0214508	-3.35029	-3.46341	-1.02276	0.015504	0.046259
evm.model.chr11.1731	205.833	5.21465	0.818157	6.37366	1.85e-10	1.05e-09	5.19654	5.20222	3.45065	2.65e-06	2.52e-05
evm.model.chr11.1738	38.4341	3.71079	1.00148	3.70529	0.000211146	0.000580463	3.74549	3.7594	1.0956	0.00184529	0.00736583
evm.model.chr11.1739	644.377	1.92767	0.24564	7.84753	4.24e-15	3.51e-14	2.01673	2.0172	5.09237	9.34e-07	1.03e-05
evm.model.chr11.1743	9.16106	3.11392	0.918077	3.39178	0.000694399	0.00175233	3.12473	3.15854	-0.739415	0.00414735	0.0149273
evm.model.chr11.1759	82.3112	-2.66813	0.557058	-4.78968	1.67e-06	6.22e-06	-2.63951	-2.6469	2.18023	0.000553812	0.00261032
evm.model.chr11.1767	700.649	-1.83339	0.133013	-13.7835	3.2e-43	9.72e-42	-1.80586	-1.80613	5.19167	3.35e-09	7.77e-08
evm.model.chr11.1786	845.192	-4.92164	0.234147	-21.0195	4.35e-98	5.39e-96	-4.89162	-4.89361	5.45155	1.5e-12	1.32e-10
evm.model.chr11.1788	859.83	-4.7911	0.159173	-30.1	4.85e-199	3.25e-196	-4.75177	-4.75353	5.47561	2.25e-16	1.65e-13
evm.model.chr11.1791	262.635	8.37138	1.4505	5.77136	7.86e-09	3.8e-08	8.45694	8.49892	3.79901	6.49e-08	1.02e-06
evm.model.chr11.1794	52.5795	-2.40591	0.854846	-2.81444	0.0048863	0.0104675	-2.34902	-2.35431	1.58349	0.00859107	0.0278733
evm.model.chr11.1798	24.6381	-3.87675	0.873853	-4.43639	9.15e-06	3.1e-05	-3.73359	-3.7733	0.623596	0.000785341	0.00351694
evm.model.chr11.1812	1124.05	2.03753	0.13134	15.5134	2.82e-54	1.21e-52	2.14975	2.15012	5.89581	7.98e-11	3.28e-09
evm.model.chr11.1842	20.7769	8.44152	1.46114	5.77734	7.59e-09	3.68e-08	8.74777	1.44269e+08	0.222731	2.74e-05	0.000193685
evm.model.chr11.1843	130.44	5.72889	0.717613	7.98325	1.43e-15	1.23e-14	5.72708	5.79015	2.78146	1.35e-06	1.42e-05
evm.model.chr11.1844	195.81	4.05645	0.451351	8.98736	2.53e-19	2.79e-18	4.07706	4.10065	3.35373	5.04e-08	8.16e-07
evm.model.chr11.1846	1801.69	7.53486	0.751951	10.0204	1.24e-23	1.73e-22	7.57955	7.58298	6.5706	5.46e-06	4.72e-05
evm.model.chr11.1847	11.396	5.50856	1.27113	4.33358	1.47e-05	4.82e-05	5.38703	5.49258	-0.527263	0.000240948	0.001273
evm.model.chr11.1849	2823.64	3.87909	0.177146	21.8977	2.73e-106	4.01e-104	3.89885	3.8991	7.2173	1.31e-13	2.06e-11
evm.model.chr11.1850	934.408	5.93748	0.325009	18.2687	1.47e-74	1.1e-72	5.92087	5.93132	5.63214	6.88e-12	4.29e-10
evm.model.chr11.1851	176.501	4.01125	0.493043	8.1357	4.1e-16	3.68e-15	4.01844	4.04295	3.20776	4.03e-07	4.95e-06
evm.model.chr11.1852	22.1098	4.0005	1.21656	3.28836	0.00100774	0.00247349	3.80587	3.99926	0.185089	0.00442633	0.0157723
evm.model.chr11.1854	46.696	5.09661	0.901968	5.65055	1.6e-08	7.47e-08	4.94734	5.0992	1.25554	1.39e-05	0.000106593
evm.model.chr11.1855	131.466	3.28169	0.469737	6.98623	2.82e-12	1.89e-11	3.26235	3.27833	2.77848	2.62e-06	2.49e-05
evm.model.chr11.1856	53.2438	4.79029	0.697084	6.87191	6.33e-12	4.11e-11	4.73716	4.7859	1.49437	4.56e-06	4.05e-05
evm.model.chr11.1858	68.4971	7.5536	1.11718	6.76134	1.37e-11	8.61e-11	7.27339	7.5678	1.82628	1.2e-08	2.32e-07
evm.model.chr11.1870	20.4052	2.72231	0.800251	3.40182	0.000669378	0.00169535	2.74823	2.76212	0.236706	0.00638064	0.0215958
evm.model.chr11.1902	38.3333	-6.8163	0.852769	-7.99314	1.32e-15	1.14e-14	-6.69073	-6.81477	1.17413	1.9e-06	1.9e-05
evm.model.chr11.1903	11.5678	-6.77191	1.47547	-4.58965	4.44e-06	1.57e-05	-7.37834	-1.44269e+08	-0.323556	0.000206695	0.00111409
evm.model.chr11.1906	402.429	-2.06524	0.256314	-8.05748	7.79e-16	6.85e-15	-1.94347	-1.94409	4.39912	1.13e-05	8.87e-05
evm.model.chr11.1921	4188.19	1.63414	0.133046	12.2825	1.12e-34	2.53e-33	1.70283	1.70286	7.7849	2.16e-09	5.35e-08
evm.model.chr11.1926	82.9772	3.1563	0.420278	7.51003	5.91e-14	4.52e-13	3.16697	3.17354	2.14555	2.19e-06	2.15e-05
evm.model.chr11.1931	5.12289	-6.2114	1.73458	-3.58092	0.000342391	0.000911075	-6.81252	-1.44269e+08	-1.21591	0.000572561	0.00268634
evm.model.chr11.200	1365.44	5.40492	0.28011	19.2957	5.84e-83	5.38e-81	5.49334	5.49508	6.17018	2.69e-11	1.31e-09
evm.model.chr11.211	282.407	-1.88051	0.220625	-8.52358	1.55e-17	1.54e-16	-1.82517	-1.82591	3.90051	1.85e-06	1.85e-05
evm.model.chr11.219	13.4032	3.61305	1.10261	3.27681	0.00104987	0.00256841	3.55205	3.59962	-0.364872	0.00522332	0.0181707
evm.model.chr11.222	134.975	1.7934	0.202489	8.85674	8.24e-19	8.81e-18	1.82334	1.82526	2.84292	1.05e-06	1.14e-05
evm.model.chr11.228	29.1085	2.99379	0.710434	4.21403	2.51e-05	7.98e-05	3.00129	3.01928	0.661973	0.00114026	0.0048449
evm.model.chr11.232	510.551	-2.48527	0.298886	-8.3151	9.17e-17	8.58e-16	-2.42747	-2.42796	4.73499	7.97e-07	8.97e-06
evm.model.chr11.24	123.904	5.9657	0.407171	14.6516	1.32e-48	4.73e-47	5.95184	5.96781	2.73012	3.09e-11	1.48e-09
evm.model.chr11.241	179.44	-3.99484	0.374159	-10.6768	1.31e-26	2.09e-25	-3.94576	-3.95113	3.26372	7.89e-09	1.6e-07
evm.model.chr11.267	3758.88	2.13998	0.139668	15.3219	5.46e-53	2.23e-51	2.24278	2.24305	7.6474	3.14e-11	1.49e-09
evm.model.chr11.268	12.2668	-7.73782	1.57434	-4.91497	8.88e-07	3.42e-06	-8.33834	-1.44269e+08	-0.237171	0.000152083	0.000859366
evm.model.chr11.270	360.134	1.91276	0.164469	11.6299	2.9e-31	5.64e-30	1.94052	1.94168	4.25541	1.13e-08	2.2e-07
evm.model.chr11.274	168.748	-1.94587	0.218936	-8.88787	6.23e-19	6.72e-18	-1.90937	-1.911	3.17066	1.02e-06	1.11e-05
evm.model.chr11.284	14.9579	2.69283	0.862863	3.12081	0.00180353	0.00422649	2.68718	2.70265	-0.159916	0.00999116	0.0317841
evm.model.chr11.287	46.0862	9.04051	2.9911	3.02247	0.00250719	0.00570773	8.70142	8.99636	1.33419	2.48e-06	2.38e-05
evm.model.chr11.29	27222.6	-4.29981	0.100152	-42.933	0	0	-4.28418	-4.28422	10.4496	8.58e-19	8.47e-15
evm.model.chr11.295	3250.74	1.52054	0.161035	9.44234	3.65e-21	4.47e-20	1.55961	1.55974	7.43429	1.65e-07	2.28e-06
evm.model.chr11.3	83.4931	2.8048	0.485026	5.78279	7.35e-09	3.57e-08	2.7379	2.74843	2.12563	6.66e-05	0.00041951
evm.model.chr11.304	22.6763	2.23849	0.70073	3.19451	0.00140067	0.00335333	2.236	2.2446	0.388531	0.0134552	0.0409882
evm.model.chr11.315	860.392	-4.55803	0.48642	-9.37056	7.21e-21	8.71e-20	-4.52919	-4.53062	5.47675	4.03e-10	1.31e-08
evm.model.chr11.325	962.319	-2.01076	0.127312	-15.794	3.42e-56	1.55e-54	-1.97783	-1.9781	5.64838	7.6e-11	3.14e-09
evm.model.chr11.327	23.0632	2.00617	0.635176	3.15845	0.00158611	0.00376095	1.97463	1.98422	0.36664	0.012829	0.0393784
evm.model.chr11.33	12.7751	-7.27315	1.45089	-5.0129	5.36e-07	2.11e-06	-7.85009	-1.44269e+08	-0.234742	0.00014911	0.000844256
evm.model.chr11.333	47.9271	-2.29975	0.43962	-5.23122	1.68e-07	7.04e-07	-2.23209	-2.23824	1.46587	0.000674525	0.00309076
evm.model.chr11.34	62.0885	2.4457	0.369787	6.61382	3.75e-11	2.26e-10	2.40596	2.41284	1.73771	2.54e-05	0.000182186
evm.model.chr11.341	444.227	3.02797	0.313575	9.65626	4.62e-22	5.93e-21	3.05132	3.05544	4.56403	5.7e-08	9.06e-07
evm.model.chr11.348	18.9673	-6.47553	1.54131	-4.20132	2.65e-05	8.42e-05	-6.17678	-6.41287	0.24141	0.000300963	0.00154182
evm.model.chr11.349	561.46	2.73182	0.156396	17.4674	2.54e-68	1.58e-66	2.72867	2.72908	4.88575	1.33e-11	7.39e-10
evm.model.chr11.351	19.0898	5.7248	0.976966	5.85977	4.64e-09	2.29e-08	5.50203	5.69979	0.062036	2.15e-05	0.000157329
evm.model.chr11.354	226.034	-1.58541	0.178992	-8.85741	8.19e-19	8.76e-18	-1.54025	-1.54095	3.58281	6.03e-06	5.15e-05
evm.model.chr11.358	450.09	-1.80119	0.287782	-6.25887	3.88e-10	2.14e-09	-1.79218	-1.79247	4.55582	4.23e-05	0.000283193
evm.model.chr11.368	614.659	1.52297	0.452541	3.36537	0.000764401	0.00191551	1.59534	1.59552	5.01268	0.00111635	0.00475249
evm.model.chr11.37	69.0066	-3.18349	0.518091	-6.14465	8.01e-10	4.27e-09	-3.12522	-3.13303	1.95398	4.43e-05	0.000294776
evm.model.chr11.376	4.29795	-4.11467	1.6595	-2.47947	0.0131577	0.0255626	-3.80294	-4.22054	-1.58651	0.0138694	0.0420166
evm.model.chr11.39	689.15	-1.80202	0.13688	-13.165	1.4e-39	3.78e-38	-1.78906	-1.78931	5.16827	4.23e-09	9.46e-08
evm.model.chr11.390	73.3445	2.00284	0.421178	4.75533	1.98e-06	7.31e-06	1.98311	1.98579	1.98128	0.00139494	0.00577663
evm.model.chr11.396	740.752	1.70377	0.135479	12.5759	2.86e-36	6.92e-35	1.71922	1.71958	5.29138	2.24e-09	5.49e-08
evm.model.chr11.397	23.9881	-3.37604	0.767521	-4.39863	1.09e-05	3.65e-05	-3.28592	-3.3323	0.464681	0.00168836	0.00683686
evm.model.chr11.4	2255.17	-1.56004	0.142266	-10.9657	5.59e-28	9.48e-27	-1.52282	-1.52289	6.87655	1.33e-07	1.89e-06
evm.model.chr11.412	122.275	-1.82185	0.372313	-4.89334	9.91e-07	3.79e-06	-1.79663	-1.79787	2.7313	0.00237032	0.00916434
evm.model.chr11.413	5799.2	2.29528	0.12889	17.808	6.12e-71	4.22e-69	2.30856	2.30864	8.26741	4.93e-12	3.29e-10
evm.model.chr11.414	4.64709	-5.87089	1.82926	-3.20944	0.00132993	0.00319867	-6.46317	-1.44269e+08	-1.45487	0.00287735	0.0108492
evm.model.chr11.415	208.138	-3.53969	0.352553	-10.0402	1.02e-23	1.42e-22	-3.48711	-3.49081	3.4694	2.69e-08	4.73e-07
evm.model.chr11.432	7.06058	-4.59564	1.61475	-2.84604	0.00442667	0.00957992	-5.20277	-144269482	-1.23062	0.0108681	0.0342209
evm.model.chr11.436	151.767	1.63433	0.285149	5.7315	9.95e-09	4.76e-08	1.70172	1.70308	3.00807	7.54e-05	0.000466656
evm.model.chr11.437	45.5496	10.6971	2.42356	4.41379	1.02e-05	3.41e-05	11.0286	1.44269e+08	1.31276	2.98e-05	0.000208588
evm.model.chr11.44	2159.14	-3.71194	0.137194	-27.0561	3.24e-161	1.3e-158	-3.62363	-3.62391	6.79613	5.32e-12	3.48e-10
evm.model.chr11.453	295.108	-2.00749	0.336026	-5.97421	2.31e-09	1.18e-08	-1.90839	-1.90967	3.9626	9.99e-05	0.000596615
evm.model.chr11.454	68.5879	-1.6658	0.442138	-3.76761	0.00016482	0.000461269	-1.62194	-1.62515	1.94203	0.00541624	0.0187428
evm.model.chr11.461	578.655	3.94966	0.311431	12.6823	7.42e-37	1.84e-35	3.98233	3.98522	4.94187	2.26e-09	5.51e-08
evm.model.chr11.477	479.982	1.6676	0.155639	10.7145	8.7e-27	1.4e-25	1.68478	1.68542	4.67043	4.36e-08	7.19e-07
evm.model.chr11.479	148.471	-2.43395	0.509383	-4.77824	1.77e-06	6.56e-06	-2.41338	-2.41611	2.99533	0.000422522	0.00207314
evm.model.chr11.493	146.324	-1.61928	0.396766	-4.08119	4.48e-05	0.000137036	-1.56622	-1.56737	2.98019	0.0021749	0.0085003
evm.model.chr11.50	364.218	9.29548	0.526618	17.6513	9.95e-70	6.47e-68	9.30724	9.37256	4.26887	9.21e-15	2.72e-12
evm.model.chr11.51	17.3166	9.29335	3.18657	2.91641	0.00354081	0.00781305	9.57934	1.44269e+08	-0.00915354	0.000208799	0.0011242
evm.model.chr11.513	1068.68	-3.91779	0.248956	-15.7369	8.45e-56	3.81e-54	-3.87132	-3.87209	5.79134	4.87e-11	2.12e-09
evm.model.chr11.516	1523.77	-2.14645	0.170824	-12.5653	3.28e-36	7.91e-35	-2.06111	-2.06125	6.30228	5.73e-09	1.21e-07
evm.model.chr11.519	36.0858	3.64211	0.583815	6.23846	4.42e-10	2.42e-09	3.65703	3.66756	1.01178	5.4e-05	0.000349889
evm.model.chr11.52	1371.54	-2.2879	0.117816	-19.4192	5.31e-84	4.98e-82	-2.23888	-2.23903	6.14733	2.95e-11	1.42e-09
evm.model.chr11.531	37.2657	-1.9543	0.469918	-4.1588	3.2e-05	0.000100232	-1.90637	-1.91515	1.06322	0.00263055	0.0100373
evm.model.chr11.55	1131.13	3.63406	0.19833	18.3233	5.4e-75	4.07e-73	3.66722	3.66822	5.90832	5.74e-13	6.38e-11
evm.model.chr11.553	55.0887	-3.02765	0.799059	-3.78902	0.000151246	0.000426029	-2.97492	-2.98148	1.64012	0.0010505	0.00450615
evm.model.chr11.562	1845.33	1.52475	0.0858542	17.7598	1.45e-70	9.89e-69	1.5349	1.53503	6.61121	1.09e-10	4.29e-09
evm.model.chr11.567	9.22404	-4.16752	1.26365	-3.29799	0.000973796	0.00239661	-4.01189	-4.12664	-0.580409	0.00300805	0.0112746
evm.model.chr11.568	8279.44	3.65813	0.174344	20.9822	9.54e-98	1.16e-95	3.68161	3.68229	8.79694	3.34e-15	1.27e-12
evm.model.chr11.57	66.3835	-1.93506	0.329696	-5.86923	4.38e-09	2.17e-08	-1.90564	-1.90859	1.90046	0.00227919	0.00886582
evm.model.chr11.574	216.944	2.29689	0.199285	11.5257	9.79e-31	1.86e-29	2.30781	2.31026	3.52986	6.42e-09	1.34e-07
evm.model.chr11.579	311.621	1.82593	0.240517	7.59169	3.16e-14	2.46e-13	1.81212	1.81537	4.05004	6.73e-06	5.68e-05
evm.model.chr11.58	36.541	-3.12753	0.52524	-5.95447	2.61e-09	1.33e-08	-3.06345	-3.07529	1.0977	6.12e-05	0.000389712
evm.model.chr11.580	207.716	3.87786	0.456467	8.49538	1.97e-17	1.95e-16	3.9289	3.93455	3.45556	4.29e-07	5.24e-06
evm.model.chr11.582	776.837	3.07484	0.174524	17.6184	1.78e-69	1.15e-67	3.11517	3.11577	5.35993	1.48e-12	1.31e-10
evm.model.chr11.602	27.3216	9.78342	1.4097	6.94006	3.92e-12	2.59e-11	10.0902	1.44269e+08	0.58739	4.77e-06	4.21e-05
evm.model.chr11.617	6.33991	-4.32563	1.4646	-2.95344	0.0031425	0.00701069	-4.9616	-1.44269e+08	-1.24309	0.00440095	0.0156998
evm.model.chr11.622	154.59	1.68543	0.312752	5.38904	7.08e-08	3.09e-07	1.69954	1.70302	3.0272	0.000534875	0.00253985
evm.model.chr11.625	33.8308	2.68314	0.818283	3.27899	0.00104178	0.00255094	2.61582	2.68345	0.853553	0.0106914	0.0337886
evm.model.chr11.627	572.148	2.14547	0.221852	9.67072	4.02e-22	5.17e-21	2.17394	2.17473	4.92198	3.9e-08	6.53e-07
evm.model.chr11.629	18.9093	-8.67065	1.33348	-6.50225	7.91e-11	4.65e-10	-9.26251	-1.44269e+08	0.251072	5.71e-06	4.91e-05
evm.model.chr11.63	4.25797	-6.29744	1.8026	-3.49353	0.000476672	0.00123847	-6.90404	-1.44269e+08	-1.42945	0.000447347	0.00217495
evm.model.chr11.632	35.0736	-2.09677	0.486471	-4.31016	1.63e-05	5.33e-05	-2.06873	-2.07447	1.05348	0.00174105	0.00701285
evm.model.chr11.638	3.29266	-5.67272	2.23928	-2.53329	0.0112999	0.0222756	-6.3992	-1.44269e+08	-1.6734	0.00597978	0.0204387
evm.model.chr11.64	46.1742	10.7296	1.46219	7.338	2.17e-13	1.58e-12	11.0436	1.44269e+08	1.33883	5.71e-07	6.71e-06
evm.model.chr11.641	1575.82	2.00033	0.195101	10.2528	1.15e-24	1.68e-23	2.05697	2.05846	6.40072	2.62e-08	4.61e-07
evm.model.chr11.647	1033.22	2.65765	0.187596	14.1669	1.47e-45	4.8e-44	2.74862	2.74961	5.77937	2.61e-11	1.28e-09
evm.model.chr11.654	2986.68	2.86501	0.205285	13.9562	2.88e-44	9.05e-43	3.01667	3.01748	7.31919	2.54e-10	8.75e-09
evm.model.chr11.678	7.19687	-6.39965	1.542	-4.15023	3.32e-05	0.000103812	-7.01253	-1.44269e+08	-0.831646	0.000288407	0.00148714
evm.model.chr11.697	67.9377	1.60549	0.375552	4.27501	1.91e-05	6.19e-05	1.64198	1.64436	1.88223	0.00320818	0.0119207
evm.model.chr11.699	3102.79	-2.25735	0.180839	-12.4826	9.28e-36	2.2e-34	-2.1811	-2.18118	7.32325	7.16e-09	1.47e-07
evm.model.chr11.7	26.9179	-3.98834	1.16226	-3.43154	0.000600172	0.00153162	-3.93155	-3.97443	0.709863	0.00261887	0.00999808
evm.model.chr11.707	101.205	2.94488	0.691132	4.26094	2.04e-05	6.56e-05	2.99336	2.99596	2.44565	0.00036434	0.00182253
evm.model.chr11.738	16.1568	-2.59447	0.741052	-3.50106	0.000463404	0.0012064	-2.586	-2.61666	-0.0109634	0.00724604	0.024067
evm.model.chr11.74	601.84	2.17746	0.154847	14.062	6.51e-45	2.09e-43	2.20632	2.20668	4.98826	2.98e-10	1e-08
evm.model.chr11.750	1503.66	2.62089	0.120935	21.6719	3.78e-104	5.25e-102	2.71271	2.71308	6.31795	5.73e-14	1.09e-11
evm.model.chr11.762	704.111	1.8264	0.16321	11.1905	4.54e-29	8e-28	1.8409	1.84158	5.22601	4.11e-09	9.24e-08
evm.model.chr11.765	15146.2	7.17659	0.439612	16.3248	6.57e-60	3.31e-58	7.15886	7.20517	9.6656	1.39e-12	1.25e-10
evm.model.chr11.772	106.194	1.93421	0.35809	5.40146	6.61e-08	2.9e-07	1.92801	1.93215	2.50328	0.000184319	0.00101002
evm.model.chr11.791	21.4915	-3.17572	0.702338	-4.52164	6.14e-06	2.12e-05	-3.10291	-3.12924	0.419621	0.00180468	0.00722785
evm.model.chr11.796	1884.75	2.20654	0.112375	19.6355	7.68e-86	7.55e-84	2.26383	2.26402	6.63846	1.68e-12	1.44e-10
evm.model.chr11.807	1283	2.45706	0.167851	14.6383	1.6e-48	5.72e-47	2.47436	2.47503	6.09014	4.16e-11	1.88e-09
evm.model.chr11.831	4.71105	-6.23303	1.69923	-3.66816	0.000244305	0.000665383	-6.83934	-1.44269e+08	-1.39543	0.000778608	0.0034955
evm.model.chr11.84	51.3276	-5.74253	0.622557	-9.22411	2.86e-20	3.33e-19	-5.65326	-5.72464	1.56909	4.15e-07	5.08e-06
evm.model.chr11.844	2892.7	1.74354	0.0806274	21.6246	1.05e-103	1.45e-101	1.77537	1.77551	7.26462	8.87e-13	8.8e-11
evm.model.chr11.845	161.091	-1.68442	0.238879	-7.05138	1.77e-12	1.21e-11	-1.65125	-1.65228	3.11234	0.00046713	0.00225393
evm.model.chr11.852	580.044	-1.70345	0.0951882	-17.8956	1.28e-71	9.03e-70	-1.61158	-1.61188	4.92627	9.54e-10	2.69e-08
evm.model.chr11.861	1871.52	-2.38384	0.0976524	-24.4115	1.29e-131	2.86e-129	-2.36652	-2.36669	6.60314	2.38e-14	5.6e-12
evm.model.chr11.872	234.004	-2.73845	0.221348	-12.3717	3.72e-35	8.6e-34	-2.70483	-2.70675	3.63228	5.65e-09	1.19e-07
evm.model.chr11.873	23.0841	-2.63949	0.620521	-4.25366	2.1e-05	6.77e-05	-2.56215	-2.57926	0.497087	0.00305061	0.011419
evm.model.chr11.888	191.219	-1.64583	0.301713	-5.45497	4.9e-08	2.18e-07	-1.58645	-1.5874	3.35302	0.000713651	0.00324221
evm.model.chr11.89	37.0204	-3.61139	0.697883	-5.17479	2.28e-07	9.38e-07	-3.56171	-3.58433	1.12378	0.000305663	0.00156203
evm.model.chr11.893	93.4802	3.75108	0.487819	7.68948	1.48e-14	1.18e-13	3.78337	3.78825	2.33178	4.69e-07	5.66e-06
evm.model.chr11.896	7.57806	5.65327	1.32767	4.25805	2.06e-05	6.64e-05	5.4081	5.70047	-1.07941	0.000130615	0.00075117
evm.model.chr11.898	52.6146	11.0008	4.37534	2.51427	0.0119278	0.0233806	11.319	1.44269e+08	1.51687	3.66e-05	0.000249659
evm.model.chr11.901	50.1764	2.04662	0.534906	3.82614	0.000130171	0.000370728	2.17159	2.17804	1.42405	0.00170142	0.00687564
evm.model.chr11.908	7.56173	4.62882	1.07484	4.30653	1.66e-05	5.41e-05	4.44368	4.63661	-1.06454	0.000252704	0.00132659
evm.model.chr11.915	137.316	-2.27332	0.282156	-8.05697	7.82e-16	6.88e-15	-2.23613	-2.238	2.89206	1.82e-06	1.84e-05
evm.model.chr11.918	1536.17	2.26134	0.0992266	22.7896	5.81e-115	1e-112	2.2801	2.28054	6.35244	6.64e-14	1.19e-11
evm.model.chr11.920	1108.1	-4.71768	0.13223	-35.6777	8.76e-279	1.3e-275	-4.691	-4.69235	5.83962	2.87e-12	2.21e-10
evm.model.chr11.939	154.239	1.56234	0.392109	3.98446	6.76e-05	0.000201092	1.58818	1.589	3.03779	0.00188675	0.00750633
evm.model.chr11.999	1068.16	-2.00352	0.176907	-11.3253	9.84e-30	1.78e-28	-1.98854	-1.98869	5.78895	1.59e-06	1.63e-05
evm.model.chr12.1021	52.0948	-3.46905	0.587449	-5.90527	3.52e-09	1.77e-08	-3.41826	-3.43189	1.58373	8.91e-05	0.000539664
evm.model.chr12.1038	70.0616	-1.91834	0.377908	-5.0762	3.85e-07	1.54e-06	-1.87279	-1.87794	1.92377	0.000417224	0.00205122
evm.model.chr12.1052	403.072	-8.71399	0.532699	-16.3582	3.8e-60	1.93e-58	-8.62413	-8.68753	4.39867	8.57e-13	8.58e-11
evm.model.chr12.1053	212.061	-3.44289	0.47036	-7.31968	2.49e-13	1.8e-12	-3.3994	-3.40284	3.49753	2.23e-06	2.18e-05
evm.model.chr12.1056	444.689	9.17592	0.952449	9.63402	5.74e-22	7.33e-21	9.08225	9.12596	4.55681	1.48e-06	1.54e-05
evm.model.chr12.1058	242.113	1.60437	0.267295	6.00225	1.95e-09	1e-08	1.62071	1.62233	3.67767	5.33e-05	0.000346868
evm.model.chr12.1061	29.3478	-2.83308	1.05395	-2.68805	0.00718705	0.0148351	-2.75456	-2.77656	0.838879	0.0129912	0.0398019
evm.model.chr12.1067	539.449	-2.19179	0.124658	-17.5825	3.36e-69	2.15e-67	-2.15825	-2.15924	4.83409	4.78e-12	3.22e-10
evm.model.chr12.1109	264.288	1.95358	0.204662	9.54542	1.36e-21	1.7e-20	1.97782	1.97902	3.81185	1.23e-07	1.76e-06
evm.model.chr12.1110	49.4022	9.09221	2.84468	3.19621	0.00139245	0.00333557	8.76686	9.06423	1.4291	1.47e-05	0.000112348
evm.model.chr12.1112	165.588	4.45301	0.400507	11.1184	1.02e-28	1.78e-27	4.46502	4.47032	3.14355	3.25e-09	7.59e-08
evm.model.chr12.1116	46.3912	-2.7342	0.583758	-4.68379	2.82e-06	1.02e-05	-2.70201	-2.70855	1.40641	0.000550256	0.00259666
evm.model.chr12.1123	126.813	-2.59871	0.336544	-7.72174	1.15e-14	9.22e-14	-2.56147	-2.56413	2.7807	1.76e-05	0.00013139
evm.model.chr12.1126	64.1998	8.85808	1.97161	4.49282	7.03e-06	2.42e-05	8.62809	8.83189	1.79522	2.47e-06	2.38e-05
evm.model.chr12.1150	181.171	3.5307	0.350745	10.0663	7.79e-24	1.09e-22	3.59914	3.61019	3.25887	7.93e-09	1.6e-07
evm.model.chr12.1159	4.69974	4.2876	1.74261	2.46045	0.0138762	0.0267886	4.24591	4.36987	-1.53027	0.00342281	0.0126397
evm.model.chr12.1169	574.295	1.92469	0.144735	13.298	2.38e-40	6.65e-39	1.95493	1.95521	4.92171	1.84e-09	4.68e-08
evm.model.chr12.119	211.908	-1.59083	0.45929	-3.46367	0.000532867	0.0013718	-1.54225	-1.54308	3.49619	0.0049854	0.017463
evm.model.chr12.1207	21.2125	-4.12316	1.01156	-4.07604	4.58e-05	0.000139799	-4.0272	-4.0801	0.390848	0.00124672	0.00524532
evm.model.chr12.121	18371.2	9.38591	1.09507	8.57104	1.03e-17	1.03e-16	9.47082	9.47207	9.92004	8.7e-05	0.000528229
evm.model.chr12.1217	4.35945	-5.16041	1.85737	-2.77834	0.00546373	0.0115799	-4.83776	-5.27425	-1.51978	0.00538872	0.0186541
evm.model.chr12.1243	182.096	-1.83026	0.275445	-6.64472	3.04e-11	1.85e-10	-1.76014	-1.76126	3.27892	2.96e-05	0.000207408
evm.model.chr12.1257	15.9398	-6.06703	1.3312	-4.55756	5.18e-06	1.81e-05	-5.72257	-6.16116	-0.0401698	2.44e-05	0.000175825
evm.model.chr12.1312	482.978	-2.20543	0.197064	-11.1914	4.49e-29	7.92e-28	-2.17596	-2.17656	4.65909	2.08e-08	3.77e-07
evm.model.chr12.1366	8.88668	-4.97002	1.19826	-4.14769	3.36e-05	0.000104936	-4.80523	-4.92659	-0.730157	0.000701529	0.00319891
evm.model.chr12.1377	546.428	2.37963	0.272997	8.71669	2.86e-18	2.98e-17	2.46334	2.46384	4.85129	1.91e-07	2.61e-06
evm.model.chr12.1379	3982.23	-1.64257	0.126772	-12.9569	2.15e-38	5.62e-37	-1.50476	-1.5048	7.68539	9.56e-08	1.42e-06
evm.model.chr12.1400	5.92231	7.89235	2.34668	3.3632	0.000770456	0.00192999	8.22477	1.44269e+08	-1.31135	0.000169113	0.000939467
evm.model.chr12.1416	241.104	-1.7397	0.287343	-6.05442	1.41e-09	7.33e-09	-1.70947	-1.71111	3.67467	7.41e-05	0.000459239
evm.model.chr12.1444	148.21	6.20733	0.520832	11.9181	9.53e-33	1.96e-31	6.19367	6.21175	2.97807	6.97e-09	1.44e-07
evm.model.chr12.1481	162.301	-1.65739	0.271826	-6.09724	1.08e-09	5.67e-09	-1.62327	-1.62477	3.11091	0.000108679	0.000640112
evm.model.chr12.1493	803.927	-1.58547	0.0990555	-16.0059	1.16e-57	5.5e-56	-1.55526	-1.55548	5.39567	1.08e-09	2.98e-08
evm.model.chr12.1496	214.29	-1.66074	0.300007	-5.53568	3.1e-08	1.41e-07	-1.50964	-1.51186	3.49937	0.000790568	0.00353874
evm.model.chr12.152	1182.7	-4.58043	0.124311	-36.8464	3.34e-297	6.95e-294	-4.5823	-4.5834	5.93494	1.02e-17	3.35e-14
evm.model.chr12.1534	130.127	2.52373	0.392355	6.43228	1.26e-10	7.26e-10	2.58398	2.58649	2.79923	8.7e-06	7.12e-05
evm.model.chr12.1536	94.9154	1.95997	0.477634	4.1035	4.07e-05	0.000125254	2.009	2.01071	2.36357	0.000982192	0.00425753
evm.model.chr12.1556	29.5097	3.81316	0.699447	5.45168	4.99e-08	2.22e-07	3.84477	3.86778	0.708966	7.48e-05	0.000462817
evm.model.chr12.1562	9.60715	8.03244	1.54102	5.21241	1.86e-07	7.75e-07	8.40315	1.44269e+08	-0.750349	6.28e-05	0.000398187
evm.model.chr12.1563	120.61	3.18499	0.216841	14.6881	7.69e-49	2.78e-47	3.20179	3.208	2.68125	5.34e-11	2.29e-09
evm.model.chr12.1564	375.019	2.77893	0.169625	16.3827	2.54e-60	1.3e-58	2.80106	2.80234	4.31218	4.94e-12	3.29e-10
evm.model.chr12.1583	16.2502	3.99749	1.09824	3.63991	0.000272729	0.000737492	3.77159	3.9485	-0.141304	0.00246616	0.00948844
evm.model.chr12.1584	6.76855	4.79493	1.51995	3.15466	0.00160684	0.00380665	4.65252	4.79021	-1.13398	0.00230678	0.00895902
evm.model.chr12.1685	18.0447	-5.06318	1.55429	-3.25754	0.00112381	0.00273741	-4.69343	-5.12052	0.130962	0.00569539	0.0195955
evm.model.chr12.17	16.8012	-3.2481	1.02612	-3.16541	0.00154866	0.00368055	-3.19663	-3.23442	0.0761466	0.00719501	0.0239135
evm.model.chr12.1704	79.8659	-1.99691	0.492428	-4.05524	5.01e-05	0.0001519	-1.94937	-1.95297	2.11681	0.00225199	0.00877381
evm.model.chr12.1706	207.07	-1.89188	0.349227	-5.41734	6.05e-08	2.67e-07	-1.85894	-1.86005	3.46063	0.000155665	0.00087606
evm.model.chr12.1714	950.154	-4.3278	0.444768	-9.73045	2.24e-22	2.91e-21	-4.2499	-4.25089	5.6194	3.19e-09	7.46e-08
evm.model.chr12.1716	19.2005	-2.75147	0.770066	-3.57303	0.00035288	0.00093647	-2.80215	-2.84817	0.188082	0.00511075	0.0178231
evm.model.chr12.1727	208.032	6.53242	1.57533	4.1467	3.37e-05	0.000105327	6.91237	1.44269e+08	3.45218	0.00287347	0.0108443
evm.model.chr12.1738	336.013	1.67739	0.17534	9.5665	1.11e-21	1.39e-20	1.7126	1.71332	4.15422	2.26e-07	3.01e-06
evm.model.chr12.1741	26.8835	-3.18329	0.856657	-3.71594	0.000202449	0.000558693	-3.10802	-3.13665	0.689834	0.00256796	0.00982888
evm.model.chr12.175	104.976	-1.7469	0.2459	-7.10412	1.21e-12	8.33e-12	-1.71849	-1.72037	2.51446	4.42e-05	0.000294229
evm.model.chr12.176	2019.12	-1.56232	0.0870296	-17.9516	4.66e-72	3.32e-70	-1.53492	-1.53504	6.72661	1.57e-10	5.76e-09
evm.model.chr12.1777	39.1089	-3.25757	0.641356	-5.0792	3.79e-07	1.52e-06	-3.20578	-3.23476	1.17469	0.000274999	0.00142995
evm.model.chr12.1779	56.8896	-3.12315	0.724305	-4.31193	1.62e-05	5.29e-05	-3.08916	-3.10099	1.68767	0.000652668	0.00301228
evm.model.chr12.1780	2633.47	3.70158	0.211403	17.5095	1.21e-68	7.6e-67	3.73921	3.74052	7.13416	3.76e-12	2.71e-10
evm.model.chr12.1790	2462.83	3.04102	0.142678	21.3138	8.45e-101	1.1e-98	3.05279	3.05346	7.03837	6.37e-14	1.18e-11
evm.model.chr12.180	765.304	2.01753	0.118711	16.9953	8.9e-65	5.2e-63	2.04323	2.04377	5.34363	1.19e-11	6.71e-10
evm.model.chr12.1815	35.7146	1.67008	0.395414	4.22363	2.4e-05	7.67e-05	1.79448	1.79915	0.977413	0.00217317	0.00849693
evm.model.chr12.1849	8.86919	-2.64211	1.05537	-2.50348	0.0122978	0.0240266	-2.62404	-2.64462	-0.705511	0.0149404	0.0448212
evm.model.chr12.1851	64.8	-2.36443	0.768986	-3.07474	0.00210686	0.00487527	-2.32529	-2.32829	1.8578	0.00577782	0.0198239
evm.model.chr12.1854	102.037	1.59427	0.382261	4.17062	3.04e-05	9.55e-05	1.61294	1.6185	2.43656	0.00149082	0.00612742
evm.model.chr12.187	5.8546	-6.19345	1.73033	-3.57935	0.000344448	0.000916195	-6.81593	-1.44269e+08	-1.07829	0.000733933	0.00331985
evm.model.chr12.1876	39.2761	-4.13087	0.750704	-5.50266	3.74e-08	1.69e-07	-4.08367	-4.09634	1.17858	0.00012095	0.000702953
evm.model.chr12.1877	90.4016	-4.35801	0.371864	-11.7194	1.01e-31	2e-30	-4.3982	-4.40492	2.30976	5.46e-08	8.75e-07
evm.model.chr12.1879	19.7899	-9.34707	1.38231	-6.76192	1.36e-11	8.58e-11	-9.93287	-1.44269e+08	0.308608	2.58e-06	2.46e-05
evm.model.chr12.188	13.7922	3.39081	0.86807	3.90614	9.38e-05	0.000272798	3.3698	3.39448	-0.272812	0.00255552	0.00978683
evm.model.chr12.1880	104.349	-4.4139	0.438053	-10.0762	7.04e-24	9.92e-23	-4.39441	-4.4002	2.50188	8.82e-07	9.8e-06
evm.model.chr12.1881	206.331	-2.5418	0.20551	-12.3683	3.88e-35	8.95e-34	-2.49891	-2.49968	3.44821	3.36e-08	5.7e-07
evm.model.chr12.1886	522.423	-3.01465	0.232345	-12.9749	1.7e-38	4.45e-37	-2.97611	-2.97655	4.76294	9.06e-09	1.8e-07
evm.model.chr12.1901	27.3464	-2.78585	0.562474	-4.95285	7.31e-07	2.84e-06	-2.76776	-2.77494	0.710958	0.000940879	0.00410186
evm.model.chr12.1905	49.2608	-4.5698	0.725432	-6.29942	2.99e-10	1.66e-09	-4.51435	-4.52839	1.48768	9.47e-06	7.63e-05
evm.model.chr12.1915	99.7157	-2.85467	0.466576	-6.11834	9.46e-10	5e-09	-2.82334	-2.82542	2.43905	5.54e-05	0.000357311
evm.model.chr12.1931	8.32593	-4.65562	1.23721	-3.76299	0.000167891	0.000469108	-4.49673	-4.59269	-0.804329	0.000997719	0.00431631
evm.model.chr12.1947	7.46493	-4.67449	1.62216	-2.88164	0.00395609	0.00863966	-4.54603	-4.64127	-0.952948	0.001465	0.00603134
evm.model.chr12.1955	279.361	-2.75437	0.275143	-10.0107	1.37e-23	1.9e-22	-2.72105	-2.72172	3.87595	1.56e-07	2.17e-06
evm.model.chr12.1969	10.7645	-4.12437	1.52796	-2.69926	0.00694935	0.0143901	-4.0418	-4.12023	-0.429736	0.00597549	0.0204275
evm.model.chr12.1976	1425.83	2.47034	0.14815	16.6746	2.01e-62	1.11e-60	2.52158	2.52228	6.24923	7.51e-12	4.61e-10
evm.model.chr12.1993	149.841	-2.14576	0.410511	-5.22705	1.72e-07	7.19e-07	-2.11521	-2.11618	3.00223	0.000202391	0.00109417
evm.model.chr12.201	493.493	1.87609	0.151799	12.3591	4.35e-35	9.99e-34	1.918	1.91858	4.70619	1.86e-09	4.72e-08
evm.model.chr12.2018	56.2899	-2.37641	0.43082	-5.51601	3.47e-08	1.57e-07	-2.34065	-2.34783	1.64798	0.000131399	0.00075458
evm.model.chr12.2020	60.9216	-3.10863	0.512854	-6.06143	1.35e-09	7.03e-09	-3.05798	-3.06779	1.75033	3.13e-05	0.000217535
evm.model.chr12.203	32.3969	-3.72074	0.610365	-6.09593	1.09e-09	5.71e-09	-3.65232	-3.67101	0.9525	3.85e-05	0.000261431
evm.model.chr12.2037	22.1549	5.98263	1.21843	4.9101	9.1e-07	3.5e-06	6.1248	6.22218	0.326355	3.12e-05	0.000217167
evm.model.chr12.2039	261.136	11.5834	3.89535	2.97365	0.00294284	0.00660702	11.2248	11.5212	3.79225	7.56e-08	1.16e-06
evm.model.chr12.2040	125.51	9.8926	0.88358	11.196	4.26e-29	7.53e-28	9.67725	9.87964	2.74743	1.77e-09	4.53e-08
evm.model.chr12.2042	8.72303	-6.11263	1.49193	-4.09714	4.18e-05	0.000128555	-6.7116	-1.44269e+08	-0.692863	0.000707268	0.00321988
evm.model.chr12.207	4.39071	-6.31546	1.80628	-3.49638	0.000471616	0.0012264	-6.93154	-1.44269e+08	-1.4641	0.000961702	0.00417788
evm.model.chr12.2074	4.86129	-6.28239	1.7915	-3.50678	0.000453566	0.00118286	-6.88728	-1.44269e+08	-1.31906	0.000623601	0.00289436
evm.model.chr12.2093	289.26	-1.56512	0.317944	-4.92263	8.54e-07	3.29e-06	-1.54388	-1.54432	3.93223	0.000536872	0.00254811
evm.model.chr12.2094	42.7041	-3.84477	0.627072	-6.13131	8.72e-10	4.62e-09	-3.69117	-3.72674	1.27672	5.98e-05	0.000381902
evm.model.chr12.2096	135.526	1.52578	0.42855	3.56032	0.000370396	0.000979459	1.58095	1.58177	2.86266	0.0032564	0.0120839
evm.model.chr12.2099	2041.3	-1.82548	0.101465	-17.9912	2.28e-72	1.64e-70	-1.78887	-1.78896	6.72977	2.04e-11	1.04e-09
evm.model.chr12.2100	284.901	-3.49486	0.258076	-13.5419	8.84e-42	2.57e-40	-3.4261	-3.42846	3.91038	6.07e-10	1.87e-08
evm.model.chr12.2106	19.3164	-7.98184	1.30094	-6.13546	8.49e-10	4.51e-09	-8.62024	-1.44269e+08	0.312562	7.42e-06	6.19e-05
evm.model.chr12.2109	44.2922	1.89041	0.372828	5.07045	3.97e-07	1.59e-06	1.98533	1.99037	1.26158	0.000479277	0.00230691
evm.model.chr12.211	57.9747	-5.79865	0.825197	-7.02698	2.11e-12	1.43e-11	-5.70931	-5.75079	1.70716	2.17e-06	2.13e-05
evm.model.chr12.2128	647.621	1.51426	0.158423	9.55835	1.2e-21	1.5e-20	1.56511	1.56557	5.10141	1.25e-07	1.78e-06
evm.model.chr12.2138	59.9312	-2.84296	0.350146	-8.11936	4.69e-16	4.19e-15	-2.80581	-2.81032	1.75827	1.83e-05	0.000136197
evm.model.chr12.2159	25.5319	-3.21193	0.59162	-5.42904	5.67e-08	2.5e-07	-3.13963	-3.16634	0.629809	0.000223856	0.00119484
evm.model.chr12.2162	321.218	1.86607	0.193143	9.66156	4.39e-22	5.64e-21	1.89445	1.89557	4.09265	9.68e-08	1.44e-06
evm.model.chr12.217	17.6081	-2.49717	0.750018	-3.32948	0.000870079	0.00215696	-2.41981	-2.43597	0.133061	0.00887655	0.0286959
evm.model.chr12.2175	41.6724	-2.12574	0.626333	-3.39394	0.000688952	0.00174006	-2.09411	-2.09798	1.23709	0.00448145	0.0159438
evm.model.chr12.2189	29.7838	-2.57528	0.631382	-4.0788	4.53e-05	0.00013835	-2.50331	-2.51804	0.818922	0.0033683	0.0124601
evm.model.chr12.2196	38.4839	-2.8086	0.994933	-2.82291	0.00475902	0.0102227	-2.7555	-2.76915	1.17782	0.00867692	0.0281334
evm.model.chr12.2222	43.6474	-2.58539	0.826256	-3.12904	0.00175378	0.004121	-2.50516	-2.51213	1.33669	0.00640598	0.0216602
evm.model.chr12.2225	2223.62	-4.34777	0.185415	-23.4489	1.36e-121	2.57e-119	-4.26319	-4.26544	6.87575	4.85e-15	1.65e-12
evm.model.chr12.2226	364.784	-2.09336	0.208568	-10.0368	1.05e-23	1.47e-22	-2.04072	-2.04214	4.26922	9.32e-08	1.39e-06
evm.model.chr12.223	62.5438	11.2669	3.35736	3.35589	0.000791107	0.00197862	11.5841	1.44269e+08	1.75819	1.64e-06	1.67e-05
evm.model.chr12.2254	308.956	-1.61559	0.289811	-5.57463	2.48e-08	1.14e-07	-1.60924	-1.61199	4.02697	0.000198743	0.0010774
evm.model.chr12.2278	1365.07	-1.94827	0.125045	-15.5806	9.87e-55	4.3e-53	-1.90171	-1.90188	6.15043	1.99e-10	7.07e-09
evm.model.chr12.2291	165.449	-1.64122	0.271972	-6.03454	1.59e-09	8.26e-09	-1.59824	-1.59953	3.13981	8.32e-05	0.000509148
evm.model.chr12.258	130.641	-2.34339	0.53658	-4.36726	1.26e-05	4.18e-05	-2.27353	-2.27566	2.82627	0.000875958	0.00386231
evm.model.chr12.272	304.993	-2.11496	0.200425	-10.5524	4.95e-26	7.71e-25	-2.07711	-2.07796	4.00638	8.05e-08	1.23e-06
evm.model.chr12.277	460.853	-4.97148	0.167182	-29.737	2.55e-194	1.56e-191	-4.94844	-4.95167	4.58678	3.25e-12	2.43e-10
evm.model.chr12.29	1203.07	-4.00306	0.710789	-5.63185	1.78e-08	8.29e-08	-3.96625	-3.96688	5.95695	1.59e-07	2.21e-06
evm.model.chr12.304	6.60591	-3.71792	1.58528	-2.34527	0.0190133	0.0354471	-3.65458	-3.72117	-0.989994	0.00819497	0.0267623
evm.model.chr12.308	9.29899	-6.81789	1.49211	-4.56929	4.89e-06	1.72e-05	-7.42454	-1.44269e+08	-0.559751	0.000179263	0.000986696
evm.model.chr12.314	43.0141	-6.81288	0.922927	-7.38182	1.56e-13	1.15e-12	-6.64833	-6.81027	1.33254	2.24e-07	3e-06
evm.model.chr12.331	17.8329	-2.52341	0.885866	-2.84852	0.00439229	0.00951244	-2.44267	-2.51268	5.03e-05	0.0166175	0.0491508
evm.model.chr12.351	184.815	4.77412	0.285659	16.7127	1.06e-62	5.92e-61	4.82245	4.83395	3.29077	5.71e-13	6.38e-11
evm.model.chr12.353	17.903	-3.05848	1.03671	-2.95019	0.00317583	0.0070767	-2.9663	-3.00422	0.136133	0.0130335	0.0399042
evm.model.chr12.365	653.374	-4.37278	0.613359	-7.12923	1.01e-12	6.99e-12	-4.33561	-4.33726	5.08506	1.82e-07	2.5e-06
evm.model.chr12.373	263.574	-1.59965	0.148139	-10.7983	3.51e-27	5.73e-26	-1.54053	-1.54109	3.80143	0.000381717	0.00189744
evm.model.chr12.378	25.9679	8.94436	3.65045	2.45021	0.0142774	0.0274765	8.56344	9.10636	0.52781	0.00017221	0.00095448
evm.model.chr12.379	2973.55	4.55107	0.178632	25.4774	3.51e-143	9.36e-141	4.68852	4.68934	7.30383	5.85e-15	1.96e-12
evm.model.chr12.383	143.766	2.61001	0.329056	7.93181	2.16e-15	1.84e-14	2.66537	2.66894	2.9363	6.53e-07	7.53e-06
evm.model.chr12.384	2585.44	1.57898	0.169612	9.30937	1.29e-20	1.53e-19	1.5933	1.5935	7.10566	2.13e-07	2.87e-06
evm.model.chr12.385	263.851	-2.18085	0.311582	-6.9993	2.57e-12	1.73e-11	-2.15471	-2.15573	3.80223	7.56e-06	6.28e-05
evm.model.chr12.387	429.458	-2.1629	0.174998	-12.3595	4.33e-35	9.94e-34	-2.10741	-2.10791	4.49071	8.68e-07	9.66e-06
evm.model.chr12.396	76.7662	11.5958	1.23675	9.37602	6.85e-21	8.29e-20	11.9437	1.44269e+08	2.05018	1.43e-08	2.72e-07
evm.model.chr12.4	4.62101	3.21787	1.39694	2.30352	0.0212495	0.0391281	3.16826	3.2387	-1.56571	0.0144054	0.0434073
evm.model.chr12.400	143.103	-7.42862	0.558238	-13.3073	2.1e-40	5.9e-39	-7.33598	-7.39907	2.95193	9.84e-11	3.94e-09
evm.model.chr12.406	11.5038	6.17805	1.26185	4.89602	9.78e-07	3.75e-06	5.96249	6.16867	-0.509227	9.82e-05	0.000587941
evm.model.chr12.408	19.8631	2.56704	0.593366	4.32623	1.52e-05	4.97e-05	2.62596	2.63762	0.23043	0.00306451	0.0114602
evm.model.chr12.41	7.32636	-6.77708	1.83741	-3.68839	0.000225678	0.000617885	-7.38762	-1.44269e+08	-0.876778	0.000972872	0.00422176
evm.model.chr12.410	27.239	2.05581	0.582069	3.5319	0.000412591	0.00108388	2.02318	2.03154	0.599968	0.00630629	0.0213955
evm.model.chr12.417	19.7613	2.17501	0.621531	3.49943	0.00046625	0.00121336	2.13558	2.14857	0.173342	0.00722394	0.0239976
evm.model.chr12.42	594.039	-3.06697	1.09903	-2.79063	0.00526057	0.0111846	-3.01454	-3.01547	4.95053	2.89e-07	3.74e-06
evm.model.chr12.422	105.661	4.58046	1.00209	4.57089	4.86e-06	1.7e-05	4.5435	4.55079	2.49992	0.000175041	0.000966959
evm.model.chr12.425	7.75712	-4.12538	1.27874	-3.22612	0.0012548	0.00303341	-3.76919	-3.90274	-0.886031	0.00652618	0.0220016
evm.model.chr12.43	25.9914	-1.98904	0.647832	-3.07031	0.00213839	0.00494274	-1.96529	-1.9839	0.551941	0.0142287	0.0429668
evm.model.chr12.430	15.6483	-3.23965	1.33551	-2.42578	0.0152755	0.0291708	-3.19226	-3.23816	0.0286837	0.0156934	0.0467535
evm.model.chr12.436	1787.61	1.61936	0.122947	13.1712	1.29e-39	3.49e-38	1.6143	1.61454	6.5694	1.45e-09	3.82e-08
evm.model.chr12.439	1746.63	3.28373	0.182247	18.018	1.41e-72	1.02e-70	3.35304	3.35407	6.543	4.63e-13	5.5e-11
evm.model.chr12.447	125.463	-1.77438	0.28613	-6.20129	5.6e-10	3.04e-09	-1.74732	-1.74872	2.75489	9.23e-05	0.000557343
evm.model.chr12.450	43.4417	-3.22836	0.725532	-4.44964	8.6e-06	2.93e-05	-3.1136	-3.18792	1.25076	0.000177093	0.000976385
evm.model.chr12.47	35.4192	-3.84741	0.634333	-6.06528	1.32e-09	6.87e-09	-3.7932	-3.80596	1.05573	3.61e-05	0.000246562
evm.model.chr12.471	685.69	-7.41239	0.881457	-8.40925	4.13e-17	3.97e-16	-7.29917	-7.31868	5.15642	5.17e-12	3.39e-10
evm.model.chr12.475	101.811	-2.22706	0.293734	-7.5819	3.41e-14	2.65e-13	-2.19962	-2.20588	2.47331	2.67e-06	2.53e-05
evm.model.chr12.479	382.006	3.75484	1.1481	3.27047	0.00107368	0.0026242	3.74401	3.75543	4.34924	0.00180354	0.00722478
evm.model.chr12.483	293.109	-2.46606	0.195045	-12.6436	1.21e-36	2.98e-35	-2.44142	-2.44299	3.9548	8.19e-10	2.39e-08
evm.model.chr12.486	36.3738	6.85377	1.34826	5.08343	3.71e-07	1.49e-06	6.368	6.89689	0.895815	1.57e-05	0.000119243
evm.model.chr12.494	37.14	4.61365	1.31425	3.51049	0.000447281	0.00116779	4.95472	1.44269e+08	0.961515	0.00380064	0.0138485
evm.model.chr12.50	21.6459	-2.37822	0.47479	-5.00899	5.47e-07	2.16e-06	-2.3319	-2.34221	0.392469	0.0023096	0.00896292
evm.model.chr12.504	615.916	10.5871	1.73442	6.10413	1.03e-09	5.44e-09	10.3761	10.4846	5.03638	0.000225505	0.001203
evm.model.chr12.505	1128.03	3.09873	0.771829	4.01478	5.95e-05	0.000178057	2.93395	2.9708	5.90993	0.0108312	0.0341483
evm.model.chr12.506	19.1414	4.32544	1.39888	3.09207	0.00198767	0.00462465	4.41246	4.48117	0.0788059	0.00658489	0.0221726
evm.model.chr12.509	276.21	-1.73322	0.267756	-6.47314	9.6e-11	5.6e-10	-1.68633	-1.68696	3.86849	4.25e-05	0.000283801
evm.model.chr12.513	18.785	3.3313	0.76931	4.33025	1.49e-05	4.89e-05	3.34604	3.36579	0.12726	0.000981696	0.00425691
evm.model.chr12.515	90.5817	-2.02259	0.359451	-5.62689	1.83e-08	8.52e-08	-2.0052	-2.00799	2.3014	0.000146201	0.000830646
evm.model.chr12.516	61768	3.11481	0.182641	17.0543	3.25e-65	1.91e-63	3.17998	3.18006	11.6887	9.81e-12	5.81e-10
evm.model.chr12.521	264.658	-1.58342	0.220712	-7.17413	7.28e-13	5.09e-12	-1.54445	-1.54521	3.80915	3.42e-05	0.000234913
evm.model.chr12.531	5.42291	2.65936	1.0917	2.43597	0.0148518	0.028474	2.64899	2.68163	-1.37802	0.00932133	0.0299295
evm.model.chr12.532	10.7564	5.62623	1.76887	3.18069	0.00146926	0.00350586	5.48466	5.63879	-0.6154	0.00221835	0.00865644
evm.model.chr12.540	3845.65	1.7571	0.11998	14.6449	1.45e-48	5.2e-47	1.7825	1.78257	7.67026	1.27e-10	4.9e-09
evm.model.chr12.55	96.5622	-2.60565	0.523837	-4.97417	6.55e-07	2.56e-06	-2.5962	-2.60056	2.40207	0.00018702	0.00102171
evm.model.chr12.564	7.15444	-6.63102	1.63402	-4.0581	4.95e-05	0.000150147	-7.25291	-1.44269e+08	-0.852579	0.000374812	0.00186911
evm.model.chr12.566	32.2897	-3.94773	0.869393	-4.54079	5.6e-06	1.95e-05	-3.8601	-3.90716	0.970363	0.000433334	0.00211888
evm.model.chr12.568	579.138	-3.24001	0.473108	-6.84836	7.47e-12	4.81e-11	-3.21222	-3.21384	4.91672	7.77e-08	1.19e-06
evm.model.chr12.57	1769.84	-2.34101	0.362314	-6.46128	1.04e-10	6.03e-10	-2.2603	-2.26044	6.51618	3.78e-06	3.44e-05
evm.model.chr12.575	62.5552	1.52714	0.363486	4.20136	2.65e-05	8.41e-05	1.50996	1.51337	1.7405	0.00379553	0.0138324
evm.model.chr12.578	40.421	4.39536	1.25887	3.49152	0.000480279	0.0012469	4.13063	4.41533	1.08034	0.00236384	0.00914286
evm.model.chr12.594	3626.28	1.68635	0.120817	13.9579	2.82e-44	8.86e-43	1.70776	1.70787	7.59147	1.29e-09	3.46e-08
evm.model.chr12.598	62.6292	-2.54089	0.515915	-4.92501	8.44e-07	3.25e-06	-2.50897	-2.51356	1.81198	0.000553724	0.00261032
evm.model.chr12.603	2826.13	-2.66378	0.456369	-5.83689	5.32e-09	2.62e-08	-2.54559	-2.54571	7.1849	2.27e-06	2.21e-05
evm.model.chr12.621	110.531	-3.93283	0.554624	-7.09099	1.33e-12	9.13e-12	-3.9255	-3.93306	2.58948	1.47e-06	1.52e-05
evm.model.chr12.63	4.67844	-5.7829	1.817	-3.18267	0.00145923	0.00348392	-6.38732	-1.44269e+08	-1.36242	0.00178808	0.00717304
evm.model.chr12.631	1988.52	-2.66371	0.178604	-14.9141	2.67e-50	1.02e-48	-2.62835	-2.62853	6.6855	1.5e-10	5.57e-09
evm.model.chr12.637	84.3553	2.00681	0.626313	3.20416	0.00135456	0.00325229	2.1826	2.18439	2.19393	0.0028359	0.0107271
evm.model.chr12.643	11.8014	-5.2209	1.37401	-3.79974	0.000144847	0.000409446	-4.95588	-5.18785	-0.270802	0.00074077	0.00334464
evm.model.chr12.645	6.63829	6.34122	2.17601	2.91415	0.00356659	0.0078641	6.71383	1.44269e+08	-1.24239	0.00928015	0.02982
evm.model.chr12.646	34.1343	7.66958	1.42218	5.39283	6.94e-08	3.03e-07	7.18273	7.71036	0.875971	1.81e-05	0.00013514
evm.model.chr12.649	37.5673	-1.77249	0.389557	-4.55003	5.36e-06	1.87e-05	-1.73763	-1.74274	1.15096	0.00896227	0.0289445
evm.model.chr12.654	104.574	-3.46525	0.247573	-13.9969	1.63e-44	5.18e-43	-3.36657	-3.37089	2.51456	7.52e-07	8.54e-06
evm.model.chr12.658	334.875	-2.65662	0.202464	-13.1214	2.48e-39	6.67e-38	-2.57329	-2.5746	4.14244	9.92e-10	2.79e-08
evm.model.chr12.66	224.807	-2.22491	0.382388	-5.81848	5.94e-09	2.91e-08	-2.17707	-2.17841	3.57686	6.19e-05	0.000394001
evm.model.chr12.660	1961.65	-5.64761	0.135116	-41.7982	0	0	-5.56665	-5.56803	6.65799	8.62e-17	8.59e-14
evm.model.chr12.662	366.215	-1.92774	0.269362	-7.1567	8.26e-13	5.76e-12	-1.89444	-1.89507	4.27157	5.46e-06	4.72e-05
evm.model.chr12.666	30.3467	-4.97856	0.999189	-4.9826	6.27e-07	2.46e-06	-4.94193	-4.99043	0.873041	0.000167216	0.000931289
evm.model.chr12.672	177.753	-1.60509	0.280085	-5.73074	1e-08	4.78e-08	-1.55681	-1.55792	3.24229	0.000139906	0.000797862
evm.model.chr12.684	68.3133	7.55371	2.29443	3.29219	0.000994103	0.00244382	7.75788	7.86254	1.89047	6.08e-05	0.000387347
evm.model.chr12.698	36.6298	-7.32919	1.24011	-5.91009	3.42e-09	1.72e-08	-7.92087	-1.44269e+08	1.13777	3.91e-06	3.55e-05
evm.model.chr12.699	71.5873	-2.37152	0.333232	-7.11674	1.11e-12	7.63e-12	-2.30857	-2.31176	1.99611	5.43e-05	0.000351396
evm.model.chr12.702	794.016	-2.78734	0.18373	-15.1709	5.51e-52	2.18e-50	-2.75292	-2.75346	5.36861	7.06e-11	2.93e-09
evm.model.chr12.703	409.177	-2.15107	0.157005	-13.7006	1.01e-42	3e-41	-2.11428	-2.11508	4.42764	2.18e-09	5.38e-08
evm.model.chr12.707	559.828	-2.16682	0.136526	-15.8711	1e-56	4.63e-55	-2.1367	-2.1371	4.86734	1.78e-09	4.55e-08
evm.model.chr12.708	42.4271	2.50294	0.506739	4.93931	7.84e-07	3.04e-06	2.46925	2.48352	1.17683	0.000484327	0.00232724
evm.model.chr12.711	4370.99	13.1772	2.5111	5.24757	1.54e-07	6.47e-07	13.5272	13.608	7.84514	9.32e-06	7.53e-05
evm.model.chr12.722	532.093	-5.08182	0.180545	-28.147	2.61e-174	1.15e-171	-5.05871	-5.06332	4.79345	1.37e-12	1.24e-10
evm.model.chr12.73	4.43063	-5.36186	1.87876	-2.85393	0.00431815	0.00936161	-5.96777	-1.44269e+08	-1.3875	0.00243992	0.00940603
evm.model.chr12.736	670.786	5.15851	0.310461	16.6156	5.37e-62	2.93e-60	5.10347	5.11809	5.15947	2.94e-13	3.72e-11
evm.model.chr12.737	471.826	1.81597	0.18636	9.74442	1.95e-22	2.54e-21	1.85248	1.85378	4.64801	9.26e-08	1.39e-06
evm.model.chr12.763	135.016	12.3741	2.16101	5.72606	1.03e-08	4.91e-08	12.7433	1.44269e+08	2.85144	6.26e-06	5.33e-05
evm.model.chr12.767	24.8824	3.99156	0.996055	4.00737	6.14e-05	0.000183524	4.03744	4.06171	0.478282	0.000664596	0.00305652
evm.model.chr12.769	12.8193	2.81078	1.03281	2.72149	0.00649892	0.0135599	2.80508	2.82251	-0.362486	0.0136775	0.0415565
evm.model.chr12.778	74.4279	7.28211	1.25045	5.82357	5.76e-09	2.83e-08	7.60209	1.44269e+08	1.95464	9.42e-07	1.04e-05
evm.model.chr12.78	137.252	1.93386	0.349108	5.53941	3.03e-08	1.38e-07	1.98689	1.98997	2.86686	7.29e-05	0.000452556
evm.model.chr12.794	91.6533	3.05495	0.331683	9.21043	3.25e-20	3.77e-19	3.04592	3.05112	2.2835	5.43e-08	8.7e-07
evm.model.chr12.800	5.09504	-4.69413	1.59769	-2.93808	0.00330255	0.00733629	-4.36295	-4.78926	-1.24115	0.00228561	0.00888555
evm.model.chr12.804	521.872	3.62234	0.270383	13.3971	6.29e-41	1.79e-39	3.72241	3.72381	4.78559	1.6e-10	5.86e-09
evm.model.chr12.809	127.089	-1.73903	0.344478	-5.04831	4.46e-07	1.77e-06	-1.69951	-1.70354	2.78689	0.00100041	0.004327
evm.model.chr12.823	40.7385	-2.07299	0.537772	-3.85478	0.000115834	0.000332534	-2.02566	-2.02888	1.21968	0.00417072	0.0149895
evm.model.chr12.827	15.0282	-6.95101	1.38838	-5.00656	5.54e-07	2.18e-06	-7.55207	-1.44269e+08	-0.00196435	9.2e-05	0.000556122
evm.model.chr12.831	133.459	-7.55658	0.676946	-11.1628	6.2e-29	1.09e-27	-7.41376	-7.51277	2.85826	1.32e-10	5.05e-09
evm.model.chr12.839	177.652	1.72039	0.187303	9.18507	4.11e-20	4.74e-19	1.79481	1.79576	3.24237	5.17e-07	6.18e-06
evm.model.chr12.857	21.1638	4.57509	0.737643	6.20231	5.56e-10	3.02e-09	4.61194	4.64864	0.275066	3.4e-05	0.000234129
evm.model.chr12.861	38.5686	-3.40885	0.92406	-3.68899	0.000225144	0.000616746	-3.38008	-3.39749	1.1707	0.0016887	0.00683686
evm.model.chr12.87	177.941	5.27547	0.401784	13.1301	2.21e-39	5.96e-38	5.26787	5.28404	3.23662	1.11e-10	4.37e-09
evm.model.chr12.876	31.6179	-9.35146	1.25919	-7.42654	1.11e-13	8.31e-13	-9.94267	-1.44269e+08	0.92821	5.14e-07	6.15e-06
evm.model.chr12.890	1108.62	2.96555	0.296748	9.99347	1.63e-23	2.25e-22	2.87524	2.87652	5.88366	2.78e-07	3.62e-06
evm.model.chr12.893	120.548	1.69169	0.322351	5.248	1.54e-07	6.46e-07	1.71379	1.71604	2.6641	0.000306808	0.00156608
evm.model.chr12.896	674.192	2.11446	0.223523	9.4597	3.09e-21	3.8e-20	2.13264	2.13329	5.1601	7.19e-08	1.12e-06
evm.model.chr12.898	1113.42	2.43169	0.181436	13.4025	5.85e-41	1.67e-39	2.43831	2.43921	5.88663	1.42e-10	5.33e-09
evm.model.chr12.899	389.82	1.72812	0.217138	7.95862	1.74e-15	1.49e-14	1.76966	1.77033	4.36495	1.78e-06	1.79e-05
evm.model.chr12.9	101.409	-3.57424	0.49156	-7.27123	3.56e-13	2.56e-12	-3.54475	-3.55184	2.47522	6.63e-06	5.6e-05
evm.model.chr12.90	10.5511	8.5505	3.21932	2.65599	0.00790758	0.0161717	8.8767	1.44269e+08	-0.64082	0.000308555	0.00157459
evm.model.chr12.901	363.229	2.37487	0.267923	8.864	7.72e-19	8.27e-18	2.4465	2.44789	4.26498	1.1e-07	1.6e-06
evm.model.chr12.903	88.8722	2.10033	0.36125	5.81406	6.1e-09	2.98e-08	2.16266	2.16737	2.22413	3.89e-05	0.000263589
evm.model.chr12.904	152.993	4.19362	0.484592	8.65392	4.98e-18	5.11e-17	4.17699	4.19314	3.0114	1.41e-07	1.99e-06
evm.model.chr12.91	107.491	-1.56202	0.321424	-4.85969	1.18e-06	4.46e-06	-1.52643	-1.52799	2.54705	0.0010116	0.00436679
evm.model.chr12.914	116.156	-2.46025	0.312677	-7.86836	3.59e-15	3e-14	-2.41328	-2.4161	2.6597	1.51e-05	0.000115119
evm.model.chr12.916	817.512	-1.96818	0.0921805	-21.3513	3.79e-101	4.99e-99	-1.91482	-1.91511	5.41881	4.61e-12	3.15e-10
evm.model.chr12.928	935.182	2.10007	0.268	7.83611	4.65e-15	3.83e-14	2.11626	2.11665	5.62867	4.68e-06	4.14e-05
evm.model.chr12.930	30.5036	-3.65525	0.834935	-4.37788	1.2e-05	3.99e-05	-3.60819	-3.63605	0.8664	0.000651571	0.00301003
evm.model.chr12.932	55.478	-2.65329	0.411949	-6.44082	1.19e-10	6.88e-10	-2.54945	-2.55573	1.65917	0.000280032	0.00145199
evm.model.chr12.938	44.6882	-2.0067	0.376906	-5.32413	1.01e-07	4.35e-07	-1.97242	-1.97746	1.37387	0.00135569	0.00564066
evm.model.chr12.96	1016.41	1.50603	0.157177	9.58171	9.55e-22	1.2e-20	1.52449	1.52511	5.75826	2.64e-07	3.46e-06
evm.model.chr12.974	8420.27	-2.1692	0.150592	-14.4045	4.85e-47	1.66e-45	-2.0443	-2.04432	8.76506	1.39e-09	3.69e-08
evm.model.chr12.977	124.777	-1.55071	0.322046	-4.81517	1.47e-06	5.51e-06	-1.52914	-1.53037	2.75874	0.00161641	0.00657925
evm.model.chr12.984	7.4266	-6.90051	1.60736	-4.29306	1.76e-05	5.73e-05	-7.46763	-1.44269e+08	-0.856648	0.000338373	0.0017056
evm.model.chr13.101	598.64	1.71606	0.182627	9.39652	5.64e-21	6.84e-20	1.779	1.77937	4.98491	1.1e-07	1.6e-06
evm.model.chr13.1025	63.9052	11.0051	3.37804	3.25783	0.00112268	0.00273561	11.3247	1.44269e+08	1.77911	0.000556036	0.00261893
evm.model.chr13.1032	92.1503	-3.36926	0.600481	-5.61093	2.01e-08	9.31e-08	-3.32422	-3.33082	2.34241	5.68e-05	0.000365579
evm.model.chr13.1037	64.3664	-1.94475	0.616389	-3.15507	0.00160459	0.00380218	-1.91954	-1.92369	1.83262	0.00890641	0.028783
evm.model.chr13.1060	19.4908	3.08126	0.86045	3.58099	0.000342292	0.000910926	3.04526	3.05789	0.171731	0.0031517	0.0117439
evm.model.chr13.1074	285.965	13.4656	4.58348	2.93787	0.00330479	0.00734049	13.7789	1.44269e+08	3.91916	0.0025176	0.00966496
evm.model.chr13.1079	13.5784	-4.04366	1.18025	-3.42611	0.000612288	0.00155987	-3.91687	-3.98518	-0.134282	0.00292717	0.0110133
evm.model.chr13.1090	362.105	-1.66292	0.365166	-4.55386	5.27e-06	1.84e-05	-1.62635	-1.62674	4.24924	0.000548382	0.00259091
evm.model.chr13.1104	168.23	-3.47074	0.505324	-6.86834	6.5e-12	4.21e-11	-3.42414	-3.42835	3.17575	3.93e-06	3.57e-05
evm.model.chr13.1107	1922.77	-2.80467	0.0935579	-29.9779	1.91e-197	1.24e-194	-2.78471	-2.78493	6.63156	2.29e-10	7.95e-09
evm.model.chr13.111	136.788	12.4355	5.13435	2.42203	0.0154343	0.0294498	12.7572	1.44269e+08	2.86854	2.88e-09	6.84e-08
evm.model.chr13.114	110.88	1.85431	0.405344	4.57465	4.77e-06	1.68e-05	1.89731	1.89938	2.56763	0.000537649	0.00255057
evm.model.chr13.1151	15.5101	2.78812	0.745052	3.74218	0.000182434	0.000507562	2.80318	2.81758	-0.100828	0.00586268	0.0200801
evm.model.chr13.1157	307.26	-3.16238	0.207886	-15.2121	2.94e-52	1.17e-50	-3.12878	-3.13012	4.01504	3.18e-11	1.5e-09
evm.model.chr13.1168	57.1215	-2.86843	0.632456	-4.53539	5.75e-06	2e-05	-2.8069	-2.81514	1.66339	0.000543952	0.00257244
evm.model.chr13.1169	34.8857	-1.67521	0.459424	-3.64633	0.000266012	0.000720356	-1.64999	-1.65452	1.00987	0.00702905	0.0234686
evm.model.chr13.1204	355.901	-4.46635	0.24771	-18.0305	1.12e-72	8.17e-71	-4.44304	-4.44672	4.22321	5.66e-13	6.38e-11
evm.model.chr13.1206	448.597	-1.53611	0.156277	-9.82941	8.41e-23	1.13e-21	-1.51156	-1.5119	4.55501	1.23e-06	1.31e-05
evm.model.chr13.1213	50.0206	-1.66857	0.512896	-3.25323	0.00114102	0.00277673	-1.6729	-1.67687	1.48557	0.00974424	0.0310987
evm.model.chr13.1222	37.8937	-1.9025	0.495961	-3.836	0.000125055	0.000356842	-1.86294	-1.86898	1.09181	0.00716412	0.0238229
evm.model.chr13.1230	66.1455	-2.29302	0.329289	-6.96354	3.32e-12	2.21e-11	-2.2449	-2.24729	1.88688	0.000675264	0.00309343
evm.model.chr13.1238	12.5879	-4.38828	1.63202	-2.68886	0.00716965	0.0148036	-5.0128	-1.44269e+08	-0.227703	0.0168414	0.0497311
evm.model.chr13.1240	47.2982	6.59296	1.36137	4.84287	1.28e-06	4.83e-06	6.92651	1.44269e+08	1.45725	0.000242611	0.00128008
evm.model.chr13.136	54.5951	-2.49476	0.504796	-4.94211	7.73e-07	3e-06	-2.44049	-2.44755	1.64201	0.000958327	0.0041678
evm.model.chr13.1423	157.928	-4.91132	0.43117	-11.3907	4.65e-30	8.55e-29	-4.85136	-4.86166	3.08249	2.5e-09	6.05e-08
evm.model.chr13.1431	200.973	-3.12456	0.324081	-9.64129	5.35e-22	6.84e-21	-3.0773	-3.08029	3.41922	6.29e-08	9.93e-07
evm.model.chr13.146	59.1045	1.75875	0.307721	5.7154	1.09e-08	5.22e-08	1.79529	1.79792	1.68785	0.000374352	0.00186788
evm.model.chr13.1475	62.8777	-1.91104	0.546336	-3.49792	0.00046891	0.00121998	-1.86609	-1.86945	1.8245	0.00641914	0.0217
evm.model.chr13.1479	24.5388	-1.88863	0.592221	-3.18907	0.00142733	0.00341284	-1.83754	-1.84439	0.61431	0.0129529	0.039697
evm.model.chr13.1483	30.6409	-2.63125	0.786086	-3.34728	0.000816086	0.00203405	-2.54716	-2.55879	0.888712	0.00639593	0.0216401
evm.model.chr13.149	1608.14	2.14994	0.136047	15.8029	2.97e-56	1.35e-54	2.24438	2.24548	6.42515	7.29e-12	4.52e-10
evm.model.chr13.1511	276.2	-2.47061	0.268629	-9.1971	3.68e-20	4.25e-19	-2.43782	-2.43898	3.86804	1.25e-05	9.74e-05
evm.model.chr13.152	1042.76	2.33527	0.437018	5.34365	9.11e-08	3.93e-07	2.41034	2.41056	5.78051	0.000293841	0.00151027
evm.model.chr13.1523	42.7798	-1.78203	0.463606	-3.84384	0.000121125	0.000346577	-1.74345	-1.74868	1.26524	0.00527482	0.0183241
evm.model.chr13.1562	21.9256	-1.9029	0.620632	-3.06607	0.00216893	0.00500554	-1.86771	-1.87708	0.407028	0.0150035	0.0449901
evm.model.chr13.1585	5.96198	-3.94131	1.3804	-2.8552	0.00430098	0.00933023	-3.77083	-3.88713	-1.15567	0.00725634	0.0240971
evm.model.chr13.1588	22.4751	-2.53061	0.705347	-3.58776	0.000333535	0.000888871	-2.44953	-2.4602	0.427841	0.00469173	0.0165725
evm.model.chr13.1599	3433.38	2.87411	0.142851	20.1197	4.96e-90	5.25e-88	2.90259	2.90341	7.51925	2.06e-13	2.8e-11
evm.model.chr13.1609	148.552	-1.67194	0.316738	-5.27863	1.3e-07	5.53e-07	-1.65262	-1.65436	2.98558	0.000333905	0.00168523
evm.model.chr13.1615	283.324	-3.91812	0.276924	-14.1487	1.9e-45	6.21e-44	-3.87949	-3.88448	3.90152	4.29e-11	1.92e-09
evm.model.chr13.1622	640.746	3.7921	0.521016	7.27827	3.38e-13	2.43e-12	3.9025	3.92389	5.08423	1.24e-06	1.31e-05
evm.model.chr13.1627	12.8122	7.07212	1.29727	5.45154	4.99e-08	2.22e-07	6.68539	7.22513	-0.42616	1.33e-06	1.39e-05
evm.model.chr13.1658	437.554	4.80567	1.04829	4.58431	4.55e-06	1.61e-05	4.88562	4.88756	4.53087	0.000276911	0.00143838
evm.model.chr13.166	101.651	-1.88139	0.330996	-5.68404	1.32e-08	6.21e-08	-1.82673	-1.82853	2.47532	0.000594917	0.00277296
evm.model.chr13.1664	18.1144	-7.97407	1.30492	-6.11078	9.91e-10	5.23e-09	-8.57233	-1.44269e+08	0.249645	8.84e-06	7.21e-05
evm.model.chr13.1666	7.54262	-7.15966	1.5002	-4.77247	1.82e-06	6.74e-06	-7.75846	-1.44269e+08	-0.810201	9.48e-05	0.0005698
evm.model.chr13.167	11.9604	3.69103	1.25057	2.95149	0.00316245	0.00705217	3.67774	3.71653	-0.469773	0.00653367	0.0220194
evm.model.chr13.1685	35.6358	-1.68262	0.370436	-4.54227	5.57e-06	1.94e-05	-1.60447	-1.60763	1.02231	0.0161465	0.04793
evm.model.chr13.169	238.301	2.30702	0.233988	9.8596	6.23e-23	8.42e-22	2.33065	2.33226	3.6601	4.49e-08	7.37e-07
evm.model.chr13.1697	38.3568	2.00176	0.428432	4.6723	2.98e-06	1.07e-05	2.02613	2.03294	1.04768	0.00102492	0.00441174
evm.model.chr13.1703	37.5145	-2.50088	0.760322	-3.28924	0.00100457	0.00246659	-2.46813	-2.47907	1.09251	0.00711559	0.0236934
evm.model.chr13.171	108.123	5.30917	0.686508	7.73359	1.05e-14	8.41e-14	5.27319	5.29978	2.5176	3.29e-06	3.05e-05
evm.model.chr13.1720	120.017	-3.16989	0.543541	-5.83192	5.48e-09	2.69e-08	-3.12025	-3.12365	2.70208	1.92e-05	0.000141555
evm.model.chr13.1742	8.97714	-2.72353	0.959546	-2.83835	0.00453476	0.00978942	-2.67043	-2.71381	-0.695693	0.0134955	0.0410792
evm.model.chr13.175	160.125	-2.47707	0.283866	-8.72619	2.63e-18	2.75e-17	-2.4328	-2.43482	3.10605	7.09e-06	5.95e-05
evm.model.chr13.1794	8.01806	4.78722	1.51743	3.15483	0.00160593	0.00380491	4.60085	4.74305	-0.922436	0.00439056	0.0156684
evm.model.chr13.1795	40.5409	-1.69016	0.418426	-4.03933	5.36e-05	0.00016164	-1.64628	-1.65361	1.15343	0.00397856	0.0144091
evm.model.chr13.1814	347.845	3.54917	0.333145	10.6535	1.68e-26	2.67e-25	3.54399	3.55737	4.22701	1.14e-07	1.66e-06
evm.model.chr13.1816	295.52	2.58522	0.454542	5.68753	1.29e-08	6.09e-08	2.59238	2.59321	3.96998	0.000157377	0.000883719
evm.model.chr13.1866	948.707	-3.32322	0.124537	-26.6846	7.11e-157	2.64e-154	-3.28303	-3.28343	5.61638	3.68e-13	4.49e-11
evm.model.chr13.1890	1641.68	2.03044	0.226138	8.97874	2.74e-19	3.02e-18	2.01546	2.01579	6.44697	9.39e-07	1.03e-05
evm.model.chr13.1899	124.167	1.95147	0.345683	5.64525	1.65e-08	7.69e-08	2.05075	2.05193	2.73543	8.68e-05	0.000527348
evm.model.chr13.1902	341.383	-2.10116	0.159496	-13.1737	1.24e-39	3.38e-38	-2.07875	-2.07976	4.16963	1.03e-09	2.87e-08
evm.model.chr13.1910	2260.69	3.45783	0.369661	9.35406	8.43e-21	1.01e-19	3.44458	3.47415	6.91555	3.59e-07	4.49e-06
evm.model.chr13.1911	9.87905	-6.28455	1.39884	-4.49268	7.03e-06	2.42e-05	-5.9175	-6.35255	-0.523049	0.000102162	0.000607736
evm.model.chr13.1915	2233.1	2.93502	0.087215	33.6527	2.85e-248	3.12e-245	2.96946	2.96982	6.89171	8.14e-17	8.59e-14
evm.model.chr13.1925	5.23463	-6.54938	1.81961	-3.59933	0.000319034	0.0008523	-7.13781	-144269484	-1.34073	0.00162415	0.00660666
evm.model.chr13.1929	24.2027	-2.89715	0.902338	-3.21071	0.00132406	0.00318679	-2.82348	-2.83998	0.547786	0.00711773	0.0236966
evm.model.chr13.193	91.7672	-1.58315	0.487646	-3.24652	0.00116825	0.00283734	-1.54308	-1.54488	2.33352	0.0113575	0.0355185
evm.model.chr13.1932	82.2292	-1.90146	0.490152	-3.87932	0.000104748	0.000302259	-1.85169	-1.8545	2.17598	0.00303215	0.011352
evm.model.chr13.195	14.5121	-3.27646	1.2407	-2.64082	0.00827057	0.0168314	-3.22426	-3.27203	-0.0613901	0.0114965	0.035868
evm.model.chr13.1956	5.12052	-3.62069	1.37975	-2.62416	0.00868632	0.0175847	-3.43601	-3.58571	-1.36015	0.0135501	0.0412264
evm.model.chr13.1968	34.8793	-4.5615	0.899531	-5.07097	3.96e-07	1.58e-06	-4.48359	-4.51268	1.03238	9.05e-05	0.000547671
evm.model.chr13.197	514.952	12.3352	1.21855	10.1229	4.37e-24	6.21e-23	11.9124	12.4594	4.76665	3.3e-13	4.1e-11
evm.model.chr13.1987	203.875	-1.86856	0.381734	-4.89493	9.83e-07	3.77e-06	-1.84061	-1.84165	3.43876	0.000402805	0.00198924
evm.model.chr13.199	159.98	-2.7583	0.336872	-8.18797	2.66e-16	2.41e-15	-2.73942	-2.74213	3.10295	5.97e-07	6.98e-06
evm.model.chr13.1999	131.077	1.63517	0.421796	3.87668	0.000105892	0.000305299	1.62963	1.63967	2.79803	0.0040603	0.014638
evm.model.chr13.200	78.8728	-3.15634	0.68077	-4.63642	3.54e-06	1.27e-05	-3.08857	-3.10326	2.13069	0.000393378	0.00195001
evm.model.chr13.2001	32.6627	3.22228	0.579994	5.5557	2.76e-08	1.26e-07	3.254	3.27943	0.813495	5.64e-05	0.000363112
evm.model.chr13.2019	4.99302	-6.55512	1.80633	-3.62896	0.000284564	0.000766706	-7.14132	-144269484	-1.35232	0.00101819	0.00438854
evm.model.chr13.2023	10278.7	-5.92799	0.936532	-6.32972	2.46e-10	1.38e-09	-5.80181	-5.80215	9.04194	1.14e-07	1.65e-06
evm.model.chr13.2036	228.22	3.25645	0.446968	7.28563	3.2e-13	2.3e-12	3.32612	3.32791	3.5939	3.14e-06	2.92e-05
evm.model.chr13.204	117.609	-4.07642	0.624621	-6.52623	6.74e-11	3.99e-10	-3.99089	-3.99981	2.67884	8.66e-06	7.09e-05
evm.model.chr13.2040	4.36267	7.44788	2.63156	2.83022	0.0046516	0.0100191	7.7775	1.44269e+08	-1.63246	0.000272457	0.00141748
evm.model.chr13.2041	651.74	-1.66347	0.278368	-5.9758	2.29e-09	1.17e-08	-1.61096	-1.61125	5.09241	0.000137781	0.000787336
evm.model.chr13.2042	25.4821	-1.83429	0.487144	-3.7654	0.000166282	0.00046511	-1.80655	-1.8146	0.561269	0.00658143	0.0221652
evm.model.chr13.2054	43.8313	10.6608	4.51271	2.36239	0.0181576	0.0340133	10.9768	1.44269e+08	1.25716	0.000399376	0.00197478
evm.model.chr13.2056	6.09301	-5.36966	1.49788	-3.58484	0.000337288	0.000898414	-5.11726	-5.34778	-1.07873	0.000588097	0.0027457
evm.model.chr13.2095	1194.37	2.36963	0.140982	16.8081	2.13e-63	1.2e-61	2.383	2.38338	5.9855	9.82e-12	5.81e-10
evm.model.chr13.2118	14.7874	-2.86932	1.15884	-2.47603	0.0132851	0.0257718	-2.79343	-2.81823	-0.0538797	0.0166163	0.0491508
evm.model.chr13.2121	9.83237	-3.2045	0.910196	-3.52067	0.000430456	0.00112747	-3.12592	-3.16722	-0.599032	0.00402552	0.0145456
evm.model.chr13.2133	74.8156	-2.39729	0.476637	-5.02959	4.92e-07	1.94e-06	-2.3679	-2.37136	2.04884	0.000220751	0.00118022
evm.model.chr13.2135	15.4914	-3.9834	0.988597	-4.02935	5.59e-05	0.000168198	-3.91062	-3.93917	-0.0274038	0.000864133	0.00381956
evm.model.chr13.2139	49.6558	-2.3573	0.574002	-4.10678	4.01e-05	0.000123673	-2.31144	-2.31684	1.46885	0.00277937	0.0105436
evm.model.chr13.214	104.357	2.04719	0.372636	5.4938	3.93e-08	1.77e-07	2.01569	2.01998	2.4772	0.000158674	0.000889484
evm.model.chr13.2156	2482.08	-3.00204	0.104911	-28.6151	4.37e-180	2.07e-177	-2.9644	-2.96462	7.01206	4.82e-16	3.07e-13
evm.model.chr13.2158	4.85106	-6.19874	1.80108	-3.44167	0.000578132	0.00147973	-6.80654	-1.44269e+08	-1.28026	0.00071094	0.00323417
evm.model.chr13.2161	23.0193	-3.69697	0.65562	-5.63888	1.71e-08	7.97e-08	-3.63897	-3.6707	0.508593	0.000320036	0.00162478
evm.model.chr13.2165	5.62913	-6.2675	1.61043	-3.89183	9.95e-05	0.000287958	-6.86742	-1.44269e+08	-1.17344	0.000622374	0.00289002
evm.model.chr13.218	367.021	6.80194	0.512771	13.2651	3.69e-40	1.02e-38	6.79567	6.82422	4.28313	4.48e-09	9.88e-08
evm.model.chr13.2191	25.7788	-2.94029	0.814319	-3.61074	0.000305328	0.000818203	-2.87368	-2.89068	0.604666	0.0041568	0.0149572
evm.model.chr13.2197	269.264	-1.50211	0.145259	-10.3409	4.6e-25	6.82e-24	-1.50463	-1.50536	3.83376	5.94e-07	6.95e-06
evm.model.chr13.2205	69.8273	4.88647	0.60396	8.09072	5.93e-16	5.27e-15	4.91098	4.92452	1.91849	1.49e-06	1.55e-05
evm.model.chr13.2211	9.95731	-3.62382	1.32875	-2.72724	0.0063866	0.0133416	-3.48668	-3.55307	-0.543555	0.0105841	0.0334869
evm.model.chr13.2219	102.925	11.9695	1.74804	6.84737	7.52e-12	4.84e-11	12.2818	1.44269e+08	2.46374	1.54e-08	2.91e-07
evm.model.chr13.2221	400.561	12.601	3.23738	3.89235	9.93e-05	0.00028746	12.1757	12.7161	4.40911	0.00110579	0.00471567
evm.model.chr13.2234	232.37	-1.96906	0.208233	-9.45602	3.2e-21	3.93e-20	-1.9343	-1.93538	3.6224	1.88e-07	2.56e-06
evm.model.chr13.2238	122.17	-2.66319	0.569931	-4.67282	2.97e-06	1.07e-05	-2.61368	-2.61643	2.72475	0.000405922	0.00200214
evm.model.chr13.2242	54.2475	-3.58766	0.782364	-4.58567	4.53e-06	1.6e-05	-3.49303	-3.51117	1.61225	0.000468234	0.00225871
evm.model.chr13.2244	57.7019	-1.90071	0.446408	-4.2578	2.06e-05	6.65e-05	-1.8699	-1.8752	1.67615	0.00164669	0.00668321
evm.model.chr13.2246	89.5904	-2.36211	0.425962	-5.54534	2.93e-08	1.33e-07	-2.33898	-2.3422	2.30071	0.000113272	0.000662424
evm.model.chr13.2249	82.145	-2.25523	0.490598	-4.59691	4.29e-06	1.52e-05	-2.20342	-2.20695	2.18077	0.000668017	0.00306735
evm.model.chr13.225	178.776	3.49685	0.336718	10.3851	2.9e-25	4.37e-24	3.55523	3.55769	3.25132	1.21e-08	2.35e-07
evm.model.chr13.2260	46.3987	1.71733	0.441743	3.88762	0.000101231	0.00029259	1.73691	1.74005	1.36575	0.0041926	0.0150545
evm.model.chr13.2263	35.5839	-2.23549	0.74713	-2.9921	0.00277068	0.00625356	-2.17375	-2.18216	1.03056	0.0152326	0.0455871
evm.model.chr13.2274	37.5705	-2.18135	0.533166	-4.09132	4.29e-05	0.000131631	-2.13078	-2.14401	1.05929	0.0023628	0.00914062
evm.model.chr13.2284	5.48497	6.89129	1.82672	3.7725	0.000161622	0.000452928	7.22933	144269484	-1.406	0.000881728	0.00388169
evm.model.chr13.2287	349.134	2.00748	0.317133	6.3301	2.45e-10	1.37e-09	2.032	2.03277	4.21145	3.04e-05	0.000212387
evm.model.chr13.2288	619.751	11.236	1.49313	7.52508	5.27e-14	4.04e-13	11.5247	1.44269e+08	5.04731	2.38e-06	2.3e-05
evm.model.chr13.2306	283.386	-2.12113	0.341514	-6.21094	5.27e-10	2.86e-09	-2.08222	-2.08328	3.90589	3.65e-05	0.000249254
evm.model.chr13.2318	88.2087	-1.58377	0.224891	-7.04236	1.89e-12	1.28e-11	-1.55143	-1.55318	2.27552	0.00030309	0.0015503
evm.model.chr13.2324	88.9994	-2.04303	0.431789	-4.73155	2.23e-06	8.16e-06	-2.01332	-2.01542	2.28432	0.000666347	0.00306039
evm.model.chr13.2338	9.52401	-2.76968	0.863422	-3.20779	0.00133759	0.00321488	-2.66641	-2.69694	-0.568867	0.0120802	0.0373585
evm.model.chr13.2342	303.117	-2.93542	0.201532	-14.5655	4.65e-48	1.65e-46	-2.89995	-2.9013	3.99912	9.59e-11	3.85e-09
evm.model.chr13.2343	50.8111	5.64513	1.09534	5.15378	2.55e-07	1.04e-06	5.3832	5.67628	1.4136	2.08e-07	2.8e-06
evm.model.chr13.2345	21.1452	-2.16735	0.590043	-3.6732	0.000239529	0.00065323	-2.12763	-2.14314	0.312272	0.00586599	0.020088
evm.model.chr13.2350	87.9832	-2.14149	0.396331	-5.40327	6.54e-08	2.87e-07	-2.10918	-2.11282	2.26325	0.000347495	0.00174712
evm.model.chr13.2351	39.2119	-2.07732	0.526172	-3.94798	7.88e-05	0.000231817	-2.04129	-2.04697	1.18646	0.00535655	0.0185623
evm.model.chr13.2352	66.3281	-4.03664	0.364774	-11.0661	1.83e-28	3.17e-27	-4.00468	-4.02043	1.90985	8.95e-08	1.35e-06
evm.model.chr13.2353	69.42	-2.36351	0.324913	-7.27428	3.48e-13	2.5e-12	-2.36701	-2.37157	1.97054	6.79e-05	0.00042656
evm.model.chr13.2355	65.165	4.7709	0.593674	8.03623	9.26e-16	8.09e-15	4.86884	4.88958	1.79599	4.99e-07	5.98e-06
evm.model.chr13.2364	44.9293	-2.16809	0.677335	-3.20091	0.00136994	0.00328695	-2.12385	-2.12814	1.34773	0.00827387	0.0269549
evm.model.chr13.2366	399.036	-5.49238	0.539438	-10.1817	2.39e-24	3.44e-23	-5.43676	-5.44262	4.38497	6.56e-09	1.36e-07
evm.model.chr13.2369	48.2046	-5.12799	1.25799	-4.07633	4.58e-05	0.000139687	-4.59037	-4.96389	1.47706	6.87e-05	0.000431163
evm.model.chr13.2372	73.223	-3.73344	0.329339	-11.3362	8.69e-30	1.58e-28	-3.69032	-3.69628	2.01639	2.47e-08	4.39e-07
evm.model.chr13.2376	30.9493	-6.67926	0.853131	-7.82911	4.91e-15	4.04e-14	-6.5523	-6.65234	0.86886	2.29e-06	2.23e-05
evm.model.chr13.2380	85.5671	-3.24097	0.422681	-7.66765	1.75e-14	1.39e-13	-3.19986	-3.20336	2.22377	3.75e-06	3.42e-05
evm.model.chr13.2383	18.6349	-9.16493	1.3889	-6.59868	4.15e-11	2.5e-10	-9.76718	-1.44269e+08	0.211973	7.25e-07	8.26e-06
evm.model.chr13.2384	724.162	-2.07792	0.526692	-3.94522	7.97e-05	0.000234374	-2.03189	-2.03221	5.23326	2.88e-05	0.000202295
evm.model.chr13.2396	23.2979	5.75032	1.35501	4.24373	2.2e-05	7.05e-05	5.67614	5.75582	0.379526	0.000279232	0.00144853
evm.model.chr13.2403	12.7542	-3.90507	1.26168	-3.09512	0.0019673	0.0045834	-3.78241	-3.87487	-0.296274	0.00771732	0.0254312
evm.model.chr13.2407	11.9593	-7.89458	1.3901	-5.67913	1.35e-08	6.38e-08	-8.50457	-1.44269e+08	-0.284609	2.99e-05	0.000209501
evm.model.chr13.2411	24.6928	-4.33885	0.885232	-4.90138	9.52e-07	3.65e-06	-4.21725	-4.29709	0.563167	0.000167931	0.000934481
evm.model.chr13.2412	184.435	2.69382	0.322998	8.34005	7.43e-17	6.99e-16	2.71621	2.72427	3.27902	1.77e-07	2.44e-06
evm.model.chr13.2419	8045.42	1.528	0.0806051	18.9566	3.9e-80	3.35e-78	1.57636	1.57643	8.74465	1.35e-11	7.45e-10
evm.model.chr13.2427	68.7433	11.2816	1.7483	6.45287	1.1e-10	6.37e-10	11.6075	1.44269e+08	1.88856	1.68e-06	1.71e-05
evm.model.chr13.2434	11.0446	-6.0844	1.58453	-3.83988	0.000123096	0.00035183	-6.69308	-1.44269e+08	-0.394784	0.00133489	0.00556527
evm.model.chr13.2435	8.99253	-7.3318	1.49352	-4.90908	9.15e-07	3.52e-06	-7.92768	-1.44269e+08	-0.635644	9.64e-05	0.000577632
evm.model.chr13.2443	7.99573	-3.80886	1.28572	-2.96244	0.00305208	0.00682947	-3.68951	-3.784	-0.802597	0.00609588	0.0207851
evm.model.chr13.245	21692.9	1.69035	0.117544	14.3806	6.85e-47	2.33e-45	1.80235	1.80244	10.1805	2.29e-10	7.95e-09
evm.model.chr13.2451	462.983	-1.62684	0.193268	-8.41751	3.85e-17	3.71e-16	-1.58287	-1.58319	4.60062	2.42e-06	2.34e-05
evm.model.chr13.2455	198.309	6.06928	0.559189	10.8537	1.91e-27	3.19e-26	6.20221	6.24914	3.38234	3.69e-09	8.45e-08
evm.model.chr13.2459	163.126	-1.75596	0.241817	-7.26153	3.83e-13	2.74e-12	-1.65445	-1.65544	3.12993	0.000135736	0.000776551
evm.model.chr13.2465	5247.34	3.66539	0.108459	33.7951	2.33e-250	2.69e-247	3.76897	3.76927	8.1253	4.03e-17	7.23e-14
evm.model.chr13.2470	28592.8	1.58437	0.0888735	17.8273	4.34e-71	3.01e-69	1.69414	1.69418	10.5759	1.37e-11	7.47e-10
evm.model.chr13.2488	22.6195	2.64819	0.581939	4.55063	5.35e-06	1.87e-05	2.66525	2.67437	0.422654	0.00104265	0.00447739
evm.model.chr13.2495	22.3995	3.23766	0.975036	3.32056	0.000898382	0.00222184	3.21268	3.23701	0.34497	0.00551832	0.0190427
evm.model.chr13.2504	462.199	2.65474	0.173363	15.3132	6.24e-53	2.53e-51	2.68869	2.68968	4.61463	1.58e-11	8.46e-10
evm.model.chr13.2505	760.3	-5.81996	0.948587	-6.1354	8.49e-10	4.51e-09	-5.70603	-5.7209	5.30378	7.37e-08	1.14e-06
evm.model.chr13.2508	661.583	2.14013	0.165885	12.9013	4.43e-38	1.15e-36	2.15638	2.15734	5.13518	5.9e-10	1.82e-08
evm.model.chr13.2514	42.0187	10.5554	4.51585	2.33741	0.0194176	0.0361136	10.8754	1.44269e+08	1.19728	0.000492641	0.00236259
evm.model.chr13.2524	4059.2	-5.06159	0.0941355	-53.7692	0	0	-5.0337	-5.03403	7.70217	8.43e-18	3.33e-14
evm.model.chr13.2529	61.5025	-2.36447	0.367763	-6.42932	1.28e-10	7.39e-10	-2.31846	-2.32354	1.78498	5.39e-05	0.000349211
evm.model.chr13.2532	27.0639	-3.47426	0.721513	-4.81524	1.47e-06	5.51e-06	-3.46585	-3.50325	0.694374	0.000473835	0.00228238
evm.model.chr13.2534	56.782	-2.14003	0.444818	-4.81103	1.5e-06	5.62e-06	-2.10123	-2.10604	1.65904	0.000725386	0.0032857
evm.model.chr13.2545	788.313	3.59567	0.189993	18.9253	7.06e-80	6.05e-78	3.62711	3.62977	5.39194	2.09e-13	2.83e-11
evm.model.chr13.2547	1390.47	2.05389	0.127357	16.127	1.65e-58	8e-57	2.07859	2.07905	6.20974	3.23e-11	1.52e-09
evm.model.chr13.2553	248.55	2.24172	0.285629	7.84835	4.22e-15	3.49e-14	2.37509	2.37764	3.71575	3.78e-07	4.7e-06
evm.model.chr13.2557	412.04	2.68093	0.393883	6.80639	1e-11	6.37e-11	2.76838	2.77051	4.45665	2.13e-05	0.00015616
evm.model.chr13.256	728.413	-2.25861	0.220587	-10.2391	1.32e-24	1.92e-23	-2.22269	-2.22302	5.24293	1.71e-08	3.17e-07
evm.model.chr13.2575	219.875	6.93101	0.445096	15.5719	1.13e-54	4.9e-53	6.85267	6.89413	3.54228	5.45e-13	6.28e-11
evm.model.chr13.2587	155.004	-2.39764	0.43953	-5.45502	4.9e-08	2.18e-07	-2.37034	-2.37213	3.05947	6.46e-05	0.000408993
evm.model.chr13.2588	41.339	-2.31928	0.505693	-4.58634	4.51e-06	1.59e-05	-2.29525	-2.30154	1.26948	0.000917433	0.00401382
evm.model.chr13.2591	14.7864	-3.67219	1.09084	-3.3664	0.000761562	0.00190909	-3.62886	-3.66763	-0.0412929	0.00323473	0.0120103
evm.model.chr13.2599	22.5026	2.48507	0.760116	3.26933	0.00107801	0.00263324	2.43175	2.43957	0.387604	0.00775566	0.0255405
evm.model.chr13.26	2413.26	4.31076	0.18788	22.9442	1.68e-116	2.95e-114	4.3739	4.37439	6.99578	7.65e-14	1.34e-11
evm.model.chr13.2603	8.46544	6.16201	1.58643	3.8842	0.000102666	0.000296492	5.74753	6.28025	-0.942253	0.000793622	0.00355041
evm.model.chr13.2612	673.676	1.60587	0.19884	8.07621	6.68e-16	5.92e-15	1.64667	1.64756	5.16239	1.29e-06	1.36e-05
evm.model.chr13.2620	70.5175	-2.3486	0.317071	-7.40717	1.29e-13	9.56e-13	-2.31281	-2.31717	1.94342	1.49e-05	0.000113341
evm.model.chr13.270	20.3327	2.67507	0.895233	2.98813	0.00280691	0.00632848	2.72313	2.75428	0.179815	0.0108598	0.0342056
evm.model.chr13.30	744.403	1.85371	0.147058	12.6053	1.97e-36	4.81e-35	1.8773	1.87765	5.29951	4.66e-09	1.02e-07
evm.model.chr13.306	391.008	2.29884	0.200555	11.4624	2.04e-30	3.81e-29	2.33025	2.33071	4.36707	8.86e-09	1.77e-07
evm.model.chr13.325	50.7143	1.75092	0.355282	4.92826	8.3e-07	3.21e-06	1.75983	1.7626	1.48623	0.00130504	0.0054512
evm.model.chr13.329	1884.66	3.6042	0.220148	16.3717	3.05e-60	1.55e-58	3.63173	3.63289	6.65127	1.77e-11	9.28e-10
evm.model.chr13.348	20.4901	-2.86185	0.751874	-3.80629	0.000141065	0.000399405	-2.8286	-2.85648	0.342155	0.00351769	0.0129393
evm.model.chr13.350	5.49354	-4.81016	1.58801	-3.02904	0.0024533	0.00559606	-4.43269	-4.85398	-1.15799	0.00278732	0.0105676
evm.model.chr13.353	139.812	-2.91159	0.365019	-7.97656	1.5e-15	1.29e-14	-2.86044	-2.86493	2.91541	1.75e-06	1.77e-05
evm.model.chr13.372	100.191	4.4897	0.339755	13.2145	7.24e-40	1.98e-38	4.60469	4.61551	2.41961	2.86e-10	9.68e-09
evm.model.chr13.376	100.735	9.21622	2.27433	4.05228	5.07e-05	0.000153687	8.91735	9.0746	2.42876	1.32e-05	0.000102039
evm.model.chr13.39	24.8971	-2.34717	0.501728	-4.67818	2.89e-06	1.04e-05	-2.31177	-2.32077	0.609383	0.00352801	0.0129724
evm.model.chr13.391	178.98	1.91237	0.285859	6.68991	2.23e-11	1.38e-10	1.97943	1.98216	3.24637	1.12e-05	8.83e-05
evm.model.chr13.394	394.45	2.19058	0.17163	12.7634	2.62e-37	6.65e-36	2.22534	2.22595	4.38416	1.35e-09	3.6e-08
evm.model.chr13.410	120.378	1.53357	0.243554	6.29663	3.04e-10	1.69e-09	1.57818	1.57988	2.68186	7.47e-05	0.000462817
evm.model.chr13.414	410.404	3.18217	0.210026	15.1514	7.42e-52	2.93e-50	3.19697	3.19939	4.44319	5.54e-12	3.58e-10
evm.model.chr13.425	5.12044	4.46814	1.56213	2.86028	0.00423265	0.00919539	4.30964	4.4598	-1.48466	0.00355234	0.013057
evm.model.chr13.435	12.5881	-3.98507	1.2448	-3.20139	0.00136768	0.00328304	-3.82543	-3.97858	-0.314882	0.00609039	0.0207808
evm.model.chr13.445	71.9443	-2.66221	0.336452	-7.9126	2.52e-15	2.13e-14	-2.54493	-2.5513	1.9929	8.99e-06	7.31e-05
evm.model.chr13.450	89.938	-2.1919	0.392971	-5.57777	2.44e-08	1.12e-07	-2.14544	-2.14977	2.30012	0.000148915	0.000843797
evm.model.chr13.451	14.7201	2.26211	0.69046	3.27624	0.00105199	0.00257331	2.28262	2.31282	-0.243057	0.0132255	0.0403758
evm.model.chr13.455	82.7839	-4.10741	0.429271	-9.56835	1.09e-21	1.37e-20	-4.00477	-4.02116	2.19425	5.8e-07	6.8e-06
evm.model.chr13.457	42.8676	-4.11669	0.485528	-8.47878	2.28e-17	2.24e-16	-4.06128	-4.08994	1.30814	3.27e-07	4.16e-06
evm.model.chr13.458	81.8746	-1.79082	0.512447	-3.49464	0.0004747	0.00123365	-1.75555	-1.75741	2.17466	0.00780875	0.0257025
evm.model.chr13.459	6.71526	-6.03685	1.492	-4.04614	5.21e-05	0.000157537	-6.63403	-1.44269e+08	-0.982452	0.000657751	0.0030322
evm.model.chr13.475	33.7073	-2.24336	0.622639	-3.60299	0.000314578	0.00084115	-2.2038	-2.21116	0.995496	0.00495654	0.0173681
evm.model.chr13.480	1687.05	3.20187	0.167536	19.1116	2.02e-81	1.79e-79	3.26736	3.26795	6.48577	1.46e-13	2.22e-11
evm.model.chr13.481	1986.03	2.31317	0.115368	20.0504	2e-89	2.09e-87	2.42705	2.42729	6.71757	2.35e-13	3.07e-11
evm.model.chr13.482	88.3755	-2.84116	0.435057	-6.53053	6.55e-11	3.88e-10	-2.78069	-2.78628	2.28623	6.69e-05	0.000420743
evm.model.chr13.485	140.936	-4.59242	0.402958	-11.3968	4.34e-30	7.99e-29	-4.50288	-4.51556	2.93411	1e-07	1.48e-06
evm.model.chr13.497	6.64141	-7.09434	1.62534	-4.36485	1.27e-05	4.22e-05	-7.69656	-1.44269e+08	-0.949657	0.000178745	0.000984118
evm.model.chr13.498	7.21975	-6.76095	1.64766	-4.10335	4.07e-05	0.000125315	-7.37027	-1.44269e+08	-0.857579	0.000359595	0.0018029
evm.model.chr13.499	74.9344	-1.62928	0.266805	-6.10665	1.02e-09	5.36e-09	-1.59175	-1.59456	2.03069	0.000277718	0.00144181
evm.model.chr13.500	4177.65	1.69754	0.20181	8.4116	4.04e-17	3.9e-16	1.74517	1.74587	7.80099	2.49e-06	2.39e-05
evm.model.chr13.514	101.141	1.97415	0.379336	5.20422	1.95e-07	8.08e-07	2.05299	2.05523	2.44605	0.000148992	0.000843831
evm.model.chr13.544	122.903	-8.50835	0.918796	-9.26033	2.04e-20	2.39e-19	-8.31689	-8.48032	2.73975	1.17e-09	3.21e-08
evm.model.chr13.555	485.869	-5.14119	0.516857	-9.94702	2.6e-23	3.56e-22	-5.09573	-5.09919	4.6614	6.1e-11	2.57e-09
evm.model.chr13.559	206.178	-4.6108	0.39234	-11.7521	6.89e-32	1.37e-30	-4.58489	-4.59172	3.45823	1.04e-08	2.04e-07
evm.model.chr13.567	5.66107	7.80892	2.44231	3.19735	0.00138696	0.00332317	8.13412	144269485	-1.35939	0.000228286	0.00121619
evm.model.chr13.575	13.5831	-7.16792	1.34178	-5.3421	9.19e-08	3.96e-07	-7.80678	-1.44269e+08	-0.10127	2.43e-05	0.000174828
evm.model.chr13.588	2317.55	-2.56644	0.257704	-9.95889	2.31e-23	3.17e-22	-2.49163	-2.49202	6.93402	4.73e-07	5.7e-06
evm.model.chr13.592	209.044	3.08433	0.355202	8.68332	3.84e-18	3.97e-17	3.15111	3.16056	3.47425	9.11e-08	1.37e-06
evm.model.chr13.593	386.582	2.72233	0.560366	4.85813	1.18e-06	4.5e-06	2.68682	2.69261	4.34414	0.000859001	0.00380112
evm.model.chr13.597	42.6601	4.14087	0.736428	5.62291	1.88e-08	8.71e-08	4.18996	4.27884	1.12955	3.17e-05	0.000219654
evm.model.chr13.598	44.0726	-2.56469	0.460226	-5.57268	2.51e-08	1.15e-07	-2.52322	-2.53136	1.33786	0.00054929	0.00259334
evm.model.chr13.611	20.2317	-5.09007	1.40809	-3.61487	0.000300499	0.000806716	-5.70986	-1.44269e+08	0.111231	0.00204283	0.00805267
evm.model.chr13.612	10.1509	3.93568	1.32574	2.96867	0.00299087	0.00670474	3.8725	3.96041	-0.730861	0.00839057	0.0273036
evm.model.chr13.618	2436.2	-2.60183	0.121572	-21.4017	1.29e-101	1.72e-99	-2.53618	-2.53633	6.97963	4.38e-12	3.02e-10
evm.model.chr13.619	25.0766	-2.91574	0.710957	-4.10116	4.11e-05	0.000126456	-2.74704	-2.7661	0.605551	0.00296199	0.0111231
evm.model.chr13.63	2155.9	2.03367	0.157974	12.8734	6.35e-38	1.64e-36	2.08423	2.08496	6.84679	2.79e-10	9.5e-09
evm.model.chr13.672	160.68	4.697	0.81964	5.73057	1e-08	4.79e-08	4.73243	4.73756	3.09846	4.58e-06	4.07e-05
evm.model.chr13.695	5.02793	3.50325	1.34022	2.61394	0.00895041	0.0180666	3.37346	3.44595	-1.47594	0.00846313	0.027508
evm.model.chr13.697	7.26312	6.05201	1.88519	3.21029	0.00132603	0.00319041	6.35657	1.44269e+08	-1.25562	0.00826162	0.0269372
evm.model.chr13.717	71.2745	2.28813	0.259552	8.81568	1.19e-18	1.26e-17	2.34182	2.34556	1.92777	1.21e-06	1.29e-05
evm.model.chr13.722	1283.78	-1.60273	0.102024	-15.7094	1.3e-55	5.85e-54	-1.57045	-1.57075	6.07909	2.83e-10	9.6e-09
evm.model.chr13.740	4416.55	-2.11317	0.122498	-17.2507	1.11e-66	6.65e-65	-2.01949	-2.01954	7.83649	6.93e-11	2.89e-09
evm.model.chr13.746	77.4615	9.78331	3.34013	2.92902	0.00340027	0.00753168	9.46106	9.7585	2.06463	4.43e-05	0.000294939
evm.model.chr13.752	197.056	-4.53614	0.730109	-6.21296	5.2e-10	2.83e-09	-4.50295	-4.50909	3.395	2.17e-07	2.91e-06
evm.model.chr13.758	143.531	1.53388	0.361622	4.24167	2.22e-05	7.1e-05	1.5052	1.50836	2.92574	0.0019356	0.00767748
evm.model.chr13.782	1085	1.5512	0.147815	10.4942	9.18e-26	1.42e-24	1.5794	1.58003	5.85712	4.33e-08	7.16e-07
evm.model.chr13.791	248.316	1.65367	0.204333	8.093	5.82e-16	5.17e-15	1.7652	1.76695	3.71422	7.3e-07	8.31e-06
evm.model.chr13.799	299.087	-2.60867	0.206393	-12.6394	1.28e-36	3.14e-35	-2.57085	-2.57251	3.98123	7.67e-10	2.27e-08
evm.model.chr13.816	1563.24	1.60219	0.125534	12.763	2.64e-37	6.68e-36	1.6296	1.62981	6.37384	2.78e-09	6.65e-08
evm.model.chr13.820	495.866	-1.64555	0.235184	-6.99686	2.62e-12	1.76e-11	-1.59991	-1.60038	4.70553	1.59e-05	0.000120273
evm.model.chr13.865	694.423	8.79862	1.46763	5.9951	2.03e-09	1.04e-08	8.70741	8.72815	5.20056	7.78e-05	0.000479755
evm.model.chr13.872	508.89	-2.1791	0.182221	-11.9586	5.85e-33	1.23e-31	-2.13735	-2.13794	4.73911	5.29e-09	1.13e-07
evm.model.chr13.874	76.8702	2.55616	0.507346	5.0383	4.7e-07	1.86e-06	2.63362	2.64754	2.01391	0.000216701	0.001162
evm.model.chr13.901	104.879	-2.59654	0.281777	-9.21487	3.12e-20	3.62e-19	-2.55109	-2.55445	2.51893	2.16e-06	2.12e-05
evm.model.chr13.914	117.875	-1.75302	0.324422	-5.40352	6.53e-08	2.87e-07	-1.69932	-1.7006	2.68167	0.00213061	0.00835367
evm.model.chr13.927	59.4516	-2.86119	0.549052	-5.21115	1.88e-07	7.8e-07	-2.81461	-2.82162	1.76064	0.000295347	0.00151698
evm.model.chr13.932	254.497	1.98207	0.23198	8.54414	1.29e-17	1.29e-16	2.02171	2.02247	3.75507	8.22e-07	9.23e-06
evm.model.chr13.943	34.2549	4.30274	0.54823	7.84841	4.21e-15	3.49e-14	4.29842	4.31769	0.929014	1.76e-06	1.78e-05
evm.model.chr13.957	390.989	-1.86171	0.162278	-11.4723	1.82e-30	3.4e-29	-1.82133	-1.82192	4.36358	1.65e-08	3.07e-07
evm.model.chr13.958	48.4811	-3.23544	0.548164	-5.90232	3.58e-09	1.8e-08	-3.17432	-3.19084	1.42171	0.000147466	0.000837109
evm.model.chr13.96	1119.89	-1.70732	0.216393	-7.88992	3.02e-15	2.54e-14	-1.65225	-1.65241	5.86681	6.05e-06	5.16e-05
evm.model.chr13.97	204.107	5.20771	0.283169	18.3908	1.56e-75	1.19e-73	5.22202	5.22838	3.43848	9.33e-13	9.12e-11
evm.model.chr13.970	13.8973	-2.31924	0.653707	-3.54782	0.000388432	0.00102429	-2.28039	-2.29552	-0.114547	0.0120018	0.0371685
evm.model.chr13.98	3496.01	3.6394	0.192752	18.8813	1.63e-79	1.38e-77	3.72662	3.72684	7.52885	7.34e-13	7.81e-11
evm.model.chr14.101	563.916	1.58514	0.256584	6.17786	6.5e-10	3.49e-09	1.63475	1.63527	4.9009	4.48e-05	0.000297543
evm.model.chr14.1082	41.2725	-1.60158	0.500467	-3.20017	0.00137347	0.00329314	-1.57591	-1.58058	1.27269	0.015332	0.045822
evm.model.chr14.1117	62.5082	-1.90846	0.299845	-6.36484	1.95e-10	1.11e-09	-1.863	-1.86621	1.82112	0.0002462	0.00129693
evm.model.chr14.1133	20.4519	-2.57484	0.640931	-4.01735	5.89e-05	0.000176309	-2.50584	-2.52692	0.366661	0.00613102	0.0208725
evm.model.chr14.1179	99.0397	-1.71332	0.465407	-3.68133	0.000232024	0.000634092	-1.65435	-1.65631	2.42323	0.00458061	0.0162439
evm.model.chr14.119	274.543	-2.11031	0.190728	-11.0645	1.87e-28	3.22e-27	-1.96474	-1.96552	3.85927	3.27e-06	3.03e-05
evm.model.chr14.1194	638.908	-1.70119	0.0961985	-17.6842	5.55e-70	3.69e-68	-1.66764	-1.66797	5.06645	1.07e-10	4.22e-09
evm.model.chr14.126	215.461	-1.57747	0.268088	-5.88415	4e-09	2e-08	-1.53146	-1.53245	3.51535	0.000165267	0.000920956
evm.model.chr14.127	37.2979	-4.6638	0.752288	-6.19948	5.67e-10	3.07e-09	-4.55836	-4.65434	1.16373	1.51e-05	0.000114744
evm.model.chr14.1270	59.1189	4.25244	0.58195	7.30723	2.73e-13	1.97e-12	4.22142	4.23625	1.66806	1.83e-06	1.84e-05
evm.model.chr14.133	246.46	-1.84129	0.198355	-9.28277	1.65e-20	1.95e-19	-1.78725	-1.78805	3.70744	3.58e-06	3.29e-05
evm.model.chr14.144	17.8981	-2.32089	0.700427	-3.31353	0.000921269	0.00227577	-2.19788	-2.22117	0.0863197	0.0158105	0.0470356
evm.model.chr14.1474	108.805	-3.04171	0.412652	-7.37112	1.69e-13	1.24e-12	-3.02703	-3.03283	2.57071	1.62e-06	1.66e-05
evm.model.chr14.1487	29.3191	7.26583	1.25468	5.79101	7e-09	3.4e-08	7.60235	1.44269e+08	0.663103	3.31e-07	4.2e-06
evm.model.chr14.1506	29.5541	-4.6166	0.657243	-7.02419	2.15e-12	1.46e-11	-4.58751	-4.62911	0.839551	4.06e-05	0.000273282
evm.model.chr14.154	13.277	9.02968	2.91874	3.09369	0.00197685	0.00460308	9.3511	1.44269e+08	-0.341625	3.57e-05	0.000243974
evm.model.chr14.16	57.64	8.26005	1.26802	6.51411	7.31e-11	4.31e-10	8.51304	1.44269e+08	1.5829	9.62e-08	1.43e-06
evm.model.chr14.162	2886.06	2.58493	0.210494	12.2803	1.16e-34	2.6e-33	2.59736	2.59814	7.27003	3.96e-09	8.98e-08
evm.model.chr14.163	65.8912	2.14333	0.406571	5.27172	1.35e-07	5.72e-07	2.18987	2.19354	1.83691	0.000227237	0.00121126
evm.model.chr14.1666	10.1546	-7.75896	1.50188	-5.16615	2.39e-07	9.79e-07	-8.35207	-1.44269e+08	-0.496769	7.33e-05	0.000454716
evm.model.chr14.1668	12.3355	-3.10134	0.821492	-3.77525	0.000159848	0.000448439	-3.03026	-3.06756	-0.317813	0.00484857	0.0170321
evm.model.chr14.1674	491.472	-2.82714	0.147826	-19.1247	1.57e-81	1.4e-79	-2.7816	-2.78235	4.68103	3.65e-11	1.68e-09
evm.model.chr14.1675	6.2036	-5.29319	1.63943	-3.22867	0.00124369	0.0030083	-5.91594	-1.44269e+08	-1.14427	0.0040047	0.0144851
evm.model.chr14.1701	59.2374	5.2571	1.40159	3.75081	0.000176261	0.000491242	5.042	5.14799	1.65107	0.00027802	0.00144282
evm.model.chr14.1806	4.00848	-6.31195	2.04525	-3.08615	0.00202767	0.00470877	-6.9294	-1.44269e+08	-1.49258	0.00133724	0.00557359
evm.model.chr14.1818	81.8086	8.53556	1.21012	7.05351	1.74e-12	1.19e-11	8.37648	8.50145	2.14023	8.74e-09	1.75e-07
evm.model.chr14.1820	8.61598	-7.08466	1.44403	-4.90618	9.29e-07	3.57e-06	-7.69015	-1.44269e+08	-0.667081	8.58e-05	0.000522164
evm.model.chr14.1822	49.1995	4.88501	0.594649	8.21496	2.12e-16	1.94e-15	4.83086	4.86325	1.40206	9.3e-07	1.02e-05
evm.model.chr14.1830	46.9228	3.77344	0.665506	5.67003	1.43e-08	6.71e-08	3.79718	3.80784	1.37573	2.25e-05	0.000163657
evm.model.chr14.1842	45.5394	2.98528	0.434812	6.86569	6.62e-12	4.28e-11	3.06745	3.07469	1.32513	4.18e-06	3.76e-05
evm.model.chr14.1845	167.257	-3.63759	0.20398	-17.8331	3.91e-71	2.73e-69	-3.64847	-3.65134	3.16071	7.78e-10	2.29e-08
evm.model.chr14.1849	49.0122	2.71449	0.419715	6.46746	9.97e-11	5.8e-10	2.73011	2.7355	1.42698	5.45e-05	0.000352496
evm.model.chr14.1863	4.92275	-6.25595	1.89339	-3.3041	0.000952806	0.00234751	-6.83899	-1.44269e+08	-1.41859	0.00324121	0.0120321
evm.model.chr14.1874	142.802	-2.41133	0.241449	-9.9869	1.74e-23	2.4e-22	-2.36124	-2.36375	2.93781	2.33e-07	3.09e-06
evm.model.chr14.1880	5.10381	-4.52561	1.82473	-2.48015	0.0131326	0.0255188	-4.22114	-4.44727	-1.25846	0.00819853	0.0267669
evm.model.chr14.1883	4.37118	-5.49464	1.98509	-2.76796	0.0056408	0.0119248	-6.15118	-144269483	-1.35273	0.00271356	0.0103177
evm.model.chr14.1891	23.1751	-2.35487	0.728346	-3.23318	0.0012242	0.00296357	-2.32282	-2.34006	0.441174	0.011696	0.0364053
evm.model.chr14.1898	189.87	-2.12243	0.380572	-5.57695	2.45e-08	1.12e-07	-2.1392	-2.14013	3.33449	6.4e-05	0.000404984
evm.model.chr14.1899	24.5225	-2.38343	0.680703	-3.50143	0.000462774	0.00120506	-2.33982	-2.34634	0.556238	0.00585782	0.020067
evm.model.chr14.1900	82.9182	-6.84316	0.801227	-8.54086	1.33e-17	1.33e-16	-6.74058	-6.82433	2.1965	4.6e-08	7.52e-07
evm.model.chr14.1908	31.0739	-3.77634	0.576385	-6.55177	5.69e-11	3.39e-10	-3.70353	-3.74313	0.88545	5.14e-06	4.49e-05
evm.model.chr14.1911	1299.56	1.51167	0.129207	11.6996	1.28e-31	2.52e-30	1.5213	1.52175	6.11436	2.27e-08	4.07e-07
evm.model.chr14.1926	37.8656	-2.62094	0.568409	-4.61101	4.01e-06	1.42e-05	-2.57233	-2.57951	1.13058	0.00142627	0.00589031
evm.model.chr14.1928	1632.26	2.04255	0.170321	11.9923	3.9e-33	8.2e-32	2.11531	2.11549	6.43079	1.28e-09	3.45e-08
evm.model.chr14.1932	1186.09	2.16439	0.184589	11.7254	9.44e-32	1.87e-30	2.27621	2.2765	5.97155	2.17e-09	5.37e-08
evm.model.chr14.1962	77.2389	5.86376	1.46867	3.99257	6.54e-05	0.000194754	5.88648	5.91193	2.05083	1.66e-05	0.000124634
evm.model.chr14.1964	16.4517	4.29089	0.965296	4.44516	8.78e-06	2.98e-05	4.27183	4.30935	-0.0281267	0.000575937	0.00269722
evm.model.chr14.1971	44.3744	-2.48481	0.36788	-6.7544	1.43e-11	9.02e-11	-2.43423	-2.44187	1.37925	0.000124552	0.000720922
evm.model.chr14.1978	75.996	-1.87959	0.407913	-4.60781	4.07e-06	1.44e-05	-1.75849	-1.76032	2.08162	0.00205728	0.00810045
evm.model.chr14.1996	575.059	-6.17025	0.240843	-25.6194	9.26e-145	2.57e-142	-6.14172	-6.1518	4.90555	5.3e-14	1.03e-11
evm.model.chr14.1997	100.852	-6.54861	1.30628	-5.01317	5.35e-07	2.11e-06	-6.47936	-6.5403	2.47157	2.25e-07	3.01e-06
evm.model.chr14.1999	253.261	-4.19475	0.742823	-5.64704	1.63e-08	7.62e-08	-4.28671	-4.2914	3.74536	2.42e-07	3.21e-06
evm.model.chr14.2007	3.84138	-5.61508	1.93365	-2.90388	0.00368573	0.00809849	-6.24468	-1.44269e+08	-1.51156	0.00159278	0.00649778
evm.model.chr14.2016	21.0007	-3.48473	0.624154	-5.58313	2.36e-08	1.09e-07	-3.46336	-3.49301	0.399914	0.000376164	0.00187503
evm.model.chr14.2033	131.331	2.80909	0.384504	7.30576	2.76e-13	1.99e-12	2.87206	2.87537	2.80636	2.14e-06	2.11e-05
evm.model.chr14.2036	269.155	-1.95847	0.214494	-9.13063	6.81e-20	7.77e-19	-1.92598	-1.92691	3.83445	4.47e-07	5.44e-06
evm.model.chr14.2038	58.3459	-2.45794	0.644393	-3.81436	0.000136538	0.00038796	-2.41416	-2.41982	1.71844	0.00278111	0.0105481
evm.model.chr14.2039	5109.05	2.08983	0.100071	20.8836	7.55e-97	9.03e-95	2.12723	2.12736	8.08906	1.85e-13	2.62e-11
evm.model.chr14.2049	628.704	-2.3856	0.203247	-11.7374	8.19e-32	1.62e-30	-2.36561	-2.36603	5.0327	6.67e-09	1.39e-07
evm.model.chr14.2053	815.876	2.29071	0.17424	13.1469	1.77e-39	4.78e-38	2.37979	2.38014	5.42962	2.67e-10	9.16e-09
evm.model.chr14.2072	30.5864	-1.88711	0.469844	-4.01647	5.91e-05	0.000176891	-1.8384	-1.84643	0.811499	0.00536882	0.0185983
evm.model.chr14.2083	3.06691	6.89709	3.08072	2.23879	0.0251694	0.0454625	7.23008	1.44269e+08	-1.96073	0.000827081	0.00368298
evm.model.chr14.2084	48.8751	4.46725	0.596457	7.48964	6.91e-14	5.25e-13	4.4723	4.48973	1.41146	3.13e-06	2.91e-05
evm.model.chr14.2102	36.5906	10.5114	4.54932	2.31054	0.0208582	0.0384561	10.8409	1.44269e+08	1.01082	2.35e-06	2.28e-05
evm.model.chr14.2109	517.023	-2.42596	0.122088	-19.8706	7.31e-88	7.46e-86	-2.39618	-2.39697	4.76266	1.38e-12	1.24e-10
evm.model.chr14.2124	2446.18	3.99432	0.13893	28.7506	8.91e-182	4.42e-179	4.01252	4.01361	7.02573	4.43e-16	2.91e-13
evm.model.chr14.2126	209.262	-3.35766	0.314221	-10.6857	1.19e-26	1.91e-25	-3.32968	-3.33315	3.4781	8.93e-09	1.78e-07
evm.model.chr14.2142	71.7491	3.47676	0.48863	7.11532	1.12e-12	7.7e-12	3.49248	3.49841	1.9705	2.03e-06	2.02e-05
evm.model.chr14.2143	406.305	2.82617	0.24664	11.4587	2.13e-30	3.96e-29	2.86628	2.86762	4.42486	2.05e-09	5.12e-08
evm.model.chr14.2147	1434.82	1.96136	0.156524	12.5307	5.07e-36	1.21e-34	1.99476	1.995	6.24558	2.5e-09	6.05e-08
evm.model.chr14.2151	214.519	-1.8038	0.380349	-4.74249	2.11e-06	7.76e-06	-1.76232	-1.7632	3.51055	0.000533882	0.00253636
evm.model.chr14.2153	45.2341	2.47612	0.400723	6.17912	6.45e-10	3.47e-09	2.59147	2.59869	1.31295	3.31e-05	0.000228075
evm.model.chr14.2158	161.901	-1.63734	0.355913	-4.60039	4.22e-06	1.49e-05	-1.61789	-1.61878	3.11741	0.000636728	0.00294698
evm.model.chr14.2160	25.157	-6.4024	1.30075	-4.92207	8.56e-07	3.3e-06	-6.10275	-6.5492	0.639482	3.72e-06	3.4e-05
evm.model.chr14.2162	31.416	-4.40023	0.691044	-6.36751	1.92e-10	1.09e-09	-4.37339	-4.41746	0.928835	7.02e-05	0.000438056
evm.model.chr14.2163	226.97	-2.83139	0.40785	-6.94223	3.86e-12	2.55e-11	-2.78717	-2.7895	3.5936	9.46e-06	7.63e-05
evm.model.chr14.217	149.464	-3.71319	0.232152	-15.9947	1.39e-57	6.56e-56	-3.74281	-3.74768	3.01064	1.62e-09	4.2e-08
evm.model.chr14.2176	154.041	-2.66959	0.260506	-10.2477	1.21e-24	1.76e-23	-2.7232	-2.72512	3.04925	5.39e-07	6.4e-06
evm.model.chr14.218	29.3359	-2.76343	0.550368	-5.02106	5.14e-07	2.03e-06	-2.79772	-2.80861	0.818312	0.000493164	0.00236453
evm.model.chr14.2188	3.75886	4.45274	1.8614	2.39214	0.0167503	0.0316475	4.25368	4.40564	-1.74836	0.00230732	0.00895936
evm.model.chr14.219	3.71783	-5.8386	1.94158	-3.00713	0.00263723	0.00598348	-6.478	-1.44269e+08	-1.56154	0.00105892	0.00453933
evm.model.chr14.2193	166.432	-3.05736	0.511415	-5.97824	2.26e-09	1.16e-08	-3.01953	-3.02186	3.15614	1.93e-05	0.000142525
evm.model.chr14.2194	93.1161	-2.07042	0.267291	-7.74595	9.49e-15	7.66e-14	-2.12788	-2.13058	2.36035	0.000170637	0.000947134
evm.model.chr14.2198	379.728	3.2792	0.18575	17.6539	9.5e-70	6.2e-68	3.39659	3.39894	4.33288	8.35e-13	8.46e-11
evm.model.chr14.220	28.7601	-5.63652	0.851749	-6.61759	3.65e-11	2.21e-10	-5.48028	-5.59967	0.812843	1.32e-05	0.000102451
evm.model.chr14.2204	367.379	-2.43233	0.178024	-13.6629	1.69e-42	5.01e-41	-2.39692	-2.39794	4.27323	3.83e-10	1.25e-08
evm.model.chr14.221	16.0845	-3.19799	0.958737	-3.33563	0.00085107	0.00211311	-3.23882	-3.26832	0.065396	0.00394764	0.0143154
evm.model.chr14.2221	4.3516	-4.80478	1.89674	-2.53318	0.0113032	0.02228	-5.4439	-1.44269e+08	-1.35706	0.0046487	0.0164441
evm.model.chr14.2235	120.298	9.04257	2.43851	3.70823	0.000208714	0.000574232	9.27232	9.42956	2.68575	3.11e-06	2.9e-05
evm.model.chr14.224	315.899	-4.24906	0.18501	-22.9666	1.01e-116	1.78e-114	-4.27349	-4.27624	4.05373	7.83e-10	2.3e-08
evm.model.chr14.2242	4.70207	-4.5581	1.68347	-2.70756	0.00677791	0.0140757	-4.2849	-4.51455	-1.41307	0.00653252	0.0220192
evm.model.chr14.2244	223.816	1.90494	0.26015	7.32246	2.43e-13	1.77e-12	1.91893	1.92142	3.56714	3.63e-06	3.32e-05
evm.model.chr14.2248	45.2527	-2.70717	0.783581	-3.45487	0.00055055	0.00141522	-2.7051	-2.71438	1.35647	0.00362947	0.0133108
evm.model.chr14.226	61.489	-2.73396	0.317142	-8.62063	6.66e-18	6.77e-17	-2.76285	-2.76762	1.80194	7.12e-06	5.96e-05
evm.model.chr14.2260	15.1154	-6.1007	1.49708	-4.07507	4.6e-05	0.000140322	-5.65017	-6.06767	-0.0349427	0.000634886	0.00294259
evm.model.chr14.227	173.823	-3.33551	0.189142	-17.635	1.33e-69	8.61e-68	-3.36266	-3.36551	3.2189	9.61e-10	2.71e-08
evm.model.chr14.2273	6807.74	-1.61264	0.17095	-9.43343	3.97e-21	4.85e-20	-1.51729	-1.51732	8.47326	1.39e-06	1.45e-05
evm.model.chr14.2275	5257.19	-3.22199	0.219908	-14.6515	1.32e-48	4.73e-47	-3.13901	-3.13916	8.08511	6.14e-10	1.88e-08
evm.model.chr14.2289	12.2104	3.89894	1.2343	3.15882	0.00158407	0.00375698	3.86363	3.9193	-0.448064	0.00546291	0.0188779
evm.model.chr14.229	60.2234	-1.93102	0.309309	-6.24303	4.29e-10	2.36e-09	-1.9577	-1.96036	1.76556	0.00027535	0.0014314
evm.model.chr14.2297	12.5222	-3.62973	1.17437	-3.0908	0.00199618	0.00464288	-3.60555	-3.66449	-0.293245	0.00654005	0.0220371
evm.model.chr14.2301	816.197	2.29233	0.303188	7.56076	4.01e-14	3.1e-13	2.36271	2.36295	5.42209	5.92e-06	5.07e-05
evm.model.chr14.2306	55.1132	-1.69451	0.373225	-4.54019	5.62e-06	1.96e-05	-1.65285	-1.65646	1.6061	0.00189657	0.00753779
evm.model.chr14.2312	15.9646	9.05811	3.23242	2.80227	0.00507442	0.0108364	9.3809	1.44269e+08	-0.138714	0.00015681	0.000881289
evm.model.chr14.2321	1830.06	3.12033	0.216624	14.4044	4.86e-47	1.66e-45	3.17548	3.18084	6.60905	1.39e-11	7.56e-10
evm.model.chr14.2324	258.259	-1.852	0.191481	-9.67198	3.97e-22	5.11e-21	-1.79046	-1.79115	3.77099	2.68e-07	3.51e-06
evm.model.chr14.2326	32.1485	5.17373	0.733717	7.0514	1.77e-12	1.21e-11	5.139	5.20703	0.761687	8e-06	6.6e-05
evm.model.chr14.2329	117.129	-1.67438	0.280549	-5.96821	2.4e-09	1.22e-08	-1.62466	-1.62603	2.66668	0.000504728	0.00241528
evm.model.chr14.2339	330.554	1.69522	0.210945	8.03628	9.26e-16	8.09e-15	1.72198	1.72253	4.12857	1.48e-06	1.53e-05
evm.model.chr14.2343	99.8552	-2.53677	1.03561	-2.44953	0.0143041	0.0275254	-2.50265	-2.50543	2.45127	0.000801956	0.00358322
evm.model.chr14.2345	554.379	2.47464	0.169627	14.5887	3.31e-48	1.18e-46	2.49691	2.4984	4.88396	2.29e-11	1.13e-09
evm.model.chr14.2350	57.9154	-1.68066	0.36335	-4.62544	3.74e-06	1.33e-05	-1.71375	-1.71639	1.70643	0.00442398	0.0157678
evm.model.chr14.2351	31.3974	1.55851	0.404822	3.84987	0.000118182	0.00033867	1.58975	1.59329	0.839102	0.0125901	0.0387173
evm.model.chr14.2356	1196.32	-1.91063	0.173925	-10.9854	4.49e-28	7.65e-27	-1.8698	-1.86994	5.95463	9.79e-08	1.45e-06
evm.model.chr14.2372	11525.2	4.55726	0.154024	29.588	2.13e-192	1.27e-189	4.56933	4.57182	9.27123	4.44e-17	7.3e-14
evm.model.chr14.2375	7.5054	-5.43667	1.65804	-3.27897	0.00104187	0.00255094	-6.09558	-1.44269e+08	-0.803598	0.00292597	0.0110109
evm.model.chr14.238	507.929	-2.90687	0.243368	-11.9443	6.95e-33	1.45e-31	-2.88204	-2.88401	4.74957	3.38e-09	7.81e-08
evm.model.chr14.2384	92.4843	3.37397	0.451407	7.47435	7.76e-14	5.87e-13	3.42793	3.43511	2.29937	1.6e-06	1.64e-05
evm.model.chr14.2419	372.069	2.66915	0.230924	11.5586	6.68e-31	1.29e-29	2.69917	2.70144	4.3048	1.26e-09	3.4e-08
evm.model.chr14.2422	12.0217	-3.93689	0.824712	-4.77365	1.81e-06	6.71e-06	-3.85228	-3.93147	-0.264899	0.00020468	0.00110534
evm.model.chr14.2429	295.162	-1.716	0.318549	-5.38692	7.17e-08	3.13e-07	-1.67241	-1.67291	3.96044	0.000149646	0.00084681
evm.model.chr14.2436	17.2496	-2.8427	1.01449	-2.80209	0.00507726	0.0108403	-2.78836	-2.81469	0.169449	0.00888283	0.0287115
evm.model.chr14.244	136.285	-3.3863	0.472701	-7.16372	7.85e-13	5.48e-12	-3.32171	-3.32733	2.8769	4.82e-06	4.25e-05
evm.model.chr14.2468	169.757	2.7639	0.877201	3.15082	0.00162813	0.00385081	2.80791	2.80921	3.1777	6.64e-05	0.000418525
evm.model.chr14.2469	23.1736	-5.35756	0.993045	-5.39508	6.85e-08	3e-07	-5.20768	-5.32884	0.49216	3.89e-05	0.0002634
evm.model.chr14.2473	28.1753	-2.81743	0.989102	-2.84847	0.00439296	0.00951289	-2.76807	-2.79259	0.76136	0.0128589	0.0394455
evm.model.chr14.249	18.2277	5.47769	1.10425	4.96055	7.03e-07	2.74e-06	5.31629	5.46886	0.0123691	0.000246349	0.00129737
evm.model.chr14.2517	156.17	2.01789	0.288575	6.9926	2.7e-12	1.81e-11	2.13548	2.13684	3.05992	4.65e-06	4.12e-05
evm.model.chr14.2525	174.162	-3.22274	0.254698	-12.6532	1.07e-36	2.65e-35	-3.19848	-3.20161	3.22137	3.89e-07	4.81e-06
evm.model.chr14.2527	1003.92	2.10461	0.229031	9.18922	3.96e-20	4.56e-19	2.16	2.16112	5.74158	1.78e-07	2.45e-06
evm.model.chr14.2540	47.2625	-4.52449	0.909068	-4.97706	6.46e-07	2.53e-06	-4.44519	-4.47366	1.44784	0.000100127	0.000597226
evm.model.chr14.2544	22.4378	-5.62831	1.36733	-4.11627	3.85e-05	0.00011915	-5.41037	-5.56911	0.489467	0.000527643	0.00251215
evm.model.chr14.2547	521.741	3.46611	1.12673	3.07627	0.00209611	0.00485525	3.46223	3.46296	4.78414	0.00194643	0.00771268
evm.model.chr14.2551	10.5005	-4.55672	1.26113	-3.61321	0.000302432	0.000811488	-4.42206	-4.54001	-0.429143	0.00161717	0.006581
evm.model.chr14.2552	265.828	-5.89494	1.01982	-5.78036	7.45e-09	3.62e-08	-5.78715	-5.80355	3.81267	8.39e-07	9.38e-06
evm.model.chr14.2553	233.424	-8.07942	0.668137	-12.0925	1.16e-33	2.5e-32	-7.94898	-8.04882	3.63163	9.5e-14	1.58e-11
evm.model.chr14.2554	113.701	-6.73902	0.550605	-12.2393	1.92e-34	4.27e-33	-6.65701	-6.71322	2.62924	6.3e-10	1.92e-08
evm.model.chr14.2556	372.639	-8.05433	0.774104	-10.4047	2.36e-25	3.57e-24	-7.97105	-8.01338	4.28798	7.04e-11	2.93e-09
evm.model.chr14.2557	19.7371	-3.03731	1.02502	-2.96319	0.00304473	0.00681448	-2.98603	-3.0088	0.331296	0.00731838	0.0242631
evm.model.chr14.2571	3472.64	3.33808	0.165647	20.1518	2.6e-90	2.76e-88	3.37607	3.3762	7.51555	5.08e-13	5.98e-11
evm.model.chr14.2605	1454.59	-1.92077	0.174612	-11.0002	3.81e-28	6.51e-27	-1.87431	-1.87449	6.24772	3.93e-08	6.58e-07
evm.model.chr14.261	3383.96	1.54811	0.184106	8.40879	4.14e-17	3.98e-16	1.61422	1.61434	7.4901	1.61e-06	1.65e-05
evm.model.chr14.2616	30.1002	8.96924	2.22912	4.02366	5.73e-05	0.000171918	9.29196	1.44269e+08	0.679408	0.00182247	0.00729468
evm.model.chr14.262	2066.8	2.05872	0.19276	10.6802	1.26e-26	2.02e-25	2.14097	2.14118	6.77595	2.25e-08	4.04e-07
evm.model.chr14.2622	43.7919	-3.00743	0.692469	-4.34305	1.41e-05	4.63e-05	-3.04036	-3.05219	1.33854	0.000664749	0.00305652
evm.model.chr14.2624	4801.36	13.7258	1.31531	10.4354	1.71e-25	2.59e-24	13.7643	13.8564	7.98141	7.12e-06	5.96e-05
evm.model.chr14.2625	1059.2	14.3395	2.59993	5.51533	3.48e-08	1.57e-07	13.9526	14.4973	5.80314	0.00018069	0.000993722
evm.model.chr14.2626	50.2431	10.732	2.76485	3.88159	0.000103775	0.000299611	11.1037	1.44269e+08	1.44741	6.65e-05	0.000419013
evm.model.chr14.264	19.0598	3.41077	0.75376	4.52501	6.04e-06	2.09e-05	3.37479	3.42023	0.0579417	0.000396792	0.00196496
evm.model.chr14.2643	25.4554	3.28668	0.688714	4.77219	1.82e-06	6.75e-06	3.30338	3.33255	0.478768	0.000317316	0.00161346
evm.model.chr14.2666	31.5257	-3.43221	0.60822	-5.64305	1.67e-08	7.78e-08	-3.40715	-3.42758	0.930705	0.00012409	0.000718457
evm.model.chr14.2684	620.658	3.64109	0.226695	16.0616	4.74e-58	2.28e-56	3.73006	3.73518	5.04794	7.48e-13	7.81e-11
evm.model.chr14.269	446.011	1.54146	0.213509	7.21965	5.21e-13	3.68e-12	1.56438	1.56488	4.56281	7.47e-06	6.22e-05
evm.model.chr14.2713	1604.37	1.86674	0.136596	13.6661	1.62e-42	4.8e-41	1.91802	1.91813	6.40069	1.35e-09	3.58e-08
evm.model.chr14.2716	15.9684	2.80363	0.739585	3.79082	0.000150152	0.000423179	2.86625	2.87983	-0.0799241	0.00389112	0.0141417
evm.model.chr14.2718	82.107	-2.49478	0.521339	-4.78534	1.71e-06	6.35e-06	-2.42736	-2.43044	2.1831	0.000661321	0.00304439
evm.model.chr14.2722	21.3502	3.61199	0.948058	3.80989	0.000139031	0.000394129	3.57949	3.61623	0.26983	0.00236867	0.00915976
evm.model.chr14.2728	88.7388	-4.2301	0.393401	-10.7527	5.76e-27	9.35e-26	-4.19833	-4.21062	2.30025	2.13e-07	2.86e-06
evm.model.chr14.2730	373.98	2.82587	0.32195	8.77734	1.67e-18	1.77e-17	2.90351	2.9134	4.31045	6.98e-08	1.09e-06
evm.model.chr14.2736	357.43	-2.70189	0.175499	-15.3955	1.75e-53	7.32e-52	-2.68111	-2.68197	4.23001	1.62e-08	3.03e-07
evm.model.chr14.2739	12.5502	7.69543	1.63014	4.72072	2.35e-06	8.59e-06	8.00525	1.44269e+08	-0.506783	0.000280661	0.00145392
evm.model.chr14.2742	105.584	2.26552	0.397226	5.70335	1.17e-08	5.58e-08	2.27767	2.29201	2.47129	9.27e-05	0.000559171
evm.model.chr14.2751	132.963	-2.28595	0.208147	-10.9824	4.64e-28	7.9e-27	-2.16078	-2.16261	2.84172	1.51e-06	1.56e-05
evm.model.chr14.2755	21.5018	2.88612	0.80325	3.59305	0.00032683	0.000871673	2.84612	2.91561	0.279916	0.00302642	0.0113349
evm.model.chr14.2756	173.623	1.73846	0.281482	6.1761	6.57e-10	3.53e-09	1.76454	1.76705	3.20154	4.21e-05	0.000282131
evm.model.chr14.2759	416.27	1.58809	0.222061	7.15162	8.58e-13	5.97e-12	1.51006	1.51082	4.46399	3.84e-05	0.000260864
evm.model.chr14.2773	12.7941	5.0143	1.27	3.94828	7.87e-05	0.000231564	4.96172	5.04192	-0.389984	0.000851709	0.00377223
evm.model.chr14.2775	3.80366	-6.42385	2.09071	-3.07257	0.00212224	0.00490702	-7.01714	-1.44269e+08	-1.62705	0.00173473	0.0069888
evm.model.chr14.2781	42.1558	1.78316	0.472508	3.77381	0.000160771	0.000450787	1.80479	1.80812	1.22825	0.00465478	0.0164626
evm.model.chr14.2790	88.1683	4.02753	0.579672	6.94796	3.71e-12	2.45e-11	4.04589	4.05241	2.25245	3.05e-06	2.85e-05
evm.model.chr14.2792	10.7024	4.59944	1.4846	3.0981	0.00194763	0.00454265	4.63636	4.75357	-0.563555	0.00375943	0.013711
evm.model.chr14.2797	5.48148	-6.24951	1.70324	-3.66919	0.000243318	0.000662868	-6.85538	-1.44269e+08	-1.12393	0.000528367	0.002515
evm.model.chr14.280	92.0741	2.00584	0.468459	4.28177	1.85e-05	6.01e-05	2.05389	2.05754	2.30061	0.000984349	0.00426501
evm.model.chr14.2800	40.2514	-2.9668	0.811553	-3.65571	0.00025647	0.000696058	-2.90991	-2.92207	1.23287	0.00217152	0.00849214
evm.model.chr14.2806	596.561	1.99829	0.177118	11.2822	1.61e-29	2.88e-28	2.02545	2.02601	4.98135	5.04e-09	1.08e-07
evm.model.chr14.2818	25.7136	2.05918	0.683921	3.01085	0.00260519	0.00591661	2.12013	2.12676	0.592327	0.0153666	0.0459115
evm.model.chr14.282	332.117	-4.05425	0.180392	-22.4747	7.34e-112	1.21e-109	-4.01905	-4.0217	4.12474	1.71e-10	6.16e-09
evm.model.chr14.2824	117.82	12.171	2.10814	5.77336	7.77e-09	3.76e-08	12.473	1.44269e+08	2.66225	7.08e-07	8.11e-06
evm.model.chr14.2837	57.3221	-1.89118	0.486213	-3.88961	0.000100407	0.000290331	-1.83143	-1.83623	1.65931	0.00416654	0.0149834
evm.model.chr14.2843	210.268	3.13339	0.322135	9.72693	2.31e-22	3e-21	3.19155	3.19518	3.47886	1.46e-08	2.76e-07
evm.model.chr14.2844	30.6231	1.8791	0.490106	3.83406	0.000126043	0.000359564	1.92724	1.93506	0.758181	0.00372772	0.0136205
evm.model.chr14.2847	38.8793	-2.11215	0.52221	-4.04463	5.24e-05	0.000158421	-2.08193	-2.09413	1.09009	0.00422068	0.015135
evm.model.chr14.2848	10.6423	-7.39319	1.44797	-5.10592	3.29e-07	1.33e-06	-7.98667	-1.44269e+08	-0.43559	7.84e-05	0.000482755
evm.model.chr14.2850	5.14121	-3.71252	1.64764	-2.25323	0.0242448	0.0440255	-3.51408	-3.62823	-1.28616	0.0135192	0.0411452
evm.model.chr14.2857	189.055	11.02	1.69231	6.51179	7.43e-11	4.37e-10	10.7098	11.0065	3.328	8.7e-07	9.68e-06
evm.model.chr14.2858	59.6249	1.61556	0.536922	3.00893	0.00262169	0.00595147	1.64526	1.64717	1.70857	0.0103992	0.0329548
evm.model.chr14.2860	758.163	2.00164	0.173102	11.5633	6.32e-31	1.22e-29	2.07664	2.07719	5.32696	2.76e-09	6.62e-08
evm.model.chr14.2878	8.49206	-4.88693	1.58035	-3.09231	0.00198606	0.00462193	-5.52108	-1.44269e+08	-0.821257	0.00718343	0.0238791
evm.model.chr14.2897	1314.46	1.70039	0.0987044	17.227	1.66e-66	9.99e-65	1.74871	1.74888	6.12047	4.33e-11	1.93e-09
evm.model.chr14.2926	52.6589	-2.41943	0.373212	-6.48271	9.01e-11	5.27e-10	-2.40483	-2.41155	1.57019	3.98e-05	0.000268996
evm.model.chr14.2929	6.8519	4.2371	1.60806	2.63492	0.00841579	0.0170935	4.17717	4.39563	-1.21572	0.0100933	0.0320832
evm.model.chr14.2952	827.312	-2.09718	0.227572	-9.21545	3.1e-20	3.6e-19	-2.06902	-2.0693	5.42575	3.54e-07	4.46e-06
evm.model.chr14.2983	215.985	-4.12509	0.350808	-11.7588	6.36e-32	1.27e-30	-4.11173	-4.11617	3.5218	2.73e-08	4.79e-07
evm.model.chr14.2985	266.786	1.6101	0.233959	6.88196	5.9e-12	3.84e-11	1.67639	1.67699	3.81974	7.1e-06	5.95e-05
evm.model.chr14.2986	497.594	2.73931	0.283018	9.67894	3.71e-22	4.78e-21	2.74828	2.74893	4.71732	8.46e-08	1.29e-06
evm.model.chr14.2990	3562.11	-1.90757	0.127097	-15.0088	6.43e-51	2.5e-49	-1.84142	-1.84148	7.51928	5.02e-09	1.08e-07
evm.model.chr14.2993	35.8834	4.6569	1.09128	4.26739	1.98e-05	6.39e-05	4.60676	4.73421	0.925842	0.000491819	0.00235923
evm.model.chr14.2997	407.382	2.08277	0.225802	9.22387	2.87e-20	3.33e-19	2.08527	2.08677	4.43632	1.27e-07	1.81e-06
evm.model.chr14.3001	128.546	6.78975	1.03616	6.55281	5.65e-11	3.37e-10	6.81917	6.84851	2.77882	1.38e-06	1.44e-05
evm.model.chr14.3012	102.932	3.04588	0.364835	8.34864	6.91e-17	6.52e-16	3.06506	3.07069	2.45689	3.54e-07	4.46e-06
evm.model.chr14.3014	180.59	-1.59504	0.29791	-5.35411	8.6e-08	3.72e-07	-1.55338	-1.55434	3.27132	0.000422216	0.00207267
evm.model.chr14.3017	135.308	3.26527	0.254755	12.8173	1.31e-37	3.36e-36	3.29112	3.29496	2.84479	6.31e-10	1.92e-08
evm.model.chr14.3020	411.758	1.52079	0.281935	5.39412	6.89e-08	3.01e-07	1.53266	1.53338	4.44944	0.000262027	0.0013708
evm.model.chr14.3021	11903.9	3.28721	0.186459	17.6296	1.46e-69	9.43e-68	3.29515	3.29541	9.31355	9.16e-13	9.04e-11
evm.model.chr14.3024	314.782	1.62037	0.170318	9.5138	1.84e-21	2.29e-20	1.65222	1.6528	4.05672	2.96e-07	3.82e-06
evm.model.chr14.303	11.1718	-3.46375	0.836864	-4.13897	3.49e-05	0.000108601	-3.40039	-3.44695	-0.453951	0.00206362	0.00812164
evm.model.chr14.3036	1099.58	1.50909	0.108708	13.8821	8.13e-44	2.53e-42	1.52406	1.52432	5.86614	3.07e-09	7.23e-08
evm.model.chr14.3038	11.4918	8.86264	1.90346	4.65606	3.22e-06	1.16e-05	9.18411	144269486	-0.518382	6.08e-05	0.000387187
evm.model.chr14.3039	364.001	2.4589	0.159728	15.3943	1.79e-53	7.44e-52	2.45655	2.45873	4.27482	5.42e-11	2.31e-09
evm.model.chr14.3041	705.697	2.73279	0.156838	17.4243	5.4e-68	3.31e-66	2.77683	2.77791	5.23055	2.13e-12	1.73e-10
evm.model.chr14.3043	53.5134	3.10281	0.443357	6.99845	2.59e-12	1.74e-11	3.10745	3.11906	1.52272	5.92e-06	5.07e-05
evm.model.chr14.3044	56.7193	-6.91458	0.788554	-8.76868	1.81e-18	1.9e-17	-6.76705	-6.89039	1.69679	2.33e-08	4.16e-07
evm.model.chr14.3045	7056.67	-1.9851	0.165475	-11.9964	3.71e-33	7.82e-32	-1.86854	-1.86858	8.52696	3.24e-08	5.56e-07
evm.model.chr14.3052	181.573	3.00032	0.307917	9.74392	1.96e-22	2.55e-21	3.02118	3.02587	3.27114	3e-08	5.19e-07
evm.model.chr14.3058	873.41	-2.12131	0.259369	-8.17874	2.87e-16	2.6e-15	-2.02813	-2.02851	5.51878	4.68e-06	4.14e-05
evm.model.chr14.3070	311.158	-1.55994	0.216836	-7.19409	6.29e-13	4.41e-12	-1.53363	-1.53417	4.0369	1.65e-05	0.000124017
evm.model.chr14.3073	345.557	3.49981	0.552895	6.32996	2.45e-10	1.37e-09	3.5074	3.50859	4.19192	9.54e-06	7.68e-05
evm.model.chr14.3075	192.137	-1.61518	0.217682	-7.41987	1.17e-13	8.73e-13	-1.57544	-1.57616	3.3554	2.46e-05	0.000177038
evm.model.chr14.3083	169.536	-1.60935	0.225164	-7.14743	8.84e-13	6.14e-12	-1.58965	-1.59085	3.1773	2.81e-05	0.000197988
evm.model.chr14.3089	265.43	2.70253	0.193703	13.9519	3.06e-44	9.59e-43	2.72095	2.72264	3.81514	2.39e-10	8.25e-09
evm.model.chr14.3098	487.491	1.57661	0.185856	8.48299	2.19e-17	2.16e-16	1.60589	1.60627	4.6879	8.26e-07	9.26e-06
evm.model.chr14.3108	20.249	-2.96656	0.676367	-4.38602	1.15e-05	3.85e-05	-2.90047	-2.92526	0.266073	0.00202694	0.00799802
evm.model.chr14.311	765.808	-2.39033	0.132058	-18.1006	3.15e-73	2.33e-71	-2.36158	-2.36177	5.3097	4.8e-10	1.53e-08
evm.model.chr14.3114	164.755	-1.78883	0.26203	-6.82681	8.68e-12	5.56e-11	-1.76578	-1.76704	3.13674	2.39e-05	0.000172529
evm.model.chr14.3115	103.97	-1.9187	0.233747	-8.20843	2.24e-16	2.04e-15	-1.903	-1.90482	2.50907	6.2e-05	0.00039445
evm.model.chr14.322	61.197	-8.531	0.919396	-9.27892	1.71e-20	2.02e-19	-8.34606	-8.50964	1.77877	3.92e-08	6.57e-07
evm.model.chr14.33	683.5	-1.70819	0.195284	-8.7472	2.19e-18	2.29e-17	-1.67979	-1.68007	5.16059	7.79e-07	8.82e-06
evm.model.chr14.341	6.02508	-5.75543	1.77013	-3.25141	0.00114834	0.00279194	-6.38166	-1.44269e+08	-1.15079	0.00446873	0.0159036
evm.model.chr14.345	28.9244	2.63999	0.669134	3.94539	7.97e-05	0.000234243	2.66997	2.67907	0.724984	0.00242244	0.00934937
evm.model.chr14.361	31.9457	3.73554	0.900948	4.14623	3.38e-05	0.000105512	3.73692	3.77483	0.822699	0.00102277	0.00440347
evm.model.chr14.363	3.61935	-4.83296	1.99075	-2.4277	0.0151948	0.0290514	-5.48164	-1.44269e+08	-1.78085	0.0155602	0.0464057
evm.model.chr14.364	391.799	3.09225	0.321454	9.61959	6.61e-22	8.41e-21	3.1283	3.12928	4.37573	1.09e-07	1.59e-06
evm.model.chr14.380	16.6574	-3.10356	1.02783	-3.01952	0.00253176	0.00575801	-3.14603	-3.18609	-0.00576909	0.00878583	0.0284445
evm.model.chr14.389	14.5769	-5.3241	1.29521	-4.11062	3.95e-05	0.000121889	-5.04989	-5.28228	-0.118671	0.000542655	0.00256765
evm.model.chr14.391	57.1805	5.14403	0.519865	9.89494	4.38e-23	5.95e-22	5.09922	5.11979	1.63843	6.41e-08	1.01e-06
evm.model.chr14.392	3.7933	6.17637	1.92996	3.20027	0.00137301	0.00329278	5.83095	6.37234	-1.77651	0.000546608	0.00258377
evm.model.chr14.394	34.2521	4.5119	0.741635	6.08372	1.17e-09	6.15e-09	4.4835	4.50368	0.935515	4.72e-05	0.000311819
evm.model.chr14.395	276.013	2.31785	0.239221	9.68915	3.35e-22	4.33e-21	2.30305	2.30364	3.86911	2.66e-07	3.5e-06
evm.model.chr14.397	210.853	3.06147	0.745024	4.10922	3.97e-05	0.000122499	3.05794	3.06257	3.47662	0.00017445	0.000964236
evm.model.chr14.40	58.9387	-1.54319	0.483777	-3.18988	0.0014233	0.00340439	-1.56812	-1.57414	1.64797	0.0100104	0.0318351
evm.model.chr14.404	124.45	-2.2889	0.378596	-6.04576	1.49e-09	7.73e-09	-2.28225	-2.28445	2.75877	0.00017402	0.000962128
evm.model.chr14.410	1646.38	1.57627	0.131015	12.0312	2.44e-33	5.17e-32	1.58882	1.58921	6.4565	1.29e-08	2.47e-07
evm.model.chr14.417	8.49037	7.60985	3.46346	2.19718	0.0280077	0.0499779	7.92578	1.44269e+08	-0.949717	0.00296915	0.0111479
evm.model.chr14.418	4.95344	4.92558	1.81262	2.71739	0.00657995	0.0137084	4.86939	5.15695	-1.539	0.00398074	0.0144143
evm.model.chr14.42	705.112	-3.01979	0.118077	-25.5747	2.91e-144	7.88e-142	-2.99899	-2.99982	5.19547	2.21e-11	1.1e-09
evm.model.chr14.432	96.8572	-3.99688	0.599693	-6.66488	2.65e-11	1.62e-10	-3.95626	-3.96605	2.41504	2.95e-06	2.76e-05
evm.model.chr14.433	31487	13.3179	1.35424	9.83421	8.02e-23	1.08e-21	13.4109	13.4217	10.6959	2.17e-05	0.00015799
evm.model.chr14.434	347.785	-2.8902	0.556856	-5.19022	2.1e-07	8.68e-07	-2.82944	-2.83061	4.19154	1.68e-06	1.71e-05
evm.model.chr14.438	164.701	-2.54425	0.308387	-8.2502	1.58e-16	1.46e-15	-2.50074	-2.50368	3.13914	9.84e-07	1.08e-05
evm.model.chr14.441	5197.18	2.63828	0.0990641	26.6321	2.89e-156	1.05e-153	2.73688	2.73709	8.11254	8.81e-16	4.79e-13
evm.model.chr14.443	254.879	-2.09083	0.231449	-9.03365	1.66e-19	1.86e-18	-2.05681	-2.0577	3.75477	9.75e-06	7.83e-05
evm.model.chr14.466	175.117	-3.05359	0.378666	-8.06408	7.38e-16	6.51e-15	-3.00028	-3.00314	3.22938	1.58e-06	1.62e-05
evm.model.chr14.469	53.4167	-2.28698	0.485666	-4.70896	2.49e-06	9.07e-06	-2.24222	-2.24523	1.57869	0.000779097	0.00349691
evm.model.chr14.493	741.323	4.13128	0.325151	12.7057	5.5e-37	1.37e-35	4.19323	4.21354	5.30242	2.23e-11	1.11e-09
evm.model.chr14.498	23.8127	-2.24688	0.591701	-3.79733	0.000146265	0.000413399	-2.2509	-2.26384	0.550591	0.00670916	0.0225454
evm.model.chr14.5	26.1311	-2.98265	0.654437	-4.55758	5.17e-06	1.81e-05	-2.92066	-2.93995	0.648806	0.00127461	0.00534214
evm.model.chr14.50	84.8336	-2.26394	0.303405	-7.46177	8.54e-14	6.43e-13	-2.22752	-2.2313	2.21373	1.55e-05	0.000117815
evm.model.chr14.508	30.7933	-2.19541	0.449146	-4.88797	1.02e-06	3.89e-06	-2.15765	-2.16262	0.875573	0.00227089	0.00883874
evm.model.chr14.511	84.5844	-3.3957	0.323361	-10.5013	8.52e-26	1.32e-24	-3.3589	-3.36527	2.22541	3.09e-07	3.96e-06
evm.model.chr14.512	161.799	-4.5223	0.279861	-16.1591	9.8e-59	4.8e-57	-4.48025	-4.48787	3.11896	1.74e-09	4.46e-08
evm.model.chr14.513	604.25	-2.42859	0.126272	-19.2329	1.96e-82	1.78e-80	-2.39132	-2.39169	4.97473	8.29e-11	3.37e-09
evm.model.chr14.514	149.777	-3.2593	0.265771	-12.2636	1.42e-34	3.19e-33	-3.22951	-3.2331	3.01159	1.14e-06	1.22e-05
evm.model.chr14.516	177.793	-2.67695	0.393186	-6.80835	9.87e-12	6.29e-11	-2.64694	-2.6492	3.24995	5.81e-06	4.99e-05
evm.model.chr14.521	158.399	1.69009	0.263351	6.41762	1.38e-10	7.96e-10	1.71738	1.71855	3.07996	5.18e-05	0.000338824
evm.model.chr14.531	658.591	-1.59642	0.158164	-10.0935	5.9e-24	8.34e-23	-1.56519	-1.56545	5.10345	2.41e-07	3.2e-06
evm.model.chr14.540	49.2107	2.19287	0.570912	3.841	0.000122535	0.000350325	2.17777	2.20936	1.43653	0.00348834	0.0128409
evm.model.chr14.55	354.958	-2.11858	0.171717	-12.3376	5.68e-35	1.3e-33	-2.05012	-2.05108	4.2254	4.33e-09	9.61e-08
evm.model.chr14.558	3503.21	-3.01675	0.0908027	-33.2232	4.98e-242	4.94e-239	-2.98393	-2.98408	7.5039	1.14e-16	9.76e-14
evm.model.chr14.559	3100.69	-3.56089	0.244484	-14.5649	4.7e-48	1.66e-46	-3.53218	-3.53242	7.31789	5.72e-10	1.78e-08
evm.model.chr14.560	409.517	2.23155	0.170108	13.1184	2.58e-39	6.93e-38	2.26371	2.26635	4.44548	2.68e-10	9.17e-09
evm.model.chr14.579	235.766	-2.01081	0.34062	-5.90339	3.56e-09	1.79e-08	-1.97487	-1.97637	3.64644	4e-05	0.000270081
evm.model.chr14.582	590.042	-2.59653	0.279674	-9.28415	1.63e-20	1.93e-19	-2.55648	-2.55709	4.94276	1.97e-07	2.67e-06
evm.model.chr14.593	118.644	-2.9783	0.328405	-9.06898	1.2e-19	1.36e-18	-2.94093	-2.94523	2.69108	6.88e-07	7.88e-06
evm.model.chr14.598	35.9727	-3.55148	0.633645	-5.60484	2.08e-08	9.63e-08	-3.50783	-3.51817	1.06515	0.000123608	0.000716086
evm.model.chr14.604	7.80197	-3.30681	1.14487	-2.88837	0.0038724	0.00847198	-3.19392	-3.23215	-0.820366	0.00704759	0.0235146
evm.model.chr14.638	125.745	-2.67206	0.346272	-7.71665	1.19e-14	9.58e-14	-2.60609	-2.60972	2.75843	1.93e-06	1.92e-05
evm.model.chr14.647	1084	1.93989	0.13906	13.95	3.15e-44	9.84e-43	1.98218	1.9825	5.844	1.52e-10	5.63e-09
evm.model.chr14.656	8.01871	7.78531	1.55242	5.01495	5.3e-07	2.09e-06	8.12475	1.44269e+08	-0.955223	7.83e-05	0.000481928
evm.model.chr14.674	37.5674	1.6889	0.431137	3.91731	8.95e-05	0.0002612	1.69872	1.70222	1.08671	0.00826404	0.0269407
evm.model.chr14.677	2594.73	1.65707	0.100172	16.5423	1.82e-61	9.74e-60	1.67946	1.67956	7.10036	7.8e-11	3.22e-09
evm.model.chr14.707	221.4	-2.61043	0.414257	-6.30148	2.95e-10	1.64e-09	-2.57014	-2.57164	3.55698	1.81e-05	0.000135155
evm.model.chr14.708	138.056	4.61917	0.414938	11.1322	8.74e-29	1.53e-27	4.62427	4.6346	2.88046	2.6e-09	6.26e-08
evm.model.chr14.722	154.618	-3.23902	0.309303	-10.472	1.16e-25	1.78e-24	-3.14776	-3.15092	3.05187	1.94e-06	1.93e-05
evm.model.chr14.729	89.0811	-3.01372	0.533575	-5.64817	1.62e-08	7.57e-08	-2.94116	-2.95594	2.27393	0.000104848	0.000621814
evm.model.chr14.746	33.684	-4.68696	0.689851	-6.79415	1.09e-11	6.92e-11	-4.60424	-4.64903	0.974154	9.16e-06	7.43e-05
evm.model.chr14.753	335.465	-1.63136	0.186772	-8.73447	2.45e-18	2.56e-17	-1.58881	-1.58939	4.14618	2.04e-06	2.03e-05
evm.model.chr14.774	53.0649	-2.78156	0.472635	-5.88521	3.98e-09	1.98e-08	-2.7311	-2.74156	1.58203	6.55e-05	0.000413293
evm.model.chr14.781	40900.3	3.06247	0.230685	13.2755	3.21e-40	8.94e-39	3.1076	3.10967	11.0941	5.03e-09	1.08e-07
evm.model.chr14.782	8.40706	6.05075	1.41604	4.273	1.93e-05	6.24e-05	5.88543	6.17649	-0.911676	0.000240676	0.00127191
evm.model.chr14.808	68.2241	-5.23046	0.547366	-9.5557	1.23e-21	1.54e-20	-5.16206	-5.19519	1.94285	8.78e-08	1.32e-06
evm.model.chr14.838	9.19813	-5.20399	1.29296	-4.02486	5.7e-05	0.000171144	-4.94392	-5.17581	-0.588056	0.000413418	0.00203454
evm.model.chr14.871	26.4358	-3.25344	0.667711	-4.87253	1.1e-06	4.2e-06	-3.07535	-3.09453	0.698272	0.00100199	0.00433193
evm.model.chr14.886	8.56263	-6.90045	1.48782	-4.63796	3.52e-06	1.26e-05	-7.49386	-1.44269e+08	-0.643988	0.000145802	0.000828615
evm.model.chr14.89	1005.34	-1.58141	0.208881	-7.57087	3.71e-14	2.88e-13	-1.53067	-1.53082	5.70636	1.24e-05	9.63e-05
evm.model.chr14.900	27.0171	9.81749	1.55523	6.31256	2.74e-10	1.53e-09	10.1375	144269487	0.586589	1.38e-05	0.000106293
evm.model.chr14.905	437.969	-1.69422	0.208703	-8.11785	4.74e-16	4.24e-15	-1.57078	-1.57155	4.53155	7.06e-06	5.92e-05
evm.model.chr14.907	129.735	4.26211	0.449193	9.48838	2.35e-21	2.9e-20	4.2232	4.23973	2.76939	3.99e-08	6.65e-07
evm.model.chr14.91	120.08	3.7286	0.452174	8.24594	1.64e-16	1.51e-15	3.76401	3.778	2.66882	2.97e-07	3.83e-06
evm.model.chr14.930	41.353	-1.58129	0.335427	-4.71427	2.43e-06	8.86e-06	-1.54397	-1.54698	1.24643	0.00379181	0.0138214
evm.model.chr14.937	28.9448	-3.04953	0.839983	-3.63047	0.000282902	0.000762624	-3.00251	-3.01612	0.792043	0.00285242	0.0107834
evm.model.chr14.946	67.7645	-2.08685	0.433814	-4.81048	1.51e-06	5.64e-06	-2.04637	-2.04944	1.91725	0.00051842	0.00247301
evm.model.chr14.953	523.545	-1.88833	0.203438	-9.28207	1.66e-20	1.96e-19	-1.86014	-1.8605	4.77568	1.96e-07	2.66e-06
evm.model.chr14.958	262.022	-1.55948	0.382678	-4.07519	4.6e-05	0.000140267	-1.51318	-1.51413	3.79787	0.00321357	0.0119385
evm.model.chr14.996	846.943	2.1795	0.137357	15.8674	1.07e-56	4.89e-55	2.28242	2.28293	5.48723	1.83e-11	9.52e-10
evm.model.chr15.1013	76.4768	2.10374	0.324518	6.48267	9.01e-11	5.27e-10	2.14201	2.14594	2.07627	9.72e-05	0.00058218
evm.model.chr15.1015	2583.12	2.59402	0.180119	14.4017	5.05e-47	1.73e-45	2.61463	2.61515	7.10515	1.36e-10	5.15e-09
evm.model.chr15.1016	38.6826	-1.81483	0.413996	-4.3837	1.17e-05	3.89e-05	-1.77932	-1.78353	1.17896	0.015395	0.0459756
evm.model.chr15.1083	23.0274	4.27178	0.915315	4.667	3.06e-06	1.1e-05	4.36101	4.39647	0.35982	0.000284082	0.00146752
evm.model.chr15.1089	13.4622	-3.98324	1.1649	-3.4194	0.000627601	0.00159614	-3.90216	-3.98063	-0.168968	0.00367265	0.0134442
evm.model.chr15.1163	160.419	2.10045	0.307829	6.82343	8.89e-12	5.69e-11	2.14978	2.15146	3.10018	8.21e-06	6.76e-05
evm.model.chr15.1164	40.6749	-4.72406	0.703119	-6.71872	1.83e-11	1.14e-10	-4.6053	-4.67394	1.26297	2.09e-05	0.00015332
evm.model.chr15.1181	8.98735	-6.98994	1.51968	-4.59962	4.23e-06	1.5e-05	-7.58533	-1.44269e+08	-0.616717	0.000170882	0.000948229
evm.model.chr15.1182	1137.99	-3.164	0.126721	-24.9682	1.36e-137	3.32e-135	-3.03134	-3.03171	5.87788	1.48e-12	1.31e-10
evm.model.chr15.1210	12.5542	6.2378	1.95	3.19887	0.00137969	0.0033069	6.01456	6.2198	-0.435697	0.00243442	0.00939196
evm.model.chr15.1214	261.882	-2.67802	0.249244	-10.7446	6.29e-27	1.02e-25	-2.59978	-2.60081	3.78756	3.65e-08	6.16e-07
evm.model.chr15.1215	5.05089	-5.84875	1.62359	-3.60235	0.000315355	0.000843013	-5.50152	-5.9357	-1.29443	0.000380245	0.00189155
evm.model.chr15.1228	467.209	4.03984	0.270824	14.9168	2.56e-50	9.77e-49	4.09	4.09249	4.62898	3.24e-11	1.52e-09
evm.model.chr15.1282	14.1271	4.46951	1.26043	3.54603	0.00039108	0.00103075	4.17245	4.45365	-0.321807	0.00170133	0.00687564
evm.model.chr15.1298	20207.2	-2.29933	0.0885372	-25.9702	1.07e-148	3.29e-146	-2.26277	-2.26278	10.0206	4.68e-14	9.25e-12
evm.model.chr15.1312	302.976	4.04675	0.843041	4.80018	1.59e-06	5.92e-06	4.11367	4.11769	4.00431	0.000435832	0.00212903
evm.model.chr15.1315	80.6658	-2.29482	0.457687	-5.01395	5.33e-07	2.1e-06	-2.25391	-2.25777	2.15623	0.000211577	0.00113761
evm.model.chr15.1333	343.231	-5.31434	0.79949	-6.64716	2.99e-11	1.82e-10	-5.27632	-5.28271	4.17147	1.65e-09	4.27e-08
evm.model.chr15.1335	16.9188	9.2042	1.51157	6.08916	1.14e-09	5.95e-09	9.5144	1.44269e+08	-0.0417717	1.84e-05	0.000136693
evm.model.chr15.1344	48.8098	3.90081	1.6266	2.39814	0.0164786	0.031188	3.95648	3.96679	1.4175	0.00252644	0.00969392
evm.model.chr15.1350	90.726	5.85954	0.720087	8.13727	4.04e-16	3.63e-15	5.96498	5.99726	2.27216	6.51e-07	7.52e-06
evm.model.chr15.1369	256.17	2.16856	0.283855	7.63969	2.18e-14	1.71e-13	2.19539	2.19629	3.76478	3e-06	2.8e-05
evm.model.chr15.1371	33.4894	2.09914	0.404655	5.18749	2.13e-07	8.8e-07	2.12799	2.13381	0.892911	0.00053881	0.00255546
evm.model.chr15.1375	819.472	1.55666	0.0997506	15.6055	6.68e-55	2.94e-53	1.61505	1.61532	5.44027	8.77e-10	2.53e-08
evm.model.chr15.1376	378.342	4.66778	1.14605	4.07294	4.64e-05	0.000141506	4.71365	4.71586	4.3221	9.21e-05	0.000556449
evm.model.chr15.1380	142.1	12.4202	4.52641	2.74394	0.00607073	0.0127342	12.7526	1.44269e+08	2.92266	0.00107489	0.00460479
evm.model.chr15.1382	70.2532	3.83978	0.524103	7.32638	2.36e-13	1.72e-12	3.87223	3.88101	1.9391	1.78e-06	1.79e-05
evm.model.chr15.1385	7.0221	-4.11629	1.15158	-3.57447	0.000350933	0.000932135	-3.9382	-4.09122	-0.911606	0.00188269	0.00749322
evm.model.chr15.1387	172.357	-1.60185	0.204126	-7.84739	4.25e-15	3.51e-14	-1.57174	-1.57297	3.20004	1.86e-05	0.00013848
evm.model.chr15.1407	19.7014	-8.33875	1.47303	-5.66095	1.51e-08	7.05e-08	-8.92193	-1.44269e+08	0.309986	4.7e-05	0.00031071
evm.model.chr15.1417	231.282	2.1323	0.211104	10.1007	5.48e-24	7.77e-23	2.15396	2.15478	3.61762	1.06e-07	1.55e-06
evm.model.chr15.1421	330.994	5.29783	0.378084	14.0123	1.31e-44	4.18e-43	5.37308	5.39436	4.13778	1.34e-11	7.4e-10
evm.model.chr15.1432	107.429	2.29132	0.51967	4.40919	1.04e-05	3.48e-05	2.30189	2.30846	2.53582	0.000736131	0.00332598
evm.model.chr15.1466	183.367	-3.57085	0.299177	-11.9356	7.72e-33	1.6e-31	-3.55293	-3.5555	3.28803	2.66e-08	4.69e-07
evm.model.chr15.1489	410.072	3.09241	0.135067	22.8954	5.16e-116	8.95e-114	3.11377	3.11477	4.43832	4.66e-14	9.25e-12
evm.model.chr15.1503	652.607	-1.73308	0.192402	-9.00759	2.11e-19	2.34e-18	-1.68889	-1.68921	5.0941	7e-07	8.01e-06
evm.model.chr15.1516	7.8047	-7.25007	1.48241	-4.89073	1e-06	3.84e-06	-7.85389	-1.44269e+08	-0.796514	8.08e-05	0.000495428
evm.model.chr15.1530	33.4808	2.24851	0.559495	4.01881	5.85e-05	0.000175268	2.3026	2.31046	0.898858	0.00170616	0.00688932
evm.model.chr15.1532	37.6178	4.94529	0.71833	6.88442	5.8e-12	3.78e-11	4.93031	4.98487	1.00652	2.18e-06	2.14e-05
evm.model.chr15.1546	264.793	-1.6913	0.16463	-10.2733	9.29e-25	1.36e-23	-1.66403	-1.66492	3.80953	3.51e-07	4.43e-06
evm.model.chr15.1550	1230.62	1.86956	0.176394	10.5988	3.02e-26	4.75e-25	1.8889	1.88943	6.03064	2.33e-08	4.16e-07
evm.model.chr15.1554	778.531	1.58703	0.119403	13.2914	2.6e-40	7.26e-39	1.61594	1.61645	5.37101	1.4e-09	3.72e-08
evm.model.chr15.1555	586.64	1.78596	0.143167	12.4747	1.03e-35	2.43e-34	1.80989	1.81037	4.95599	4.24e-09	9.46e-08
evm.model.chr15.1563	314.433	2.07556	0.248041	8.36783	5.87e-17	5.58e-16	2.09408	2.09582	4.06097	5.91e-07	6.92e-06
evm.model.chr15.1577	6413.15	2.87533	0.170114	16.9024	4.32e-64	2.48e-62	2.90244	2.90254	8.41036	4.08e-12	2.87e-10
evm.model.chr15.1582	40.8044	10.681	4.33509	2.46385	0.0137455	0.0265683	11.0132	1.44269e+08	1.17007	3.99e-07	4.92e-06
evm.model.chr15.1584	272.107	2.3273	0.232789	9.99748	1.56e-23	2.17e-22	2.37156	2.37589	3.86184	3.4e-08	5.77e-07
evm.model.chr15.1585	7.32984	3.75624	1.25939	2.98259	0.00285824	0.00643375	3.77727	3.84803	-1.0309	0.0038298	0.0139492
evm.model.chr15.1591	35.5239	-4.13802	1.60192	-2.58317	0.00978979	0.019583	-4.07422	-4.099	1.07411	0.000607617	0.00282618
evm.model.chr15.1594	1996.06	5.38012	0.400929	13.4191	4.67e-41	1.34e-39	5.51924	5.52	6.71687	1.78e-08	3.29e-07
evm.model.chr15.1602	67.8792	2.60447	0.530034	4.91378	8.93e-07	3.44e-06	2.60213	2.62831	1.83076	0.000234369	0.00124357
evm.model.chr15.1615	22.2278	2.12191	0.763676	2.77855	0.00546028	0.0115738	2.18103	2.18766	0.366308	0.0123632	0.0381324
evm.model.chr15.1628	62.6933	-2.57074	0.506032	-5.08019	3.77e-07	1.51e-06	-2.45939	-2.46394	1.81826	0.000428128	0.00209492
evm.model.chr15.1645	132.772	-4.08168	0.354339	-11.5192	1.06e-30	2e-29	-3.97108	-3.97674	2.82928	2.87e-09	6.83e-08
evm.model.chr15.1647	155.177	-2.03697	0.41353	-4.9258	8.4e-07	3.24e-06	-1.9057	-1.90834	3.04865	0.00060027	0.00279527
evm.model.chr15.1650	592.795	2.03882	0.16502	12.355	4.58e-35	1.05e-33	2.13908	2.13963	4.97034	7.7e-10	2.28e-08
evm.model.chr15.1659	465.022	-2.95538	0.214433	-13.7823	3.26e-43	9.87e-42	-2.92201	-2.92295	4.60288	2.29e-10	7.95e-09
evm.model.chr15.1674	932.276	2.73539	0.16707	16.3727	3e-60	1.53e-58	2.75697	2.75915	5.63301	3.59e-13	4.41e-11
evm.model.chr15.1678	42.3892	1.5453	0.474565	3.25624	0.00112898	0.00274839	1.50934	1.51323	1.21273	0.0107093	0.0338305
evm.model.chr15.1687	70.4875	2.70763	0.491123	5.51315	3.52e-08	1.59e-07	2.69642	2.69993	1.92954	4.66e-05	0.000308048
evm.model.chr15.1689	385.783	4.02755	0.184985	21.7723	4.25e-105	5.97e-103	4.01034	4.01382	4.35549	6.25e-14	1.18e-11
evm.model.chr15.1692	680.045	1.65757	0.154543	10.7256	7.72e-27	1.25e-25	1.71654	1.71679	5.16476	3.17e-08	5.46e-07
evm.model.chr15.1697	14.8846	-4.68344	0.865397	-5.4119	6.24e-08	2.75e-07	-4.54512	-4.59817	-0.0519394	0.000216993	0.00116325
evm.model.chr15.1700	698.784	1.77225	0.162879	10.8808	1.42e-27	2.38e-26	1.80771	1.80802	5.20553	1.05e-08	2.06e-07
evm.model.chr15.1704	1486.39	-1.76372	0.257832	-6.84057	7.89e-12	5.07e-11	-1.64763	-1.64775	6.27146	0.000128719	0.000741778
evm.model.chr15.1713	7.9475	5.38147	1.6823	3.19888	0.00137964	0.0033069	5.69271	1.44269e+08	-1.07441	0.0042199	0.015135
evm.model.chr15.1714	489.297	1.65035	0.143298	11.5169	1.08e-30	2.05e-29	1.67758	1.6782	4.69804	2.07e-08	3.76e-07
evm.model.chr15.1717	512.562	1.6233	0.194404	8.35011	6.82e-17	6.45e-16	1.67247	1.67337	4.76478	7.84e-07	8.85e-06
evm.model.chr15.1720	432.739	3.15616	0.723447	4.36267	1.28e-05	4.26e-05	3.16061	3.20223	4.53284	0.00176707	0.0071046
evm.model.chr15.1759	828.741	10.0163	1.83509	5.45819	4.81e-08	2.14e-07	10.2589	10.3053	5.44983	1.13e-05	8.87e-05
evm.model.chr15.1764	20.0495	-3.98985	1.41419	-2.8213	0.004783	0.0102689	-4.1918	-4.34552	0.20543	0.0112221	0.0351397
evm.model.chr15.1770	259.223	2.65684	0.286483	9.27398	1.79e-20	2.11e-19	2.68504	2.68641	3.78199	6.89e-08	1.08e-06
evm.model.chr15.1773	258.474	-2.66231	0.245878	-10.8278	2.54e-27	4.2e-26	-2.56934	-2.57063	3.77312	9.02e-07	9.98e-06
evm.model.chr15.1775	163.951	3.72339	0.335607	11.0945	1.33e-28	2.32e-27	3.74617	3.74958	3.11997	2.2e-09	5.42e-08
evm.model.chr15.1781	44.5883	2.18638	0.454661	4.80881	1.52e-06	5.68e-06	2.17158	2.18896	1.23629	0.00057184	0.00268376
evm.model.chr15.1782	823.552	-1.72614	0.216253	-7.98203	1.44e-15	1.24e-14	-1.67791	-1.67822	5.43712	3.76e-06	3.43e-05
evm.model.chr15.1785	422.418	-1.97535	0.235982	-8.37076	5.72e-17	5.45e-16	-1.90112	-1.9016	4.46846	1.51e-06	1.56e-05
evm.model.chr15.1788	439.363	2.04129	0.137091	14.89	3.83e-50	1.44e-48	2.08247	2.08365	4.54462	1.06e-10	4.18e-09
evm.model.chr15.1790	9.40844	-6.47681	1.51888	-4.2642	2.01e-05	6.47e-05	-7.08079	-1.44269e+08	-0.705698	0.00060622	0.00282098
evm.model.chr15.1793	414.217	1.63308	0.181971	8.9744	2.85e-19	3.14e-18	1.69295	1.69345	4.45314	4.49e-07	5.46e-06
evm.model.chr15.1795	1618.67	1.60898	0.18531	8.68265	3.87e-18	3.99e-17	1.61274	1.61292	6.42776	1.05e-06	1.14e-05
evm.model.chr15.1798	403.006	-2.72222	0.19169	-14.2012	9.01e-46	2.96e-44	-2.70258	-2.70356	4.40119	4.2e-09	9.41e-08
evm.model.chr15.1800	533.599	-2.42804	0.151083	-16.0709	4.08e-58	1.96e-56	-2.3655	-2.36604	4.80199	3.58e-11	1.66e-09
evm.model.chr15.1812	16.3368	-2.76933	0.91446	-3.02838	0.00245871	0.00560655	-2.62421	-2.65854	-0.0402457	0.0165149	0.0488985
evm.model.chr15.1816	9.23267	3.67309	1.08085	3.39834	0.000677962	0.00171496	3.6481	3.70429	-0.792654	0.00368333	0.0134782
evm.model.chr15.1819	24.8366	-3.80985	0.837091	-4.5513	5.33e-06	1.86e-05	-3.76203	-3.78891	0.598733	0.000491255	0.0023571
evm.model.chr15.1851	471.663	-1.61743	0.176191	-9.17995	4.31e-20	4.95e-19	-1.53029	-1.53068	4.63641	1.89e-06	1.89e-05
evm.model.chr15.1854	53.0877	-1.72103	0.482591	-3.56623	0.000362154	0.000959614	-1.68034	-1.68356	1.56613	0.00610159	0.020801
evm.model.chr15.1858	262.299	1.72711	0.249539	6.92121	4.48e-12	2.94e-11	1.83329	1.83402	3.79483	5.9e-06	5.06e-05
evm.model.chr15.1862	370.391	3.25833	0.266457	12.2284	2.19e-34	4.87e-33	3.28858	3.29139	4.29553	7.32e-10	2.19e-08
evm.model.chr15.1868	144.281	-3.45471	0.798212	-4.32806	1.5e-05	4.94e-05	-3.4276	-3.43167	2.96156	6.41e-06	5.44e-05
evm.model.chr15.1869	3.57204	-5.40069	2.0311	-2.65899	0.00783749	0.0160489	-6.02534	-1.44269e+08	-1.61098	0.00261982	0.00999978
evm.model.chr15.1870	18.8329	-2.22563	0.663964	-3.35203	0.000802205	0.00200301	-2.12638	-2.13685	0.25716	0.0099258	0.0316016
evm.model.chr15.1873	443.569	2.21996	0.187463	11.8421	2.37e-32	4.79e-31	2.25491	2.25539	4.55458	2.87e-09	6.83e-08
evm.model.chr15.1876	931.98	-2.01237	0.829012	-2.42743	0.0152063	0.029068	-1.97313	-1.97338	5.59457	0.00233647	0.00904586
evm.model.chr15.1881	146.401	-2.85087	0.375486	-7.59247	3.14e-14	2.45e-13	-2.77099	-2.77483	2.97079	2.78e-06	2.62e-05
evm.model.chr15.1883	219.606	-1.67796	0.23964	-7.00202	2.52e-12	1.7e-11	-1.57364	-1.57474	3.54737	3.79e-05	0.000257703
evm.model.chr15.1889	1418.97	3.44274	0.308186	11.171	5.66e-29	9.94e-28	3.50311	3.50469	6.24152	8.48e-08	1.29e-06
evm.model.chr15.1895	32.2904	-2.74913	0.982945	-2.79683	0.00516063	0.0109968	-2.63358	-2.6475	0.943992	0.0115521	0.0360302
evm.model.chr15.1899	340.348	3.48655	0.334024	10.438	1.66e-25	2.52e-24	3.56869	3.57153	4.17058	1.37e-08	2.62e-07
evm.model.chr15.1902	5.98846	5.60244	1.98016	2.82929	0.00466511	0.0100437	5.26893	5.80575	-1.3913	0.00552085	0.0190481
evm.model.chr15.1925	484.95	2.03804	0.272471	7.47984	7.44e-14	5.64e-13	2.07287	2.07332	4.6801	2.89e-06	2.72e-05
evm.model.chr15.1926	1638.51	-2.54841	0.254453	-10.0152	1.31e-23	1.82e-22	-2.44491	-2.44521	6.42615	3.08e-07	3.95e-06
evm.model.chr15.1942	8.22603	6.31512	1.64413	3.841	0.000122533	0.000350325	6.15815	6.44846	-0.934725	0.000200806	0.0010862
evm.model.chr15.1965	70.7811	-1.9141	0.418683	-4.57171	4.84e-06	1.7e-05	-1.88146	-1.88368	1.96677	0.0013041	0.00545024
evm.model.chr15.1969	6.5387	-6.03222	1.55337	-3.88331	0.000103044	0.000297542	-6.62193	-1.44269e+08	-1.03931	0.00090991	0.00398395
evm.model.chr15.1989	417.918	1.9933	0.306817	6.4967	8.21e-11	4.82e-10	2.02334	2.02418	4.4703	2.47e-05	0.000177195
evm.model.chr15.2010	2.98259	-3.7485	1.62821	-2.30222	0.0213228	0.0392385	-3.44111	-3.64947	-1.82561	0.0145985	0.0439147
evm.model.chr15.2012	101.151	1.71255	0.333933	5.12843	2.92e-07	1.19e-06	1.74886	1.7511	2.42837	0.000283405	0.00146479
evm.model.chr15.2016	6704.72	1.84565	0.177957	10.3714	3.35e-25	5.02e-24	1.85446	1.8546	8.48339	2.17e-08	3.92e-07
evm.model.chr15.2021	10.8178	-2.95522	1.13786	-2.59718	0.00939936	0.0188831	-2.88153	-2.92523	-0.399481	0.0163148	0.0483785
evm.model.chr15.2050	5.64156	3.27294	1.23565	2.64877	0.00807864	0.0164746	3.18669	3.24612	-1.32742	0.0107547	0.033945
evm.model.chr15.2065	78.1895	-3.17288	0.398177	-7.96852	1.61e-15	1.38e-14	-3.1445	-3.15616	2.09663	2.53e-06	2.42e-05
evm.model.chr15.245	666.66	-2.10913	0.117158	-18.0024	1.87e-72	1.34e-70	-2.08956	-2.09001	5.12954	3.08e-12	2.34e-10
evm.model.chr15.302	918.906	1.76493	0.16809	10.4999	8.65e-26	1.34e-24	1.84527	1.84559	5.60903	3.3e-08	5.64e-07
evm.model.chr15.328	11.861	-7.3148	1.57701	-4.63841	3.51e-06	1.25e-05	-7.91111	-1.44269e+08	-0.325976	0.000215733	0.0011572
evm.model.chr15.378	3.87429	-5.27093	1.89393	-2.78306	0.00538485	0.0114278	-5.83313	-1.44269e+08	-1.61778	0.00842235	0.0273979
evm.model.chr15.387	19.0952	-3.49456	0.823156	-4.24532	2.18e-05	7e-05	-3.37669	-3.45247	0.128727	0.000835694	0.00371547
evm.model.chr15.398	8.58511	3.29159	1.10005	2.99221	0.00276966	0.00625262	3.27126	3.3205	-0.887391	0.00522701	0.0181804
evm.model.chr15.48	15.3402	-6.30502	1.02386	-6.15808	7.36e-10	3.94e-09	-6.14984	-6.31385	-0.0132088	6.59e-06	5.58e-05
evm.model.chr15.502	5.09448	-6.82993	1.99657	-3.42082	0.00062432	0.00158838	-7.41876	-1.44269e+08	-1.28584	0.00110814	0.00472161
evm.model.chr15.625	272.563	-3.45005	0.19323	-17.8547	2.66e-71	1.86e-69	-3.34987	-3.35173	3.84603	3.98e-10	1.29e-08
evm.model.chr15.626	129.269	-1.94585	0.210538	-9.24228	2.41e-20	2.83e-19	-1.91494	-1.91623	2.79483	9.41e-07	1.04e-05
evm.model.chr15.635	108.995	-1.80352	0.276686	-6.5183	7.11e-11	4.2e-10	-1.74037	-1.74198	2.57552	0.000875359	0.00386053
evm.model.chr15.636	12.5549	-7.45419	1.50763	-4.94429	7.64e-07	2.97e-06	-8.04524	-1.44269e+08	-0.273449	0.000162447	0.000907777
evm.model.chr15.707	3.24053	-6.25645	2.23091	-2.80444	0.00504039	0.0107715	-6.90341	-1.44269e+08	-1.72376	0.00129437	0.00541119
evm.model.chr15.742	4.94223	-5.4231	1.75662	-3.08723	0.0020203	0.00469428	-6.04502	-1.44269e+08	-1.29872	0.00312271	0.0116557
evm.model.chr15.842	8.60804	-6.70699	1.49801	-4.47726	7.56e-06	2.59e-05	-6.36726	-6.80787	-0.713646	8.59e-05	0.00052231
evm.model.chr15.848	34.4187	-9.71821	2.00465	-4.84783	1.25e-06	4.72e-06	-10.3057	-1.44269e+08	1.03218	2.93e-06	2.75e-05
evm.model.chr15.854	94.7221	1.56617	0.495202	3.16269	0.00156317	0.00371207	1.59483	1.59602	2.36276	0.00918583	0.029565
evm.model.chr15.888	42.5982	-2.48166	0.680727	-3.64561	0.000266759	0.000722287	-2.43539	-2.44215	1.29647	0.0039641	0.0143619
evm.model.chr15.922	254.179	1.59527	0.199752	7.98621	1.39e-15	1.2e-14	1.74871	1.74949	3.75068	5.86e-07	6.86e-06
evm.model.chr15.924	10.632	-4.30524	1.19546	-3.60132	0.000316601	0.000846017	-4.09866	-4.2496	-0.531651	0.00275708	0.010472
evm.model.chr15.926	189.943	3.28631	0.275651	11.922	9.09e-33	1.87e-31	3.4012	3.41099	3.32587	9.18e-10	2.62e-08
evm.model.chr15.972	21.0421	9.70138	1.43601	6.75579	1.42e-11	8.94e-11	10.0142	1.44269e+08	0.258004	8.9e-06	7.25e-05
evm.model.chr15.985	1688.14	1.83214	0.159465	11.4893	1.49e-30	2.8e-29	1.8428	1.84294	6.47912	3.79e-09	8.65e-08
evm.model.chr16.1	1284.29	-2.23011	0.423741	-5.2629	1.42e-07	5.98e-07	-2.20146	-2.20172	6.07245	0.00020758	0.00111825
evm.model.chr16.100	77.0087	4.00415	0.728017	5.50008	3.8e-08	1.71e-07	4.17701	4.19509	2.04824	4.67e-05	0.00030887
evm.model.chr16.101	36.1824	4.88032	0.725204	6.72958	1.7e-11	1.06e-10	4.83891	4.91343	0.979332	1.25e-06	1.32e-05
evm.model.chr16.1012	144.506	-2.16577	0.238997	-9.06188	1.28e-19	1.45e-18	-2.12754	-2.13059	2.95165	6.61e-07	7.61e-06
evm.model.chr16.1062	48.3913	2.89055	0.678602	4.25957	2.05e-05	6.6e-05	2.93777	2.95164	1.38061	0.00072958	0.00330242
evm.model.chr16.1069	230.181	3.78387	0.363177	10.4188	2.03e-25	3.08e-24	3.85034	3.85908	3.6095	4.75e-09	1.04e-07
evm.model.chr16.1072	336.841	6.18236	0.491811	12.5706	3.06e-36	7.4e-35	6.22826	6.27828	4.15779	5.04e-11	2.18e-09
evm.model.chr16.1075	402.115	3.75245	0.401436	9.34758	8.97e-21	1.08e-19	3.84401	3.85231	4.42204	3.36e-07	4.27e-06
evm.model.chr16.1082	56.2616	3.06808	0.45952	6.6767	2.44e-11	1.5e-10	3.16038	3.17357	1.58596	5.47e-06	4.73e-05
evm.model.chr16.1093	376.756	2.50528	0.55235	4.53568	5.74e-06	2e-05	2.3834	2.4379	4.31375	0.000114703	0.000670199
evm.model.chr16.111	709.701	3.90978	0.264902	14.7594	2.68e-49	9.78e-48	3.9188	3.92051	5.23783	1e-10	3.99e-09
evm.model.chr16.1121	398.308	1.81926	0.286945	6.3401	2.3e-10	1.29e-09	1.88278	1.88929	4.39336	4.53e-05	0.000300381
evm.model.chr16.1161	807.409	6.29424	0.545382	11.541	8.2e-31	1.57e-29	6.24357	6.32283	5.4406	1.26e-09	3.41e-08
evm.model.chr16.1176	252.861	-1.55053	0.201183	-7.70706	1.29e-14	1.03e-13	-1.52981	-1.53045	3.74229	7.55e-06	6.28e-05
evm.model.chr16.12	1586.91	12.1828	1.43719	8.4768	2.31e-17	2.27e-16	12.1954	12.2888	6.38742	1.71e-05	0.000128029
evm.model.chr16.1205	1897.7	-1.57195	0.138108	-11.3821	5.14e-30	9.39e-29	-1.53294	-1.53304	6.635	5.6e-08	8.93e-07
evm.model.chr16.121	89.6449	-1.57448	0.385387	-4.08546	4.4e-05	0.000134757	-1.53655	-1.53966	2.27435	0.00287564	0.0108486
evm.model.chr16.125	138.946	-2.00058	0.451399	-4.43196	9.34e-06	3.16e-05	-1.94743	-1.94928	2.90837	0.00080511	0.00359406
evm.model.chr16.1313	143.962	-3.45587	1.21978	-2.83318	0.00460871	0.00993669	-3.38476	-3.38829	2.95683	3.48e-05	0.00023879
evm.model.chr16.1328	132.16	6.61373	1.22171	5.41351	6.18e-08	2.72e-07	6.95391	1.44269e+08	2.80412	3.61e-06	3.31e-05
evm.model.chr16.1374	13.8559	6.05248	1.26722	4.77618	1.79e-06	6.63e-06	5.92385	6.05286	-0.289542	6.9e-05	0.000432313
evm.model.chr16.1377	2.92371	6.86188	3.0602	2.2423	0.024942	0.0451144	7.23539	1.44269e+08	-1.99862	0.000579671	0.00271342
evm.model.chr16.1389	6.93095	5.72691	1.88512	3.03795	0.00238194	0.0054489	5.40792	5.60094	-1.11086	0.000466876	0.00225326
evm.model.chr16.1419	257.253	1.85084	0.233101	7.94008	2.02e-15	1.72e-14	1.90843	1.90987	3.77214	6.59e-07	7.6e-06
evm.model.chr16.1421	1316.26	-6.37357	0.42237	-15.09	1.88e-51	7.39e-50	-6.30784	-6.31157	6.08775	1e-11	5.89e-10
evm.model.chr16.1424	5.89683	-6.15948	1.7313	-3.55772	0.000374092	0.000988603	-6.77732	-1.44269e+08	-1.0562	0.000784856	0.0035163
evm.model.chr16.1476	408.271	-5.9166	0.356351	-16.6033	6.6e-62	3.6e-60	-5.8697	-5.87732	4.41689	3.04e-11	1.46e-09
evm.model.chr16.1478	53.9062	-8.83472	1.22788	-7.19507	6.24e-13	4.38e-12	-8.50636	-8.952	1.62549	2.42e-08	4.32e-07
evm.model.chr16.149	562.515	1.76218	0.176749	9.96998	2.06e-23	2.83e-22	1.82292	1.82351	4.89776	3.94e-08	6.58e-07
evm.model.chr16.1525	1981.59	-2.36339	0.221507	-10.6696	1.41e-26	2.26e-25	-2.32728	-2.32745	6.70179	4.71e-08	7.67e-07
evm.model.chr16.1556	44.2577	-7.26787	0.898259	-8.09107	5.91e-16	5.25e-15	-7.04758	-7.20769	1.36802	3.7e-07	4.61e-06
evm.model.chr16.1566	286.575	1.61004	0.393856	4.08788	4.35e-05	0.000133419	1.60885	1.60948	3.92647	0.00126732	0.0053218
evm.model.chr16.1580	288.266	-5.24612	0.25788	-20.3433	5.32e-92	5.89e-90	-5.20743	-5.21613	3.92665	4.49e-10	1.44e-08
evm.model.chr16.1601	363.95	-3.32404	0.261926	-12.6908	6.65e-37	1.66e-35	-3.27574	-3.2773	4.25601	3.55e-10	1.16e-08
evm.model.chr16.1607	13542.1	2.33758	0.14214	16.4456	9.02e-61	4.71e-59	2.36398	2.36403	9.49388	7.84e-12	4.76e-10
evm.model.chr16.1608	73.6266	-2.27746	0.435374	-5.23104	1.69e-07	7.04e-07	-2.22923	-2.23351	2.01322	0.000329714	0.00166791
evm.model.chr16.1615	606.417	-1.70377	0.142017	-11.997	3.69e-33	7.77e-32	-1.67767	-1.678	4.99456	1.43e-08	2.71e-07
evm.model.chr16.1632	208.741	1.82646	0.235748	7.74751	9.37e-15	7.57e-14	1.93056	1.93128	3.47475	6.89e-06	5.8e-05
evm.model.chr16.1643	101.254	4.03394	0.35767	11.2784	1.68e-29	3e-28	4.06834	4.07548	2.46042	1.41e-08	2.68e-07
evm.model.chr16.1657	28.5476	-3.94021	0.778052	-5.0642	4.1e-07	1.64e-06	-3.88309	-3.92631	0.822357	0.000355803	0.00178525
evm.model.chr16.1661	24.7115	-2.40913	0.570825	-4.22043	2.44e-05	7.77e-05	-2.36422	-2.3756	0.57901	0.00207833	0.00816995
evm.model.chr16.1664	591.8	-1.83514	0.191195	-9.59827	8.13e-22	1.03e-20	-1.7873	-1.78757	4.94926	1.21e-06	1.29e-05
evm.model.chr16.1667	74.2659	8.77929	2.11362	4.15368	3.27e-05	0.000102381	8.80384	9.00997	1.9994	4.86e-05	0.000320462
evm.model.chr16.1689	86.5725	-2.84861	0.610845	-4.66338	3.11e-06	1.12e-05	-2.79221	-2.79694	2.26115	0.000323128	0.00163711
evm.model.chr16.1698	12.1358	8.74781	1.58823	5.5079	3.63e-08	1.64e-07	9.11804	1.44269e+08	-0.459275	2.36e-05	0.000170844
evm.model.chr16.1699	101.813	6.68149	1.33354	5.01032	5.43e-07	2.14e-06	6.9378	6.97398	2.4493	1.01e-06	1.1e-05
evm.model.chr16.17	4.07887	-3.71316	1.47829	-2.5118	0.0120117	0.0235206	-3.48899	-3.71035	-1.53618	0.0111355	0.0349182
evm.model.chr16.1709	59.9197	1.58677	0.408483	3.88454	0.000102522	0.000296117	1.61549	1.61721	1.71545	0.00504798	0.0176385
evm.model.chr16.1717	65.8804	1.665	0.390165	4.26741	1.98e-05	6.39e-05	1.70585	1.70744	1.85823	0.00955404	0.030551
evm.model.chr16.1732	350.388	8.71746	0.631963	13.7943	2.76e-43	8.4e-42	8.74414	8.83817	4.21033	2e-12	1.65e-10
evm.model.chr16.1734	1123.25	9.97267	1.04536	9.53994	1.43e-21	1.79e-20	9.74391	10.043	5.90463	8.5e-14	1.46e-11
evm.model.chr16.1735	36.0366	2.00609	0.452581	4.43255	9.31e-06	3.15e-05	2.04892	2.05525	0.999744	0.00150746	0.00618678
evm.model.chr16.1748	27.1136	-1.8564	0.46279	-4.01133	6.04e-05	0.000180555	-1.84176	-1.84814	0.713706	0.00742085	0.0245773
evm.model.chr16.1761	6.20512	5.34799	1.41497	3.77958	0.00015709	0.000441357	5.15378	5.44451	-1.23627	0.000518797	0.00247362
evm.model.chr16.1767	102.763	1.59904	0.484721	3.29889	0.000970673	0.00238983	1.6867	1.68773	2.47527	0.00422115	0.015135
evm.model.chr16.1778	84.2971	-8.05211	0.868827	-9.2678	1.9e-20	2.23e-19	-7.84857	-8.01074	2.22964	8.31e-09	1.68e-07
evm.model.chr16.1782	123.837	3.24748	0.482804	6.72628	1.74e-11	1.08e-10	3.28478	3.29642	2.72656	6.94e-06	5.84e-05
evm.model.chr16.1783	51.872	7.57969	1.25869	6.02189	1.72e-09	8.91e-09	7.8789	1.44269e+08	1.44489	1.89e-06	1.89e-05
evm.model.chr16.1784	60.2336	3.93523	1.49707	2.62863	0.00857307	0.0173821	3.75961	3.83521	1.68243	0.0145973	0.0439147
evm.model.chr16.1785	44.4359	7.60227	1.27521	5.96157	2.5e-09	1.27e-08	7.90155	1.44269e+08	1.23192	1.55e-06	1.6e-05
evm.model.chr16.1786	33.1917	7.81042	1.39222	5.61007	2.02e-08	9.35e-08	7.40605	7.94703	0.852855	3.52e-06	3.23e-05
evm.model.chr16.1787	47.3991	6.3161	1.07438	5.87886	4.13e-09	2.06e-08	6.11769	6.32179	1.35032	1.02e-05	8.13e-05
evm.model.chr16.1788	72.1364	4.86538	0.761852	6.38625	1.7e-10	9.71e-10	4.80327	4.86603	1.93861	1.05e-05	8.36e-05
evm.model.chr16.1791	124.71	5.77528	0.65305	8.84355	9.27e-19	9.9e-18	5.72853	5.76647	2.72899	2.48e-07	3.28e-06
evm.model.chr16.1792	92.6475	10.5294	1.28103	8.21949	2.04e-16	1.87e-15	10.8306	1.44269e+08	2.30641	6.53e-09	1.36e-07
evm.model.chr16.1793	50.075	5.45127	0.753284	7.23667	4.6e-13	3.27e-12	5.37959	5.45899	1.40576	2.16e-06	2.12e-05
evm.model.chr16.1795	41.3287	6.30145	1.32251	4.76476	1.89e-06	7e-06	6.632	1.44269e+08	1.1125	8.31e-05	0.000508695
evm.model.chr16.1797	103.616	3.62013	0.558066	6.48692	8.76e-11	5.13e-10	3.6284	3.64779	2.45984	7.09e-06	5.95e-05
evm.model.chr16.1803	54.1732	2.31186	0.740881	3.12042	0.00180593	0.00423158	2.2812	2.3033	1.51025	0.0106347	0.0336417
evm.model.chr16.1808	65.539	-4.97184	0.71302	-6.97294	3.1e-12	2.07e-11	-4.92914	-4.96465	1.89062	5.12e-06	4.48e-05
evm.model.chr16.1838	45.5237	-4.0391	0.554234	-7.28771	3.15e-13	2.27e-12	-3.91971	-3.93418	1.38539	8.67e-06	7.1e-05
evm.model.chr16.1850	6306.13	1.62615	0.211983	7.67113	1.7e-14	1.35e-13	1.64358	1.64365	8.39016	4.15e-06	3.74e-05
evm.model.chr16.1852	12.2114	-6.44268	1.3431	-4.79689	1.61e-06	6.01e-06	-6.16828	-6.61545	-0.250202	3.94e-05	0.000266233
evm.model.chr16.1854	31.2965	3.70202	0.894971	4.13647	3.53e-05	0.000109675	3.65425	3.68068	0.797383	0.000948877	0.00413126
evm.model.chr16.1861	301.33	1.95411	0.207059	9.43747	3.82e-21	4.68e-20	1.99461	1.99589	3.99917	8.57e-08	1.3e-06
evm.model.chr16.1863	24.5252	-2.14479	0.704718	-3.04347	0.00233865	0.00535862	-2.10567	-2.11823	0.572678	0.0162699	0.0482597
evm.model.chr16.1874	45.8536	2.4128	0.773355	3.11992	0.00180902	0.00423739	2.42936	2.43683	1.33381	0.00645718	0.0218137
evm.model.chr16.1881	150.595	2.27356	0.347197	6.54835	5.82e-11	3.46e-10	2.29645	2.29845	3.01458	9.06e-06	7.36e-05
evm.model.chr16.1889	6.56031	-3.79941	1.2004	-3.16512	0.00155017	0.00368372	-3.64872	-3.7626	-1.00321	0.00316498	0.0117801
evm.model.chr16.1891	671.619	1.97817	0.294406	6.71918	1.83e-11	1.14e-10	2.01183	2.01223	5.16371	7.64e-06	6.34e-05
evm.model.chr16.1893	1400.08	3.18418	0.235975	13.4937	1.7e-41	4.92e-40	3.29858	3.30176	6.22221	2.05e-10	7.21e-09
evm.model.chr16.1911	27.3621	3.53138	0.79411	4.44697	8.71e-06	2.96e-05	3.49753	3.56229	0.51926	0.000739408	0.00333926
evm.model.chr16.1954	143.091	1.79293	0.249072	7.19844	6.09e-13	4.29e-12	1.84994	1.85134	2.9308	1.09e-05	8.63e-05
evm.model.chr16.1959	226.217	-2.73581	0.228065	-11.9957	3.74e-33	7.88e-32	-2.70006	-2.70167	3.58624	3.17e-09	7.44e-08
evm.model.chr16.1976	5817.95	2.46626	0.169162	14.5793	3.8e-48	1.35e-46	2.50391	2.5042	8.28095	3.32e-11	1.56e-09
evm.model.chr16.1997	208.816	5.95045	0.321368	18.516	1.54e-76	1.21e-74	5.97688	5.98619	3.47068	1.33e-11	7.39e-10
evm.model.chr16.2001	413.379	-4.52476	0.427351	-10.5879	3.39e-26	5.31e-25	-4.49319	-4.49661	4.4383	4.91e-08	7.96e-07
evm.model.chr16.2005	817.871	2.15633	0.243039	8.87235	7.16e-19	7.69e-18	2.18067	2.181	5.43207	3.7e-07	4.61e-06
evm.model.chr16.2006	4100.56	3.6987	0.176746	20.9266	3.06e-97	3.71e-95	3.69774	3.69817	7.77036	1.23e-14	3.39e-12
evm.model.chr16.2008	117.818	-2.40724	0.346004	-6.95726	3.47e-12	2.3e-11	-2.42522	-2.42874	2.65922	5.79e-06	4.97e-05
evm.model.chr16.2014	23.0178	5.34787	1.12448	4.75585	1.98e-06	7.3e-06	5.36021	5.44709	0.390093	0.000253472	0.00132992
evm.model.chr16.2017	4.12984	-7.00742	2.44538	-2.86557	0.00416259	0.00905455	-7.59845	-1.44269e+08	-1.52876	0.000782594	0.00351021
evm.model.chr16.2036	7.19332	8.10868	1.96865	4.11891	3.81e-05	0.000117918	8.44309	1.44269e+08	-1.09478	8.4e-05	0.000513429
evm.model.chr16.2043	11.3198	3.05536	1.08179	2.82436	0.00473747	0.0101779	3.06214	3.10973	-0.535916	0.0132519	0.0404376
evm.model.chr16.2047	59.888	-2.8443	0.4035	-7.04907	1.8e-12	1.22e-11	-2.72912	-2.73487	1.75953	8.58e-05	0.000522257
evm.model.chr16.2049	64.6683	-3.06089	0.424381	-7.2126	5.49e-13	3.87e-12	-2.99392	-2.99974	1.85927	6.88e-05	0.000431209
evm.model.chr16.2051	750.565	-1.73152	0.660483	-2.62159	0.00875199	0.0177073	-1.70149	-1.70169	5.28552	0.00170918	0.00689714
evm.model.chr16.2061	170.748	5.2924	1.24788	4.24111	2.22e-05	7.12e-05	5.34691	5.35421	3.18589	0.000154188	0.00086927
evm.model.chr16.2072	176.054	2.82211	0.251361	11.2273	2.99e-29	5.32e-28	2.83384	2.83643	3.23063	6.47e-09	1.35e-07
evm.model.chr16.2078	5.95536	4.40377	1.30995	3.36178	0.000774432	0.00193855	4.32178	4.47234	-1.33077	0.00174514	0.00702791
evm.model.chr16.2079	12.0642	-7.63184	1.39037	-5.48908	4.04e-08	1.81e-07	-8.24235	-1.44269e+08	-0.281694	4.11e-05	0.000276054
evm.model.chr16.2089	208.117	-2.06821	0.269794	-7.66588	1.78e-14	1.41e-13	-2.02966	-2.03095	3.46832	4.73e-06	4.17e-05
evm.model.chr16.2095	69.7339	-2.77408	0.437772	-6.33682	2.35e-10	1.32e-09	-2.71169	-2.72444	1.91287	1.94e-05	0.000143431
evm.model.chr16.2108	82.0647	-1.83348	0.355069	-5.16373	2.42e-07	9.91e-07	-1.79853	-1.8007	2.1609	0.000518674	0.00247362
evm.model.chr16.2113	919.352	3.62573	0.217486	16.6711	2.13e-62	1.17e-60	3.64391	3.64499	5.60738	1.39e-11	7.56e-10
evm.model.chr16.2115	13.6307	-3.97519	0.83655	-4.75188	2.02e-06	7.43e-06	-3.85689	-3.9351	-0.126502	0.000665121	0.0030569
evm.model.chr16.2124	11.172	-8.05395	1.45131	-5.54944	2.87e-08	1.3e-07	-8.64841	-1.44269e+08	-0.378029	3.82e-05	0.000259228
evm.model.chr16.2128	10.8067	-5.36817	1.0824	-4.95949	7.07e-07	2.76e-06	-5.20428	-5.32518	-0.400962	0.000137736	0.000787306
evm.model.chr16.2135	15.5416	-2.586	0.855578	-3.02252	0.00250682	0.00570751	-2.53904	-2.55197	-0.0401096	0.0114123	0.0356504
evm.model.chr16.2136	195.167	-2.06501	0.346784	-5.95476	2.6e-09	1.32e-08	-2.02524	-2.02671	3.37468	5.79e-05	0.00037143
evm.model.chr16.2174	23.881	-7.10425	1.38931	-5.11351	3.16e-07	1.28e-06	-6.83625	-7.07195	0.543447	2.6e-05	0.000185067
evm.model.chr16.2177	89.3431	-2.84886	0.435806	-6.53699	6.28e-11	3.72e-10	-2.78234	-2.7938	2.26989	2.08e-05	0.000152772
evm.model.chr16.2188	71.3399	1.6561	0.392303	4.22149	2.43e-05	7.74e-05	1.78459	1.78694	1.95535	0.000796965	0.00356414
evm.model.chr16.2192	224.875	-2.18617	0.211379	-10.3424	4.53e-25	6.73e-24	-2.14651	-2.14772	3.57752	3.28e-07	4.17e-06
evm.model.chr16.2203	19.3486	4.47834	0.913336	4.90328	9.43e-07	3.62e-06	4.40484	4.52644	0.0837211	8.75e-05	0.000530722
evm.model.chr16.2276	362.325	1.92262	0.234156	8.21087	2.2e-16	2.01e-15	1.9444	1.94536	4.26413	4.67e-07	5.64e-06
evm.model.chr16.2278	6.48706	-6.56657	1.60862	-4.08213	4.46e-05	0.000136546	-7.1665	-144269484	-0.954791	0.000298427	0.00153042
evm.model.chr16.2284	4.28164	-4.95325	1.61465	-3.06769	0.00215718	0.0049845	-5.57787	-1.44269e+08	-1.44012	0.00357365	0.013128
evm.model.chr16.2303	65.1287	7.71764	1.20636	6.39744	1.58e-10	9.05e-10	7.6803	8.05086	1.77896	2.09e-07	2.82e-06
evm.model.chr16.2325	4000.53	3.52111	0.214604	16.4075	1.69e-60	8.71e-59	3.54536	3.54612	7.73863	3.36e-11	1.57e-09
evm.model.chr16.2327	177.871	4.15008	0.801023	5.18097	2.21e-07	9.1e-07	4.04258	4.16369	3.23432	0.000140786	0.000802418
evm.model.chr16.2339	49.2965	-2.69483	0.405595	-6.64413	3.05e-11	1.86e-10	-2.69722	-2.70679	1.45978	8.86e-06	7.22e-05
evm.model.chr16.2345	138.211	7.38783	1.21401	6.08545	1.16e-09	6.08e-09	6.95867	7.46296	2.85829	2.05e-09	5.12e-08
evm.model.chr16.2367	37.6113	-3.95333	0.671929	-5.88355	4.02e-09	2e-08	-3.83754	-3.86068	1.15082	0.000103904	0.000617142
evm.model.chr16.2368	773.715	-1.76528	0.465704	-3.79057	0.000150304	0.000423548	-1.6929	-1.6931	5.32906	0.000100819	0.000600986
evm.model.chr16.2372	895.919	1.89307	0.133919	14.136	2.28e-45	7.43e-44	1.93894	1.93932	5.57062	3.03e-10	1.02e-08
evm.model.chr16.2376	187.07	1.81449	0.388381	4.67192	2.98e-06	1.08e-05	1.83889	1.84396	3.30551	0.000650905	0.00300766
evm.model.chr16.2379	109.9	-4.65015	0.425841	-10.9199	9.26e-28	1.56e-26	-4.61088	-4.62863	2.59685	3.12e-08	5.37e-07
evm.model.chr16.2381	7.31649	-3.35393	1.21388	-2.76298	0.00572758	0.0120874	-3.17312	-3.31847	-0.983103	0.0133222	0.0406082
evm.model.chr16.2382	1019.29	-1.52466	0.104914	-14.5325	7.55e-48	2.64e-46	-1.50072	-1.50099	5.74737	5.21e-09	1.12e-07
evm.model.chr16.2397	394.158	-2.44839	0.241183	-10.1516	3.26e-24	4.65e-23	-2.46173	-2.46241	4.36853	3.29e-08	5.63e-07
evm.model.chr16.2399	94.904	1.748	0.315265	5.54454	2.95e-08	1.34e-07	1.71136	1.71387	2.33878	0.000193973	0.00105438
evm.model.chr16.24	193.223	-1.78711	0.215079	-8.30908	9.64e-17	9e-16	-1.75865	-1.76003	3.36517	3.57e-06	3.28e-05
evm.model.chr16.2407	238.367	1.95599	0.293085	6.67381	2.49e-11	1.53e-10	1.87803	1.8805	3.64886	3.19e-05	0.000220896
evm.model.chr16.2418	57.6568	-4.78267	0.617706	-7.74264	9.74e-15	7.85e-14	-4.62037	-4.64803	1.71048	2.61e-06	2.49e-05
evm.model.chr16.2435	14.2342	-2.83731	0.875431	-3.24105	0.00119091	0.00288767	-2.7167	-2.74957	-0.0599512	0.00924554	0.0297378
evm.model.chr16.2437	261.826	1.69429	0.156856	10.8015	3.39e-27	5.54e-26	1.7277	1.72826	3.79331	9.97e-08	1.47e-06
evm.model.chr16.2454	8.53105	-6.06644	1.51797	-3.99641	6.43e-05	0.000191792	-6.67859	-1.44269e+08	-0.682347	0.00050448	0.00241468
evm.model.chr16.298	19.9989	8.43759	1.28335	6.57465	4.88e-11	2.92e-10	8.73183	1.44269e+08	0.175665	3.81e-07	4.73e-06
evm.model.chr16.300	66.2652	3.61606	0.324634	11.1389	8.11e-29	1.42e-27	3.59351	3.60016	1.84148	7.55e-09	1.54e-07
evm.model.chr16.307	885.209	1.60546	0.10828	14.8269	9.82e-50	3.64e-48	1.64335	1.64361	5.55108	5.47e-10	1.72e-08
evm.model.chr16.311	165.395	4.93552	0.718815	6.86619	6.59e-12	4.27e-11	4.86145	4.98299	3.12636	1.15e-07	1.66e-06
evm.model.chr16.35	605.924	2.73134	0.219828	12.4249	1.92e-35	4.47e-34	2.83522	2.8358	4.99882	2.29e-10	7.95e-09
evm.model.chr16.353	97.4254	3.44865	0.881559	3.91199	9.15e-05	0.000266644	3.52254	3.68486	2.36353	0.00222091	0.00866298
evm.model.chr16.360	5140.43	-2.37816	0.179277	-13.2653	3.68e-40	1.02e-38	-2.26572	-2.2658	8.06868	7.95e-10	2.33e-08
evm.model.chr16.379	4494.66	1.89084	0.17786	10.6311	2.14e-26	3.38e-25	1.99519	1.99543	7.90928	8.88e-09	1.77e-07
evm.model.chr16.40	1428.27	2.39345	0.154392	15.5024	3.34e-54	1.43e-52	2.43599	2.43674	6.24734	7.42e-12	4.56e-10
evm.model.chr16.43	38.3694	-3.9039	0.624791	-6.24833	4.15e-10	2.28e-09	-3.7863	-3.80396	1.16357	4.75e-05	0.000313446
evm.model.chr16.438	265.564	-2.28511	0.310868	-7.35075	1.97e-13	1.44e-12	-2.24504	-2.2462	3.8117	3.18e-06	2.96e-05
evm.model.chr16.494	77.8781	-2.02742	0.516555	-3.92489	8.68e-05	0.000253754	-1.98894	-1.99273	2.08926	0.00244618	0.00942811
evm.model.chr16.53	12.7771	2.93937	0.957583	3.06957	0.00214366	0.0049538	2.94986	2.97486	-0.326503	0.00868932	0.028169
evm.model.chr16.587	20.366	-2.23032	0.622565	-3.58247	0.000340363	0.000906025	-2.23631	-2.24714	0.386924	0.00453944	0.0161269
evm.model.chr16.672	29.5277	-5.50191	1.00998	-5.44755	5.11e-08	2.27e-07	-5.34479	-5.46451	0.842283	6.61e-05	0.00041676
evm.model.chr16.788	784.615	14.8333	2.73297	5.42756	5.71e-08	2.53e-07	15.1674	144269492	5.37188	0.00134783	0.00561214
evm.model.chr16.789	6449.25	11.889	1.36243	8.72633	2.63e-18	2.74e-17	11.8876	11.9051	8.40734	1.67e-05	0.000125328
evm.model.chr16.792	81.5982	3.06196	0.340479	8.99309	2.4e-19	2.66e-18	3.12535	3.13019	2.14338	4.4e-07	5.37e-06
evm.model.chr16.793	149.14	4.32993	0.37649	11.5008	1.31e-30	2.46e-29	4.41376	4.4194	2.99645	4.07e-09	9.18e-08
evm.model.chr16.794	20.438	5.97816	1.39907	4.27294	1.93e-05	6.24e-05	5.3839	5.81775	0.284774	0.000131496	0.000754915
evm.model.chr16.795	119.863	4.10402	0.388837	10.5546	4.84e-26	7.54e-25	4.19783	4.20324	2.68676	1.55e-08	2.91e-07
evm.model.chr16.796	69.2422	3.62983	0.464555	7.81356	5.56e-15	4.55e-14	3.70929	3.71591	1.91576	1.61e-06	1.65e-05
evm.model.chr16.801	99.1044	3.91872	0.355772	11.0147	3.25e-28	5.55e-27	3.97593	3.98225	2.41453	5.09e-09	1.09e-07
evm.model.chr16.803	59.7854	3.10512	0.438248	7.0853	1.39e-12	9.5e-12	3.21758	3.22456	1.71646	2.92e-06	2.74e-05
evm.model.chr16.804	61.7038	4.12492	0.570395	7.23169	4.77e-13	3.38e-12	4.14796	4.1597	1.75683	5.7e-06	4.91e-05
evm.model.chr16.806	74.2131	4.49923	0.556742	8.08136	6.41e-16	5.68e-15	4.5202	4.53387	2.01114	2.25e-07	3.01e-06
evm.model.chr16.808	196.604	4.90113	0.289928	16.9046	4.16e-64	2.4e-62	4.98483	4.98995	3.38591	5.04e-12	3.34e-10
evm.model.chr16.827	169.988	5.40836	0.445973	12.1271	7.59e-34	1.65e-32	5.50967	5.52057	3.17989	1.32e-09	3.51e-08
evm.model.chr16.828	7.1144	4.21434	1.63033	2.58497	0.00973888	0.0194974	4.09405	4.19752	-1.07289	0.00827261	0.0269549
evm.model.chr16.829	2891.86	4.86002	0.178051	27.2957	4.77e-164	2.03e-161	4.95442	4.95574	7.26705	8.35e-16	4.71e-13
evm.model.chr16.97	143.93	2.74443	0.419898	6.53594	6.32e-11	3.75e-10	2.78257	2.78898	2.93999	1.01e-05	8.06e-05
evm.model.chr16.98	54.1411	2.7517	0.503193	5.46849	4.54e-08	2.02e-07	2.74013	2.74859	1.53029	8.48e-05	0.000517066
evm.model.chr17.101	733.526	2.71684	0.231645	11.7285	9.11e-32	1.8e-30	2.73562	2.73633	5.28211	3.81e-09	8.67e-08
evm.model.chr17.1022	3220.84	-1.69099	0.170567	-9.91395	3.62e-23	4.94e-22	-1.65473	-1.65478	7.38095	3.07e-07	3.94e-06
evm.model.chr17.1023	231.777	-1.64123	0.174466	-9.40712	5.1e-21	6.2e-20	-1.61328	-1.61392	3.62054	0.000481465	0.00231533
evm.model.chr17.1041	53.0934	2.00321	0.365046	5.48756	4.08e-08	1.83e-07	2.01755	2.02175	1.53421	0.000315171	0.00160462
evm.model.chr17.1047	90.7624	-1.92679	0.342233	-5.63005	1.8e-08	8.37e-08	-1.88246	-1.88548	2.32779	0.00333797	0.0123599
evm.model.chr17.1079	54.4005	-1.89616	0.522313	-3.63032	0.000283067	0.000762969	-1.87275	-1.87666	1.63324	0.00855143	0.0277675
evm.model.chr17.1080	1680.36	-1.98345	0.0831607	-23.8508	9.94e-126	2.09e-123	-1.9578	-1.95794	6.44772	1.54e-12	1.34e-10
evm.model.chr17.1082	6.78918	7.18548	1.45303	4.94516	7.61e-07	2.96e-06	7.49782	1.44269e+08	-1.14224	5.96e-05	0.000381006
evm.model.chr17.1085	269.034	-4.3759	0.20248	-21.6115	1.4e-103	1.9e-101	-4.34367	-4.34736	3.82767	7.34e-11	3.04e-09
evm.model.chr17.1086	42.5502	-1.98109	0.491882	-4.02757	5.64e-05	0.000169357	-1.95165	-1.95765	1.26465	0.00319695	0.0118856
evm.model.chr17.1092	8.88344	-3.73749	1.17638	-3.1771	0.00148756	0.00354789	-3.51388	-3.66169	-0.771479	0.00785856	0.0258254
evm.model.chr17.1096	98.8962	-4.40573	0.404676	-10.8871	1.33e-27	2.22e-26	-4.40682	-4.4205	2.45279	3.3e-08	5.64e-07
evm.model.chr17.1103	23.5659	-4.80555	0.848661	-5.6625	1.49e-08	6.99e-08	-4.68503	-4.76558	0.470465	7.96e-05	0.000489014
evm.model.chr17.1104	583.099	2.50566	0.240613	10.4136	2.15e-25	3.25e-24	2.54669	2.5474	4.94564	1.86e-08	3.43e-07
evm.model.chr17.1116	82.6796	-3.21362	0.586186	-5.48225	4.2e-08	1.88e-07	-3.18289	-3.19092	2.19812	9.48e-05	0.000569553
evm.model.chr17.1119	10.7696	-6.95362	1.49611	-4.64778	3.36e-06	1.2e-05	-7.54764	-1.44269e+08	-0.443224	0.000198213	0.00107483
evm.model.chr17.1120	13.7866	-3.14321	0.845036	-3.71961	0.00019953	0.000551447	-3.07293	-3.12298	-0.153954	0.0039931	0.0144484
evm.model.chr17.1122	52.2499	4.43132	0.954803	4.64108	3.47e-06	1.24e-05	4.3083	4.36483	1.45576	0.000300277	0.00153871
evm.model.chr17.1132	693.101	2.51882	0.144321	17.4529	3.27e-68	2.02e-66	2.54929	2.55004	5.19565	2.04e-12	1.66e-10
evm.model.chr17.1148	143.894	-3.48679	0.444318	-7.84753	4.24e-15	3.51e-14	-3.39589	-3.39982	2.95251	1.71e-06	1.74e-05
evm.model.chr17.1162	1902.18	1.97633	0.177266	11.1489	7.25e-29	1.27e-27	1.99708	1.99766	6.66262	7.47e-09	1.53e-07
evm.model.chr17.1164	763.608	2.45988	0.238757	10.3029	6.84e-25	1e-23	2.49779	2.49938	5.34716	2.82e-08	4.93e-07
evm.model.chr17.118	226.454	-4.45229	1.05698	-4.21229	2.53e-05	8.04e-05	-4.37412	-4.38111	3.58763	4.01e-05	0.000270387
evm.model.chr17.1187	29.301	10.1046	3.20875	3.14907	0.00163792	0.00387103	10.4165	1.44269e+08	0.709688	4.25e-05	0.000283801
evm.model.chr17.1198	23.1965	-3.78371	0.798892	-4.7362	2.18e-06	8e-06	-3.62333	-3.66105	0.520994	0.000874659	0.00385917
evm.model.chr17.12	48.795	-3.03153	0.689942	-4.39389	1.11e-05	3.73e-05	-2.98378	-3.0048	1.38447	0.00113441	0.00482313
evm.model.chr17.1201	305.827	-2.29724	0.203984	-11.2619	2.02e-29	3.61e-28	-2.25461	-2.25543	4.01069	2.84e-07	3.69e-06
evm.model.chr17.1204	43.5862	-2.61307	0.431346	-6.05795	1.38e-09	7.18e-09	-2.52173	-2.53358	1.33755	0.00026361	0.00137835
evm.model.chr17.1214	44.463	-2.68453	0.450252	-5.96227	2.49e-09	1.27e-08	-2.63099	-2.64334	1.31295	6.17e-05	0.000392386
evm.model.chr17.122	115.089	-1.97435	0.521948	-3.78266	0.000155162	0.000436117	-1.93704	-1.93898	2.65023	0.00234272	0.00906829
evm.model.chr17.1234	191.296	-3.45626	0.283063	-12.2102	2.74e-34	6.05e-33	-3.4202	-3.42322	3.34914	1.3e-09	3.48e-08
evm.model.chr17.1239	216.152	-1.67674	0.196421	-8.53642	1.38e-17	1.38e-16	-1.61659	-1.61749	3.52267	3.65e-06	3.33e-05
evm.model.chr17.1246	523.447	-1.70986	0.264354	-6.46807	9.93e-11	5.78e-10	-1.64317	-1.64346	4.77301	4.78e-05	0.000314977
evm.model.chr17.1255	118.368	-4.1762	0.510088	-8.18722	2.67e-16	2.42e-15	-4.06521	-4.07454	2.68975	4.73e-07	5.7e-06
evm.model.chr17.1258	66.4921	-4.02963	1.24646	-3.23287	0.00122553	0.00296643	-3.98957	-4.00967	1.90218	0.000105773	0.000625799
evm.model.chr17.1259	2539.01	11.9556	1.50165	7.96164	1.7e-15	1.45e-14	12.189	12.2481	7.06464	1.95e-05	0.000144147
evm.model.chr17.1262	17.9552	3.75836	1.09364	3.43658	0.000589119	0.00150563	3.66689	3.73892	-0.0469282	0.00515608	0.0179717
evm.model.chr17.127	65.2766	5.23102	0.802393	6.51928	7.06e-11	4.17e-10	5.24387	5.26098	1.82494	4.65e-06	4.12e-05
evm.model.chr17.1276	24.5943	1.82396	0.596332	3.05863	0.00222351	0.00511789	1.82358	1.83221	0.472697	0.0152204	0.0455575
evm.model.chr17.1280	241.191	1.58771	0.2594	6.12072	9.32e-10	4.93e-09	1.67158	1.67226	3.67709	4.52e-05	0.000299793
evm.model.chr17.1282	1222.8	3.87116	0.175171	22.0994	3.2e-108	4.8e-106	3.89876	3.90024	6.02099	8.21e-15	2.64e-12
evm.model.chr17.1290	82.4162	-2.88365	0.451737	-6.38348	1.73e-10	9.88e-10	-2.86076	-2.86531	2.1939	3.03e-05	0.000211552
evm.model.chr17.130	22.6753	-4.27277	0.764178	-5.59133	2.25e-08	1.04e-07	-4.19954	-4.26031	0.496825	8.51e-05	0.000518233
evm.model.chr17.1319	616.701	1.87174	0.192791	9.70867	2.77e-22	3.58e-21	1.90576	1.90599	5.01979	5.35e-08	8.6e-07
evm.model.chr17.1320	2671.61	2.10751	0.166984	12.621	1.62e-36	3.95e-35	2.16661	2.16683	7.15274	1.18e-09	3.22e-08
evm.model.chr17.133	6162.23	1.6475	0.142625	11.5513	7.27e-31	1.4e-29	1.74159	1.74161	8.33555	7.95e-09	1.61e-07
evm.model.chr17.1346	34.3489	2.19879	0.715095	3.07482	0.00210627	0.00487443	2.16778	2.21408	0.867901	0.0145343	0.0437492
evm.model.chr17.1347	12.7784	-3.95215	0.911406	-4.33632	1.45e-05	4.77e-05	-3.8652	-3.93278	-0.19979	0.00127137	0.00533536
evm.model.chr17.1353	313.129	-7.99214	1.05573	-7.57022	3.73e-14	2.89e-13	-7.93037	-7.98123	4.04417	9.21e-10	2.63e-08
evm.model.chr17.1375	3037.73	1.68891	0.217676	7.75882	8.57e-15	6.93e-14	1.70963	1.70987	7.34074	6.45e-06	5.47e-05
evm.model.chr17.1378	1206.6	-1.84774	0.129306	-14.2896	2.54e-46	8.45e-45	-1.7575	-1.75768	5.97707	1.01e-09	2.82e-08
evm.model.chr17.140	890.329	3.30608	0.186564	17.7209	2.89e-70	1.94e-68	3.34927	3.35303	5.57212	3.09e-12	2.34e-10
evm.model.chr17.1413	22.1223	3.0722	0.839525	3.65945	0.000252756	0.000686603	3.14384	3.16531	0.342098	0.00228385	0.00888042
evm.model.chr17.1429	27.255	5.77021	0.846797	6.81416	9.48e-12	6.05e-11	5.63463	5.78668	0.542303	1.04e-05	8.28e-05
evm.model.chr17.1441	278.044	-3.63985	0.403142	-9.02871	1.74e-19	1.95e-18	-3.61197	-3.61461	3.87624	6.6e-08	1.04e-06
evm.model.chr17.1446	147.447	1.53336	0.265588	5.77346	7.77e-09	3.76e-08	1.56838	1.56914	2.97746	0.000192416	0.00104655
evm.model.chr17.1447	47.1972	10.7953	2.08943	5.16661	2.38e-07	9.77e-07	11.1298	144269488	1.36608	1.26e-05	9.77e-05
evm.model.chr17.1467	34.5777	1.6689	0.522978	3.19115	0.00141707	0.00338986	1.66346	1.67296	0.928235	0.015977	0.0474837
evm.model.chr17.149	105.97	-2.90836	0.370213	-7.85591	3.97e-15	3.3e-14	-2.88052	-2.88559	2.53361	1.28e-06	1.35e-05
evm.model.chr17.1495	15.9132	-2.77058	0.725406	-3.81935	0.000133804	0.000380398	-2.72637	-2.75642	0.0796661	0.00248192	0.00954349
evm.model.chr17.152	349.721	4.51655	0.550646	8.20228	2.36e-16	2.14e-15	4.43943	4.50148	4.208	1.24e-07	1.77e-06
evm.model.chr17.158	94.4164	2.72537	0.467377	5.8312	5.5e-09	2.7e-08	2.72353	2.73963	2.30277	4.02e-05	0.000271085
evm.model.chr17.1610	22.5196	-3.1535	0.919481	-3.42965	0.00060436	0.00154156	-3.10023	-3.14066	0.407917	0.00611733	0.0208331
evm.model.chr17.1616	79.4419	-1.84135	0.403017	-4.56891	4.9e-06	1.72e-05	-1.81947	-1.82284	2.1079	0.000907505	0.00397567
evm.model.chr17.1619	90.6327	-2.14118	0.375565	-5.70124	1.19e-08	5.65e-08	-2.05811	-2.0641	2.26922	0.00020011	0.00108362
evm.model.chr17.1627	107.949	-2.95349	0.413339	-7.14546	8.97e-13	6.22e-12	-2.92183	-2.92713	2.55956	4.51e-06	4.01e-05
evm.model.chr17.1639	4.87627	-4.48916	1.35485	-3.31339	0.000921719	0.00227631	-4.24387	-4.47194	-1.36546	0.00155424	0.00636029
evm.model.chr17.164	17.3942	-2.21865	0.716339	-3.0972	0.00195356	0.00455394	-2.20635	-2.22704	0.170026	0.0143107	0.0431813
evm.model.chr17.1716	483.296	3.55982	0.21673	16.4251	1.26e-60	6.55e-59	3.56506	3.56774	4.68268	1.87e-12	1.57e-10
evm.model.chr17.1717	60.3743	3.94028	0.558916	7.04986	1.79e-12	1.22e-11	3.95487	3.98198	1.69232	1.54e-06	1.59e-05
evm.model.chr17.172	633.371	2.75476	0.536875	5.13111	2.88e-07	1.17e-06	2.77999	2.78152	5.0752	0.00011948	0.00069523
evm.model.chr17.176	49.5265	2.3923	0.67613	3.53822	0.000402831	0.00106011	2.49932	2.50348	1.45076	0.00263068	0.0100373
evm.model.chr17.1799	1362.07	-4.57071	0.234313	-19.5069	9.59e-85	9.25e-83	-4.51355	-4.51453	6.14103	1.18e-12	1.1e-10
evm.model.chr17.1845	179.262	-4.09859	0.447025	-9.16859	4.79e-20	5.49e-19	-4.05758	-4.06349	3.25888	3.57e-08	6.02e-07
evm.model.chr17.1856	52.3953	-2.15131	0.402079	-5.35046	8.77e-08	3.79e-07	-2.10724	-2.11353	1.53317	0.000284334	0.00146815
evm.model.chr17.1981	77.5011	11.5873	4.21425	2.74955	0.00596771	0.0125394	11.9057	1.44269e+08	2.06384	1.3e-06	1.37e-05
evm.model.chr17.202	50.7463	2.53833	0.615958	4.12095	3.77e-05	0.000116896	2.4498	2.45796	1.43488	0.0014639	0.00602806
evm.model.chr17.2038	6.91782	-3.57864	1.26424	-2.83067	0.00464505	0.0100078	-3.40239	-3.55062	-1.07896	0.0124553	0.0383802
evm.model.chr17.207	130.234	2.8717	0.441005	6.51171	7.43e-11	4.38e-10	2.90957	2.9116	2.80209	1.04e-05	8.28e-05
evm.model.chr17.218	99.496	-1.67514	0.306802	-5.45999	4.76e-08	2.12e-07	-1.60746	-1.60966	2.44913	0.00293798	0.0110497
evm.model.chr17.235	6.50818	-6.65868	1.73806	-3.83109	0.000127575	0.000363635	-7.26682	-1.44269e+08	-0.960883	0.000469331	0.0022628
evm.model.chr17.238	9395.8	1.87992	0.141724	13.2646	3.71e-40	1.03e-38	1.92229	1.92245	8.97257	8.58e-10	2.49e-08
evm.model.chr17.243	1380.89	2.44116	0.18924	12.8998	4.51e-38	1.17e-36	2.57099	2.57125	6.19111	2.8e-10	9.5e-09
evm.model.chr17.244	9.23218	-5.12045	1.25232	-4.08877	4.34e-05	0.00013295	-4.85058	-5.08207	-0.688161	0.000369803	0.00184705
evm.model.chr17.246	45.3888	-1.588	0.459413	-3.45659	0.000547062	0.00140713	-1.5456	-1.54929	1.35156	0.0126276	0.0388144
evm.model.chr17.248	111.801	-2.02865	0.379677	-5.34308	9.14e-08	3.94e-07	-2.01229	-2.01481	2.59566	0.00020046	0.00108462
evm.model.chr17.250	5924.04	-1.86369	0.114721	-16.2454	2.41e-59	1.2e-57	-1.79184	-1.79187	8.25743	3.03e-10	1.02e-08
evm.model.chr17.253	34.4247	-2.79154	0.470364	-5.93485	2.94e-09	1.49e-08	-2.74072	-2.75156	1.03488	0.000131954	0.000757327
evm.model.chr17.254	203.658	4.49304	0.414889	10.8295	2.5e-27	4.13e-26	4.49184	4.49788	3.43415	6.2e-09	1.3e-07
evm.model.chr17.273	4602.3	2.68047	0.11563	23.1815	6.99e-119	1.28e-116	2.68288	2.683	7.93278	2.47e-14	5.71e-12
evm.model.chr17.302	604.589	-2.68274	0.173339	-15.4768	4.97e-54	2.12e-52	-2.65131	-2.65193	4.97716	4.12e-10	1.33e-08
evm.model.chr17.31	350.845	-2.3967	0.180657	-13.2666	3.62e-40	1e-38	-2.36953	-2.37037	4.20637	6.21e-10	1.9e-08
evm.model.chr17.314	5253.89	-7.0886	0.655723	-10.8104	3.07e-27	5.05e-26	-6.98723	-6.98874	8.07481	2.08e-11	1.05e-09
evm.model.chr17.315	5888.25	2.91893	0.166632	17.5172	1.06e-68	6.66e-67	2.96852	2.96872	8.29289	1.48e-12	1.31e-10
evm.model.chr17.316	147.541	2.04012	0.305669	6.67429	2.48e-11	1.53e-10	2.04316	2.0492	2.9565	1.17e-05	9.19e-05
evm.model.chr17.328	151.549	-2.21451	0.29712	-7.45324	9.11e-14	6.84e-13	-2.17352	-2.17542	3.02187	5.43e-06	4.7e-05
evm.model.chr17.329	888.995	-4.59304	0.139769	-32.8618	7.74e-237	7e-234	-4.56945	-4.57084	5.52342	1.67e-13	2.43e-11
evm.model.chr17.331	2132.92	9.58477	1.28315	7.46972	8.04e-14	6.07e-13	9.60399	9.61455	6.81081	8.18e-06	6.74e-05
evm.model.chr17.334	218.305	-3.47208	0.222306	-15.6185	5.45e-55	2.41e-53	-3.47789	-3.48069	3.53628	2.8e-10	9.5e-09
evm.model.chr17.339	6.00855	-6.87479	1.78448	-3.85254	0.000116901	0.000335322	-7.46704	-1.44269e+08	-1.16931	0.000799602	0.00357432
evm.model.chr17.35	131.358	-1.66657	0.348611	-4.7806	1.75e-06	6.49e-06	-1.62777	-1.6291	2.82254	0.000734658	0.0033216
evm.model.chr17.355	32.9974	2.39557	0.640517	3.74006	0.000183974	0.000511438	2.39038	2.39757	0.921411	0.00475642	0.016774
evm.model.chr17.361	10.3843	3.58291	1.09964	3.25825	0.001121	0.00273215	3.38521	3.57058	-0.71564	0.00240272	0.00927689
evm.model.chr17.362	141.986	2.4824	0.277489	8.94594	3.69e-19	4.03e-18	2.46357	2.46693	2.9166	1.77e-07	2.44e-06
evm.model.chr17.364	316.335	3.37227	0.254908	13.2293	5.94e-40	1.63e-38	3.39564	3.39772	4.07081	1.74e-10	6.27e-09
evm.model.chr17.377	103.104	3.89202	1.25483	3.10163	0.00192457	0.0044939	3.55987	4.06771	2.44955	0.000232422	0.00123489
evm.model.chr17.392	1790.08	2.55178	0.148697	17.1609	5.21e-66	3.11e-64	2.59974	2.60077	6.58046	2.48e-12	1.98e-10
evm.model.chr17.399	32.3788	-4.80952	0.885792	-5.42963	5.65e-08	2.5e-07	-4.72368	-4.786	0.938561	6.02e-05	0.000384046
evm.model.chr17.402	315.34	-2.07919	0.215971	-9.62714	6.14e-22	7.83e-21	-2.04824	-2.04905	4.05467	1.29e-07	1.84e-06
evm.model.chr17.428	46.3919	2.07779	0.47703	4.35568	1.33e-05	4.39e-05	2.09036	2.10179	1.32191	0.00125892	0.00528987
evm.model.chr17.442	242.048	4.9612	1.25126	3.96495	7.34e-05	0.000217191	5.34643	1.44269e+08	3.67358	5.13e-05	0.000335626
evm.model.chr17.464	1139.77	-1.88315	0.130278	-14.4549	2.33e-47	8.06e-46	-1.8629	-1.86306	5.88499	1.46e-09	3.84e-08
evm.model.chr17.47	21.8611	2.85304	0.59166	4.8221	1.42e-06	5.34e-06	2.91141	2.92662	0.327935	0.000392153	0.00194442
evm.model.chr17.482	95.3656	-1.52605	0.29684	-5.14099	2.73e-07	1.11e-06	-1.52081	-1.52256	2.37039	0.00071782	0.0032589
evm.model.chr17.484	25.2042	-3.73176	0.77932	-4.78848	1.68e-06	6.25e-06	-3.64012	-3.7074	0.544175	0.000270408	0.00140977
evm.model.chr17.485	42.4256	-4.60854	0.627944	-7.3391	2.15e-13	1.57e-12	-4.55044	-4.5833	1.31234	1.01e-05	8.05e-05
evm.model.chr17.49	1688.37	-2.22569	0.107605	-20.6838	4.85e-95	5.61e-93	-2.18433	-2.1846	6.46998	1.79e-12	1.51e-10
evm.model.chr17.496	26.7389	4.34874	1.1625	3.74086	0.000183393	0.000510094	4.41099	4.44152	0.556734	0.00238799	0.00922724
evm.model.chr17.498	696.212	1.9804	0.102662	19.2904	6.46e-83	5.93e-81	2.03057	2.03096	5.20315	1.89e-12	1.58e-10
evm.model.chr17.505	7.56282	-6.78334	1.53613	-4.41586	1.01e-05	3.38e-05	-7.36864	-1.44269e+08	-0.860472	0.00020314	0.00109763
evm.model.chr17.507	4293.43	3.27807	0.175668	18.6606	1.04e-77	8.36e-76	3.40927	3.40942	7.82772	1.54e-12	1.34e-10
evm.model.chr17.51	8.65553	-4.06611	1.66147	-2.44729	0.0143933	0.0276869	-3.89216	-3.98666	-0.739985	0.0108767	0.0342426
evm.model.chr17.529	53.9109	-3.96259	0.652039	-6.07723	1.22e-09	6.39e-09	-3.85377	-3.90562	1.52732	2.46e-05	0.000177038
evm.model.chr17.531	627.607	-3.27321	0.211671	-15.4637	6.1e-54	2.59e-52	-3.21147	-3.2123	5.03408	1.59e-11	8.53e-10
evm.model.chr17.535	695.23	-2.93796	0.271951	-10.8033	3.32e-27	5.44e-26	-2.89175	-2.89394	5.19501	1.22e-08	2.36e-07
evm.model.chr17.537	170.279	3.19446	0.465343	6.86475	6.66e-12	4.31e-11	3.24531	3.24714	3.18185	1.75e-06	1.77e-05
evm.model.chr17.56	402.772	-1.71361	0.188726	-9.07989	1.09e-19	1.23e-18	-1.68237	-1.68279	4.40083	7.91e-07	8.92e-06
evm.model.chr17.567	1814.97	3.3074	0.19634	16.8453	1.14e-63	6.5e-62	3.40374	3.404	6.57857	1.74e-11	9.17e-10
evm.model.chr17.581	23.8133	2.3531	0.672949	3.4967	0.000471058	0.00122526	2.41686	2.4348	0.409483	0.00434248	0.0155024
evm.model.chr17.583	275.252	6.67874	0.816055	8.18419	2.74e-16	2.48e-15	6.65968	6.67165	3.86618	4.16e-07	5.09e-06
evm.model.chr17.587	31.0861	-2.46404	0.557087	-4.42309	9.73e-06	3.28e-05	-2.43139	-2.43906	0.891676	0.00138168	0.00573013
evm.model.chr17.588	69.161	-2.15937	0.377439	-5.72111	1.06e-08	5.05e-08	-2.13866	-2.143	1.93577	0.000155252	0.000874693
evm.model.chr17.594	150.68	-2.60585	0.245453	-10.6165	2.5e-26	3.95e-25	-2.58152	-2.58388	3.02056	2.18e-06	2.14e-05
evm.model.chr17.600	130.756	3.10903	0.342313	9.08242	1.06e-19	1.2e-18	3.13013	3.1366	2.80401	7.57e-08	1.16e-06
evm.model.chr17.601	9.03857	5.34082	1.26582	4.21924	2.45e-05	7.81e-05	5.18335	5.33888	-0.840569	0.000446642	0.00217206
evm.model.chr17.609	524.373	-2.81856	0.280265	-10.0568	8.58e-24	1.2e-22	-2.78292	-2.78398	4.78423	5.12e-08	8.27e-07
evm.model.chr17.613	29.1508	3.09953	0.451866	6.85941	6.91e-12	4.47e-11	3.07481	3.08852	0.71357	2.7e-05	0.000191467
evm.model.chr17.626	7.52196	-3.85271	1.47505	-2.61192	0.00900355	0.0181562	-3.70343	-3.78183	-0.833775	0.00693524	0.0232064
evm.model.chr17.65	14199.4	5.27353	0.107739	48.9474	0	0	5.30074	5.30218	9.56947	3.28e-21	6.48e-17
evm.model.chr17.672	78.9344	-2.07964	0.498352	-4.17303	3.01e-05	9.46e-05	-2.02294	-2.02665	2.10277	0.00192793	0.0076486
evm.model.chr17.674	54.6052	8.68959	1.07699	8.06841	7.12e-16	6.29e-15	8.48105	8.68854	1.56713	7.22e-08	1.12e-06
evm.model.chr17.679	137.18	4.16969	0.36915	11.2954	1.38e-29	2.48e-28	4.25217	4.26367	2.86814	1.44e-09	3.8e-08
evm.model.chr17.713	121.398	2.0575	0.252144	8.16003	3.35e-16	3.02e-15	2.06874	2.07177	2.68338	1.41e-06	1.47e-05
evm.model.chr17.714	98.6707	-6.63845	0.644739	-10.2963	7.32e-25	1.07e-23	-6.54734	-6.61026	2.4265	3.28e-09	7.62e-08
evm.model.chr17.718	1070.01	1.56954	0.10535	14.8983	3.38e-50	1.27e-48	1.60135	1.60184	5.83246	3.4e-10	1.13e-08
evm.model.chr17.755	617.078	12.3547	2.25002	5.49093	4e-08	1.8e-07	12.3464	12.6437	5.02684	0.000302508	0.00154893
evm.model.chr17.757	396.597	13.8964	3.14397	4.42001	9.87e-06	3.32e-05	14.2298	1.44269e+08	4.39028	0.00474607	0.0167405
evm.model.chr17.781	1409.33	-2.44748	0.181775	-13.4644	2.53e-41	7.28e-40	-2.39001	-2.39027	6.20313	7.41e-10	2.21e-08
evm.model.chr17.789	462.119	1.64742	0.237106	6.94804	3.7e-12	2.45e-11	1.67455	1.67552	4.61813	9.14e-06	7.41e-05
evm.model.chr17.795	54.7916	4.90842	0.704957	6.96272	3.34e-12	2.22e-11	4.88557	4.97491	1.51634	1.74e-06	1.76e-05
evm.model.chr17.796	162.712	2.39613	0.325974	7.35067	1.97e-13	1.44e-12	2.50696	2.51392	3.10261	8.52e-07	9.5e-06
evm.model.chr17.797	43.0378	2.24319	0.476757	4.7051	2.54e-06	9.23e-06	2.27134	2.27785	1.23494	0.000616283	0.00286511
evm.model.chr17.801	13.2449	-3.24266	0.84298	-3.84666	0.000119741	0.000342948	-3.16534	-3.21598	-0.18403	0.00169022	0.00684161
evm.model.chr17.809	10.8909	-6.96707	1.41993	-4.90662	9.27e-07	3.56e-06	-7.56626	-1.44269e+08	-0.422818	0.000109711	0.000644468
evm.model.chr17.810	27.9634	-1.98923	0.47291	-4.20637	2.6e-05	8.24e-05	-1.99093	-1.99905	0.736483	0.00344872	0.0127163
evm.model.chr17.823	1266.41	1.61641	0.0996993	16.2129	4.09e-59	2.02e-57	1.64879	1.64899	6.06975	2.32e-10	8.03e-09
evm.model.chr17.827	440.704	-2.13741	0.125003	-17.0988	1.51e-65	8.95e-64	-2.12055	-2.12111	4.52762	3.4e-09	7.84e-08
evm.model.chr17.831	580.93	2.65441	0.231769	11.4528	2.28e-30	4.23e-29	2.69287	2.69607	4.95217	3.05e-09	7.21e-08
evm.model.chr17.832	16.1132	-3.70073	0.908896	-4.07168	4.67e-05	0.000142235	-3.58197	-3.65816	-0.0464255	0.00295995	0.0111176
evm.model.chr17.834	124.015	2.36971	0.859305	2.75771	0.00582079	0.0122705	2.40072	2.40206	2.73295	0.00161997	0.00659103
evm.model.chr17.856	123.098	2.29915	0.305387	7.52866	5.13e-14	3.93e-13	2.33461	2.33781	2.70978	2.64e-06	2.51e-05
evm.model.chr17.862	3.7607	-6.0196	1.90837	-3.15431	0.00160876	0.00381075	-6.62345	-1.44269e+08	-1.54521	0.000766089	0.00344635
evm.model.chr17.863	1545.42	-2.04106	0.115131	-17.7281	2.55e-70	1.72e-68	-2.01399	-2.0142	6.34103	2.25e-11	1.11e-09
evm.model.chr17.868	35.3483	-1.60293	0.469378	-3.41501	0.000637804	0.00161972	-1.55125	-1.55898	0.998854	0.0110743	0.0347535
evm.model.chr17.887	5230.17	-1.9627	0.094933	-20.6746	5.87e-95	6.75e-93	-1.84727	-1.84732	8.09979	1.18e-12	1.1e-10
evm.model.chr17.888	91.8183	-5.13794	0.468056	-10.9772	4.92e-28	8.35e-27	-5.07373	-5.105	2.34412	5.31e-08	8.55e-07
evm.model.chr17.897	5513.96	-2.65221	0.0914425	-29.0042	5.83e-185	3.03e-182	-2.59376	-2.59382	8.15491	3.96e-15	1.43e-12
evm.model.chr17.899	9107.09	2.08182	0.18804	11.0711	1.73e-28	3e-27	2.10849	2.10863	8.92691	2.94e-08	5.1e-07
evm.model.chr17.904	2258.08	3.16907	0.128641	24.635	5.32e-134	1.22e-131	3.19963	3.20063	6.91478	5.69e-16	3.4e-13
evm.model.chr17.906	130.253	-5.25353	0.322512	-16.2894	1.17e-59	5.87e-58	-5.1839	-5.19727	2.81841	1.3e-10	5.01e-09
evm.model.chr17.92	25.8083	2.19091	0.537079	4.07931	4.52e-05	0.000138092	2.20658	2.21226	0.55559	0.00433745	0.0154896
evm.model.chr17.929	373.595	1.51824	0.15508	9.79004	1.24e-22	1.65e-21	1.55699	1.55772	4.30921	2.91e-07	3.77e-06
evm.model.chr17.93	500.745	-2.50134	0.195309	-12.8071	1.5e-37	3.82e-36	-2.45848	-2.4592	4.71476	5.67e-10	1.77e-08
evm.model.chr17.94	1188.01	-1.79528	0.157027	-11.433	2.86e-30	5.3e-29	-1.75333	-1.75351	5.95784	1.22e-08	2.36e-07
evm.model.chr17.947	53.5195	-1.87663	0.549195	-3.41706	0.000633012	0.00160853	-1.86245	-1.86585	1.61203	0.0136667	0.0415301
evm.model.chr17.95	63.3459	-2.26964	0.497696	-4.56029	5.11e-06	1.79e-05	-2.22154	-2.22595	1.81642	0.00164066	0.00666283
evm.model.chr17.954	10.5738	-6.92797	1.84373	-3.75759	0.000171559	0.000478777	-7.53139	-1.44269e+08	-0.454403	0.00136952	0.00568566
evm.model.chr17.96	37.2854	-2.02253	0.615918	-3.28376	0.00102433	0.00251215	-1.95634	-1.9728	1.03522	0.012402	0.038234
evm.model.chr17.962	1987.37	1.87335	0.113473	16.5092	3.15e-61	1.67e-59	1.89033	1.89059	6.72505	1.7e-11	8.95e-10
evm.model.chr17.97	72.5399	-1.58616	0.367232	-4.31921	1.57e-05	5.12e-05	-1.6033	-1.6064	1.97518	0.00151202	0.00620422
evm.model.chr17.984	552.154	3.81224	0.500677	7.61417	2.65e-14	2.08e-13	3.83774	3.83862	4.86459	1.38e-06	1.44e-05
evm.model.chr17.995	4.83475	6.43535	2.07723	3.09804	0.00194804	0.00454311	6.74588	1.44269e+08	-1.54501	0.00365223	0.0133818
evm.model.chr17.997	129.216	3.85198	0.334266	11.5237	1e-30	1.9e-29	3.85211	3.86452	2.77781	3.11e-09	7.31e-08
evm.model.chr17.998	239.902	6.52533	0.439902	14.8336	8.89e-50	3.3e-48	6.50247	6.54876	3.671	3.73e-12	2.7e-10
evm.model.chr18.1000	994.961	-1.965	0.142241	-13.8146	2.08e-43	6.39e-42	-1.96846	-1.96884	5.71153	3.34e-10	1.11e-08
evm.model.chr18.1009	6886.44	1.81161	0.11876	15.2543	1.54e-52	6.17e-51	1.86113	1.86116	8.50244	8.42e-11	3.42e-09
evm.model.chr18.1022	637.516	-3.02044	0.171551	-17.6067	2.19e-69	1.41e-67	-2.95695	-2.95772	5.05296	1.1e-11	6.36e-10
evm.model.chr18.1029	278.044	-2.67482	0.341489	-7.8328	4.77e-15	3.93e-14	-2.61072	-2.61205	3.87686	2.45e-06	2.37e-05
evm.model.chr18.1033	36.1966	4.22357	0.570882	7.39832	1.38e-13	1.02e-12	4.25855	4.27579	1.01885	8.74e-06	7.15e-05
evm.model.chr18.1036	70.4812	11.3984	3.45396	3.30009	0.00096653	0.00237991	11.7043	1.44269e+08	1.9285	9.79e-05	0.000586421
evm.model.chr18.1037	22.0352	1.88344	0.569272	3.30851	0.000937942	0.00231363	1.91281	1.92856	0.291245	0.00987629	0.0314795
evm.model.chr18.1041	244.723	2.26488	0.400694	5.6524	1.58e-08	7.4e-08	2.29049	2.29271	3.70494	9.99e-05	0.000596615
evm.model.chr18.1048	46.6226	2.78663	0.581476	4.79233	1.65e-06	6.14e-06	2.79569	2.80067	1.36615	0.000541168	0.00256296
evm.model.chr18.1050	13.5788	-3.7661	1.22885	-3.06473	0.00217867	0.00502635	-3.80027	-3.84583	-0.181373	0.00366317	0.0134119
evm.model.chr18.1091	6.8219	4.88033	1.3929	3.50373	0.000458789	0.00119513	4.76992	4.89466	-1.07905	0.000839848	0.00372806
evm.model.chr18.1093	3.75897	6.26742	2.77129	2.26156	0.0237249	0.0431907	6.60757	1.44269e+08	-1.82661	0.00707734	0.0235979
evm.model.chr18.1094	1022.69	2.38197	0.151868	15.6845	1.93e-55	8.61e-54	2.48442	2.48468	5.75189	8.78e-10	2.53e-08
evm.model.chr18.1096	542.022	-5.40789	0.185915	-29.088	5.09e-186	2.79e-183	-5.38314	-5.38838	4.82039	2.02e-16	1.53e-13
evm.model.chr18.1107	45.0702	-8.77894	1.23581	-7.1038	1.21e-12	8.35e-12	-9.37041	-1.44269e+08	1.4118	3.58e-07	4.48e-06
evm.model.chr18.1112	1459.01	-2.44875	0.364398	-6.71999	1.82e-11	1.13e-10	-2.40594	-2.40615	6.23743	2.29e-06	2.23e-05
evm.model.chr18.1116	276.631	-2.06873	0.181454	-11.4008	4.14e-30	7.64e-29	-1.98979	-1.99042	3.86693	6.12e-06	5.22e-05
evm.model.chr18.1124	83.6053	1.94567	0.381184	5.10429	3.32e-07	1.34e-06	1.97504	1.97882	2.16144	0.000244479	0.00128889
evm.model.chr18.1127	362.384	4.42712	0.291586	15.1829	4.59e-52	1.82e-50	4.48722	4.49879	4.26495	3.64e-12	2.66e-10
evm.model.chr18.1129	392.512	-2.37041	0.385618	-6.14706	7.89e-10	4.21e-09	-2.34956	-2.35417	4.36948	0.000129552	0.000745924
evm.model.chr18.1144	29.6073	2.7011	0.809864	3.33525	0.000852221	0.00211546	2.71093	2.71891	0.763438	0.00451556	0.0160507
evm.model.chr18.1150	9.59171	-7.0282	1.44693	-4.85731	1.19e-06	4.52e-06	-7.6229	-1.44269e+08	-0.544406	0.000109445	0.00064386
evm.model.chr18.1155	29.1333	-7.65734	1.28916	-5.93979	2.85e-09	1.44e-08	-8.24964	-1.44269e+08	0.83422	1.54e-05	0.000117187
evm.model.chr18.1159	4.5089	-3.45006	1.23299	-2.79813	0.00514002	0.0109552	-3.32221	-3.43534	-1.44161	0.00599098	0.0204699
evm.model.chr18.1161	238.436	-3.22977	0.26464	-12.2044	2.94e-34	6.47e-33	-3.19602	-3.19848	3.65893	2.23e-09	5.47e-08
evm.model.chr18.1176	232.228	-2.01687	0.136086	-14.8206	1.08e-49	3.98e-48	-1.9938	-1.99447	3.62024	3.96e-09	8.98e-08
evm.model.chr18.1178	439.812	1.78475	0.180235	9.90234	4.07e-23	5.53e-22	1.73309	1.73368	4.54162	7.82e-07	8.84e-06
evm.model.chr18.1180	203.094	-1.65559	0.350936	-4.71764	2.39e-06	8.71e-06	-1.63351	-1.63443	3.43435	0.000598883	0.00278947
evm.model.chr18.1182	49.8938	1.71191	0.45099	3.79589	0.000147115	0.000415461	1.76171	1.76416	1.47753	0.0128519	0.0394364
evm.model.chr18.1193	5.56404	-6.34977	1.88537	-3.36792	0.000757368	0.00189903	-7.00523	-1.44269e+08	-1.16752	0.00133996	0.00558172
evm.model.chr18.1201	49.263	2.30182	0.585822	3.92921	8.52e-05	0.000249514	2.32308	2.32651	1.44962	0.00198616	0.00785593
evm.model.chr18.1205	10.2447	-3.25377	1.0279	-3.16545	0.00154842	0.00368038	-3.1672	-3.21644	-0.462626	0.00619946	0.0210547
[truncated: 3,019 more rows]

## Sheet: R-V
Supplementary Data 3e. By using DESeq2 and/or EdgeR pipeline, pairwise comparison between ripening stage (R) and véraison stage (V) in C5 genotype resulted in 5659 non-redundant differentially expressed genes (DEGs), with log2fold >1.5 or < -1.5.
GENEID	baseMean	log2FoldChange	lfcSE	stat	pvalue	padj	logFC	unshrunk.logFC	logCPM	PValue	FDR
evm.model.chr1.100	35.4307	1.91241	0.478423	3.99733	6.41e-05	0.000175764	1.91204	1.92453	0.944589	0.00329084	0.0108917
evm.model.chr1.1003	25.6276	-3.71914	1.2282	-3.02813	0.00246074	0.00530112	-3.47968	-3.67704	0.656094	0.00776164	0.0233701
evm.model.chr1.101	25.8652	-3.74299	0.537493	-6.96379	3.31e-12	1.93e-11	-3.64439	-3.67399	0.597875	4.33e-06	3.02e-05
evm.model.chr1.1016	31.6817	-2.16606	0.451974	-4.79244	1.65e-06	5.53e-06	-2.13616	-2.14805	0.857022	0.000703987	0.00279514
evm.model.chr1.1031	486.837	-8.67843	1.18592	-7.31791	2.52e-13	1.59e-12	-9.41574	-1.44269e+08	4.66643	1.93e-09	3.36e-08
evm.model.chr1.1033	396.518	2.73741	0.201493	13.5856	4.87e-42	1.21e-40	2.76412	2.76557	4.39073	1.17e-10	3.11e-09
evm.model.chr1.1042	257.601	2.0886	0.293396	7.11871	1.09e-12	6.57e-12	2.09008	2.09223	3.76143	4.56e-06	3.16e-05
evm.model.chr1.1054	9.43155	-4.50405	1.32054	-3.41077	0.000647802	0.00154126	-4.18642	-4.38917	-0.685794	0.00213157	0.00742047
evm.model.chr1.1063	20.8055	2.52527	0.767459	3.29043	0.00100034	0.00230503	2.5502	2.56834	0.170476	0.0104494	0.0302933
evm.model.chr1.1065	3087.29	3.04042	0.160556	18.9368	5.67e-80	3.86e-78	3.07148	3.07167	7.36744	2.63e-13	2e-11
evm.model.chr1.1068	220.678	-4.95259	0.456266	-10.8546	1.9e-27	2.67e-26	-4.91783	-4.92286	3.55245	7.23e-09	1.05e-07
evm.model.chr1.1069	29.9207	-4.80995	0.811875	-5.9245	3.13e-09	1.41e-08	-4.70664	-4.75562	0.767183	6.04e-05	0.000315946
evm.model.chr1.1074	501.948	-2.67544	0.193776	-13.8068	2.32e-43	5.93e-42	-2.62016	-2.6214	4.7229	3.19e-10	7.35e-09
evm.model.chr1.1077	34.3948	-3.32618	0.603409	-5.51232	3.54e-08	1.43e-07	-3.26877	-3.28907	0.961035	0.000245253	0.00109334
evm.model.chr1.1081	60.6395	-6.68955	0.786178	-8.50895	1.76e-17	1.45e-16	-6.56983	-6.68077	1.75972	7.05e-09	1.03e-07
evm.model.chr1.1083	1819.06	-11.8042	0.650193	-18.1549	1.17e-73	6.73e-72	-11.7351	-11.8253	6.56731	2.6e-20	2.56e-16
evm.model.chr1.1127	36.0577	-2.31604	0.477265	-4.85273	1.22e-06	4.16e-06	-2.27269	-2.28422	1.02567	0.000631879	0.00253646
evm.model.chr1.1130	285.752	-1.6951	0.20074	-8.44424	3.06e-17	2.5e-16	-1.6664	-1.66764	3.91561	1.8e-06	1.38e-05
evm.model.chr1.1133	136.021	-10.3835	1.19621	-8.68031	3.95e-18	3.42e-17	-11.134	-144269488	2.87662	1.69e-12	8.78e-11
evm.model.chr1.1136	196.662	-5.44203	0.719926	-7.55915	4.06e-14	2.71e-13	-5.39135	-5.39877	3.38719	1.48e-07	1.49e-06
evm.model.chr1.1144	49.239	1.66364	0.368546	4.51406	6.36e-06	1.99e-05	1.72516	1.72906	1.3993	0.00130201	0.00481435
evm.model.chr1.1146	842.803	-1.90116	0.108572	-17.5106	1.19e-68	6.03e-67	-1.87034	-1.87078	5.4633	3.93e-11	1.25e-09
evm.model.chr1.1152	1985.1	2.49471	0.223043	11.1849	4.84e-29	7.26e-28	2.53461	2.53476	6.72673	1.76e-08	2.28e-07
evm.model.chr1.1157	264.08	-3.61332	0.288739	-12.5142	6.25e-36	1.24e-34	-3.57139	-3.5754	3.80523	3.69e-09	5.84e-08
evm.model.chr1.1163	708.826	-8.38907	0.958374	-8.75344	2.07e-18	1.81e-17	-8.22351	-8.33499	5.2033	1.52e-10	3.88e-09
evm.model.chr1.1166	71.631	-6.44398	1.14341	-5.63576	1.74e-08	7.24e-08	-6.16955	-6.3807	1.99095	1.52e-06	1.18e-05
evm.model.chr1.1168	148.342	-4.41068	0.34781	-12.6813	7.51e-37	1.55e-35	-4.31772	-4.33215	2.99515	9.2e-11	2.54e-09
evm.model.chr1.1169	67.0438	-6.31817	1.24147	-5.08927	3.59e-07	1.31e-06	-7.06816	-1.44269e+08	1.92165	1.48e-05	9.01e-05
evm.model.chr1.1172	137.199	-3.64398	0.597261	-6.10115	1.05e-09	4.93e-09	-3.56198	-3.58683	2.88666	5.3e-05	0.000281542
evm.model.chr1.1175	2032.13	2.87542	0.176968	16.2483	2.3e-59	9.41e-58	2.90916	2.91002	6.71722	1.38e-11	5.12e-10
evm.model.chr1.1176	61.4906	-3.95329	0.519074	-7.61606	2.62e-14	1.77e-13	-3.88206	-3.89142	1.73608	1.29e-06	1.02e-05
evm.model.chr1.1182	13.8789	-4.01933	1.27981	-3.14057	0.00168619	0.00373377	-3.93544	-3.99535	-0.327916	0.00769252	0.0231832
evm.model.chr1.1184	24.7585	-3.88472	1.2624	-3.07726	0.00208914	0.00455481	-3.64957	-3.85023	0.612117	0.00568952	0.0177004
evm.model.chr1.1193	157.803	-6.65286	1.13886	-5.8417	5.17e-09	2.27e-08	-6.51375	-6.60312	3.08284	6.39e-06	4.25e-05
evm.model.chr1.1209	10.5276	-5.7722	1.7641	-3.27203	0.00106777	0.00244878	-6.53784	-1.44269e+08	-0.581613	0.00625635	0.0192816
evm.model.chr1.1211	66.0558	-2.50293	0.450685	-5.5536	2.8e-08	1.14e-07	-2.44551	-2.45568	1.86705	0.000112057	0.000549272
evm.model.chr1.1213	296.009	-6.47358	0.367981	-17.5922	2.83e-69	1.46e-67	-6.42124	-6.44405	3.96675	5.87e-15	1.02e-12
evm.model.chr1.1215	56.5564	-2.0301	0.421308	-4.81856	1.45e-06	4.9e-06	-1.99189	-1.99569	1.61574	0.000655645	0.00262112
evm.model.chr1.1235	1099.87	2.18277	0.215855	10.1122	4.88e-24	5.84e-23	2.19676	2.19704	5.87348	4.26e-08	4.89e-07
evm.model.chr1.1239	997.246	-1.97364	0.142669	-13.8337	1.6e-43	4.09e-42	-1.97545	-1.97577	5.71391	3.08e-10	7.16e-09
evm.model.chr1.1245	10.7059	-6.15461	1.406	-4.37739	1.2e-05	3.62e-05	-6.91131	-1.44269e+08	-0.591763	0.00025381	0.00112884
evm.model.chr1.1249	163.048	-1.54529	0.25872	-5.97282	2.33e-09	1.06e-08	-1.52633	-1.52877	3.12072	0.000102013	0.000504928
evm.model.chr1.1252	4.22312	-4.53553	1.54082	-2.94359	0.00324434	0.00683158	-5.33078	-1.44269e+08	-1.60151	0.004303	0.0138381
evm.model.chr1.1254	380.321	-3.47365	0.172984	-20.0808	1.09e-89	8.98e-88	-3.41605	-3.41838	4.32534	1.7e-13	1.39e-11
evm.model.chr1.1265	961.621	3.75646	0.170112	22.0823	4.67e-108	5.83e-106	3.80957	3.81025	5.68618	2.56e-14	3.21e-12
evm.model.chr1.1275	114.705	3.19871	0.62997	5.07757	3.82e-07	1.38e-06	3.2021	3.20602	2.59478	0.000141864	0.000675589
evm.model.chr1.1276	110.884	-1.88389	0.356046	-5.29114	1.22e-07	4.66e-07	-1.8354	-1.83718	2.5655	0.000337551	0.00145903
evm.model.chr1.1278	21.1907	-1.83392	0.51501	-3.56095	0.000369514	0.000914299	-1.77393	-1.78648	0.329329	0.00931041	0.0274416
evm.model.chr1.1288	49.0148	-5.14978	1.21054	-4.25411	2.1e-05	6.13e-05	-4.89265	-5.10209	1.48328	0.000347029	0.00149337
evm.model.chr1.1313	382.087	2.40435	0.227589	10.5645	4.35e-26	5.82e-25	2.43227	2.43358	4.3362	1.25e-08	1.69e-07
evm.model.chr1.1329	1982.34	-1.74075	0.158747	-10.9655	5.6e-28	8.08e-27	-1.69512	-1.69525	6.70408	8.88e-08	9.44e-07
evm.model.chr1.1332	963.89	-1.57949	0.120936	-13.0606	5.53e-39	1.23e-37	-1.53808	-1.5383	5.6599	1.55e-08	2.02e-07
evm.model.chr1.134	1329.39	2.28964	0.168905	13.5558	7.33e-42	1.8e-40	2.35671	2.35693	6.14463	1.28e-10	3.35e-09
evm.model.chr1.1346	210.618	-3.75931	0.342217	-10.9852	4.5e-28	6.52e-27	-3.71384	-3.72761	3.48439	5.86e-09	8.72e-08
evm.model.chr1.135	20.8797	2.05008	0.592554	3.45973	0.000540723	0.00130293	2.03616	2.04796	0.253026	0.0093916	0.0276292
evm.model.chr1.1350	3172.09	-6.71035	0.174317	-38.4952	0	0	-6.62034	-6.62258	7.36816	5.43e-18	5.49e-15
evm.model.chr1.1362	241.357	-2.03075	0.216753	-9.36897	7.32e-21	7.47e-20	-1.97964	-1.98236	3.67777	3.88e-07	3.5e-06
evm.model.chr1.1370	440.125	1.91364	0.18603	10.2867	8.09e-25	1.01e-23	2.00636	2.00695	4.54675	1.34e-08	1.79e-07
evm.model.chr1.1379	34.0182	2.86111	0.48473	5.90249	3.58e-09	1.6e-08	2.88643	2.89712	0.884686	5.88e-05	0.00030856
evm.model.chr1.1382	6.38456	3.55545	1.27412	2.79051	0.00526257	0.0106795	3.53996	3.65574	-1.24879	0.00880998	0.0261425
evm.model.chr1.1401	90.8396	1.68549	0.443529	3.80018	0.000144592	0.000378889	1.77939	1.78161	2.28192	0.00190239	0.00671499
evm.model.chr1.141	53.8584	-6.54103	1.26092	-5.18751	2.13e-07	7.95e-07	-7.28451	-1.44269e+08	1.62313	1.96e-05	0.000115894
evm.model.chr1.1412	48.3735	3.26694	0.466637	7.00103	2.54e-12	1.49e-11	3.29578	3.30741	1.34799	7.53e-06	4.92e-05
evm.model.chr1.1416	976.145	-2.41155	0.210696	-11.4456	2.47e-30	3.91e-29	-2.31399	-2.31468	5.67099	1.48e-08	1.94e-07
evm.model.chr1.1423	97.4105	-1.63744	0.378311	-4.32828	1.5e-05	4.48e-05	-1.58677	-1.59061	2.34315	0.00170742	0.0060965
evm.model.chr1.1428	52.2509	-6.17334	1.10126	-5.60569	2.07e-08	8.56e-08	-5.89807	-6.10845	1.53793	8.94e-07	7.3e-06
evm.model.chr1.1430	336.094	-1.74592	0.215087	-8.11729	4.77e-16	3.63e-15	-1.70225	-1.70281	4.15667	2.38e-06	1.77e-05
evm.model.chr1.1431	7.45459	5.53227	1.83288	3.01834	0.00254162	0.005459	6.19772	144269483	-0.99838	0.0100502	0.0292745
evm.model.chr1.1432	85.5425	-7.4108	0.973419	-7.61317	2.67e-14	1.81e-13	-7.1347	-7.27102	2.22473	4.05e-08	4.68e-07
evm.model.chr1.1436	6381.67	2.08113	0.115439	18.028	1.18e-72	6.53e-71	2.09556	2.09562	8.41093	8.05e-12	3.23e-10
evm.model.chr1.1470	512.729	-3.15746	0.355944	-8.87065	7.27e-19	6.59e-18	-3.11501	-3.12868	4.73935	3.47e-07	3.18e-06
evm.model.chr1.148	250.001	-3.57141	0.26479	-13.4877	1.85e-41	4.48e-40	-3.53577	-3.54088	3.73057	6.05e-10	1.28e-08
evm.model.chr1.1483	36.1943	-2.68901	0.816277	-3.29424	0.000986883	0.00227555	-2.62822	-2.64775	1.075	0.00907146	0.0268232
evm.model.chr1.1486	285.067	-6.17033	1.12914	-5.46462	4.64e-08	1.86e-07	-5.98663	-6.13184	3.91137	6.33e-07	5.38e-06
evm.model.chr1.1487	207.807	-9.17718	1.03722	-8.84789	8.92e-19	8.01e-18	-8.93988	-9.15626	3.46649	4.67e-11	1.45e-09
evm.model.chr1.1499	33.8357	-1.63986	0.529699	-3.09583	0.00196261	0.0043001	-1.59245	-1.60669	0.989397	0.0166322	0.0453813
evm.model.chr1.150	18.9363	-6.36444	1.32231	-4.81311	1.49e-06	5.02e-06	-7.14827	-144269484	0.287	7.18e-05	0.000370543
evm.model.chr1.1509	621.334	2.17205	0.100885	21.5299	8.17e-103	8.82e-101	2.18851	2.18902	5.04493	9.38e-13	5.43e-11
evm.model.chr1.151	210.747	-3.3964	0.284663	-11.9313	8.13e-33	1.44e-31	-3.34171	-3.34435	3.48444	2.69e-09	4.42e-08
evm.model.chr1.153	17.9481	-4.29592	1.02196	-4.20363	2.63e-05	7.59e-05	-4.18032	-4.24056	0.0877242	0.00114625	0.00429958
evm.model.chr1.1571	923.757	-1.96769	0.193694	-10.1588	3.03e-24	3.66e-23	-1.93663	-1.93701	5.5936	1.09e-07	1.13e-06
evm.model.chr1.17	59.9523	-5.60062	0.959101	-5.83945	5.24e-09	2.29e-08	-5.40453	-5.54779	1.71968	2.68e-06	1.97e-05
evm.model.chr1.1704	81.2197	-2.74218	0.514266	-5.33222	9.7e-08	3.75e-07	-2.64498	-2.66023	2.15686	0.000196189	0.000901263
evm.model.chr1.1713	6.94554	-4.99407	1.81154	-2.7568	0.00583694	0.0117433	-5.74669	-1.44269e+08	-1.05246	0.0173068	0.0469364
evm.model.chr1.1729	47.0016	-10.4299	4.30329	-2.4237	0.0153633	0.0284183	-11.1547	-144269488	1.36116	1.46e-05	8.95e-05
evm.model.chr1.174	31.4508	3.40822	0.683944	4.98318	6.25e-07	2.21e-06	3.38346	3.42517	0.878676	0.000735591	0.00290369
evm.model.chr1.175	118.093	-8.54952	1.20972	-7.06733	1.58e-12	9.42e-12	-9.32231	-1.44269e+08	2.67999	2.35e-08	2.91e-07
evm.model.chr1.1777	88.6011	-2.31713	0.404769	-5.72458	1.04e-08	4.41e-08	-2.27509	-2.28309	2.27942	5.79e-05	0.000304092
evm.model.chr1.1780	4.07565	6.57307	2.64217	2.48776	0.0128551	0.0241653	7.22085	144269484	-1.82069	0.00515029	0.0162093
evm.model.chr1.1786	265.839	-2.18044	0.188668	-11.557	6.8e-31	1.1e-29	-2.15682	-2.15844	3.81507	1.45e-08	1.92e-07
evm.model.chr1.1798	160.783	-1.68527	0.276057	-6.10481	1.03e-09	4.83e-09	-1.66387	-1.66597	3.10523	0.000128254	0.000618984
evm.model.chr1.1817	230.845	-2.59839	0.22739	-11.427	3.07e-30	4.83e-29	-2.52887	-2.53264	3.61371	4.74e-09	7.25e-08
evm.model.chr1.1826	11.7985	5.49941	1.38935	3.95826	7.55e-05	0.000205382	6.17006	144269483	-0.613638	0.000528762	0.00217326
evm.model.chr1.1828	4958.29	-1.64285	0.0801451	-20.4984	2.22e-93	1.94e-91	-1.59505	-1.59509	8.032	2.63e-11	8.94e-10
evm.model.chr1.1836	160.1	-2.407	0.221911	-10.8467	2.07e-27	2.91e-26	-2.37254	-2.37445	3.08817	3.08e-08	3.69e-07
evm.model.chr1.1847	40.2797	-2.78383	0.571155	-4.87403	1.09e-06	3.76e-06	-2.73271	-2.75819	1.18416	0.00121663	0.00453259
evm.model.chr1.1851	93.3223	-2.31174	0.27675	-8.35316	6.65e-17	5.31e-16	-2.20717	-2.21264	2.33736	1.74e-06	1.34e-05
evm.model.chr1.19	49.9916	-4.9323	0.832904	-5.92182	3.18e-09	1.43e-08	-4.81025	-4.88278	1.50559	2.48e-05	0.000142867
evm.model.chr1.191	65.6205	1.55793	0.326428	4.77267	1.82e-06	6.08e-06	1.62317	1.62655	1.79933	0.000949642	0.00363516
evm.model.chr1.1930	222.937	-3.06091	0.38046	-8.04529	8.6e-16	6.45e-15	-3.05097	-3.05699	3.5654	4.64e-07	4.08e-06
evm.model.chr1.1933	367.639	2.27987	0.174055	13.0985	3.36e-39	7.54e-38	2.30967	2.31051	4.28741	7.57e-10	1.54e-08
evm.model.chr1.1958	174.458	-4.6324	0.527653	-8.77925	1.65e-18	1.45e-17	-4.5331	-4.56427	3.22289	5.72e-08	6.39e-07
evm.model.chr1.1963	232.854	-3.15921	0.326907	-9.66394	4.29e-22	4.71e-21	-3.11722	-3.1277	3.62723	2.51e-08	3.09e-07
evm.model.chr1.1982	6.41417	-6.52823	2.08939	-3.12447	0.00178127	0.00392467	-6.17465	-6.56891	-1.23094	0.000691298	0.00274974
evm.model.chr1.1991	4243.98	2.04415	0.40836	5.00575	5.56e-07	1.97e-06	2.06515	2.06526	7.82416	0.00086985	0.00336375
evm.model.chr1.1994	6.11658	-5.04944	1.72155	-2.93308	0.00335618	0.0070514	-5.88328	-1.44269e+08	-1.05166	0.0060287	0.0186557
evm.model.chr1.2007	13.9552	-5.96097	1.29584	-4.60008	4.22e-06	1.35e-05	-5.70526	-5.91765	-0.224217	9.81e-05	0.00048802
evm.model.chr1.2010	1064.76	-3.99936	0.295107	-13.5523	7.68e-42	1.89e-40	-3.98243	-3.98313	5.80408	5.89e-09	8.75e-08
evm.model.chr1.2027	108.64	-2.26922	0.288764	-7.85841	3.89e-15	2.8e-14	-2.21524	-2.22162	2.55161	3.79e-06	2.68e-05
evm.model.chr1.2029	162.028	-8.18558	1.2065	-6.78457	1.16e-11	6.45e-11	-7.84938	-8.24962	3.12084	5.89e-10	1.25e-08
evm.model.chr1.2033	10.9823	-5.06838	1.67803	-3.02043	0.00252416	0.00542429	-4.77659	-5.16425	-0.461792	0.00787464	0.0236707
evm.model.chr1.2037	101.45	-6.46455	0.567449	-11.3923	4.57e-30	7.13e-29	-6.36689	-6.4121	2.4604	3.26e-10	7.49e-09
evm.model.chr1.2044	61.4312	-8.66611	1.24456	-6.9632	3.33e-12	1.94e-11	-8.32315	-8.72492	1.73283	1.74e-09	3.06e-08
evm.model.chr1.2058	104.57	-1.66576	0.290332	-5.73745	9.61e-09	4.11e-08	-1.61346	-1.61527	2.48219	0.000383326	0.00163013
evm.model.chr1.206	14.6111	-2.41448	0.705353	-3.42308	0.000619151	0.00147687	-2.25716	-2.28236	-0.159553	0.00806566	0.0241896
evm.model.chr1.2071	7.70795	-4.97954	1.69177	-2.94339	0.00324641	0.00683506	-5.76201	-1.44269e+08	-0.825626	0.00800602	0.0240278
evm.model.chr1.2085	914.95	-2.563	0.111079	-23.0736	8.52e-118	1.31e-115	-2.52047	-2.52083	5.58731	1.4e-13	1.22e-11
evm.model.chr1.2093	941	-2.12676	0.145591	-14.6078	2.51e-48	7.52e-47	-2.09074	-2.09109	5.62389	1.27e-10	3.34e-09
evm.model.chr1.2098	31.9533	-8.58914	1.42949	-6.00854	1.87e-09	8.6e-09	-9.35642	-1.44269e+08	0.898401	2.62e-05	0.000149716
evm.model.chr1.2100	108.424	-1.77462	0.341552	-5.19576	2.04e-07	7.63e-07	-1.62919	-1.63103	2.53635	0.000809145	0.0031537
evm.model.chr1.2107	9.79601	-4.83832	1.45838	-3.31761	0.000907918	0.00210889	-5.6	-1.44269e+08	-0.610742	0.00396715	0.012867
evm.model.chr1.2108	536.615	-2.47701	0.133096	-18.6108	2.63e-77	1.66e-75	-2.43716	-2.4381	4.81586	4.14e-12	1.85e-10
evm.model.chr1.2117	3.02395	-6.00132	2.71311	-2.21197	0.0269686	0.0472887	-6.75944	-1.44269e+08	-1.97675	0.00728921	0.0221095
evm.model.chr1.2126	7.72499	-5.27076	1.28613	-4.09815	4.16e-05	0.00011739	-5.03873	-5.24993	-1.03094	0.000236583	0.00106116
evm.model.chr1.2138	4.93074	-5.48566	2.0583	-2.66514	0.00769557	0.0151017	-5.12614	-5.50963	-1.48985	0.00542758	0.0169818
evm.model.chr1.2142	11.5009	-4.71703	1.37422	-3.43251	0.000598026	0.00143008	-5.48013	-1.44269e+08	-0.341616	0.00160542	0.00578619
evm.model.chr1.2184	64.3722	-3.74789	0.486331	-7.70645	1.29e-14	8.97e-14	-3.66498	-3.68255	1.82988	1.45e-06	1.13e-05
evm.model.chr1.2186	64.0446	-3.11229	0.490306	-6.34765	2.19e-10	1.09e-09	-3.05951	-3.09074	1.84882	0.000154435	0.000729125
evm.model.chr1.2187	95.6241	-3.77422	0.514648	-7.3336	2.24e-13	1.42e-12	-3.70866	-3.73234	2.39423	7.8e-06	5.07e-05
evm.model.chr1.2189	14.3192	-5.7286	1.46823	-3.90171	9.55e-05	0.000256226	-6.53563	-1.44269e+08	-0.0908122	0.00215424	0.00748883
evm.model.chr1.2191	59.0374	-4.18059	1.03309	-4.04669	5.19e-05	0.000144349	-4.0609	-4.19892	1.74503	0.00078123	0.00305757
evm.model.chr1.2193	23.2337	-4.32154	1.05602	-4.09228	4.27e-05	0.00012027	-4.20229	-4.3084	0.491445	0.0010372	0.00393463
evm.model.chr1.2197	4763.09	-2.67596	0.12242	-21.8589	6.4e-106	7.53e-104	-2.65998	-2.66018	7.94663	3.42e-13	2.42e-11
evm.model.chr1.2200	402.82	-2.13858	0.250887	-8.52405	1.54e-17	1.28e-16	-2.12985	-2.13069	4.40723	6.67e-07	5.64e-06
evm.model.chr1.2207	26.5228	-2.73989	0.599359	-4.57137	4.85e-06	1.54e-05	-2.61996	-2.6285	0.576663	0.000982426	0.00374989
evm.model.chr1.2213	640.705	-2.82458	0.235307	-12.0038	3.39e-33	6.11e-32	-2.7673	-2.76956	5.06351	3.38e-09	5.41e-08
evm.model.chr1.2226	205.008	-2.69443	0.45842	-5.87763	4.16e-09	1.85e-08	-2.70294	-2.70517	3.44334	0.000106737	0.000526197
evm.model.chr1.2227	28.7857	-5.01654	0.821906	-6.10355	1.04e-09	4.86e-09	-4.95596	-5.02081	0.733128	2.6e-05	0.000148693
evm.model.chr1.2245	452.964	2.43425	0.213979	11.3761	5.5e-30	8.56e-29	2.4755	2.47679	4.58097	2.39e-09	4.01e-08
evm.model.chr1.2252	6.39525	-4.78024	1.38139	-3.46045	0.000539269	0.00129958	-4.51244	-4.71763	-1.13273	0.00127475	0.00472328
evm.model.chr1.2255	191.597	-12.3888	2.49923	-4.95705	7.16e-07	2.51e-06	-13.1402	-144269490	3.34846	0.000364952	0.00156242
evm.model.chr1.2298	1310.94	-6.95821	0.279714	-24.8761	1.35e-136	2.75e-134	-6.90157	-6.91198	6.09326	8.24e-16	2.32e-13
evm.model.chr1.23	3.75858	-6.10921	2.17006	-2.81523	0.0048743	0.00994494	-6.87817	-1.44269e+08	-1.64914	0.00596284	0.0184664
evm.model.chr1.230	108.543	-3.70565	0.532301	-6.96157	3.36e-12	1.96e-11	-3.62938	-3.66716	2.56922	3.67e-06	2.6e-05
evm.model.chr1.2300	212.62	-1.76747	0.402393	-4.39241	1.12e-05	3.4e-05	-1.7224	-1.72633	3.48742	0.00162468	0.00584227
evm.model.chr1.2308	277.427	-2.22642	0.213542	-10.4262	1.88e-25	2.43e-24	-2.19113	-2.19398	3.87368	1.83e-08	2.36e-07
evm.model.chr1.2309	18.6941	-7.3273	1.32387	-5.53476	3.12e-08	1.27e-07	-7.05109	-7.45119	0.158573	5.68e-06	3.85e-05
evm.model.chr1.2311	110.798	-3.74216	0.366108	-10.2214	1.59e-24	1.95e-23	-3.71461	-3.72436	2.57765	1.11e-08	1.53e-07
evm.model.chr1.232	610.364	-4.63145	0.514713	-8.99813	2.3e-19	2.15e-18	-4.55543	-4.56247	4.99166	1.72e-09	3.03e-08
evm.model.chr1.2324	234.49	-3.9375	0.889304	-4.42762	9.53e-06	2.92e-05	-3.76117	-3.89609	3.63715	0.000197438	0.000905951
evm.model.chr1.2328	34869.7	1.87705	0.228909	8.19998	2.4e-16	1.86e-15	1.93013	1.93014	10.8655	4.35e-06	3.04e-05
evm.model.chr1.2337	70.2793	-5.39611	1.25607	-4.29602	1.74e-05	5.13e-05	-6.15333	-144269483	1.96812	0.000650254	0.00260267
evm.model.chr1.2340	323.581	-2.01161	0.300051	-6.70423	2.02e-11	1.1e-10	-1.98488	-1.98726	4.09212	1.79e-05	0.000106995
evm.model.chr1.2346	146.542	2.66674	0.344722	7.73591	1.03e-14	7.18e-14	2.67679	2.67973	2.9577	1.76e-06	1.35e-05
evm.model.chr1.2351	25.4851	-1.56957	0.472427	-3.32234	0.000892644	0.00207568	-1.55489	-1.56753	0.560001	0.0122286	0.0347736
evm.model.chr1.2358	8.3234	-7.75393	2.15105	-3.60473	0.000312483	0.00078089	-8.62898	-1.44269e+08	-0.94484	0.00144992	0.00529974
evm.model.chr1.2364	7.54108	-4.7055	1.57775	-2.98241	0.00285992	0.00608428	-4.45601	-4.66344	-0.964446	0.00630175	0.0194104
evm.model.chr1.2377	79.5045	-7.09781	1.22249	-5.80603	6.4e-09	2.78e-08	-6.83224	-7.04482	2.14001	2.95e-06	2.14e-05
evm.model.chr1.2380	175.106	-6.54581	1.21877	-5.37085	7.84e-08	3.06e-07	-6.53372	-6.55067	3.22003	0.000117718	0.000573884
evm.model.chr1.2386	311.36	-2.19191	0.24856	-8.81844	1.16e-18	1.03e-17	-2.16065	-2.16559	4.03854	2.08e-07	2.01e-06
evm.model.chr1.2390	26.0733	-4.24876	0.960666	-4.42272	9.75e-06	2.98e-05	-4.02044	-4.12399	0.652782	0.000454345	0.00189996
evm.model.chr1.2391	10.9374	-3.18381	0.896759	-3.55035	0.000384724	0.000948949	-3.09689	-3.14219	-0.54886	0.00481043	0.0152661
evm.model.chr1.2394	99.3903	4.84992	0.410968	11.8012	3.85e-32	6.64e-31	4.85182	4.86646	2.38692	2.52e-10	5.96e-09
evm.model.chr1.2396	116.267	-3.08325	0.436936	-7.05653	1.71e-12	1.01e-11	-3.03894	-3.04757	2.65302	4.93e-06	3.39e-05
evm.model.chr1.2399	2886.89	1.64522	0.112847	14.5792	3.81e-48	1.14e-46	1.66726	1.66736	7.2588	1.6e-10	4.08e-09
evm.model.chr1.2414	501.942	-3.26234	0.188556	-17.3017	4.57e-67	2.24e-65	-3.2927	-3.29516	4.72287	7.16e-13	4.37e-11
evm.model.chr1.2419	17.392	-6.82833	1.42438	-4.79391	1.64e-06	5.5e-06	-7.57463	-1.44269e+08	0.16977	0.00017698	0.00082143
evm.model.chr1.2423	160.044	-1.72275	0.348977	-4.93658	7.95e-07	2.77e-06	-1.68397	-1.6853	3.09656	0.000523732	0.00215573
evm.model.chr1.2429	11.2779	-2.60113	0.735341	-3.53731	0.000404223	0.00099345	-2.49342	-2.53983	-0.472294	0.00790586	0.0237573
evm.model.chr1.2431	433.512	-3.94273	0.357815	-11.0189	3.1e-28	4.51e-27	-3.89633	-3.90594	4.50616	9.97e-09	1.4e-07
evm.model.chr1.2433	525.158	2.15243	0.162996	13.2055	8.16e-40	1.88e-38	2.17084	2.17134	4.807	6.72e-10	1.39e-08
evm.model.chr1.2439	83.0905	-2.1997	0.430651	-5.10785	3.26e-07	1.19e-06	-2.13963	-2.14953	2.18924	0.000306648	0.00133686
evm.model.chr1.2442	2673.11	3.12225	0.191423	16.3107	8.28e-60	3.43e-58	3.15487	3.1557	7.15176	7.04e-12	2.9e-10
evm.model.chr1.2443	459.014	-6.33067	0.473371	-13.3736	8.63e-41	2.04e-39	-6.28533	-6.32654	4.58456	7.61e-13	4.55e-11
evm.model.chr1.2450	159.627	-2.33195	0.383951	-6.07355	1.25e-09	5.82e-09	-2.28105	-2.28311	3.09652	0.000167161	0.000782105
evm.model.chr1.2465	55.5266	-2.06743	0.619975	-3.33469	0.000853935	0.00199306	-2.00936	-2.02431	1.64849	0.0107885	0.0311587
evm.model.chr1.252	247.754	-7.68057	1.19847	-6.40863	1.47e-10	7.42e-10	-8.43425	-1.44269e+08	3.71333	7.61e-08	8.21e-07
evm.model.chr1.254	99.2843	2.19596	0.478455	4.58969	4.44e-06	1.42e-05	2.22272	2.22618	2.41122	0.000506669	0.00209335
evm.model.chr1.263	797.682	1.94939	0.237655	8.20259	2.35e-16	1.83e-15	1.97797	1.97832	5.40831	6.78e-07	5.72e-06
evm.model.chr1.264	530.043	2.61488	0.269164	9.71483	2.61e-22	2.89e-21	2.66824	2.66942	4.81678	3.43e-08	4.06e-07
evm.model.chr1.269	7.1025	-4.99427	1.30723	-3.82049	0.000133189	0.000350684	-4.74825	-4.88602	-1.11099	0.000617939	0.00249055
evm.model.chr1.270	13.6956	-5.25883	1.2695	-4.14246	3.44e-05	9.78e-05	-4.95765	-5.15986	-0.230914	0.000706789	0.00280401
evm.model.chr1.288	161.55	-1.98062	0.260546	-7.60181	2.92e-14	1.97e-13	-1.92238	-1.92389	3.10232	4.14e-06	2.9e-05
evm.model.chr1.289	442.384	2.45646	0.348594	7.04675	1.83e-12	1.08e-11	2.48396	2.48459	4.5591	1.08e-05	6.83e-05
evm.model.chr1.29	4.64527	-5.95831	1.55052	-3.84278	0.000121647	0.000321882	-6.7103	-1.44269e+08	-1.44988	0.00068233	0.00271899
evm.model.chr1.293	16.3228	-3.92087	1.41724	-2.76655	0.00566525	0.0114254	-3.6808	-3.88059	-0.00661858	0.0161004	0.0441069
evm.model.chr1.313	15.7043	-6.34978	1.34676	-4.71487	2.42e-06	7.97e-06	-6.08047	-6.29213	-0.0789169	0.000123528	0.000598959
evm.model.chr1.323	97.169	-4.17686	0.463112	-9.01911	1.9e-19	1.78e-18	-4.15369	-4.16454	2.38553	1.02e-07	1.06e-06
evm.model.chr1.327	2449.62	-3.35859	0.164777	-20.3827	2.38e-92	2.04e-90	-3.31692	-3.31714	7.00181	3.28e-13	2.35e-11
evm.model.chr1.332	70.0763	-3.02178	0.604746	-4.99678	5.83e-07	2.06e-06	-3.03167	-3.04792	1.968	0.000176371	0.000818793
evm.model.chr1.335	99.1323	-6.30857	1.07422	-5.87273	4.29e-09	1.9e-08	-6.06215	-6.27516	2.44115	5.27e-07	4.58e-06
evm.model.chr1.338	73.585	-7.82772	1.0012	-7.81834	5.35e-15	3.81e-14	-7.70447	-7.79441	1.98904	1.46e-07	1.47e-06
evm.model.chr1.339	65.053	-4.83523	0.630183	-7.67274	1.68e-14	1.16e-13	-4.76131	-4.78126	1.83292	2.04e-06	1.54e-05
evm.model.chr1.351	282.654	-7.97101	1.218	-6.54432	5.98e-11	3.11e-10	-8.76596	-1.44269e+08	3.8985	8.81e-08	9.37e-07
evm.model.chr1.359	209.9	-5.48476	0.311549	-17.6048	2.26e-69	1.17e-67	-5.47426	-5.4855	3.47912	2.08e-12	1.05e-10
evm.model.chr1.363	165.737	-6.07281	0.548281	-11.0761	1.64e-28	2.4e-27	-5.99444	-6.00753	3.14427	5.4e-09	8.15e-08
evm.model.chr1.375	70.162	-7.64891	1.06785	-7.16289	7.9e-13	4.82e-12	-7.39253	-7.60671	1.94765	1.48e-10	3.78e-09
evm.model.chr1.378	1588.45	-10.5965	1.26123	-8.40174	4.4e-17	3.56e-16	-11.3575	-1.44269e+08	6.35634	1.65e-09	2.94e-08
evm.model.chr1.381	30.2338	-9.05709	1.27843	-7.08457	1.39e-12	8.36e-12	-9.80881	-1.44269e+08	0.801844	4.32e-07	3.84e-06
evm.model.chr1.391	8.42178	-6.74506	1.65098	-4.08549	4.4e-05	0.000123692	-7.49576	-1.44269e+08	-0.756314	0.00075642	0.00297403
evm.model.chr1.392	3331.47	1.87532	0.163241	11.488	1.52e-30	2.41e-29	1.89906	1.89921	7.47263	4.71e-09	7.21e-08
evm.model.chr1.395	35.9806	-2.71261	0.443234	-6.12005	9.35e-10	4.4e-09	-2.55124	-2.56267	1.01651	0.000189927	0.000875144
evm.model.chr1.399	1221.59	-5.23599	0.197866	-26.4622	2.64e-154	7.23e-152	-5.22207	-5.22727	5.98667	4.38e-16	1.54e-13
evm.model.chr1.406	3584.33	-6.56092	0.278804	-23.5324	1.9e-122	3.02e-120	-6.49455	-6.49917	7.53006	1.67e-12	8.76e-11
evm.model.chr1.410	4262.09	2.14139	0.180545	11.8607	1.89e-32	3.32e-31	2.19655	2.19663	7.83324	2.43e-08	3e-07
evm.model.chr1.419	187.501	-2.69746	0.250956	-10.7487	6.01e-27	8.33e-26	-2.65999	-2.66292	3.32105	1.7e-08	2.2e-07
evm.model.chr1.422	884.491	-4.93756	0.312899	-15.78	4.27e-56	1.61e-54	-4.9482	-4.94953	5.54007	8e-10	1.61e-08
evm.model.chr1.444	87.9358	5.10935	0.492581	10.3726	3.3e-25	4.21e-24	5.14271	5.17093	2.24238	2.77e-07	2.59e-06
evm.model.chr1.450	22.7911	2.25559	0.750312	3.00621	0.00264527	0.00566526	2.28554	2.31468	0.422593	0.0149656	0.0414349
evm.model.chr1.453	23.2959	-3.2736	0.717616	-4.56177	5.07e-06	1.61e-05	-3.1353	-3.1923	0.496855	0.00101255	0.00384998
evm.model.chr1.454	17.2631	-6.66527	1.41466	-4.71157	2.46e-06	8.09e-06	-7.41801	-1.44269e+08	0.10371	0.000332086	0.00143761
evm.model.chr1.466	45.9413	-10.167	2.07471	-4.90042	9.56e-07	3.31e-06	-10.9034	-1.44269e+08	1.32028	7.2e-05	0.000371246
evm.model.chr1.468	62.8762	-3.12786	0.485899	-6.43726	1.22e-10	6.19e-10	-3.0791	-3.09005	1.78015	1.79e-05	0.000106726
evm.model.chr1.469	820.034	-12.6919	1.18586	-10.7027	9.88e-27	1.36e-25	-13.4766	-1.44269e+08	5.41523	1.02e-12	5.81e-11
evm.model.chr1.474	6.05607	-5.39523	1.83763	-2.93598	0.00332495	0.00699072	-6.18163	-144269483	-1.09062	0.00687627	0.0210053
evm.model.chr1.475	37.2355	-2.46407	0.546357	-4.50999	6.48e-06	2.03e-05	-2.41749	-2.43146	1.07175	0.000682915	0.00272051
evm.model.chr1.486	751.979	2.72313	0.184694	14.744	3.36e-49	1.03e-47	2.77453	2.77499	5.31899	5.93e-11	1.77e-09
evm.model.chr1.488	536.893	-2.13032	0.148548	-14.3409	1.21e-46	3.39e-45	-1.99546	-1.996	4.81988	2.52e-09	4.18e-08
evm.model.chr1.489	43.1493	-2.56206	0.735738	-3.48231	0.000497117	0.00120555	-2.46593	-2.52807	1.324	0.00198749	0.00697793
evm.model.chr1.493	677.594	-3.31008	0.233343	-14.1855	1.13e-45	3.07e-44	-3.25935	-3.26185	5.1447	2.92e-10	6.85e-09
evm.model.chr1.497	885.654	-12.2666	1.18214	-10.3766	3.17e-25	4.04e-24	-13.0284	-1.44269e+08	5.52211	2.24e-12	1.11e-10
evm.model.chr1.500	24780	1.5392	0.101318	15.1918	4.01e-52	1.35e-50	1.53076	1.53077	10.3671	1.23e-10	3.23e-09
evm.model.chr1.506	13.3724	-4.36917	1.11893	-3.90478	9.43e-05	0.000253224	-4.31085	-4.36402	-0.289318	0.00158636	0.00572741
evm.model.chr1.510	460.73	3.96186	0.326434	12.1368	6.74e-34	1.24e-32	4.00398	4.00567	4.61899	1.23e-09	2.3e-08
evm.model.chr1.512	1772.38	2.24172	0.141766	15.8128	2.54e-56	9.65e-55	2.26084	2.26101	6.56236	1.12e-11	4.3e-10
evm.model.chr1.514	139.376	1.61748	0.299361	5.40311	6.55e-08	2.58e-07	1.65967	1.66125	2.88267	0.000177164	0.000822089
evm.model.chr1.516	194.099	-1.78419	0.357033	-4.99726	5.82e-07	2.06e-06	-1.74922	-1.75083	3.36144	0.000374732	0.00160047
evm.model.chr1.52	368.79	-2.24221	0.191688	-11.6972	1.32e-31	2.22e-30	-2.20363	-2.20451	4.28334	7.1e-09	1.03e-07
evm.model.chr1.521	186.638	-1.60046	0.27465	-5.82727	5.63e-09	2.46e-08	-1.58174	-1.58286	3.31339	0.000200526	0.00091866
evm.model.chr1.522	25.1405	-5.15297	1.3067	-3.94351	8.03e-05	0.000217506	-5.07305	-5.11734	0.496749	0.000730207	0.00288648
evm.model.chr1.526	517.734	1.84722	0.192092	9.61631	6.82e-22	7.4e-21	1.87632	1.87679	4.78041	1.46e-07	1.47e-06
evm.model.chr1.533	20.502	-9.02476	1.6626	-5.42811	5.7e-08	2.26e-07	-9.75955	-1.44269e+08	0.233262	6.38e-05	0.00033242
evm.model.chr1.534	62.1043	-2.28876	0.632007	-3.62142	0.000292985	0.000734633	-2.2194	-2.22484	1.75519	0.00452559	0.0144715
evm.model.chr1.535	15.3614	-5.03882	1.30842	-3.85108	0.000117596	0.000311639	-4.87698	-4.98474	-0.118374	0.00156086	0.00564568
evm.model.chr1.543	221.433	-12.1472	3.0249	-4.01575	5.93e-05	0.000163161	-12.876	-1.44269e+08	3.56073	0.00964268	0.0282458
evm.model.chr1.544	1090.76	-2.00822	0.221503	-9.06634	1.23e-19	1.17e-18	-1.9991	-1.99926	5.85087	2.25e-07	2.16e-06
evm.model.chr1.569	113.291	-5.24625	0.600462	-8.73701	2.39e-18	2.09e-17	-5.09996	-5.12713	2.62052	5.97e-07	5.11e-06
evm.model.chr1.573	68.723	-4.3939	0.819611	-5.36096	8.28e-08	3.23e-07	-4.36123	-4.40476	1.93996	9.37e-05	0.000468031
evm.model.chr1.582	17.5214	-6.38084	1.39423	-4.57659	4.73e-06	1.51e-05	-6.08422	-6.48066	0.0777469	6.12e-05	0.000319836
evm.model.chr1.605	38.9881	-1.87126	0.418502	-4.47133	7.77e-06	2.41e-05	-1.78465	-1.79002	1.11481	0.00252302	0.00859977
evm.model.chr1.609	93.4101	-2.66095	0.332694	-7.99818	1.26e-15	9.39e-15	-2.63046	-2.6341	2.33025	2.79e-06	2.04e-05
evm.model.chr1.611	155.103	-4.12954	0.343736	-12.0137	3.01e-33	5.43e-32	-4.08538	-4.09352	3.0511	1.51e-09	2.72e-08
evm.model.chr1.618	108.904	-2.42027	0.45511	-5.318	1.05e-07	4.04e-07	-2.37363	-2.37991	2.56956	0.000194527	0.000894671
evm.model.chr1.629	10.6367	-3.6046	1.05542	-3.41532	0.000637077	0.00151685	-3.4395	-3.49687	-0.645468	0.00454654	0.0145291
evm.model.chr1.634	210012	2.93332	0.37824	7.75518	8.82e-15	6.2e-14	2.99611	2.99612	13.457	1.42e-06	1.11e-05
evm.model.chr1.643	36.9045	-4.10097	0.488459	-8.39573	4.63e-17	3.74e-16	-3.9793	-3.99183	1.02687	2.72e-05	0.000155127
evm.model.chr1.645	327.722	-7.94208	0.383595	-20.7043	3.17e-95	2.89e-93	-7.78925	-7.81253	4.11504	6.23e-14	6.27e-12
evm.model.chr1.646	217.99	-4.80282	0.402566	-11.9305	8.21e-33	1.45e-31	-4.73466	-4.75473	3.53626	3.78e-08	4.4e-07
evm.model.chr1.648	747.175	-7.18325	0.889416	-8.07637	6.67e-16	5.04e-15	-7.05755	-7.13267	5.27411	2.14e-09	3.66e-08
evm.model.chr1.649	4913.03	-11.621	1.18072	-9.84232	7.4e-23	8.4e-22	-12.3671	-1.44269e+08	7.97934	1.93e-14	2.56e-12
evm.model.chr1.65	2632.73	-9.29904	0.393629	-23.6238	2.19e-123	3.57e-121	-9.23241	-9.26518	7.08726	1.01e-14	1.57e-12
evm.model.chr1.651	45.5708	-2.42373	0.751795	-3.22393	0.00126444	0.00285794	-2.36019	-2.37808	1.36543	0.0105625	0.030564
evm.model.chr1.652	714.803	-2.36783	0.184815	-12.8119	1.41e-37	2.98e-36	-2.32856	-2.32913	5.22994	5.75e-10	1.23e-08
evm.model.chr1.654	814.168	-1.82551	0.146349	-12.4737	1.04e-35	2.06e-34	-1.64639	-1.64667	5.42532	4.47e-08	5.11e-07
evm.model.chr1.656	1078.05	-1.58322	0.161984	-9.77391	1.46e-22	1.63e-21	-1.55899	-1.55927	5.8149	2.47e-07	2.34e-06
evm.model.chr1.66	301.457	-5.00928	0.36876	-13.5841	4.97e-42	1.23e-40	-4.94585	-4.96702	3.99115	1.68e-11	6.1e-10
evm.model.chr1.660	60.5643	-2.37173	0.662043	-3.58245	0.000340391	0.000846668	-2.37284	-2.37859	1.72721	0.00360513	0.011819
evm.model.chr1.667	1486.81	-3.15423	0.158587	-19.8895	5.01e-88	4.06e-86	-3.12523	-3.12613	6.27015	3.18e-13	2.29e-11
evm.model.chr1.670	1412.97	-9.16808	0.614791	-14.9125	2.73e-50	8.77e-49	-9.09674	-9.12885	6.19816	1.9e-10	4.68e-09
evm.model.chr1.672	619.565	-6.81928	0.60598	-11.2533	2.23e-29	3.39e-28	-6.80592	-6.81873	5.02247	5.73e-11	1.74e-09
evm.model.chr1.675	7.8749	5.47818	1.87371	2.92371	0.00345885	0.00724955	6.19337	144269483	-0.914181	0.0131793	0.0371136
evm.model.chr1.681	5.45902	-5.57192	1.57709	-3.53304	0.000410803	0.00100819	-6.34018	-1.44269e+08	-1.28792	0.0019482	0.00685586
evm.model.chr1.686	45.2031	-4.65002	0.647283	-7.1839	6.77e-13	4.16e-12	-4.52696	-4.57404	1.36696	4.1e-07	3.67e-06
evm.model.chr1.688	284.124	-2.48775	0.413273	-6.01963	1.75e-09	8.06e-09	-2.48613	-2.49111	3.90861	4.91e-05	0.000263015
evm.model.chr1.694	159.115	-1.53866	0.310079	-4.96216	6.97e-07	2.44e-06	-1.50643	-1.5086	3.08937	0.000835427	0.00324461
evm.model.chr1.697	242.11	-3.38709	0.306851	-11.0382	2.5e-28	3.65e-27	-3.37738	-3.38889	3.67932	3.55e-09	5.65e-08
evm.model.chr1.719	1065.23	2.78643	0.159295	17.4923	1.64e-68	8.27e-67	2.80638	2.80707	5.80722	5.76e-12	2.48e-10
evm.model.chr1.73	21.6388	6.41569	1.54618	4.1494	3.33e-05	9.5e-05	7.10503	1.44269e+08	0.409021	0.00134609	0.00496616
evm.model.chr1.731	32.7229	2.33476	0.749354	3.1157	0.0018351	0.0040339	2.36	2.37904	0.937487	0.00832212	0.0248494
evm.model.chr1.734	20.3418	3.09473	1.01602	3.04594	0.00231955	0.00501462	3.02352	3.11246	0.189132	0.0113144	0.0324969
evm.model.chr1.735	6.30043	5.05249	1.6937	2.98311	0.00285331	0.00607269	5.74742	1.44269e+08	-1.06404	0.00639672	0.0196713
evm.model.chr1.742	107.144	3.05395	0.332408	9.18737	4.03e-20	3.9e-19	3.07569	3.0782	2.52181	1.71e-07	1.69e-06
evm.model.chr1.751	270.838	-2.72908	0.27003	-10.1066	5.17e-24	6.18e-23	-2.69284	-2.69463	3.84002	3.46e-08	4.09e-07
evm.model.chr1.753	51.5679	-3.11596	0.730745	-4.26408	2.01e-05	5.88e-05	-3.02155	-3.07855	1.51262	0.00155387	0.00562554
evm.model.chr1.756	14.0763	-8.70632	1.51994	-5.72808	1.02e-08	4.33e-08	-9.45671	-1.44269e+08	-0.271641	1.43e-05	8.78e-05
evm.model.chr1.757	615.727	-1.77822	0.233078	-7.62929	2.36e-14	1.61e-13	-1.71242	-1.71288	5.01803	6.46e-06	4.29e-05
evm.model.chr1.765	236.151	-2.9264	0.421469	-6.94334	3.83e-12	2.22e-11	-2.88055	-2.88197	3.64721	6.28e-06	4.19e-05
evm.model.chr1.774	101.377	-4.00217	0.532888	-7.51035	5.9e-14	3.89e-13	-3.96202	-3.97817	2.46096	3.76e-06	2.66e-05
evm.model.chr1.779	36.5081	-2.28422	0.703157	-3.24852	0.00116008	0.00264185	-2.17965	-2.22421	1.05243	0.0103595	0.0300823
evm.model.chr1.788	469.749	-3.02655	0.167335	-18.0868	4.05e-73	2.29e-71	-2.97899	-2.98031	4.63157	3.95e-13	2.73e-11
evm.model.chr1.792	1206.69	-3.96519	0.182035	-21.7826	3.39e-105	3.93e-103	-3.93729	-3.9386	5.97171	1.06e-13	9.65e-12
evm.model.chr1.796	3.83161	-4.76242	1.96302	-2.42606	0.0152636	0.028259	-4.51336	-4.71981	-1.75398	0.00422069	0.0135978
evm.model.chr1.8	142.492	-3.30769	0.347716	-9.51262	1.86e-21	1.97e-20	-3.21651	-3.22265	2.93113	3.25e-08	3.89e-07
evm.model.chr1.801	354.205	-1.93046	0.200588	-9.62397	6.33e-22	6.88e-21	-1.95367	-1.95468	4.22354	4.82e-08	5.49e-07
evm.model.chr1.811	81.7173	3.9894	0.579834	6.88025	5.97e-12	3.4e-11	4.0496	4.06244	2.10779	3.34e-06	2.38e-05
evm.model.chr1.813	65.2413	-1.63644	0.478846	-3.41747	0.000632072	0.00150545	-1.57567	-1.5787	1.80132	0.011186	0.0321654
evm.model.chr1.817	7.43596	-7.43167	1.53395	-4.84478	1.27e-06	4.32e-06	-8.1419	-144269485	-1.02153	9.31e-05	0.000465508
evm.model.chr1.818	11.0063	-7.09895	1.41577	-5.0142	5.33e-07	1.89e-06	-6.77937	-7.18142	-0.535359	3.12e-05	0.000175534
evm.model.chr1.819	16.1839	-8.39663	1.3201	-6.36062	2.01e-10	1e-09	-9.1168	-1.44269e+08	-0.0337698	2.97e-06	2.16e-05
evm.model.chr1.83	248.672	-2.11475	0.269193	-7.85587	3.97e-15	2.85e-14	-2.07997	-2.08111	3.71898	2e-06	1.51e-05
evm.model.chr1.831	309.119	2.41538	0.2706	8.926	4.42e-19	4.07e-18	2.44839	2.44908	4.04773	1.27e-07	1.29e-06
evm.model.chr1.836	535.656	-5.0663	0.272422	-18.5972	3.38e-77	2.13e-75	-5.01613	-5.02338	4.80844	6.19e-13	3.92e-11
evm.model.chr1.838	149.73	-1.54544	0.328345	-4.70675	2.52e-06	8.27e-06	-1.50425	-1.50603	2.98737	0.00113661	0.00426827
evm.model.chr1.839	156.769	2.30226	0.240957	9.55466	1.24e-21	1.33e-20	2.32455	2.32702	3.06882	6e-08	6.67e-07
evm.model.chr1.847	6.06636	-6.78308	2.2592	-3.00243	0.00267837	0.00573084	-7.57257	-1.44269e+08	-1.31473	0.00468891	0.0149141
evm.model.chr1.856	35.4724	-2.42717	0.624833	-3.8845	0.00010254	0.000273866	-2.34706	-2.37352	1.06512	0.00312991	0.0104167
evm.model.chr1.858	10.0588	-6.735	1.74308	-3.86386	0.000111611	0.00029638	-7.46449	-1.44269e+08	-0.597936	0.0021535	0.0074876
evm.model.chr1.86	961.872	3.82912	0.327913	11.6772	1.67e-31	2.79e-30	3.8536	3.85827	5.67464	1.79e-08	2.3e-07
evm.model.chr1.864	13.0779	-8.24565	1.38469	-5.95488	2.6e-09	1.18e-08	-8.98424	-1.44269e+08	-0.328608	1.31e-05	8.1e-05
evm.model.chr1.869	71.6331	-1.9685	0.448607	-4.38802	1.14e-05	3.46e-05	-1.95207	-1.95694	1.94413	0.00119911	0.00447238
evm.model.chr1.870	2122.79	-2.10527	0.115025	-18.3027	7.87e-75	4.7e-73	-2.08254	-2.08286	6.7833	6.84e-12	2.85e-10
evm.model.chr1.885	336.757	-7.73778	1.42198	-5.44156	5.28e-08	2.1e-07	-7.64153	-7.66445	4.16074	0.000239992	0.0010745
evm.model.chr1.889	40.4077	-3.56864	0.68675	-5.19642	2.03e-07	7.61e-07	-3.5423	-3.5805	1.19899	0.000213103	0.000967933
evm.model.chr1.895	37.0987	-2.60135	0.681323	-3.81809	0.00013449	0.000353815	-2.52709	-2.5691	1.11081	0.00355399	0.0116668
evm.model.chr1.896	195.24	-7.54605	1.06251	-7.10209	1.23e-12	7.39e-12	-7.29001	-7.50431	3.37706	8.2e-08	8.79e-07
evm.model.chr1.908	324.698	-3.56422	0.772341	-4.61483	3.93e-06	1.26e-05	-3.4178	-3.51941	4.09895	0.000109609	0.000538743
evm.model.chr1.929	116.725	1.74786	0.361192	4.83915	1.3e-06	4.44e-06	1.78323	1.78463	2.63239	0.00037902	0.00161564
evm.model.chr1.933	128.696	-9.41799	1.28733	-7.31593	2.56e-13	1.61e-12	-10.1759	-144269487	2.7965	3.61e-07	3.28e-06
evm.model.chr1.934	136.31	-8.95538	1.23346	-7.26038	3.86e-13	2.41e-12	-8.62909	-9.02954	2.87689	1.06e-09	2.03e-08
evm.model.chr1.935	51.4152	-2.82466	0.5194	-5.43831	5.38e-08	2.14e-07	-2.80167	-2.8141	1.52337	0.000149419	0.000707815
evm.model.chr1.938	57.4199	-5.31177	1.24238	-4.27547	1.91e-05	5.6e-05	-6.06504	-1.44269e+08	1.715	5.21e-05	0.000277285
evm.model.chr1.941	266.981	-1.83758	0.318505	-5.76939	7.96e-09	3.43e-08	-1.76556	-1.76652	3.81983	0.000114168	0.000558512
evm.model.chr1.948	208.436	-6.48665	0.467383	-13.8786	8.53e-44	2.21e-42	-6.4226	-6.45292	3.46977	5.54e-12	2.39e-10
evm.model.chr1.951	32.3883	-7.29097	1.25909	-5.79069	7.01e-09	3.04e-08	-8.11006	-1.44269e+08	0.937694	5.17e-06	3.53e-05
evm.model.chr1.961	2207.84	2.46628	0.0842898	29.2595	3.4e-188	1.68e-185	2.48192	2.48214	6.87305	1.03e-15	2.76e-13
evm.model.chr1.971	33.1038	-2.88135	0.74988	-3.84241	0.00012183	0.000322285	-2.79305	-2.80774	0.92211	0.00273791	0.0092429
evm.model.chr1.974	37.2442	-3.11846	0.677256	-4.60455	4.13e-06	1.32e-05	-2.96089	-3.00389	1.08289	0.000351673	0.00151081
evm.model.chr1.976	252.822	-1.77083	0.206687	-8.56767	1.06e-17	8.88e-17	-1.72711	-1.72798	3.7434	2.05e-06	1.55e-05
evm.model.chr1.983	664.226	6.28243	0.376995	16.6645	2.37e-62	1.05e-60	6.27863	6.2931	5.14227	1.6e-10	4.08e-09
evm.model.chr1.988	299.7	-2.90274	0.331335	-8.76074	1.94e-18	1.7e-17	-2.88196	-2.88437	3.9799	2.06e-07	2e-06
evm.model.chr1.995	36.117	-4.06472	0.619133	-6.56518	5.2e-11	2.73e-10	-3.95483	-3.96809	0.993779	5.24e-05	0.000278904
evm.model.chr1.998	316.945	-1.88111	0.278758	-6.74817	1.5e-11	8.23e-11	-1.84699	-1.84762	4.07001	1.37e-05	8.43e-05
evm.model.chr10.102	41.9385	-4.55431	0.707696	-6.4354	1.23e-10	6.26e-10	-4.51502	-4.53608	1.21368	1.12e-05	7.07e-05
evm.model.chr10.1022	195.104	-2.48173	0.265559	-9.3453	9.16e-21	9.26e-20	-2.51436	-2.51748	3.377	5.2e-08	5.86e-07
evm.model.chr10.1027	74.7691	-3.47597	0.673183	-5.16349	2.42e-07	8.99e-07	-3.43243	-3.46436	2.04839	0.000205185	0.000936923
evm.model.chr10.1028	33.5605	-3.06163	0.924113	-3.31304	0.000922872	0.00214075	-2.96872	-3.03473	0.977979	0.00937206	0.0275778
evm.model.chr10.1066	6.28148	-3.31948	1.12428	-2.95254	0.0031517	0.00664996	-3.19101	-3.29155	-1.11946	0.00644722	0.0198081
evm.model.chr10.1067	242.335	-4.19722	0.474916	-8.8378	9.76e-19	8.73e-18	-4.14765	-4.15865	3.68345	1.68e-07	1.66e-06
evm.model.chr10.1068	131.451	-2.62573	0.3332	-7.88036	3.26e-15	2.36e-14	-2.59238	-2.59691	2.81938	1.92e-06	1.46e-05
evm.model.chr10.1070	316.634	-4.02936	0.45269	-8.90092	5.54e-19	5.07e-18	-3.96803	-3.99067	4.05841	5.71e-08	6.39e-07
evm.model.chr10.1075	114.495	-3.17834	0.390343	-8.14243	3.87e-16	2.97e-15	-3.14755	-3.15596	2.63388	2.51e-06	1.85e-05
evm.model.chr10.1078	569.28	-8.07202	1.63546	-4.93564	7.99e-07	2.79e-06	-7.97756	-7.99333	4.91417	0.000200938	0.000920084
evm.model.chr10.1085	124.047	-6.63733	1.2644	-5.24937	1.53e-07	5.79e-07	-7.3844	-1.44269e+08	2.7572	7.58e-05	0.000387634
evm.model.chr10.1087	109.569	-2.11918	0.325606	-6.50842	7.59e-11	3.93e-10	-2.05534	-2.0609	2.56468	2.57e-05	0.000147357
evm.model.chr10.1090	9.34916	-3.91999	1.09088	-3.59341	0.000326372	0.000813645	-3.80333	-3.88719	-0.683125	0.00393037	0.0127603
evm.model.chr10.11	23.184	2.73529	0.623914	4.38408	1.16e-05	3.52e-05	2.73616	2.76977	0.462013	0.0015087	0.00548213
evm.model.chr10.1102	443.011	-6.15642	1.20518	-5.10831	3.25e-07	1.19e-06	-6.91563	-1.44269e+08	4.53182	7.83e-07	6.49e-06
evm.model.chr10.1121	23.3214	-4.08092	0.766989	-5.3207	1.03e-07	3.99e-07	-3.96844	-4.02186	0.404052	0.000133223	0.000639375
evm.model.chr10.1123	58.9597	-8.42109	1.26419	-6.66124	2.72e-11	1.46e-10	-9.15138	-144269486	1.73575	3.89e-06	2.74e-05
evm.model.chr10.1129	6506.2	7.04047	0.366229	19.2242	2.32e-82	1.67e-80	7.09662	7.09755	8.44974	2.11e-10	5.13e-09
evm.model.chr10.1132	269.429	7.77093	0.470149	16.5287	2.28e-61	9.77e-60	7.79376	7.83063	3.8466	1.48e-13	1.27e-11
evm.model.chr10.1133	208.397	9.01721	0.688434	13.0982	3.37e-39	7.57e-38	8.96359	9.06447	3.47709	2.89e-12	1.37e-10
evm.model.chr10.1146	2650.11	1.5473	0.137852	11.2243	3.1e-29	4.69e-28	1.58273	1.58282	7.13476	3.03e-08	3.65e-07
evm.model.chr10.1158	645.613	-2.35972	0.192757	-12.2419	1.86e-34	3.48e-33	-2.32329	-2.32424	5.07692	1.77e-09	3.11e-08
evm.model.chr10.116	27.4366	-9.59403	1.36836	-7.01133	2.36e-12	1.39e-11	-10.3428	-1.44269e+08	0.625153	1.12e-06	8.89e-06
evm.model.chr10.1184	11698.4	-3.07445	0.172232	-17.8506	2.86e-71	1.53e-69	-2.98904	-2.98935	9.23328	2.47e-11	8.45e-10
evm.model.chr10.1185	13067.7	-5.08068	0.202094	-25.1402	1.81e-139	4.01e-137	-4.98124	-4.98328	9.39145	1.63e-13	1.36e-11
evm.model.chr10.1190	13.9505	-5.62351	1.61423	-3.48371	0.000494521	0.00120015	-6.29624	-1.44269e+08	-0.116044	0.00512959	0.016157
evm.model.chr10.1205	867.814	-1.80878	0.120257	-15.0409	3.96e-51	1.29e-49	-1.77679	-1.77732	5.5086	6.44e-10	1.35e-08
evm.model.chr10.1213	225.985	-1.78175	0.337799	-5.27458	1.33e-07	5.08e-07	-1.75348	-1.75435	3.58478	0.000280168	0.00123555
evm.model.chr10.1216	2888.72	-4.1261	0.199318	-20.7011	3.38e-95	3.08e-93	-4.09629	-4.09709	7.23427	1.13e-12	6.33e-11
evm.model.chr10.1220	82.6317	-5.67543	0.533575	-10.6366	2.01e-26	2.73e-25	-5.60982	-5.63982	2.1528	1.75e-08	2.26e-07
evm.model.chr10.1225	122.609	-2.35956	0.309934	-7.6131	2.68e-14	1.81e-13	-2.30606	-2.30885	2.71603	3.7e-06	2.62e-05
evm.model.chr10.1247	2201.98	1.91079	0.211658	9.02769	1.75e-19	1.65e-18	1.94781	1.94799	6.859	3.01e-07	2.8e-06
evm.model.chr10.125	174.236	-4.62921	0.366222	-12.6405	1.26e-36	2.59e-35	-4.58616	-4.59692	3.21936	8.3e-09	1.19e-07
evm.model.chr10.129	121.732	-10.8569	1.72228	-6.3038	2.9e-10	1.43e-09	-11.6495	-1.44269e+08	2.7154	1.64e-07	1.63e-06
evm.model.chr10.1298	1525.64	2.7926	0.154527	18.0719	5.3e-73	2.98e-71	2.8294	2.8298	6.34168	5.63e-13	3.61e-11
evm.model.chr10.1308	90.6483	-2.89616	0.702452	-4.12294	3.74e-05	0.000105928	-2.75702	-2.75985	2.27498	0.00111985	0.00421657
evm.model.chr10.1309	257.297	-2.09663	0.272222	-7.70191	1.34e-14	9.29e-14	-2.07221	-2.07308	3.76709	1.15e-06	9.14e-06
evm.model.chr10.1312	18.0958	-2.9078	0.641976	-4.52945	5.91e-06	1.86e-05	-2.80029	-2.81769	0.0828604	0.00161141	0.00580303
evm.model.chr10.1314	1321.51	-1.61877	0.0986588	-16.4078	1.68e-60	7.1e-59	-1.56468	-1.56484	6.11998	5.88e-10	1.25e-08
evm.model.chr10.133	105.316	-4.75237	0.503332	-9.44181	3.66e-21	3.82e-20	-4.686	-4.72	2.51738	6.79e-09	9.93e-08
evm.model.chr10.1359	25512	2.247	0.0799081	28.1199	5.6e-174	2.24e-171	2.27188	2.27189	10.4038	8.82e-15	1.42e-12
evm.model.chr10.1360	25.6517	-6.8781	1.27522	-5.39367	6.9e-08	2.71e-07	-6.55546	-6.95347	0.6323	1.58e-06	1.23e-05
evm.model.chr10.1365	156.398	-7.02542	1.04671	-6.7119	1.92e-11	1.05e-10	-6.76583	-6.97957	3.0708	8.56e-10	1.71e-08
evm.model.chr10.1370	753.943	-2.74529	0.191182	-14.3596	9.28e-47	2.6e-45	-2.70815	-2.70926	5.29954	1.02e-10	2.78e-09
evm.model.chr10.1373	85.6031	-2.85116	0.633645	-4.49962	6.81e-06	2.12e-05	-2.77111	-2.82652	2.25403	0.00335912	0.0110954
evm.model.chr10.1380	527.921	-2.69431	0.225626	-11.9415	7.19e-33	1.28e-31	-2.68315	-2.68568	4.78966	4.2e-09	6.54e-08
evm.model.chr10.1383	118.696	-3.97123	0.721059	-5.50749	3.64e-08	1.47e-07	-3.90728	-3.96686	2.69336	0.000110081	0.000540927
evm.model.chr10.1387	242.69	-2.84028	0.278209	-10.2092	1.8e-24	2.2e-23	-2.80572	-2.80794	3.67968	3.69e-07	3.36e-06
evm.model.chr10.1405	88.9729	-3.21472	0.543707	-5.91261	3.37e-09	1.51e-08	-3.18183	-3.19894	2.27213	3.31e-05	0.000184753
evm.model.chr10.1407	658.546	-2.78844	0.170538	-16.3509	4.29e-60	1.79e-58	-2.74863	-2.75044	5.10473	7.56e-12	3.05e-10
evm.model.chr10.141	18791.1	-6.40209	0.151317	-42.3092	0	0	-6.36769	-6.36827	9.92475	9.42e-19	1.69e-15
evm.model.chr10.1415	42.0606	-8.33501	1.73266	-4.81053	1.51e-06	5.09e-06	-8.13125	-8.34474	1.21034	2.06e-06	1.55e-05
evm.model.chr10.1416	2739.4	-2.51405	0.158842	-15.8273	2.02e-56	7.69e-55	-2.47725	-2.47754	7.1513	5.18e-11	1.59e-09
evm.model.chr10.1433	8.77214	-5.33215	1.62729	-3.2767	0.00105027	0.00241128	-5.15825	-5.29731	-0.85037	0.00139876	0.00512886
evm.model.chr10.1436	818.372	-5.03717	0.328669	-15.326	5.13e-53	1.77e-51	-5.00889	-5.0108	5.42266	9.88e-10	1.9e-08
evm.model.chr10.144	1406.33	-2.01841	0.163113	-12.3743	3.6e-35	6.97e-34	-1.93127	-1.93156	6.21527	7.35e-09	1.06e-07
evm.model.chr10.1448	11.0076	-4.73082	1.467	-3.22482	0.00126051	0.00284997	-5.51457	-1.44269e+08	-0.476763	0.00626697	0.0193083
evm.model.chr10.1473	97.2986	-3.4851	0.667435	-5.22164	1.77e-07	6.68e-07	-3.42575	-3.44677	2.41531	0.000102313	0.000506284
evm.model.chr10.1491	31.1679	-4.7636	0.790324	-6.02741	1.67e-09	7.69e-09	-4.64392	-4.71566	0.873762	4.13e-05	0.000225894
evm.model.chr10.1494	296.592	-4.60093	0.300858	-15.2927	8.56e-53	2.93e-51	-4.55217	-4.55671	3.97004	3.81e-11	1.21e-09
evm.model.chr10.1499	397.046	-6.89614	0.409668	-16.8335	1.39e-63	6.36e-62	-6.83447	-6.86493	4.38172	2.77e-13	2.08e-11
evm.model.chr10.1518	23.9239	-3.32962	0.988536	-3.36824	0.000756503	0.00178521	-3.21425	-3.29507	0.529775	0.00741466	0.0224211
evm.model.chr10.1526	25.3515	-4.22982	0.800025	-5.2871	1.24e-07	4.76e-07	-4.11735	-4.20262	0.607821	0.000146103	0.000694272
evm.model.chr10.1527	71.7733	-5.23862	1.2698	-4.12556	3.7e-05	0.000104772	-6.01209	-1.44269e+08	2.01842	0.000544261	0.00223186
evm.model.chr10.1528	45.73	-4.7781	1.17372	-4.07091	4.68e-05	0.000130974	-4.53999	-4.74618	1.4095	0.000702288	0.00278896
evm.model.chr10.1534	5.65805	-6.60483	1.66723	-3.96157	7.45e-05	0.00020269	-7.39165	-1.44269e+08	-1.24157	0.000554145	0.00226458
evm.model.chr10.1536	588.936	-3.03344	0.215721	-14.0619	6.52e-45	1.74e-43	-2.97992	-2.98063	4.95837	5.79e-11	1.74e-09
evm.model.chr10.154	33.1096	-6.61282	1.30856	-5.05353	4.34e-07	1.56e-06	-7.37601	-1.44269e+08	0.98489	6.68e-05	0.00034712
evm.model.chr10.1540	15.4647	-4.92192	1.37925	-3.56854	0.000358972	0.000889378	-5.67675	-1.44269e+08	-0.0517367	0.00150638	0.00547671
evm.model.chr10.1542	2016.83	1.59513	0.0846565	18.8424	3.39e-79	2.26e-77	1.63284	1.63295	6.74053	1.04e-11	4.06e-10
evm.model.chr10.1547	534.453	-6.23838	1.19983	-5.19941	2e-07	7.49e-07	-5.91001	-6.30771	4.79828	6.9e-06	4.55e-05
evm.model.chr10.1582	14.9423	-7.01413	1.37287	-5.10908	3.24e-07	1.18e-06	-6.69196	-7.09273	-0.122394	2.15e-05	0.000125578
evm.model.chr10.1604	93.0893	-8.27847	1.21754	-6.79934	1.05e-11	5.85e-11	-9.03247	-1.44269e+08	2.35854	2.8e-08	3.41e-07
evm.model.chr10.1606	36.1425	-3.16787	0.627926	-5.04498	4.54e-07	1.62e-06	-3.09182	-3.1152	1.01838	0.000234522	0.00105287
evm.model.chr10.1626	18.7712	3.39369	0.760128	4.46462	8.02e-06	2.48e-05	3.37039	3.41662	0.174327	0.00145614	0.00532051
evm.model.chr10.164	100.564	-6.12268	1.05546	-5.80097	6.59e-09	2.86e-08	-6.05461	-6.0829	2.44265	3.92e-06	2.76e-05
evm.model.chr10.1641	17.48	-2.75648	0.923952	-2.98336	0.00285103	0.00606846	-2.64603	-2.66088	0.0435819	0.0142134	0.0396244
evm.model.chr10.1655	57.1968	-1.59184	0.445987	-3.56924	0.000358017	0.000887433	-1.53849	-1.54497	1.68131	0.00807691	0.024205
evm.model.chr10.168	55.3395	-3.16299	0.869661	-3.63704	0.000275787	0.000693682	-2.98587	-3.0416	1.64222	0.00706201	0.0215062
evm.model.chr10.169	167.012	-5.95152	0.865715	-6.87469	6.21e-12	3.53e-11	-5.78885	-5.93359	3.16228	1.19e-07	1.22e-06
evm.model.chr10.1702	145.103	-9.9701	1.19554	-8.33944	7.46e-17	5.94e-16	-10.7633	-1.44269e+08	2.96531	6.87e-11	1.99e-09
evm.model.chr10.1760	345.056	-1.73535	0.223771	-7.75501	8.83e-15	6.21e-14	-1.73789	-1.73857	4.18814	3.21e-06	2.3e-05
evm.model.chr10.1762	108.721	-2.97962	0.690068	-4.31786	1.58e-05	4.68e-05	-2.90355	-2.94901	2.5743	0.00177018	0.00629442
evm.model.chr10.1764	23.4768	-2.85894	0.984044	-2.9053	0.003669	0.00764385	-2.66804	-2.72801	0.407834	0.0183183	0.0493007
evm.model.chr10.177	25.5097	-8.13363	2.14875	-3.78528	0.000153536	0.000401162	-7.79662	-8.19535	0.506329	0.00015562	0.000733781
evm.model.chr10.1798	4790.49	-2.85778	0.117164	-24.3914	2.11e-131	3.89e-129	-2.81152	-2.81178	7.95508	3.9e-14	4.46e-12
evm.model.chr10.1799	22.1739	-2.74494	0.708171	-3.8761	0.000106146	0.000282952	-2.623	-2.66488	0.403494	0.00183574	0.00649947
evm.model.chr10.181	80.3203	-5.94228	1.24104	-4.78813	1.68e-06	5.65e-06	-5.66017	-6.05703	2.1654	1.86e-06	1.42e-05
evm.model.chr10.1862	29.9016	-2.44726	0.600121	-4.07794	4.54e-05	0.000127316	-2.35412	-2.37358	0.774621	0.00235332	0.00807292
evm.model.chr10.191	21.4437	-2.73749	0.9673	-2.83003	0.00465441	0.00952149	-2.52107	-2.61219	0.195917	0.0149089	0.0413013
evm.model.chr10.1914	4.6609	-5.16517	1.95319	-2.64448	0.00818165	0.0159683	-5.91269	-1.44269e+08	-1.41397	0.0111001	0.0319511
evm.model.chr10.1919	35.629	-5.30663	0.822403	-6.45259	1.1e-10	5.61e-10	-5.1568	-5.2651	1.06862	1.85e-06	1.41e-05
evm.model.chr10.1922	112.991	1.53181	0.431311	3.55151	0.000383027	0.000945151	1.56764	1.57378	2.60186	0.00596063	0.0184624
evm.model.chr10.1932	169.435	-8.3946	1.09395	-7.67369	1.67e-14	1.15e-13	-8.11554	-8.32904	3.18137	2.17e-09	3.7e-08
evm.model.chr10.1949	9.3741	-7.20497	1.4223	-5.06573	4.07e-07	1.47e-06	-7.95233	-1.44269e+08	-0.800994	3.15e-05	0.000177108
evm.model.chr10.1951	35.2022	-2.17596	0.667803	-3.25839	0.00112045	0.00255998	-2.09275	-2.11492	0.916734	0.0155613	0.0428024
evm.model.chr10.1965	6.70359	-5.23377	1.42555	-3.67141	0.000241214	0.000611672	-5.00045	-5.21307	-1.15896	0.00086601	0.00335153
evm.model.chr10.1969	153.073	1.70744	0.383956	4.44697	8.71e-06	2.68e-05	1.76577	1.76732	3.00936	0.000472105	0.00196631
evm.model.chr10.197	19.2939	-7.01497	1.36506	-5.13895	2.76e-07	1.02e-06	-6.5784	-6.96503	0.175546	1.92e-05	0.000113915
evm.model.chr10.1970	1269.28	2.89567	0.281711	10.2789	8.78e-25	1.09e-23	2.94015	2.94061	6.08136	5.14e-08	5.81e-07
evm.model.chr10.198	123.417	-6.01242	0.51906	-11.5833	5.01e-31	8.16e-30	-5.92959	-5.96691	2.7312	6.48e-10	1.35e-08
evm.model.chr10.1981	232.559	-1.6705	0.178521	-9.35741	8.17e-21	8.3e-20	-1.62279	-1.62378	3.62476	1.95e-06	1.48e-05
evm.model.chr10.199	1259.22	-7.6316	0.37028	-20.6103	2.22e-94	1.98e-92	-7.56372	-7.59231	6.02511	3.49e-15	6.9e-13
evm.model.chr10.1992	112.019	4.7457	0.451583	10.509	7.85e-26	1.03e-24	4.78291	4.80955	2.5443	1.5e-09	2.71e-08
evm.model.chr10.1993	23.9995	5.1719	0.872121	5.93025	3.02e-09	1.36e-08	5.1022	5.22423	0.317689	1.26e-05	7.83e-05
evm.model.chr10.1995	91.5909	4.076	0.628205	6.48833	8.68e-11	4.46e-10	4.03371	4.06723	2.24029	4.13e-06	2.89e-05
evm.model.chr10.2006	180.954	-2.09234	0.378059	-5.53444	3.12e-08	1.27e-07	-2.04502	-2.04621	3.27061	0.00012656	0.000612307
evm.model.chr10.2012	37.6556	-1.91323	0.571171	-3.34967	0.000809085	0.00189667	-1.86862	-1.87439	1.10197	0.0174626	0.0472943
evm.model.chr10.2016	30.911	-1.65843	0.470135	-3.52757	0.000419387	0.00102805	-1.59384	-1.599	0.743506	0.0121208	0.0345266
evm.model.chr10.2060	83.0877	-4.88328	0.912561	-5.35119	8.74e-08	3.4e-07	-4.67045	-4.81245	2.21171	5.35e-06	3.65e-05
evm.model.chr10.2061	73.1122	-3.16914	0.718944	-4.40804	1.04e-05	3.17e-05	-3.05634	-3.12283	2.02988	0.000827302	0.00321578
evm.model.chr10.2065	2377.89	1.55363	0.180227	8.62041	6.67e-18	5.67e-17	1.59059	1.5907	6.98773	1.21e-06	9.59e-06
evm.model.chr10.2066	673.735	2.16167	0.145748	14.8316	9.15e-50	2.87e-48	2.22246	2.22295	5.1639	5.95e-11	1.77e-09
evm.model.chr10.2073	114.277	1.68472	0.263216	6.40053	1.55e-10	7.8e-10	1.71134	1.71267	2.60678	7.44e-05	0.000381673
evm.model.chr10.2094	3134.46	1.81414	0.154655	11.7302	8.93e-32	1.51e-30	1.84938	1.84946	7.38257	4.93e-09	7.51e-08
evm.model.chr10.2109	132.563	-3.18097	0.556194	-5.71917	1.07e-08	4.54e-08	-3.10253	-3.14307	2.84576	0.000113312	0.000554874
evm.model.chr10.2111	1064.08	-9.9338	1.31591	-7.54901	4.39e-14	2.92e-13	-9.89775	-9.92646	5.80867	1.5e-05	9.12e-05
evm.model.chr10.215	740.513	2.88792	0.279177	10.3444	4.44e-25	5.61e-24	2.90965	2.91104	5.3007	2.79e-08	3.4e-07
evm.model.chr10.2192	137.326	-1.56128	0.242624	-6.435	1.23e-10	6.28e-10	-1.53353	-1.53574	2.87479	0.000114967	0.000561861
evm.model.chr10.2229	655.559	-3.83723	0.179219	-21.4108	1.06e-101	1.11e-99	-3.7998	-3.80109	5.11086	4.58e-14	4.97e-12
evm.model.chr10.2242	241.593	-3.28237	0.297043	-11.0501	2.19e-28	3.21e-27	-3.17422	-3.17748	3.67791	1.11e-08	1.53e-07
evm.model.chr10.225	15.3146	-2.45109	0.731309	-3.35165	0.000803317	0.001884	-2.38537	-2.40864	-0.0619683	0.0103822	0.0301437
evm.model.chr10.2263	760.5	2.88861	0.15692	18.4082	1.13e-75	6.84e-74	2.93263	2.9334	5.34013	2.91e-13	2.15e-11
evm.model.chr10.2276	11.6252	-4.74339	1.55164	-3.05701	0.0022356	0.00485075	-4.6046	-4.67559	-0.515725	0.00369426	0.0120691
evm.model.chr10.229	7190.47	2.14465	0.0820147	26.1496	9.96e-151	2.53e-148	2.19164	2.19168	8.58296	1.43e-14	2.01e-12
evm.model.chr10.2294	45.1122	-5.18216	0.687238	-7.54056	4.68e-14	3.11e-13	-5.09497	-5.15771	1.36818	4e-06	2.81e-05
evm.model.chr10.2296	131.935	-9.62542	1.20851	-7.96473	1.66e-15	1.22e-14	-10.357	-1.44269e+08	2.83419	8.2e-10	1.65e-08
evm.model.chr10.230	27.0463	-3.6735	0.586319	-6.26535	3.72e-10	1.81e-09	-3.51121	-3.53287	0.637946	0.000138112	0.00066027
evm.model.chr10.231	1292.85	-3.29147	0.245385	-13.4135	5.04e-41	1.2e-39	-3.27108	-3.27268	6.07424	9.62e-10	1.87e-08
evm.model.chr10.241	2149.47	-2.62353	0.270294	-9.7062	2.84e-22	3.14e-21	-2.54365	-2.54438	6.79811	1.05e-05	6.67e-05
evm.model.chr10.2426	10.769	-3.65232	1.03616	-3.52484	0.000423739	0.00103823	-3.48761	-3.62276	-0.472779	0.00179055	0.00636228
evm.model.chr10.243	137.269	-9.02558	1.21432	-7.43263	1.06e-13	6.9e-13	-9.77887	-1.44269e+08	2.88964	1.15e-07	1.19e-06
evm.model.chr10.245	1399.03	-1.70619	0.129028	-13.2234	6.43e-40	1.48e-38	-1.67505	-1.67528	6.19955	5.68e-09	8.52e-08
evm.model.chr10.2456	163.451	-4.01142	0.47107	-8.51556	1.66e-17	1.37e-16	-4.00583	-4.01042	3.1232	5.52e-07	4.78e-06
evm.model.chr10.2469	56.1504	-2.48015	0.496048	-4.99983	5.74e-07	2.03e-06	-2.4464	-2.45589	1.6552	0.000937469	0.00359427
evm.model.chr10.247	14.9268	-4.85873	1.46161	-3.32424	0.000886609	0.00206307	-4.5682	-4.95824	-0.150107	0.00370265	0.0120945
evm.model.chr10.2470	114.502	-2.83762	0.484733	-5.85399	4.8e-09	2.12e-08	-2.78364	-2.79258	2.6362	5.18e-05	0.000275938
evm.model.chr10.248	126.891	-1.77229	0.350517	-5.05623	4.28e-07	1.54e-06	-1.72224	-1.72424	2.76195	0.000490084	0.00202992
evm.model.chr10.25	198.652	-2.04627	0.257749	-7.939	2.04e-15	1.49e-14	-2.05677	-2.05906	3.39843	2.71e-06	1.98e-05
evm.model.chr10.2505	41.5179	-2.00224	0.594517	-3.36784	0.000757598	0.00178724	-1.942	-1.95094	1.24953	0.0100335	0.0292346
evm.model.chr10.262	13.3634	6.12512	1.14621	5.34378	9.1e-08	3.53e-07	6.0036	6.16024	-0.344739	4.5e-05	0.000243482
evm.model.chr10.27	50.1775	-3.70366	0.75402	-4.91188	9.02e-07	3.13e-06	-3.57224	-3.65526	1.49877	0.000138767	0.000662601
evm.model.chr10.273	86.7555	-2.4208	0.369548	-6.55069	5.73e-11	2.99e-10	-2.35856	-2.36717	2.25092	3.32e-05	0.000185551
evm.model.chr10.276	13.9169	-22.1288	2.10491	-10.513	7.53e-26	9.89e-25	-8.6765	-1.44269e+08	-0.321942	0.00464906	0.0148111
evm.model.chr10.283	122.399	-3.28807	0.424761	-7.741	9.86e-15	6.91e-14	-3.17268	-3.17645	2.70949	1.02e-06	8.25e-06
evm.model.chr10.284	718.705	-1.85827	0.229745	-8.08841	6.04e-16	4.57e-15	-1.75275	-1.75308	5.24362	4.53e-06	3.15e-05
evm.model.chr10.286	101.83	-8.81368	1.2222	-7.21133	5.54e-13	3.42e-12	-8.52619	-8.92002	2.45004	6.99e-11	2.01e-09
evm.model.chr10.294	343.704	-1.94634	0.228022	-8.53578	1.39e-17	1.16e-16	-1.88079	-1.88201	4.17802	1.71e-06	1.32e-05
evm.model.chr10.3	23.3398	-7.8728	1.23478	-6.37587	1.82e-10	9.11e-10	-8.61345	-1.44269e+08	0.506963	3.9e-07	3.51e-06
evm.model.chr10.300	27.3731	-3.9684	0.926782	-4.28191	1.85e-05	5.45e-05	-3.79497	-3.89959	0.708801	0.00117482	0.00439174
evm.model.chr10.305	132.636	-2.38096	0.214742	-11.0875	1.44e-28	2.12e-27	-2.31544	-2.31787	2.8245	3.47e-08	4.09e-07
evm.model.chr10.306	504.696	-4.8609	0.255056	-19.0582	5.62e-81	3.91e-79	-4.799	-4.8074	4.72394	6.26e-14	6.27e-12
evm.model.chr10.312	1384.6	-1.61495	0.126336	-12.783	2.04e-37	4.3e-36	-1.60411	-1.60422	6.18961	7.56e-09	1.09e-07
evm.model.chr10.319	286.09	-2.5322	0.225716	-11.2185	3.31e-29	4.99e-28	-2.48092	-2.48232	3.92023	1.3e-08	1.74e-07
evm.model.chr10.322	170.325	-2.76884	0.271011	-10.2167	1.67e-24	2.04e-23	-2.72479	-2.72956	3.18599	2.17e-08	2.73e-07
evm.model.chr10.324	20.7593	3.00807	1.0246	2.93583	0.00332653	0.00699333	3.10361	3.13956	0.0862017	0.00831331	0.0248305
evm.model.chr10.325	21.2048	-2.36432	0.635857	-3.71832	0.000200548	0.000515204	-2.2547	-2.27695	0.364755	0.00573129	0.0178093
evm.model.chr10.333	37.7106	-4.34847	0.731743	-5.94261	2.81e-09	1.27e-08	-4.18929	-4.24951	1.12395	6.3e-05	0.000328547
evm.model.chr10.34	748.058	-2.86806	0.182995	-15.6729	2.32e-55	8.54e-54	-2.85536	-2.85787	5.28428	1.17e-12	6.52e-11
evm.model.chr10.342	4.44206	-5.24063	2.10251	-2.49256	0.0126826	0.0238647	-6.05976	-1.44269e+08	-1.52684	0.0150106	0.0415324
evm.model.chr10.350	125.43	-3.81959	0.730367	-5.22968	1.7e-07	6.4e-07	-3.71773	-3.77792	2.76354	0.000148985	0.000706163
evm.model.chr10.355	43.8046	-8.04032	1.27199	-6.32106	2.6e-10	1.29e-09	-8.79048	-1.44269e+08	1.34563	2.38e-06	1.77e-05
evm.model.chr10.356	42.6433	-5.98367	0.897607	-6.66624	2.62e-11	1.41e-10	-5.84191	-5.91392	1.26167	5.93e-06	3.99e-05
evm.model.chr10.358	50.9989	-3.67417	0.506261	-7.25747	3.94e-13	2.46e-12	-3.63697	-3.65686	1.52249	4.11e-06	2.89e-05
evm.model.chr10.360	1266.19	-14.1921	1.69772	-8.35949	6.3e-17	5.04e-16	-13.8416	-14.2352	6.0597	2.58e-06	1.9e-05
evm.model.chr10.368	128.49	-2.00512	0.420239	-4.77138	1.83e-06	6.11e-06	-1.95192	-1.95701	2.79612	0.00056389	0.00229976
evm.model.chr10.369	631.647	-3.71141	0.249653	-14.8662	5.46e-50	1.73e-48	-3.66127	-3.66369	5.04356	1.1e-11	4.27e-10
evm.model.chr10.372	206.642	-10.1016	1.21589	-8.30795	9.74e-17	7.71e-16	-10.8446	-1.44269e+08	3.45975	3.44e-10	7.84e-09
evm.model.chr10.378	67.8046	-2.20676	0.580475	-3.80165	0.000143735	0.000376927	-2.14921	-2.1681	1.92716	0.00607361	0.0187829
evm.model.chr10.380	98.8025	-3.97332	0.401348	-9.89995	4.16e-23	4.78e-22	-3.9401	-3.9549	2.42699	1.14e-08	1.56e-07
evm.model.chr10.39	180.691	-3.49335	0.538781	-6.4838	8.94e-11	4.59e-10	-3.45753	-3.46146	3.2696	1.05e-05	6.65e-05
evm.model.chr10.396	903.306	-2.21717	0.164007	-13.5188	1.21e-41	2.96e-40	-2.1694	-2.1697	5.57335	3.17e-10	7.32e-09
evm.model.chr10.398	91.9214	1.90316	0.484099	3.93134	8.45e-05	0.000228189	1.96406	1.96748	2.2713	0.00206866	0.00722597
evm.model.chr10.406	32.4664	-7.60745	1.3247	-5.74277	9.31e-09	3.98e-08	-7.27436	-7.67549	0.912997	2.79e-06	2.03e-05
evm.model.chr10.407	5133.98	-1.83361	0.0801171	-22.8867	6.31e-116	9.38e-114	-1.84034	-1.84039	8.0714	9.44e-13	5.45e-11
evm.model.chr10.408	47.2781	-6.34818	0.896135	-7.08395	1.4e-12	8.4e-12	-6.22445	-6.28061	1.3838	3.58e-06	2.54e-05
evm.model.chr10.41	27.3212	-9.58283	1.47768	-6.48506	8.87e-11	4.55e-10	-10.3541	-1.44269e+08	0.611681	3.05e-06	2.21e-05
evm.model.chr10.413	59.6244	-6.12663	0.701258	-8.73663	2.4e-18	2.1e-17	-6.00731	-6.0963	1.7415	2.47e-07	2.35e-06
evm.model.chr10.430	629.041	-8.54153	0.407014	-20.9858	8.83e-98	8.63e-96	-8.54983	-8.57083	5.05107	8.63e-14	8.15e-12
evm.model.chr10.477	71.5122	2.04493	0.307828	6.64309	3.07e-11	1.65e-10	2.08862	2.09296	1.92324	4.18e-05	0.000228017
evm.model.chr10.480	450.672	-13.672	1.19	-11.4891	1.5e-30	2.38e-29	-14.4074	-1.44269e+08	4.57257	7.24e-13	4.39e-11
evm.model.chr10.483	191.428	-6.8545	0.639671	-10.7157	8.59e-27	1.18e-25	-6.75166	-6.82664	3.35289	1.78e-11	6.44e-10
evm.model.chr10.484	2812.63	-3.17999	0.203049	-15.6612	2.79e-55	1.02e-53	-3.15032	-3.15094	7.18477	7.24e-11	2.07e-09
evm.model.chr10.485	2.68615	-6.1892	2.47623	-2.49945	0.0124388	0.0234733	-6.94254	-1.44269e+08	-2.07696	0.00110571	0.00416968
evm.model.chr10.496	4732.74	-2.16856	0.144585	-14.9986	7.5e-51	2.43e-49	-2.11844	-2.11871	7.93119	2.5e-10	5.95e-09
evm.model.chr10.503	32.6161	-1.90793	0.497424	-3.83562	0.00012525	0.000330827	-1.86015	-1.86856	0.826594	0.0048454	0.0153525
evm.model.chr10.51	114.563	-2.63433	0.348742	-7.5538	4.23e-14	2.82e-13	-2.59303	-2.60159	2.63864	1.89e-06	1.44e-05
evm.model.chr10.510	6.33576	-4.3233	1.69778	-2.54645	0.0108825	0.0207664	-4.04781	-4.25046	-1.13871	0.0128007	0.0362023
evm.model.chr10.513	17.2353	-7.52075	1.51335	-4.96961	6.71e-07	2.36e-06	-7.18911	-7.58986	0.056096	5.89e-05	0.000308909
evm.model.chr10.516	3.22599	-5.38358	1.9796	-2.71953	0.00653757	0.0130257	-5.00149	-5.38808	-1.92771	0.00221969	0.00767263
evm.model.chr10.521	298.268	-3.46152	0.303913	-11.3898	4.7e-30	7.33e-29	-3.47794	-3.4832	3.97667	1.12e-09	2.11e-08
evm.model.chr10.522	203.698	-3.75038	0.25969	-14.4418	2.83e-47	8.14e-46	-3.71384	-3.71981	3.43503	2.28e-11	7.92e-10
evm.model.chr10.524	42.2688	-2.15303	0.450114	-4.78331	1.72e-06	5.78e-06	-2.08703	-2.09716	1.24054	0.000860822	0.00333341
evm.model.chr10.529	1584.68	1.65615	0.118247	14.0059	1.44e-44	3.81e-43	1.69446	1.69459	6.39979	1.16e-09	2.18e-08
evm.model.chr10.549	9.5564	-6.52785	1.80611	-3.61432	0.000301142	0.000754267	-7.29516	-1.44269e+08	-0.619064	0.00303305	0.0101336
evm.model.chr10.551	41.416	-3.76907	0.59019	-6.38619	1.7e-10	8.54e-10	-3.72543	-3.75821	1.25192	1.07e-05	6.8e-05
evm.model.chr10.564	61.9223	-2.00783	0.4537	-4.42547	9.62e-06	2.94e-05	-1.9772	-1.98689	1.76348	0.00112404	0.00423073
evm.model.chr10.570	78.1423	2.52535	0.454827	5.55232	2.82e-08	1.15e-07	2.52785	2.53916	2.09634	0.000157736	0.000741876
evm.model.chr10.573	14.1139	2.5766	0.886113	2.90776	0.00364029	0.00758892	2.58015	2.60841	-0.293112	0.0162203	0.0443983
evm.model.chr10.577	111.162	2.07846	0.298817	6.95564	3.51e-12	2.04e-11	2.10934	2.11435	2.55409	6.9e-06	4.55e-05
evm.model.chr10.584	67.8931	-3.46828	0.46925	-7.39111	1.46e-13	9.34e-13	-3.3804	-3.39841	1.90634	1.46e-05	8.92e-05
evm.model.chr10.587	1995.09	-3.9229	0.0978359	-40.0968	0	0	-3.89065	-3.89098	6.71779	4.82e-18	5.49e-15
evm.model.chr10.589	94.6395	-5.02924	1.28396	-3.91698	8.97e-05	0.000241332	-5.80706	-1.44269e+08	2.38548	0.00367126	0.011998
evm.model.chr10.605	355.393	2.10929	0.315124	6.69353	2.18e-11	1.18e-10	2.1682	2.16907	4.23484	7.45e-06	4.87e-05
evm.model.chr10.606	6.17769	7.16688	1.58525	4.52097	6.16e-06	1.93e-05	7.77423	1.44269e+08	-1.35678	0.000134964	0.000647098
evm.model.chr10.614	596.037	-6.96067	0.346294	-20.1004	7.31e-90	6.07e-88	-6.90427	-6.92838	4.96042	3.08e-15	6.41e-13
evm.model.chr10.616	101.517	-3.2551	0.415726	-7.82991	4.88e-15	3.48e-14	-3.19186	-3.20966	2.46893	3.03e-06	2.19e-05
evm.model.chr10.618	216.361	1.75913	0.345781	5.08741	3.63e-07	1.32e-06	1.78757	1.78833	3.5295	0.000218262	0.00099
evm.model.chr10.629	495.676	-8.19082	1.1957	-6.85024	7.37e-12	4.16e-11	-8.98183	-1.44269e+08	4.6914	1.05e-08	1.46e-07
evm.model.chr10.643	208.525	-1.53032	0.225075	-6.79915	1.05e-11	5.86e-11	-1.53581	-1.53657	3.47096	4.08e-05	0.000223115
evm.model.chr10.648	168.785	-1.75922	0.343575	-5.12035	3.05e-07	1.12e-06	-1.73109	-1.73425	3.1684	0.000391095	0.00165882
evm.model.chr10.657	49.8347	-1.61341	0.400773	-4.02574	5.68e-05	0.000156885	-1.56326	-1.56595	1.42121	0.00666844	0.0204305
evm.model.chr10.658	42.4785	-4.34697	0.624657	-6.95898	3.43e-12	1.99e-11	-4.28072	-4.29738	1.22283	3.47e-06	2.47e-05
evm.model.chr10.659	12.1785	-7.19353	1.60146	-4.49186	7.06e-06	2.2e-05	-6.81747	-7.20333	-0.458658	0.000226903	0.00102262
evm.model.chr10.662	158.372	-2.98202	0.233444	-12.774	2.29e-37	4.82e-36	-2.92269	-2.92648	3.0827	2.2e-09	3.75e-08
evm.model.chr10.663	436.179	2.3822	0.178763	13.3261	1.63e-40	3.83e-39	2.43134	2.43194	4.5363	4.51e-10	9.94e-09
evm.model.chr10.669	242.474	-1.90784	0.219245	-8.70185	3.27e-18	2.84e-17	-1.91487	-1.91673	3.68277	3.35e-07	3.08e-06
evm.model.chr10.671	34.1285	5.00631	1.11174	4.50315	6.7e-06	2.09e-05	4.78566	5.00547	0.981744	2.36e-05	0.000136509
evm.model.chr10.68	2238.44	1.62641	0.123681	13.1501	1.7e-39	3.87e-38	1.6521	1.65221	6.89334	5.9e-10	1.25e-08
evm.model.chr10.684	91.9601	-2.418	0.275892	-8.76428	1.88e-18	1.65e-17	-2.38336	-2.38625	2.30677	2.14e-06	1.6e-05
evm.model.chr10.686	1722.35	-4.65558	0.266364	-17.4783	2.1e-68	1.05e-66	-4.57863	-4.58048	6.48045	9.18e-11	2.54e-09
evm.model.chr10.691	3.7217	-5.62542	1.83979	-3.05763	0.00223092	0.00484184	-6.41925	-1.44269e+08	-1.65559	0.00343527	0.011328
evm.model.chr10.693	1508.21	1.91197	0.276342	6.91884	4.55e-12	2.63e-11	1.92113	1.92137	6.32642	5.53e-05	0.000292116
evm.model.chr10.696	8405.05	3.51413	0.12468	28.1852	8.87e-175	3.62e-172	3.51909	3.5192	8.80779	1.49e-16	6.25e-14
evm.model.chr10.706	231.019	-2.5326	0.233168	-10.8617	1.75e-27	2.48e-26	-2.47615	-2.47843	3.61262	1.33e-08	1.78e-07
evm.model.chr10.707	117.38	-3.98947	0.538745	-7.40512	1.31e-13	8.44e-13	-3.92131	-3.95447	2.6702	2.74e-06	2e-05
evm.model.chr10.718	199.633	-2.65658	0.798983	-3.32495	0.000884351	0.00205874	-2.57933	-2.58042	3.40989	0.00165109	0.00592537
evm.model.chr10.724	451.699	-1.6533	0.146283	-11.302	1.28e-29	1.97e-28	-1.62979	-1.63057	4.57253	3.64e-08	4.26e-07
evm.model.chr10.725	35.8725	-7.56873	1.2452	-6.07834	1.21e-09	5.65e-09	-8.2985	-1.44269e+08	1.0791	1.84e-06	1.4e-05
evm.model.chr10.730	1301.33	-9.22563	1.03336	-8.92782	4.34e-19	4e-18	-9.19604	-9.2103	6.1006	9.51e-06	6.07e-05
evm.model.chr10.75	310.467	-7.71429	0.670171	-11.5109	1.16e-30	1.86e-29	-7.5557	-7.64436	4.03032	1.12e-11	4.3e-10
evm.model.chr10.753	7.79959	-3.31169	0.995616	-3.32627	0.000880169	0.00204992	-3.08107	-3.14211	-1.00654	0.00736708	0.0222977
evm.model.chr10.758	58.1823	-2.72119	0.479729	-5.67235	1.41e-08	5.91e-08	-2.6661	-2.6769	1.63734	6.48e-05	0.000337474
evm.model.chr10.770	416.658	1.69453	0.316225	5.35861	8.39e-08	3.27e-07	1.80542	1.80592	4.46708	6.92e-05	0.000358485
evm.model.chr10.772	887.003	-8.81819	1.37934	-6.39305	1.63e-10	8.18e-10	-8.53217	-8.93172	5.52319	6.41e-05	0.000333744
evm.model.chr10.778	678.041	-1.5917	0.150947	-10.5448	5.37e-26	7.13e-25	-1.56091	-1.56117	5.15617	2.33e-07	2.23e-06
evm.model.chr10.781	53.2731	-6.97723	1.9011	-3.6701	0.000242458	0.000614604	-6.79758	-6.87176	1.52843	0.000129806	0.000625242
evm.model.chr10.783	241.203	-5.57402	0.494177	-11.2794	1.66e-29	2.54e-28	-5.56424	-5.57081	3.67705	1e-08	1.41e-07
evm.model.chr10.787	56.6215	-2.71156	0.503924	-5.38088	7.41e-08	2.9e-07	-2.65615	-2.67242	1.65704	0.000336333	0.00145472
evm.model.chr10.788	772.338	-2.5024	0.264871	-9.44765	3.47e-21	3.61e-20	-2.47533	-2.47954	5.32441	2.98e-07	2.78e-06
evm.model.chr10.792	1886.25	-2.54751	0.154535	-16.485	4.7e-61	2e-59	-2.30365	-2.3039	6.62266	4.83e-11	1.5e-09
evm.model.chr10.795	329.074	-1.69624	0.165662	-10.2392	1.32e-24	1.63e-23	-1.67038	-1.67087	4.12208	1.92e-07	1.87e-06
evm.model.chr10.798	133.399	-4.96954	0.466569	-10.6512	1.72e-26	2.34e-25	-4.86014	-4.872	2.83668	2.23e-08	2.79e-07
evm.model.chr10.802	595.429	-2.29191	0.210175	-10.9048	1.09e-27	1.56e-26	-2.21433	-2.21472	4.97764	1.78e-08	2.3e-07
evm.model.chr10.805	9.90133	-3.05067	1.0622	-2.87202	0.00407863	0.00842976	-2.9314	-2.97166	-0.666097	0.0146972	0.0408062
evm.model.chr10.811	707.625	-8.09728	0.529822	-15.283	9.92e-53	3.39e-51	-8.01537	-8.07242	5.20482	9.97e-16	2.73e-13
evm.model.chr10.812	24.4318	-2.38282	0.766928	-3.10697	0.00189015	0.00414745	-2.34025	-2.36267	0.550123	0.0125839	0.0356506
evm.model.chr10.821	595.648	-2.65315	0.219204	-12.1036	1.01e-33	1.85e-32	-2.65344	-2.65512	4.96049	2.14e-09	3.66e-08
evm.model.chr10.827	6.83151	-5.99683	1.51192	-3.96637	7.3e-05	0.000198938	-6.78164	-1.44269e+08	-0.953891	0.000643804	0.00257953
evm.model.chr10.829	647.363	1.68411	0.226382	7.43922	1.01e-13	6.57e-13	1.87512	1.87544	5.10676	2.72e-06	1.99e-05
evm.model.chr10.836	57.2217	-2.53062	0.618889	-4.08898	4.33e-05	0.000121912	-2.47711	-2.48403	1.60366	0.00171525	0.00612226
evm.model.chr10.838	93.219	1.80099	0.441635	4.078	4.54e-05	0.000127314	1.84566	1.84955	2.3172	0.00162118	0.00583077
evm.model.chr10.850	115.591	-2.67869	0.399572	-6.7039	2.03e-11	1.1e-10	-2.64435	-2.64689	2.63401	9.24e-06	5.91e-05
evm.model.chr10.852	545.595	-4.9288	0.637797	-7.72785	1.09e-14	7.64e-14	-4.81566	-4.88866	4.82906	3.51e-07	3.21e-06
evm.model.chr10.853	257.893	-4.12154	0.768709	-5.36165	8.25e-08	3.22e-07	-4.03317	-4.06388	3.76807	3.06e-05	0.000172221
evm.model.chr10.86	162.336	2.25249	0.338157	6.66108	2.72e-11	1.46e-10	2.26272	2.26478	3.10563	1.35e-05	8.32e-05
evm.model.chr10.880	20.2311	-7.25404	1.60534	-4.5187	6.22e-06	1.95e-05	-7.00245	-7.21553	0.18699	6.93e-05	0.000358485
evm.model.chr10.888	46.5898	-4.53328	0.839897	-5.39742	6.76e-08	2.66e-07	-4.47881	-4.49896	1.38047	6.72e-05	0.000349108
evm.model.chr10.910	8.82879	-5.35934	1.55164	-3.45398	0.000552384	0.00132916	-6.14336	-144269483	-0.708909	0.0029853	0.00999773
evm.model.chr10.913	118.478	2.07736	0.487233	4.26358	2.01e-05	5.89e-05	2.07991	2.08168	2.64861	0.000835371	0.00324461
evm.model.chr10.917	122.27	-7.7657	1.18446	-6.55632	5.52e-11	2.89e-10	-7.49661	-7.7113	2.7274	3.71e-07	3.37e-06
evm.model.chr10.918	189.375	4.30648	0.967913	4.44924	8.62e-06	2.65e-05	4.31373	4.31918	3.32942	1.38e-05	8.5e-05
evm.model.chr10.920	7.64531	-3.62904	1.25989	-2.88043	0.00397131	0.00822265	-3.45296	-3.58772	-0.914058	0.00975469	0.0285316
evm.model.chr10.922	248.467	-10.011	1.19313	-8.39054	4.84e-17	3.9e-16	-10.7913	-1.44269e+08	3.71743	7.03e-10	1.44e-08
evm.model.chr10.924	8689.79	2.87872	0.231511	12.4345	1.7e-35	3.33e-34	2.92261	2.92266	8.8627	1.15e-08	1.58e-07
evm.model.chr10.929	80.4656	-7.78813	1.22081	-6.37949	1.78e-10	8.91e-10	-8.56255	-1.44269e+08	2.15978	1.19e-06	9.43e-06
evm.model.chr10.931	81.4307	-1.60877	0.397444	-4.04779	5.17e-05	0.000143732	-1.56944	-1.57241	2.13783	0.00329375	0.0108977
evm.model.chr10.932	30.7301	-2.17922	0.598622	-3.64039	0.00027223	0.000685149	-2.10848	-2.12145	0.746524	0.00493283	0.0156094
evm.model.chr10.933	73.2792	-6.99002	1.42082	-4.91972	8.67e-07	3.01e-06	-6.90756	-6.98262	2.00515	4e-06	2.81e-05
evm.model.chr10.934	112.255	-1.90033	0.257791	-7.3716	1.69e-13	1.07e-12	-1.85367	-1.85655	2.59926	2.26e-05	0.000131623
evm.model.chr10.935	187.567	-2.39616	0.275463	-8.69867	3.36e-18	2.92e-17	-2.38036	-2.38155	3.32031	3.36e-07	3.09e-06
evm.model.chr10.940	12.0219	-3.42093	1.19408	-2.86491	0.0041713	0.00860762	-3.25347	-3.33353	-0.382058	0.0175116	0.0474009
evm.model.chr10.942	40.6344	-3.16864	0.549991	-5.76126	8.35e-09	3.59e-08	-3.0207	-3.04973	1.20659	4.86e-05	0.00026085
evm.model.chr10.949	9.24906	-4.99756	1.61871	-3.08737	0.00201939	0.00441335	-5.80015	-1.44269e+08	-0.731866	0.00930884	0.0274416
evm.model.chr10.967	207.767	-1.61427	0.234629	-6.88012	5.98e-12	3.4e-11	-1.58064	-1.58225	3.46524	2.83e-05	0.00016061
evm.model.chr10.968	57.1027	-10.5412	4.51314	-2.33568	0.0195081	0.0352429	-11.2888	-1.44269e+08	1.62569	0.000687594	0.00273721
evm.model.chr10.969	19.9037	-3.51274	0.749301	-4.68803	2.76e-06	9.02e-06	-3.45616	-3.4883	0.241496	0.00029049	0.00127402
evm.model.chr10.970	414.363	-2.14875	0.2361	-9.10104	8.95e-20	8.51e-19	-2.11365	-2.11475	4.44649	4.13e-07	3.69e-06
evm.model.chr10.974	734.87	-1.71678	0.181722	-9.44728	3.48e-21	3.63e-20	-1.68733	-1.68763	5.27462	3.57e-07	3.25e-06
evm.model.chr10.975	44.8457	-1.547	0.34368	-4.5013	6.75e-06	2.11e-05	-1.50167	-1.50606	1.30424	0.00304093	0.0101531
evm.model.chr10.984	206.411	-4.47738	0.563069	-7.95175	1.84e-15	1.35e-14	-4.41675	-4.4459	3.45711	9.57e-07	7.76e-06
evm.model.chr10.985	421.086	-7.45038	0.900626	-8.27244	1.31e-16	1.03e-15	-7.34192	-7.36607	4.46788	2.27e-09	3.85e-08
evm.model.chr11.1002	97.8179	-7.23784	1.27987	-5.65514	1.56e-08	6.5e-08	-8.00576	-1.44269e+08	2.4243	2.79e-05	0.000158343
evm.model.chr11.1017	403.042	-4.02618	0.422467	-9.53017	1.57e-21	1.67e-20	-3.99321	-3.99679	4.40605	1.64e-07	1.63e-06
evm.model.chr11.1026	1662.01	-1.71976	0.603447	-2.8499	0.00437331	0.00898973	-1.76782	-1.76794	6.45201	0.0182266	0.0490807
evm.model.chr11.1028	529.454	-6.49695	0.585071	-11.1046	1.19e-28	1.76e-27	-6.45419	-6.46577	4.79341	2.53e-09	4.2e-08
evm.model.chr11.1029	10.1854	7.33029	1.75302	4.18152	2.9e-05	8.31e-05	7.98364	1.44269e+08	-0.784517	0.000466085	0.0019452
evm.model.chr11.1036	16.4857	-3.7182	0.903521	-4.11524	3.87e-05	0.000109318	-3.60521	-3.68848	0.0738	0.000929658	0.00356917
evm.model.chr11.1039	59.4929	-4.39498	0.696007	-6.31455	2.71e-10	1.34e-09	-4.34095	-4.37222	1.73407	9.85e-06	6.28e-05
evm.model.chr11.1040	35.5101	-3.4429	0.631468	-5.45221	4.97e-08	1.98e-07	-3.39019	-3.42197	1.04544	5.29e-05	0.00028105
evm.model.chr11.105	104.896	-2.27378	0.270267	-8.41307	3.99e-17	3.24e-16	-2.22589	-2.22955	2.50541	2.82e-06	2.06e-05
evm.model.chr11.106	19.4896	7.77095	1.37672	5.64456	1.66e-08	6.9e-08	8.41591	1.44269e+08	0.0342099	4.9e-05	0.000262726
evm.model.chr11.1099	12.994	-4.59998	1.4931	-3.08083	0.00206427	0.00450435	-5.38615	-1.44269e+08	-0.180128	0.00936041	0.027558
evm.model.chr11.11	733.784	-4.84078	0.339197	-14.2713	3.3e-46	9.18e-45	-4.86315	-4.8796	5.25186	1.5e-11	5.52e-10
evm.model.chr11.1102	22.0572	-7.65479	1.32696	-5.76865	7.99e-09	3.44e-08	-8.4124	-1.44269e+08	0.411389	4.87e-06	3.35e-05
evm.model.chr11.1105	50.8789	-2.99036	0.643731	-4.64536	3.39e-06	1.1e-05	-2.92179	-2.93281	1.50563	0.000652415	0.00260926
evm.model.chr11.1108	166.395	-2.40709	0.359469	-6.69624	2.14e-11	1.16e-10	-2.27937	-2.28133	3.14657	5.47e-05	0.000289418
evm.model.chr11.1109	2115.04	-2.41439	0.170281	-14.1789	1.24e-45	3.37e-44	-2.40013	-2.40029	6.80709	3.57e-10	8.09e-09
evm.model.chr11.1110	79.5151	-2.88841	0.508601	-5.67912	1.35e-08	5.69e-08	-2.83203	-2.85296	2.11599	7.22e-05	0.000372233
evm.model.chr11.1114	140.875	-2.28916	0.282392	-8.10633	5.22e-16	3.96e-15	-2.24326	-2.24992	2.92507	1.61e-06	1.25e-05
evm.model.chr11.112	1518.43	-5.88743	0.269654	-21.8332	1.12e-105	1.31e-103	-5.84184	-5.85314	6.29757	5.48e-16	1.72e-13
evm.model.chr11.1141	3401.73	2.23208	0.272248	8.1987	2.43e-16	1.88e-15	2.27656	2.27664	7.49234	7.71e-06	5.02e-05
evm.model.chr11.1155	709.732	2.60187	0.19362	13.438	3.62e-41	8.67e-40	2.63206	2.63347	5.23646	1.07e-10	2.89e-09
evm.model.chr11.1199	52.4892	-6.34771	1.26952	-5.00007	5.73e-07	2.03e-06	-7.09601	-1.44269e+08	1.59778	2.52e-05	0.000144958
evm.model.chr11.1202	54.2012	-5.22031	1.32066	-3.9528	7.72e-05	0.000209719	-6.02024	-1.44269e+08	1.63833	0.00247895	0.00846564
evm.model.chr11.1204	36.5004	-6.1729	1.26461	-4.88125	1.05e-06	3.63e-06	-6.95661	-1.44269e+08	1.12127	3.05e-05	0.000171836
evm.model.chr11.1207	660.521	-4.86962	0.736439	-6.61239	3.78e-11	2.01e-10	-4.78008	-4.84238	5.102	1.11e-05	6.98e-05
evm.model.chr11.122	156.364	-1.74796	0.277508	-6.29877	3e-10	1.48e-09	-1.69915	-1.70294	3.07271	0.000146217	0.000694643
evm.model.chr11.1221	27.2343	-3.93607	1.02441	-3.84228	0.000121895	0.000322415	-3.72853	-3.86342	0.729429	0.00188999	0.00667359
evm.model.chr11.1290	73.3217	-6.56561	1.07014	-6.13528	8.5e-10	4.01e-09	-6.32544	-6.53909	2.03497	4.26e-07	3.79e-06
evm.model.chr11.13	1948.44	-5.31178	0.270636	-19.627	9.1e-86	7.04e-84	-5.26373	-5.26516	6.66675	4.75e-11	1.47e-09
evm.model.chr11.1311	62.5319	-4.12347	0.663776	-6.21214	5.23e-10	2.52e-09	-3.99745	-4.06777	1.82102	2e-05	0.000118089
evm.model.chr11.133	43.003	-4.35499	0.621014	-7.01271	2.34e-12	1.37e-11	-4.17956	-4.20735	1.27201	5.31e-06	3.62e-05
evm.model.chr11.136	1378.12	-2.25327	0.176055	-12.7987	1.67e-37	3.53e-36	-2.12667	-2.12722	6.16075	2.81e-08	3.41e-07
evm.model.chr11.1365	295.491	-5.926	1.24689	-4.75262	2.01e-06	6.68e-06	-6.67151	-1.44269e+08	3.9619	0.00124184	0.00461693
evm.model.chr11.1393	610.356	1.5328	0.170315	8.9998	2.26e-19	2.12e-18	1.55767	1.55822	5.01193	6.31e-07	5.37e-06
evm.model.chr11.1399	218.118	-1.76693	0.239	-7.39302	1.44e-13	9.21e-13	-1.62495	-1.62583	3.53412	2.73e-05	0.000155321
evm.model.chr11.1433	9.80566	-3.10336	0.971998	-3.19277	0.00140917	0.00316309	-2.93752	-3.0025	-0.626952	0.00626046	0.0192913
evm.model.chr11.144	37.0975	-6.10187	0.927714	-6.57732	4.79e-11	2.52e-10	-5.93219	-6.0769	1.09	3.78e-07	3.42e-06
evm.model.chr11.1440	24.7269	-2.73571	0.783085	-3.49351	0.000476717	0.00116066	-2.64542	-2.69864	0.557805	0.00533088	0.016719
evm.model.chr11.146	117.002	-6.55455	0.824706	-7.94775	1.9e-15	1.39e-14	-6.44275	-6.55236	2.66814	5.27e-08	5.93e-07
evm.model.chr11.1471	11.9487	-6.91178	1.40107	-4.93322	8.09e-07	2.82e-06	-6.60602	-7.0079	-0.427422	3.13e-05	0.000175797
evm.model.chr11.1475	452.242	-8.09537	1.18867	-6.81046	9.73e-12	5.44e-11	-8.84504	-1.44269e+08	4.56257	1.68e-10	4.23e-09
evm.model.chr11.149	510.925	-4.41716	0.35586	-12.4126	2.23e-35	4.35e-34	-4.37244	-4.37479	4.74851	1e-08	1.41e-07
evm.model.chr11.15	74.5411	-8.63602	1.07969	-7.99858	1.26e-15	9.36e-15	-8.37906	-8.59454	2.02909	5.8e-09	8.65e-08
evm.model.chr11.1512	199.887	-9.13676	1.50284	-6.07965	1.2e-09	5.61e-09	-8.79633	-9.19953	3.41499	1.31e-07	1.33e-06
evm.model.chr11.1528	134.401	-3.37799	0.330996	-10.2055	1.87e-24	2.28e-23	-3.3535	-3.35858	2.85136	3.68e-08	4.31e-07
evm.model.chr11.154	69.9953	-10.874	1.26634	-8.58701	8.93e-18	7.53e-17	-11.6333	-1.44269e+08	1.92159	4.3e-09	6.67e-08
evm.model.chr11.1543	352.149	-2.83632	0.334339	-8.48338	2.19e-17	1.8e-16	-2.77421	-2.77708	4.21321	5.12e-07	4.46e-06
evm.model.chr11.1578	22.6916	-9.35184	4.2163	-2.21802	0.0265533	0.0466233	-10.1244	-144269487	0.357297	4.26e-05	0.000232191
evm.model.chr11.1588	21.4136	-9.33656	1.39059	-6.7141	1.89e-11	1.03e-10	-10.0829	-1.44269e+08	0.285831	1.26e-05	7.85e-05
evm.model.chr11.1630	2382.65	-2.63508	0.138407	-19.0386	8.18e-81	5.67e-79	-2.59652	-2.59685	6.9561	5.59e-13	3.6e-11
evm.model.chr11.1661	259.913	-2.72539	0.199756	-13.6436	2.21e-42	5.49e-41	-2.69511	-2.69638	3.78504	6.04e-10	1.28e-08
evm.model.chr11.1664	6.72773	-3.48079	1.30298	-2.67141	0.00755328	0.0148533	-3.30746	-3.43765	-1.05179	0.0164197	0.0448759
evm.model.chr11.1667	16.4208	-3.48835	1.05353	-3.31111	0.000929283	0.00215371	-3.38427	-3.46598	0.0671009	0.00704034	0.0214568
evm.model.chr11.1672	89.5112	-3.54823	0.439801	-8.0678	7.16e-16	5.39e-15	-3.5265	-3.539	2.27866	1.02e-06	8.24e-06
evm.model.chr11.1674	313.33	-4.50848	0.544928	-8.27353	1.3e-16	1.02e-15	-4.42448	-4.47891	4.04508	1.73e-09	3.06e-08
evm.model.chr11.1731	205.833	-8.25521	0.930114	-8.87548	6.96e-19	6.32e-18	-8.14583	-8.19176	3.45065	2.35e-07	2.24e-06
evm.model.chr11.1734	251.324	-8.66498	0.845983	-10.2425	1.28e-24	1.58e-23	-8.45344	-8.59899	3.73413	5.44e-13	3.53e-11
evm.model.chr11.1738	38.4341	-2.74277	0.993589	-2.76047	0.00577181	0.0116201	-2.72213	-2.72839	1.0956	0.0129123	0.0364866
evm.model.chr11.1743	9.16106	-5.19246	1.18164	-4.39427	1.11e-05	3.37e-05	-5.06918	-5.21615	-0.739415	0.000315402	0.00137049
evm.model.chr11.1750	52.3942	-8.56427	1.32053	-6.48549	8.84e-11	4.54e-10	-9.3585	-1.44269e+08	1.56729	1.5e-06	1.17e-05
evm.model.chr11.1754	837.298	-2.56702	0.164577	-15.5977	7.55e-55	2.73e-53	-2.54147	-2.54217	5.45312	2.24e-11	7.79e-10
evm.model.chr11.1767	700.649	-1.60883	0.14905	-10.7939	3.68e-27	5.13e-26	-1.55991	-1.56062	5.19167	1.9e-07	1.85e-06
evm.model.chr11.1768	21.0953	-8.25697	1.50489	-5.48675	4.09e-08	1.65e-07	-9.00393	-1.44269e+08	0.34405	8.14e-05	0.00041324
evm.model.chr11.1769	1691.13	2.40715	0.149374	16.1149	2e-58	7.96e-57	2.49008	2.49035	6.49578	6.49e-12	2.72e-10
evm.model.chr11.1786	845.192	-1.54981	0.284264	-5.452	4.98e-08	1.99e-07	-1.50859	-1.51238	5.45155	0.000806523	0.00314472
evm.model.chr11.1788	859.83	-2.52744	0.267426	-9.45098	3.36e-21	3.51e-20	-2.48894	-2.49741	5.47561	1.39e-08	1.85e-07
evm.model.chr11.1789	76.0268	-1.69745	0.418134	-4.05959	4.92e-05	0.000137092	-1.65538	-1.65992	2.0643	0.00409204	0.0132221
evm.model.chr11.1791	262.635	-11.9488	1.83547	-6.50994	7.52e-11	3.89e-10	-11.5489	-11.9447	3.79901	5.07e-08	5.73e-07
evm.model.chr11.1794	52.5795	-7.01168	1.45401	-4.8223	1.42e-06	4.81e-06	-7.77323	-1.44269e+08	1.58349	0.000353878	0.00151896
evm.model.chr11.1812	1124.05	-3.10353	0.14112	-21.9921	3.43e-107	4.12e-105	-3.0789	-3.07969	5.89581	1.07e-13	9.65e-12
evm.model.chr11.1825	4.29852	-4.01197	1.47973	-2.71129	0.00670221	0.0133184	-3.80501	-4.00328	-1.55044	0.00652299	0.0200253
evm.model.chr11.1831	1215.08	-1.93643	0.267412	-7.24136	4.44e-13	2.77e-12	-1.93145	-1.93174	5.98863	1.91e-05	0.000113279
evm.model.chr11.1834	15.0132	-4.87459	1.46333	-3.33116	0.000864851	0.00201718	-5.66566	-1.44269e+08	-0.0266003	0.00450063	0.014401
evm.model.chr11.1835	450.882	-2.24025	0.161027	-13.9123	5.34e-44	1.39e-42	-2.22056	-2.22148	4.57267	2e-09	3.46e-08
evm.model.chr11.1843	130.44	-2.55097	0.586262	-4.35125	1.35e-05	4.06e-05	-2.49832	-2.50377	2.78146	0.00124617	0.00463039
evm.model.chr11.1846	1801.69	-7.46367	0.753888	-9.90023	4.15e-23	4.77e-22	-7.46969	-7.47288	6.5706	6.97e-06	4.59e-05
evm.model.chr11.1847	11.396	-8.39684	1.61932	-5.18541	2.16e-07	8.04e-07	-9.1417	-144269486	-0.527263	6.04e-05	0.000315946
evm.model.chr11.1849	2823.64	-7.21763	0.204999	-35.2081	1.5e-271	2.08e-268	-7.17722	-7.17976	7.2173	4.65e-17	2.68e-14
evm.model.chr11.1856	53.2438	-2.36355	0.59744	-3.95614	7.62e-05	0.000207027	-2.30407	-2.31162	1.49437	0.00283876	0.0095507
evm.model.chr11.1858	68.4971	-1.64286	0.48919	-3.35832	0.000784188	0.00184329	-1.59202	-1.59549	1.82628	0.00830605	0.0248201
evm.model.chr11.1870	20.4052	-2.39837	0.802227	-2.98963	0.00279311	0.00595371	-2.34461	-2.35443	0.236706	0.0169825	0.0461712
evm.model.chr11.1891	9.08772	-6.77693	1.41844	-4.77772	1.77e-06	5.94e-06	-7.54196	-1.44269e+08	-0.734084	7.47e-05	0.00038259
evm.model.chr11.1893	8.43231	-5.5183	1.66602	-3.31228	0.000925399	0.00214638	-6.28534	-1.44269e+08	-0.774588	0.00620079	0.0191313
evm.model.chr11.1897	24.885	-4.4483	1.07333	-4.14437	3.41e-05	9.7e-05	-4.25974	-4.39937	0.551849	0.000310264	0.00135096
evm.model.chr11.1898	18.1721	-7.49725	1.33818	-5.60255	2.11e-08	8.71e-08	-8.25341	-1.44269e+08	0.193888	3.21e-05	0.000180093
evm.model.chr11.1906	402.429	-9.93538	1.20523	-8.24357	1.67e-16	1.3e-15	-10.7456	-1.44269e+08	4.39912	1.92e-10	4.71e-09
evm.model.chr11.1927	88.2779	-5.08547	0.666115	-7.63452	2.27e-14	1.54e-13	-4.97761	-5.01786	2.27772	1.46e-06	1.14e-05
evm.model.chr11.193	47.5527	-3.32418	0.804222	-4.13341	3.57e-05	0.000101432	-3.29721	-3.31662	1.43324	0.00097853	0.00373574
evm.model.chr11.1933	84.3929	-2.68077	0.461265	-5.81177	6.18e-09	2.69e-08	-2.62626	-2.63513	2.15616	7.15e-05	0.000369108
evm.model.chr11.199	46.8445	-6.51836	0.929402	-7.0135	2.32e-12	1.37e-11	-6.389	-6.47842	1.3967	1.84e-06	1.4e-05
evm.model.chr11.200	1365.44	-3.64654	0.273917	-13.3125	1.96e-40	4.58e-39	-3.61673	-3.61717	6.17018	4.66e-09	7.15e-08
evm.model.chr11.203	3.38699	-4.4796	1.79262	-2.49891	0.0124575	0.0235027	-5.30388	-1.44269e+08	-1.66994	0.0123883	0.0351567
evm.model.chr11.204	618.908	-9.04081	0.618637	-14.6141	2.28e-48	6.87e-47	-8.98764	-9.06277	5.01476	3.08e-16	1.13e-13
evm.model.chr11.219	13.4032	-3.51035	1.12218	-3.12815	0.0017591	0.00387746	-3.43963	-3.48521	-0.364872	0.00785889	0.0236269
evm.model.chr11.232	510.551	-4.74868	0.400012	-11.8713	1.67e-32	2.93e-31	-4.71888	-4.73414	4.73499	3.39e-09	5.42e-08
evm.model.chr11.235	612.976	-5.83435	0.33096	-17.6286	1.49e-69	7.7e-68	-5.75443	-5.76325	5.00342	2.48e-12	1.21e-10
evm.model.chr11.24	123.904	-9.23646	0.898675	-10.2779	8.87e-25	1.1e-23	-9.04008	-9.1869	2.73012	3.35e-12	1.55e-10
evm.model.chr11.241	179.44	-1.90268	0.484008	-3.93109	8.46e-05	0.000228402	-1.85887	-1.87414	3.26372	0.00416337	0.013435
evm.model.chr11.243	2534.29	2.66717	0.210166	12.6908	6.65e-37	1.38e-35	2.70441	2.70457	7.07778	1.5e-09	2.71e-08
evm.model.chr11.261	332.215	2.77212	0.298959	9.2726	1.82e-20	1.81e-19	2.83121	2.83489	4.13194	4.34e-08	4.98e-07
evm.model.chr11.263	80.5925	-4.65305	1.12688	-4.12915	3.64e-05	0.000103233	-4.54268	-4.57651	2.15691	5.68e-05	0.000299438
evm.model.chr11.27	84.7324	-7.44686	1.20039	-6.20369	5.52e-10	2.65e-09	-7.11291	-7.51236	2.22872	1.97e-09	3.41e-08
evm.model.chr11.284	14.9579	-4.82309	1.0175	-4.74013	2.14e-06	7.08e-06	-4.68414	-4.75632	-0.159916	0.000367021	0.00157094
evm.model.chr11.285	253.154	-1.81552	0.223674	-8.11678	4.79e-16	3.65e-15	-1.76028	-1.76135	3.74356	2.58e-06	1.9e-05
evm.model.chr11.287	46.0862	-7.98502	2.92518	-2.72976	0.00633806	0.0126573	-7.75288	-7.89802	1.33419	6.21e-06	4.15e-05
evm.model.chr11.30	11.9921	-8.08515	1.72386	-4.69015	2.73e-06	8.94e-06	-8.81976	-1.44269e+08	-0.430818	0.000273473	0.00120932
evm.model.chr11.302	2135.97	-3.00861	0.111927	-26.8801	3.75e-159	1.13e-156	-2.98414	-2.98444	6.80612	3.14e-15	6.45e-13
evm.model.chr11.304	22.6763	-4.90082	0.86998	-5.63325	1.77e-08	7.34e-08	-4.77241	-4.8349	0.388531	9.01e-05	0.000452651
evm.model.chr11.307	2531.43	1.56559	0.0839188	18.656	1.13e-77	7.16e-76	1.6138	1.61389	7.06885	1.39e-11	5.16e-10
evm.model.chr11.315	860.392	-3.61753	0.562408	-6.43222	1.26e-10	6.39e-10	-3.55866	-3.57487	5.47675	3.47e-06	2.47e-05
evm.model.chr11.326	52.2879	-8.70679	1.23534	-7.04809	1.81e-12	1.07e-11	-9.44632	-1.44269e+08	1.57176	6.1e-08	6.76e-07
evm.model.chr11.332	78.627	-5.89593	0.843498	-6.98986	2.75e-12	1.61e-11	-5.7534	-5.86337	2.12472	7.74e-07	6.43e-06
evm.model.chr11.333	47.9271	-2.20708	0.589431	-3.74442	0.000180811	0.000467441	-2.14396	-2.17094	1.46587	0.00468181	0.0149011
evm.model.chr11.335	36.4922	-4.48516	0.632911	-7.08655	1.37e-12	8.25e-12	-4.44411	-4.48005	1.06302	2.57e-05	0.000147357
evm.model.chr11.341	444.227	1.79705	0.289581	6.20571	5.45e-10	2.62e-09	1.82906	1.82947	4.56403	2.35e-05	0.000136445
evm.model.chr11.345	3075	1.82178	0.0821554	22.1749	6.01e-109	7.77e-107	1.85157	1.85164	7.35539	1.5e-12	8.05e-11
evm.model.chr11.346	353.36	-1.88524	0.254362	-7.41164	1.25e-13	8.04e-13	-1.83864	-1.84014	4.22058	6.75e-06	4.46e-05
evm.model.chr11.349	561.46	-5.39364	0.190145	-28.3659	5.33e-177	2.31e-174	-5.3129	-5.31574	4.88575	4.49e-16	1.55e-13
evm.model.chr11.354	226.034	-2.57253	0.241974	-10.6314	2.13e-26	2.88e-25	-2.54397	-2.5491	3.58281	7.3e-09	1.06e-07
evm.model.chr11.358	450.09	-6.11575	0.454133	-13.4669	2.45e-41	5.91e-40	-6.03063	-6.05718	4.55582	1.08e-10	2.91e-09
evm.model.chr11.368	614.659	-6.8836	0.498411	-13.8111	2.19e-43	5.6e-42	-6.80586	-6.81527	5.01268	2.31e-10	5.53e-09
evm.model.chr11.369	22.5175	-7.39418	1.5121	-4.89	1.01e-06	3.48e-06	-8.13549	-144269485	0.457226	0.000294461	0.00128943
evm.model.chr11.371	231.082	-2.80564	0.326258	-8.59946	8.01e-18	6.78e-17	-2.75685	-2.76048	3.61582	2.6e-07	2.45e-06
evm.model.chr11.372	176.674	-2.90029	0.30218	-9.59789	8.16e-22	8.81e-21	-2.86826	-2.87446	3.23894	1.65e-07	1.64e-06
evm.model.chr11.374	401.514	2.79457	0.223229	12.5188	5.89e-36	1.17e-34	2.84164	2.84295	4.41183	3.26e-10	7.48e-09
evm.model.chr11.376	4.29795	5.13398	1.64987	3.11175	0.00185979	0.004086	4.85489	5.28653	-1.58651	0.00234403	0.00804662
evm.model.chr11.389	6.23399	-6.98185	1.66884	-4.18365	2.87e-05	8.24e-05	-7.76375	-1.44269e+08	-1.18851	0.000433813	0.00182168
evm.model.chr11.39	689.15	-2.84834	0.171356	-16.6224	4.8e-62	2.09e-60	-2.7931	-2.79518	5.16827	4.43e-12	1.96e-10
evm.model.chr11.390	73.3445	-3.58495	0.460481	-7.78523	6.96e-15	4.91e-14	-3.45454	-3.46355	1.98128	5.19e-06	3.54e-05
evm.model.chr11.393	1335.24	-6.24458	0.251883	-24.7916	1.11e-135	2.21e-133	-6.22965	-6.24028	6.11418	5.83e-17	3.11e-14
evm.model.chr11.397	23.9881	2.85132	0.777548	3.66707	0.000245349	0.000621478	2.847	2.89153	0.464681	0.00562567	0.0175377
evm.model.chr11.40	5.02338	5.85753	2.0903	2.80224	0.0050749	0.0103228	6.5054	1.44269e+08	-1.60243	0.00833666	0.0248815
evm.model.chr11.404	425.861	-7.31767	0.469078	-15.6001	7.27e-55	2.64e-53	-7.24047	-7.28186	4.48073	5.6e-14	5.87e-12
evm.model.chr11.406	1629.56	1.98328	0.0861246	23.028	2.44e-117	3.69e-115	2.0406	2.04076	6.43753	4.64e-13	3.08e-11
evm.model.chr11.412	122.275	-6.09717	0.809007	-7.53661	4.82e-14	3.2e-13	-5.94215	-6.0518	2.7313	3.95e-07	3.55e-06
evm.model.chr11.416	891.95	2.11834	0.197185	10.7429	6.4e-27	8.86e-26	2.1484	2.14872	5.56731	6.21e-09	9.17e-08
evm.model.chr11.42	142.405	1.76108	0.29742	5.9212	3.2e-09	1.44e-08	1.8041	1.8059	2.92726	5.75e-05	0.000302331
evm.model.chr11.429	1266.9	1.56072	0.107732	14.4871	1.46e-47	4.28e-46	1.58616	1.58636	6.06575	9.52e-10	1.85e-08
evm.model.chr11.432	7.06058	6.15653	1.59277	3.86529	0.000110957	0.000294721	6.84947	1.44269e+08	-1.23062	0.000941453	0.00360744
evm.model.chr11.436	151.767	-3.64531	0.329673	-11.0573	2.02e-28	2.96e-27	-3.62356	-3.6304	3.00807	2.65e-09	4.36e-08
evm.model.chr11.437	45.5496	-6.3971	2.17796	-2.93721	0.00331184	0.00696457	-6.32957	-6.38574	1.31276	0.000206267	0.000940995
evm.model.chr11.439	35.7684	-4.84589	1.08203	-4.47852	7.52e-06	2.33e-05	-4.68785	-4.79517	1.05953	0.000412338	0.00174188
evm.model.chr11.44	2159.14	-8.57137	0.734413	-11.671	1.79e-31	3e-30	-8.40704	-8.51552	6.79613	1.87e-13	1.51e-11
evm.model.chr11.45	615.455	-1.90002	0.206086	-9.21952	2.98e-20	2.93e-19	-1.85846	-1.85875	5.01852	4.12e-07	3.68e-06
evm.model.chr11.453	295.108	1.53254	0.337873	4.53584	5.74e-06	1.81e-05	1.53761	1.53876	3.9626	0.00119742	0.0044677
evm.model.chr11.461	578.655	-2.18059	0.301533	-7.23167	4.77e-13	2.97e-12	-2.14854	-2.1492	4.94187	1.04e-05	6.59e-05
evm.model.chr11.470	167.347	1.81387	0.210023	8.63654	5.79e-18	4.95e-17	1.86769	1.86903	3.14887	5.6e-07	4.83e-06
evm.model.chr11.473	41.0169	2.81849	0.644494	4.37319	1.22e-05	3.69e-05	2.97545	3.00028	1.08357	0.000400709	0.00169529
evm.model.chr11.478	58.3488	-4.13218	0.588309	-7.02382	2.16e-12	1.27e-11	-4.04774	-4.07049	1.69988	8.77e-06	5.64e-05
evm.model.chr11.485	492.803	1.57887	0.14535	10.8625	1.74e-27	2.46e-26	1.60906	1.60949	4.7084	3.96e-08	4.58e-07
evm.model.chr11.489	25.3218	-4.07144	0.739058	-5.50896	3.61e-08	1.46e-07	-3.9592	-4.00664	0.549026	0.000100132	0.000496737
evm.model.chr11.493	146.324	-4.09052	0.535292	-7.64167	2.14e-14	1.46e-13	-4.0294	-4.05633	2.98019	6.67e-07	5.64e-06
evm.model.chr11.50	364.218	-5.52631	0.294706	-18.7519	1.87e-78	1.22e-76	-5.49902	-5.50351	4.26887	9.32e-13	5.42e-11
evm.model.chr11.516	1523.77	-2.10127	0.180622	-11.6335	2.78e-31	4.61e-30	-2.0636	-2.06419	6.30228	1.37e-08	1.83e-07
evm.model.chr11.519	36.0858	-5.87758	0.734205	-8.00536	1.19e-15	8.87e-15	-5.78433	-5.83439	1.01178	1.14e-06	9.08e-06
evm.model.chr11.52	1371.54	-7.5362	0.416891	-18.0771	4.82e-73	2.72e-71	-7.50408	-7.53997	6.14733	1.54e-17	1.17e-14
evm.model.chr11.522	114.336	-1.88787	0.327245	-5.769	7.97e-09	3.44e-08	-1.86258	-1.86595	2.61385	6.78e-05	0.000351871
evm.model.chr11.524	31.819	-6.64857	1.50376	-4.42131	9.81e-06	3e-05	-7.38453	-1.44269e+08	0.917617	0.00109853	0.00414577
evm.model.chr11.53	1041.91	-2.11446	0.199422	-10.6029	2.89e-26	3.89e-25	-2.06292	-2.06333	5.77425	2.39e-08	2.96e-07
evm.model.chr11.531	37.2657	1.66377	0.476642	3.49061	0.000481928	0.00117238	1.68648	1.69474	1.06322	0.00688088	0.0210162
evm.model.chr11.532	10.6991	-7.31146	1.46463	-4.99202	5.98e-07	2.11e-06	-8.07632	-1.44269e+08	-0.520759	8.94e-05	0.000449426
evm.model.chr11.545	335.436	-6.19552	0.310065	-19.9814	8e-89	6.53e-87	-6.10938	-6.12062	4.14481	4.64e-13	3.08e-11
evm.model.chr11.546	206.071	-3.44198	0.291924	-11.7907	4.36e-32	7.46e-31	-3.32939	-3.33296	3.4492	5.87e-09	8.72e-08
evm.model.chr11.558	19.3135	-7.45271	1.49306	-4.99156	5.99e-07	2.12e-06	-8.20394	-144269485	0.250989	0.000219317	0.000993418
evm.model.chr11.568	8279.44	3.35121	0.167547	20.0016	5.34e-89	4.38e-87	3.51441	3.51446	8.79694	4.48e-15	8.58e-13
evm.model.chr11.57	66.3835	-4.07634	0.63531	-6.4163	1.4e-10	7.06e-10	-3.99063	-4.05187	1.90046	2.01e-05	0.000118561
evm.model.chr11.579	311.621	2.10834	0.21056	10.013	1.34e-23	1.57e-22	2.18134	2.18233	4.05004	8.18e-08	8.77e-07
evm.model.chr11.580	207.716	-2.10803	0.443035	-4.75816	1.95e-06	6.51e-06	-2.0811	-2.08239	3.45556	0.000547507	0.00224377
evm.model.chr11.582	776.837	-2.26544	0.172967	-13.0976	3.4e-39	7.62e-38	-2.24481	-2.24511	5.35993	7.42e-10	1.52e-08
evm.model.chr11.590	84.3493	-1.84684	0.30715	-6.01284	1.82e-09	8.39e-09	-1.81302	-1.81538	2.19736	0.000219801	0.000994812
evm.model.chr11.592	343.345	-3.39921	0.270079	-12.586	2.52e-36	5.1e-35	-3.3266	-3.33154	4.17427	3.25e-10	7.47e-09
evm.model.chr11.599	21.6201	-1.7048	0.500029	-3.4094	0.000651064	0.0015482	-1.64705	-1.65597	0.298511	0.0173345	0.0469923
evm.model.chr11.6	384.079	-2.08835	0.167399	-12.4753	1.02e-35	2.02e-34	-2.06679	-2.06789	4.33819	1.48e-09	2.69e-08
evm.model.chr11.602	27.3216	-2.35437	0.793176	-2.96828	0.00299473	0.00634514	-2.31466	-2.31994	0.58739	0.0125246	0.0355029
evm.model.chr11.609	47.7019	1.98591	0.460099	4.31625	1.59e-05	4.72e-05	2.03142	2.03799	1.36966	0.00115668	0.00433376
evm.model.chr11.610	454.138	-4.68158	0.277541	-16.8681	7.73e-64	3.56e-62	-4.63557	-4.64545	4.57437	6.85e-13	4.25e-11
evm.model.chr11.622	154.59	-5.45338	0.616546	-8.84504	9.15e-19	8.21e-18	-5.34713	-5.41057	3.0272	6.15e-09	9.09e-08
evm.model.chr11.632	35.0736	-3.17344	0.726901	-4.36571	1.27e-05	3.81e-05	-3.06682	-3.12384	1.05348	0.000361666	0.00155003
evm.model.chr11.64	46.1742	-5.26503	0.930157	-5.66037	1.51e-08	6.32e-08	-5.20329	-5.22808	1.33883	2.67e-05	0.000152465
evm.model.chr11.641	1575.82	3.94394	0.178856	22.0509	9.36e-108	1.16e-105	3.97024	3.97068	6.40072	2.72e-14	3.3e-12
evm.model.chr11.645	996.641	-1.72506	0.116944	-14.7511	3.03e-49	9.32e-48	-1.68838	-1.68869	5.70466	6.08e-10	1.28e-08
evm.model.chr11.654	2986.68	2.22208	0.198425	11.1986	4.14e-29	6.23e-28	2.2028	2.20289	7.31919	3.03e-08	3.64e-07
evm.model.chr11.655	6.37821	6.32241	2.03332	3.1094	0.00187467	0.0041174	6.99898	1.44269e+08	-1.29985	0.0035176	0.0115647
evm.model.chr11.671	32.6203	-8.5534	1.28902	-6.63559	3.23e-11	1.73e-10	-9.33008	-1.44269e+08	0.934007	9.72e-07	7.86e-06
evm.model.chr11.682	27.108	-3.41867	0.773012	-4.42254	9.75e-06	2.98e-05	-3.28407	-3.36422	0.680803	0.000295111	0.00129199
evm.model.chr11.697	67.9377	-3.53156	0.43223	-8.17057	3.07e-16	2.37e-15	-3.49206	-3.50354	1.88223	1.51e-06	1.18e-05
evm.model.chr11.699	3102.79	-4.19413	0.203905	-20.569	5.2e-94	4.59e-92	-4.05468	-4.05643	7.32325	6.92e-13	4.27e-11
evm.model.chr11.70	159.521	-3.37189	0.404547	-8.33498	7.75e-17	6.17e-16	-3.30889	-3.31527	3.09427	4.31e-07	3.83e-06
evm.model.chr11.707	101.205	-6.70771	0.800141	-8.38316	5.15e-17	4.14e-16	-6.66475	-6.70275	2.44565	5.4e-07	4.68e-06
evm.model.chr11.71	42.6042	-3.22878	1.00547	-3.21122	0.00132172	0.00297931	-3.12155	-3.15267	1.28864	0.00751926	0.0227093
evm.model.chr11.72	40.4943	-5.6671	0.903441	-6.27279	3.55e-10	1.73e-09	-5.35074	-5.45406	1.21864	5.13e-06	3.51e-05
evm.model.chr11.721	23.0667	-3.42045	1.08634	-3.14859	0.00164057	0.00363739	-3.37043	-3.39364	0.390161	0.00733506	0.022228
evm.model.chr11.726	519.985	2.3526	0.27298	8.6182	6.8e-18	5.78e-17	2.37888	2.3802	4.78651	2.4e-07	2.29e-06
evm.model.chr11.734	11.9765	-2.77383	0.846415	-3.27716	0.00104859	0.00240788	-2.69171	-2.74045	-0.408576	0.00792351	0.0237994
evm.model.chr11.74	601.84	-3.02444	0.161398	-18.739	2.38e-78	1.55e-76	-2.98859	-2.98929	4.98826	1.13e-12	6.33e-11
evm.model.chr11.746	9022.57	1.73609	0.134563	12.9017	4.4e-38	9.44e-37	1.76177	1.76179	8.91101	2.62e-09	4.32e-08
evm.model.chr11.757	81.7272	-3.19741	0.376076	-8.50204	1.86e-17	1.54e-16	-3.17079	-3.18195	2.15104	2.05e-07	1.99e-06
evm.model.chr11.765	15146.2	6.32617	0.211637	29.8917	2.52e-196	1.42e-193	6.36943	6.36975	9.6656	3.41e-14	3.96e-12
evm.model.chr11.767	913.065	1.57357	0.124021	12.6879	6.9e-37	1.43e-35	1.61691	1.61717	5.59896	2.41e-09	4.04e-08
evm.model.chr11.773	2720.74	3.19407	0.202902	15.742	7.8e-56	2.91e-54	3.22843	3.22871	7.18101	5.78e-11	1.74e-09
evm.model.chr11.787	125.249	2.59625	0.273836	9.48107	2.52e-21	2.65e-20	2.62506	2.62946	2.72811	5.85e-08	6.51e-07
evm.model.chr11.79	6.25521	-5.98666	1.86701	-3.20655	0.00134335	0.00302447	-6.7426	-1.44269e+08	-1.11977	0.00586479	0.0181855
evm.model.chr11.796	1884.75	-1.77441	0.112318	-15.7981	3.21e-56	1.22e-54	-1.61345	-1.61355	6.63846	2.17e-09	3.7e-08
evm.model.chr11.80	3428.27	-3.88177	0.232117	-16.7233	8.87e-63	3.96e-61	-3.87162	-3.87209	7.48256	4.6e-10	1.01e-08
evm.model.chr11.800	3682.72	-1.72901	0.0840317	-20.5756	4.54e-94	4.04e-92	-1.68868	-1.68877	7.58436	1.48e-11	5.45e-10
evm.model.chr11.804	47.9041	-2.20861	0.45494	-4.85473	1.21e-06	4.12e-06	-2.11929	-2.12718	1.40185	0.00100487	0.00382373
evm.model.chr11.84	51.3276	-3.53251	1.33062	-2.65479	0.00793579	0.0155321	-4.34108	-1.44269e+08	1.56909	0.0129389	0.0365355
evm.model.chr11.845	161.091	-5.98458	0.687977	-8.69881	3.35e-18	2.91e-17	-5.85697	-5.94565	3.11234	4.98e-09	7.58e-08
evm.model.chr11.846	1639.71	-4.10701	0.130768	-31.4068	1.63e-216	1.17e-213	-4.09985	-4.10039	6.42288	6.95e-17	3.43e-14
evm.model.chr11.86	5.18355	-6.608	1.85065	-3.57063	0.000356124	0.000883373	-7.35621	-1.44269e+08	-1.31799	0.00127242	0.00471551
evm.model.chr11.872	234.004	-2.18516	0.304829	-7.16847	7.58e-13	4.63e-12	-2.14117	-2.14896	3.63228	6.34e-06	4.22e-05
evm.model.chr11.888	191.219	-4.7797	0.512783	-9.32109	1.15e-20	1.16e-19	-4.71733	-4.754	3.35302	2.73e-08	3.33e-07
evm.model.chr11.89	37.0204	-5.10647	1.36668	-3.73639	0.000186679	0.000481713	-5.87376	-1.44269e+08	1.12378	0.00347463	0.0114449
evm.model.chr11.893	93.4802	-6.27606	0.592738	-10.5882	3.38e-26	4.53e-25	-6.21624	-6.24465	2.33178	3.41e-09	5.45e-08
evm.model.chr11.896	7.57806	-3.04429	0.969444	-3.14024	0.00168808	0.00373675	-2.97869	-3.02344	-1.07941	0.00645042	0.0198148
evm.model.chr11.898	52.6146	-10.5766	4.37537	-2.4173	0.015636	0.028874	-11.319	-1.44269e+08	1.51687	5.45e-05	0.000288804
evm.model.chr11.902	28.7319	7.55716	1.31086	5.76502	8.16e-09	3.51e-08	8.22314	144269485	0.571211	6.04e-06	4.05e-05
evm.model.chr11.904	123.36	4.22235	0.357461	11.812	3.38e-32	5.85e-31	4.24245	4.25123	2.69851	5.15e-10	1.12e-08
evm.model.chr11.915	137.316	-2.73534	0.384129	-7.1209	1.07e-12	6.47e-12	-2.69787	-2.71096	2.89206	1.73e-06	1.33e-05
evm.model.chr11.920	1108.1	-6.08876	0.658182	-9.25087	2.23e-20	2.2e-19	-5.9494	-6.03757	5.83962	4.18e-09	6.52e-08
evm.model.chr11.943	291.221	-2.91722	0.231257	-12.6146	1.75e-36	3.58e-35	-2.87043	-2.87332	3.94483	9.69e-10	1.88e-08
evm.model.chr11.945	222.048	-6.49492	0.411217	-15.7944	3.4e-56	1.29e-54	-6.42866	-6.46112	3.5609	8.98e-14	8.4e-12
evm.model.chr11.960	31.6496	-3.49128	0.840053	-4.15603	3.24e-05	9.24e-05	-3.3778	-3.40554	0.882255	0.00174421	0.0062124
evm.model.chr11.999	1068.16	-7.23526	0.401959	-18	1.95e-72	1.07e-70	-7.14385	-7.17217	5.78895	1.17e-12	6.54e-11
evm.model.chr12.1021	52.0948	-5.84204	1.3146	-4.44397	8.83e-06	2.72e-05	-6.60217	-1.44269e+08	1.58373	0.00055027	0.00225182
evm.model.chr12.1036	41.1507	-3.08088	0.598063	-5.15143	2.59e-07	9.56e-07	-2.98116	-3.00294	1.22621	0.00078849	0.00308034
evm.model.chr12.1038	70.0616	1.7533	0.381878	4.59126	4.41e-06	1.41e-05	1.76589	1.77088	1.92377	0.000811967	0.00316283
evm.model.chr12.104	5131.12	-2.24219	0.128469	-17.4531	3.26e-68	1.63e-66	-2.20325	-2.20337	8.05985	1.26e-11	4.8e-10
evm.model.chr12.1044	42.4536	-4.2161	0.835155	-5.04829	4.46e-07	1.6e-06	-4.00558	-4.0409	1.27541	0.000254838	0.001133
evm.model.chr12.1045	15.9093	-3.09413	0.922595	-3.35372	0.000797328	0.00187143	-2.96115	-3.02672	-0.10521	0.00467742	0.0148919
evm.model.chr12.1050	6742.22	-6.49888	0.232734	-27.924	1.36e-171	5.35e-169	-6.52213	-6.52319	8.44787	1.49e-13	1.27e-11
evm.model.chr12.1052	403.072	-3.73072	1.29261	-2.8862	0.00389922	0.00808463	-4.53617	-1.44269e+08	4.39867	0.0149624	0.0414319
evm.model.chr12.1054	448.449	-4.75506	0.666737	-7.13183	9.9e-13	6.01e-12	-4.72976	-4.73958	4.55396	1.03e-07	1.07e-06
evm.model.chr12.1056	444.689	-7.24513	0.898338	-8.06504	7.32e-16	5.51e-15	-7.17798	-7.18967	4.55681	5.3e-06	3.61e-05
evm.model.chr12.1067	539.449	2.83872	0.124096	22.8751	8.22e-116	1.2e-113	2.8767	2.8778	4.83409	1.07e-14	1.62e-12
evm.model.chr12.1074	17.1455	2.23416	0.629938	3.54664	0.000390181	0.000961551	2.25357	2.27382	0.0329003	0.00619947	0.0191302
evm.model.chr12.1077	20.8649	-2.85459	0.936579	-3.04789	0.00230454	0.00498475	-2.76025	-2.78781	0.344176	0.0119352	0.0340816
evm.model.chr12.1099	704.778	-3.46158	0.232622	-14.8807	4.4e-50	1.4e-48	-3.41021	-3.41118	5.2096	9.57e-11	2.63e-09
evm.model.chr12.1103	17.1115	-4.25229	1.084	-3.92279	8.75e-05	0.000235867	-4.08197	-4.22134	0.109007	0.00122597	0.00456564
evm.model.chr12.1110	49.4022	-10.4529	2.8953	-3.61029	0.000305853	0.000765516	-11.1838	-144269488	1.4291	1.53e-05	9.31e-05
evm.model.chr12.1111	13.4122	-4.02614	1.1343	-3.54943	0.000386062	0.000951672	-3.83259	-3.97033	-0.243887	0.0044019	0.0141286
evm.model.chr12.1112	165.588	-4.13592	0.402025	-10.2877	8e-25	9.97e-24	-4.08319	-4.0872	3.14355	1.33e-08	1.78e-07
evm.model.chr12.1123	126.813	-2.96444	0.469833	-6.30957	2.8e-10	1.38e-09	-2.91125	-2.93232	2.7807	7.43e-05	0.000381485
evm.model.chr12.1126	64.1998	-8.32425	1.95702	-4.25352	2.1e-05	6.14e-05	-8.17075	-8.31718	1.79522	5.08e-06	3.48e-05
evm.model.chr12.1159	4.69974	-6.96622	1.99537	-3.4912	0.000480857	0.00116991	-7.74256	-1.44269e+08	-1.53027	0.000587981	0.00238538
evm.model.chr12.1169	574.295	-2.13641	0.146955	-14.5378	6.98e-48	2.06e-46	-2.09913	-2.09944	4.92171	5.16e-10	1.12e-08
evm.model.chr12.119	211.908	-3.37272	0.517101	-6.52236	6.92e-11	3.59e-10	-3.30956	-3.32083	3.49619	1.69e-05	0.000101271
evm.model.chr12.121	18371.2	-10.69	1.09916	-9.72562	2.34e-22	2.6e-21	-10.6688	-10.6716	9.92004	5.23e-05	0.000278397
evm.model.chr12.1257	15.9398	5.46637	1.34019	4.07879	4.53e-05	0.000126952	5.18471	5.61987	-0.0401698	9.92e-05	0.000493115
evm.model.chr12.1280	5.80277	-6.91879	1.69592	-4.07967	4.51e-05	0.000126539	-7.67805	-1.44269e+08	-1.28489	0.000585328	0.00237608
evm.model.chr12.1312	482.978	-8.28252	1.03909	-7.97091	1.58e-15	1.16e-14	-8.03201	-8.24698	4.65909	3.59e-13	2.51e-11
evm.model.chr12.1335	7.21647	-5.60288	1.78183	-3.14444	0.00166403	0.00368704	-6.38057	-1.44269e+08	-0.912561	0.00492814	0.0155996
evm.model.chr12.1379	3982.23	-2.80204	0.132789	-21.1015	7.71e-99	7.75e-97	-2.81673	-2.81703	7.68539	4.12e-13	2.82e-11
evm.model.chr12.1400	5.92231	-6.5066	2.3467	-2.77266	0.00556002	0.0112306	-6.1993	-6.59942	-1.31135	0.000597218	0.00241789
evm.model.chr12.1413	7.79378	-6.01732	1.4836	-4.05589	4.99e-05	0.000139084	-6.77862	-1.44269e+08	-0.855314	0.000446457	0.00186961
evm.model.chr12.1416	241.104	1.83858	0.288312	6.37706	1.81e-10	9.05e-10	1.87863	1.88035	3.67467	2.14e-05	0.000125297
evm.model.chr12.1442	19.2894	-7.16019	1.69848	-4.21566	2.49e-05	7.22e-05	-7.90442	-1.44269e+08	0.239782	0.00166038	0.00595008
evm.model.chr12.1444	148.21	-11.7551	1.26431	-9.29767	1.44e-20	1.44e-19	-12.4893	-1.44269e+08	2.97807	9.38e-10	1.83e-08
evm.model.chr12.1446	47.9844	-5.462	0.905549	-6.0317	1.62e-09	7.5e-09	-5.33237	-5.47834	1.46841	3.47e-06	2.47e-05
evm.model.chr12.146	169.888	-4.12058	0.341966	-12.0497	1.95e-33	3.53e-32	-4.07141	-4.08546	3.18468	6.75e-11	1.95e-09
evm.model.chr12.1462	121.763	-2.43079	0.325645	-7.46453	8.36e-14	5.45e-13	-2.40114	-2.40496	2.70722	2.69e-06	1.97e-05
evm.model.chr12.1525	12.5798	-4.0919	1.25715	-3.25491	0.0011343	0.00258908	-3.9768	-4.04909	-0.30859	0.00518088	0.0162978
evm.model.chr12.1526	599.789	-1.94068	0.142324	-13.6357	2.46e-42	6.1e-41	-1.92702	-1.92773	4.97853	3.58e-10	8.12e-09
evm.model.chr12.1534	130.127	-3.11251	0.404292	-7.69867	1.37e-14	9.52e-14	-3.07918	-3.08289	2.79923	1.1e-06	8.78e-06
evm.model.chr12.1536	94.9154	-4.01911	0.511344	-7.8599	3.84e-15	2.76e-14	-4.00815	-4.01678	2.36357	6.06e-07	5.18e-06
evm.model.chr12.1549	5.74634	-6.47118	1.48405	-4.36049	1.3e-05	3.9e-05	-7.23623	-1.44269e+08	-1.26346	0.000206242	0.000940995
evm.model.chr12.1556	29.5097	-2.43828	0.67076	-3.6351	0.000277876	0.000698768	-2.40732	-2.41475	0.708966	0.00398902	0.0129255
evm.model.chr12.1562	9.60715	-4.76706	1.2302	-3.87503	0.00010661	0.000284043	-4.67314	-4.78109	-0.750349	0.00106949	0.0040478
evm.model.chr12.1563	120.61	-1.7529	0.18943	-9.25355	2.17e-20	2.15e-19	-1.71043	-1.71214	2.68125	2.17e-06	1.62e-05
evm.model.chr12.1564	375.019	-1.55829	0.163426	-9.53514	1.5e-21	1.6e-20	-1.52285	-1.52325	4.31218	5.89e-07	5.06e-06
evm.model.chr12.1584	6.76855	-6.35562	1.79057	-3.54949	0.000385984	0.000951658	-5.73514	-6.04197	-1.13398	0.00126923	0.00470547
evm.model.chr12.1588	14.9235	-2.92173	1.01179	-2.88768	0.00388097	0.00804921	-2.90168	-2.93655	-0.193037	0.0152163	0.042023
evm.model.chr12.160	10.9396	-6.73414	1.35869	-4.95634	7.18e-07	2.52e-06	-7.50138	-1.44269e+08	-0.444107	5.98e-05	0.000313342
evm.model.chr12.1609	7.2685	-5.15156	1.79822	-2.86481	0.00417255	0.00860934	-5.91874	-1.44269e+08	-0.991017	0.0142458	0.0396924
evm.model.chr12.164	12.8889	-7.2553	1.37135	-5.29061	1.22e-07	4.67e-07	-7.99187	-1.44269e+08	-0.265771	7e-05	0.000362086
evm.model.chr12.1640	383.163	-1.94432	0.172631	-11.2628	2e-29	3.04e-28	-1.91245	-1.91361	4.33255	1.27e-08	1.71e-07
evm.model.chr12.1654	42.5643	-1.73229	0.534284	-3.24227	0.00118582	0.00269426	-1.67182	-1.67697	1.26505	0.0127245	0.0360022
evm.model.chr12.1676	53.2301	-4.66753	0.504426	-9.25315	2.18e-20	2.16e-19	-4.60902	-4.6386	1.57622	3.52e-07	3.22e-06
evm.model.chr12.1682	14.2877	-3.7787	1.09253	-3.45866	0.000542877	0.00130767	-3.62735	-3.76531	-0.0957689	0.00511305	0.0161075
evm.model.chr12.1716	19.2005	2.7253	0.775807	3.51285	0.000443326	0.00108341	2.86102	2.90737	0.188082	0.00461137	0.0147029
evm.model.chr12.1727	208.032	-6.10858	1.57534	-3.87763	0.000105478	0.000281315	-6.91237	-1.44269e+08	3.45218	0.0061031	0.0188593
evm.model.chr12.1739	53.3435	-1.84989	0.442358	-4.18189	2.89e-05	8.3e-05	-1.79226	-1.80068	1.58404	0.00200179	0.00702191
evm.model.chr12.1791	5.91043	-5.61961	1.50302	-3.73889	0.000184838	0.000477319	-5.28551	-5.68011	-1.27473	0.000621034	0.0025017
evm.model.chr12.1815	35.7146	-1.90236	0.409781	-4.64239	3.44e-06	1.11e-05	-1.88211	-1.88716	0.977413	0.00165346	0.00592956
evm.model.chr12.1818	455.905	-2.67928	0.226177	-11.8459	2.26e-32	3.94e-31	-2.6466	-2.64751	4.58323	2.39e-09	4.01e-08
evm.model.chr12.1819	77.3663	-3.54138	0.564871	-6.26935	3.63e-10	1.77e-09	-3.47516	-3.5132	2.10049	4.62e-06	3.2e-05
evm.model.chr12.1830	18.1499	-5.66842	1.57701	-3.5944	0.000325139	0.000810861	-6.44267	-1.44269e+08	0.206787	0.00420041	0.0135391
evm.model.chr12.1836	16.4798	-4.01636	0.986878	-4.06976	4.71e-05	0.000131549	-3.93118	-3.99193	-0.01654	0.00132364	0.00489158
evm.model.chr12.1846	2655	1.64945	0.141743	11.6369	2.68e-31	4.43e-30	1.69264	1.69272	7.14065	5.8e-09	8.65e-08
evm.model.chr12.1850	6.65373	-5.40234	1.69889	-3.17993	0.00147312	0.00329666	-6.16324	-144269483	-0.999766	0.00384486	0.0125012
evm.model.chr12.1851	64.8	-3.20855	0.861415	-3.72474	0.000195519	0.000503277	-3.12376	-3.15294	1.8578	0.00299998	0.0100401
evm.model.chr12.1876	39.2761	-6.0004	1.39591	-4.29854	1.72e-05	5.08e-05	-6.75661	-1.44269e+08	1.17858	0.000968265	0.00370013
evm.model.chr12.1877	90.4016	-3.54488	0.697737	-5.08055	3.76e-07	1.36e-06	-3.38176	-3.44888	2.30976	0.000181935	0.00084284
evm.model.chr12.188	13.7922	-3.95835	0.916849	-4.31734	1.58e-05	4.69e-05	-3.85356	-3.8891	-0.272812	0.00126502	0.00469427
evm.model.chr12.1880	104.349	-7.14178	1.25639	-5.68436	1.31e-08	5.53e-08	-7.88592	-1.44269e+08	2.50188	2.04e-05	0.000119995
evm.model.chr12.1881	206.331	-8.87131	1.19552	-7.42046	1.17e-13	7.53e-13	-8.54266	-8.94345	3.44821	6.01e-12	2.56e-10
evm.model.chr12.1886	522.423	-3.47751	0.279859	-12.426	1.89e-35	3.7e-34	-3.44835	-3.45332	4.76294	1.36e-08	1.81e-07
evm.model.chr12.1901	27.3464	-3.5243	0.855499	-4.11958	3.8e-05	0.000107394	-3.38066	-3.46186	0.710958	0.00134698	0.00496852
evm.model.chr12.1915	99.7157	-2.57806	0.529324	-4.87047	1.11e-06	3.82e-06	-2.54707	-2.55899	2.43905	0.000768713	0.00301515
evm.model.chr12.193	19.3845	3.2699	0.930398	3.51452	0.00044055	0.00107688	3.25182	3.29411	0.0895515	0.00396592	0.0128652
evm.model.chr12.1955	279.361	-6.91338	0.702061	-9.84726	7.04e-23	8e-22	-6.80078	-6.89064	3.87595	6.37e-10	1.33e-08
evm.model.chr12.1959	30.9901	-2.69684	0.45858	-5.88084	4.08e-09	1.81e-08	-2.65965	-2.67236	0.830896	0.000136807	0.000654666
evm.model.chr12.1970	4282.75	-2.05097	0.148846	-13.7792	3.4e-43	8.68e-42	-2.02329	-2.02338	7.8063	1.38e-09	2.54e-08
evm.model.chr12.203	32.3969	-5.39514	1.32475	-4.07257	4.65e-05	0.000130113	-6.17165	-144269483	0.9525	0.000415144	0.00175223
evm.model.chr12.2037	22.1549	-5.5077	1.21381	-4.53755	5.69e-06	1.79e-05	-5.42276	-5.47939	0.326355	9e-05	0.000452255
evm.model.chr12.2039	261.136	-8.49346	3.77402	-2.25051	0.0244167	0.0432438	-8.49146	-8.53259	3.79225	2.08e-07	2.02e-06
evm.model.chr12.2040	125.51	-11.885	1.21331	-9.79557	1.18e-22	1.33e-21	-12.6079	-1.44269e+08	2.74743	2.07e-09	3.57e-08
evm.model.chr12.205	10.7054	-3.06289	0.982611	-3.1171	0.00182642	0.00401607	-3.01686	-3.06678	-0.532251	0.0106157	0.0306955
evm.model.chr12.2077	182.537	-1.55271	0.19691	-7.88536	3.14e-15	2.27e-14	-1.5141	-1.51484	3.28083	1.7e-05	0.000102264
evm.model.chr12.2082	169.423	-4.45815	0.477389	-9.33861	9.76e-21	9.86e-20	-4.44453	-4.46621	3.18259	4.2e-08	4.84e-07
evm.model.chr12.2087	4.88577	-5.27715	1.84553	-2.85942	0.00424416	0.0087467	-6.054	-1.44269e+08	-1.33834	0.0054634	0.0170777
evm.model.chr12.2093	289.26	-3.20327	0.356639	-8.98181	2.66e-19	2.48e-18	-3.1487	-3.154	3.93223	2.44e-07	2.31e-06
evm.model.chr12.2094	42.7041	4.07346	0.62804	6.48599	8.81e-11	4.53e-10	4.07503	4.1113	1.27672	1.86e-05	0.000110749
evm.model.chr12.2096	135.526	-3.95136	0.456272	-8.6601	4.71e-18	4.06e-17	-3.93728	-3.94324	2.86266	1.65e-07	1.64e-06
evm.model.chr12.2100	284.901	-4.32189	0.546207	-7.91256	2.52e-15	1.84e-14	-4.2607	-4.30887	3.91038	4.98e-08	5.64e-07
evm.model.chr12.2138	59.9312	-2.48812	0.500045	-4.97579	6.5e-07	2.29e-06	-2.43499	-2.45854	1.75827	0.000720614	0.0028537
evm.model.chr12.2159	25.5319	-3.83778	1.31398	-2.92073	0.00349208	0.00731038	-3.54588	-3.91637	0.629809	0.00524529	0.0164741
evm.model.chr12.2161	43.2643	-2.10124	0.510407	-4.11679	3.84e-05	0.000108631	-2.12734	-2.13359	1.2688	0.00165308	0.00592956
evm.model.chr12.2169	373.823	-2.63163	0.173967	-15.1272	1.07e-51	3.57e-50	-2.61061	-2.61211	4.2993	4.25e-11	1.33e-09
evm.model.chr12.217	17.6081	-4.44313	1.39218	-3.1915	0.00141538	0.00317394	-4.16134	-4.54743	0.133061	0.00387174	0.0125824
evm.model.chr12.218	612.232	-2.17577	0.166278	-13.0851	4.01e-39	8.97e-38	-2.12646	-2.12702	5.01202	1.08e-09	2.05e-08
evm.model.chr12.2184	4.96233	-5.35836	1.85077	-2.89521	0.00378909	0.00787434	-6.1541	-144269483	-1.40935	0.00721983	0.0219394
evm.model.chr12.2187	5.34061	-3.47757	1.33304	-2.60876	0.00908716	0.0175535	-3.38708	-3.48734	-1.35491	0.0126728	0.0358765
evm.model.chr12.2199	17.2886	-2.2041	0.680636	-3.23829	0.00120248	0.00272855	-2.17766	-2.19684	0.0659656	0.0162484	0.044463
evm.model.chr12.2208	59.0131	1.57614	0.476157	3.31013	0.000932511	0.00216047	1.61009	1.61397	1.64995	0.00770013	0.0232026
evm.model.chr12.2215	178.866	-4.95473	0.308295	-16.0714	4.05e-58	1.6e-56	-4.90266	-4.91505	3.25567	2.65e-12	1.28e-10
evm.model.chr12.222	1646.62	-3.30437	0.163845	-20.1676	1.89e-90	1.57e-88	-3.30354	-3.30399	6.42355	9.04e-14	8.4e-12
evm.model.chr12.2224	3153.28	-2.86429	0.164269	-17.4366	4.35e-68	2.17e-66	-2.83344	-2.83376	7.37528	5.22e-12	2.27e-10
evm.model.chr12.2225	2223.62	3.66818	0.186585	19.6595	4.79e-86	3.72e-84	3.73558	3.73777	6.87575	6.16e-14	6.27e-12
evm.model.chr12.2226	364.784	2.59464	0.208342	12.4538	1.33e-35	2.62e-34	2.61103	2.6126	4.26922	9.45e-10	1.84e-08
evm.model.chr12.223	62.5438	-8.0706	3.23071	-2.49809	0.0124865	0.0235425	-7.84518	-7.95664	1.75819	7.09e-06	4.66e-05
evm.model.chr12.2239	16.9536	-5.6622	1.32586	-4.27058	1.95e-05	5.72e-05	-6.49415	-1.44269e+08	0.131323	0.000340649	0.00147017
evm.model.chr12.2256	124.271	-1.55171	0.368867	-4.20669	2.59e-05	7.49e-05	-1.51256	-1.51566	2.74519	0.00250179	0.00853479
evm.model.chr12.2257	1773.43	-3.86756	0.163769	-23.6159	2.64e-123	4.23e-121	-3.82074	-3.82128	6.53336	6.74e-15	1.13e-12
evm.model.chr12.2260	6.87604	-7.15579	2.05724	-3.47834	0.000504533	0.00122195	-7.90209	-1.44269e+08	-1.11518	0.00245921	0.0084055
evm.model.chr12.2279	6881.23	-1.8296	0.0873027	-20.957	1.62e-97	1.57e-95	-1.80318	-1.80323	8.49026	3.9e-12	1.77e-10
evm.model.chr12.2287	15.7618	-6.16483	1.30294	-4.73147	2.23e-06	7.37e-06	-6.9392	-1.44269e+08	0.0440503	6.01e-05	0.00031468
evm.model.chr12.2288	20.7249	-3.579	0.742307	-4.82146	1.43e-06	4.83e-06	-3.50682	-3.54509	0.313235	0.000276921	0.00122292
evm.model.chr12.236	165.202	-1.65952	0.197008	-8.42363	3.65e-17	2.97e-16	-1.62504	-1.62635	3.1425	3.47e-06	2.47e-05
evm.model.chr12.248	8.62453	-5.56975	1.43808	-3.87305	0.000107482	0.000286293	-5.29294	-5.50447	-0.842618	0.000582407	0.00236568
evm.model.chr12.25	31.6965	-6.5169	1.25998	-5.17222	2.31e-07	8.6e-07	-6.18528	-6.58186	0.909571	2.3e-06	1.71e-05
evm.model.chr12.269	149.484	-2.44385	0.320849	-7.61682	2.6e-14	1.76e-13	-2.41719	-2.41955	2.999	3.15e-06	2.27e-05
evm.model.chr12.272	304.993	-1.74686	0.235796	-7.40836	1.28e-13	8.23e-13	-1.70201	-1.70452	4.00638	1e-05	6.37e-05
evm.model.chr12.277	460.853	-8.01711	1.18961	-6.73927	1.59e-11	8.73e-11	-8.75674	-1.44269e+08	4.58678	2.57e-08	3.16e-07
evm.model.chr12.28	128.176	1.72974	0.324024	5.33831	9.38e-08	3.64e-07	1.75548	1.75691	2.76658	0.000168467	0.00078747
evm.model.chr12.280	46.8104	-3.31035	0.524877	-6.30691	2.85e-10	1.4e-09	-3.22856	-3.25599	1.42704	0.000196868	0.000904175
evm.model.chr12.283	3645.45	3.25787	0.201043	16.2049	4.66e-59	1.89e-57	3.29494	3.29513	7.60606	3.98e-11	1.26e-09
evm.model.chr12.29	1203.07	-3.85842	0.74059	-5.20993	1.89e-07	7.09e-07	-3.81982	-3.82872	5.95695	7.92e-06	5.14e-05
evm.model.chr12.299	584.998	-7.23352	0.403212	-17.9397	5.77e-72	3.11e-70	-7.17608	-7.20852	4.93207	1.57e-16	6.32e-14
evm.model.chr12.317	498.112	-2.15129	0.190124	-11.3152	1.1e-29	1.7e-28	-2.11389	-2.11478	4.70867	1.29e-08	1.74e-07
evm.model.chr12.331	17.8329	3.40626	0.877872	3.88013	0.000104399	0.000278579	3.38919	3.46663	5.03e-05	0.00151542	0.00550348
evm.model.chr12.339	4.32895	-5.27516	1.89209	-2.78801	0.00530335	0.0107592	-6.03773	-1.44269e+08	-1.4797	0.00657946	0.0201829
evm.model.chr12.346	842.256	1.65039	0.194231	8.49707	1.94e-17	1.6e-16	1.72984	1.73004	5.48403	7.18e-07	6e-06
evm.model.chr12.348	82.3103	-9.61567	1.20706	-7.9662	1.64e-15	1.2e-14	-10.3514	-1.44269e+08	2.17938	4.58e-10	1.01e-08
evm.model.chr12.351	184.815	-2.67211	0.236826	-11.283	1.59e-29	2.44e-28	-2.5254	-2.52741	3.29077	1.28e-08	1.72e-07
evm.model.chr12.359	55.8076	-7.74485	1.11275	-6.96008	3.4e-12	1.98e-11	-7.48272	-7.6964	1.64233	9.12e-08	9.63e-07
evm.model.chr12.363	49.5431	-6.07309	1.06932	-5.67938	1.35e-08	5.69e-08	-5.85574	-6.06771	1.50663	1.31e-07	1.33e-06
evm.model.chr12.364	48.5218	-2.71147	0.540854	-5.01331	5.35e-07	1.9e-06	-2.6652	-2.68835	1.38038	0.000613362	0.00247564
evm.model.chr12.365	653.374	-3.46293	0.678314	-5.1052	3.3e-07	1.2e-06	-3.40157	-3.41832	5.08506	0.000243112	0.00108551
evm.model.chr12.373	263.574	-9.95053	1.18683	-8.38411	5.11e-17	4.12e-16	-10.7139	-1.44269e+08	3.80143	1.87e-10	4.64e-09
evm.model.chr12.374	370.425	-5.07804	0.38886	-13.0588	5.66e-39	1.25e-37	-5.05193	-5.06263	4.27976	5.85e-10	1.25e-08
evm.model.chr12.375	272.81	-3.20067	0.342425	-9.34704	9.01e-21	9.12e-20	-3.16041	-3.16657	3.84947	8.35e-08	8.93e-07
evm.model.chr12.376	147.092	-2.11845	0.399481	-5.303	1.14e-07	4.38e-07	-2.07965	-2.08327	2.98455	0.000619613	0.00249678
evm.model.chr12.378	25.9679	-8.52027	3.65047	-2.33402	0.0195948	0.0353842	-8.1986	-8.60124	0.52781	0.000287795	0.00126332
evm.model.chr12.383	143.766	-1.82272	0.3244	-5.61875	1.92e-08	7.96e-08	-1.76078	-1.76236	2.9363	0.000160354	0.000753112
evm.model.chr12.384	2585.44	1.5566	0.16708	9.31648	1.2e-20	1.21e-19	1.59994	1.60001	7.10566	1.52e-07	1.53e-06
evm.model.chr12.385	263.851	-2.85517	0.371036	-7.69511	1.41e-14	9.78e-14	-2.80032	-2.80823	3.80223	2.39e-06	1.77e-05
evm.model.chr12.387	429.458	-4.21886	0.289629	-14.5664	4.59e-48	1.36e-46	-4.17735	-4.18853	4.49071	5.85e-10	1.25e-08
evm.model.chr12.389	34.1531	-3.64265	0.792479	-4.59653	4.3e-06	1.37e-05	-3.52461	-3.60644	1.02122	0.00155442	0.0056265
evm.model.chr12.396	76.7662	-11.1719	1.23676	-9.0332	1.67e-19	1.57e-18	-11.9437	-1.44269e+08	2.05018	2.54e-08	3.12e-07
evm.model.chr12.4	4.62101	-4.27842	1.55283	-2.75525	0.00586476	0.0117901	-4.07038	-4.2107	-1.56571	0.0057602	0.0178893
evm.model.chr12.406	11.5038	-5.2708	1.17626	-4.48098	7.43e-06	2.31e-05	-5.06555	-5.17318	-0.509227	0.000384617	0.00163491
evm.model.chr12.408	19.8631	-3.27883	0.636908	-5.14805	2.63e-07	9.72e-07	-3.25616	-3.27575	0.23043	0.000723706	0.00286365
evm.model.chr12.410	27.239	-2.39233	0.603254	-3.96571	7.32e-05	0.000199382	-2.22552	-2.23583	0.599968	0.00377362	0.012304
evm.model.chr12.415	9.86234	3.14511	0.927618	3.39052	0.000697602	0.00165301	3.13195	3.1731	-0.788931	0.00548891	0.0171493
evm.model.chr12.42	594.039	-6.44207	1.27163	-5.06598	4.06e-07	1.47e-06	-6.36359	-6.4527	4.95053	5.35e-08	6.01e-07
evm.model.chr12.422	105.661	-11.4113	1.5384	-7.41763	1.19e-13	7.69e-13	-12.1304	-144269489	2.49992	6.86e-06	4.53e-05
evm.model.chr12.423	371.736	1.97544	0.151263	13.0597	5.6e-39	1.24e-37	2.02701	2.02758	4.30389	6.11e-10	1.29e-08
evm.model.chr12.426	437.984	2.78792	0.364043	7.65823	1.89e-14	1.29e-13	2.82589	2.82676	4.54046	3.62e-06	2.57e-05
evm.model.chr12.439	1746.63	1.54101	0.172449	8.93604	4.03e-19	3.72e-18	1.55015	1.55023	6.543	5.3e-07	4.61e-06
evm.model.chr12.448	30.0912	-7.83593	1.26955	-6.17221	6.73e-10	3.21e-09	-7.46603	-7.85471	0.812596	3.5e-07	3.2e-06
evm.model.chr12.450	43.4417	-3.32081	1.37249	-2.41956	0.0155395	0.0287136	-4.15151	-1.44269e+08	1.25076	0.00987646	0.028845
evm.model.chr12.451	25.0038	-7.37208	1.45952	-5.05104	4.39e-07	1.58e-06	-8.12432	-1.44269e+08	0.599441	0.000155935	0.000734802
evm.model.chr12.455	1481.66	-4.09595	0.137414	-29.8074	3.13e-195	1.67e-192	-4.05493	-4.05589	6.26311	3.34e-15	6.74e-13
evm.model.chr12.460	1644.99	-2.93811	0.15962	-18.4069	1.16e-75	6.98e-74	-2.90364	-2.90417	6.41869	1.31e-12	7.14e-11
evm.model.chr12.461	31.7083	-3.14717	0.817702	-3.8488	0.000118698	0.000314399	-3.09114	-3.11344	0.871877	0.00221993	0.00767263
evm.model.chr12.47	35.4192	-4.10431	1.19793	-3.42618	0.000612145	0.00146133	-3.8741	-4.07516	1.05573	0.0014929	0.0054327
evm.model.chr12.471	685.69	-3.56283	1.35441	-2.63054	0.00852499	0.0165654	-3.34738	-3.54194	5.15642	0.0154698	0.042604
evm.model.chr12.473	313.791	-1.67407	0.197612	-8.47153	2.42e-17	1.99e-16	-1.64964	-1.6502	4.05403	2.27e-06	1.69e-05
evm.model.chr12.474	4.95395	-4.66144	1.58668	-2.93786	0.00330482	0.00695051	-4.32244	-4.70521	-1.41874	0.00573174	0.0178093
evm.model.chr12.483	293.109	1.60394	0.199162	8.05344	8.05e-16	6.04e-15	1.64342	1.64473	3.9548	1.47e-06	1.14e-05
evm.model.chr12.490	19.1808	9.153	2.77385	3.29975	0.000967716	0.00223507	9.77728	1.44269e+08	0.0933073	5.73e-05	0.000301769
evm.model.chr12.494	37.14	5.187	0.587688	8.82612	1.08e-18	9.68e-18	5.23044	5.27673	0.961515	2.57e-06	1.89e-05
evm.model.chr12.504	615.916	-12.4431	1.99836	-6.22665	4.77e-10	2.3e-09	-12.0862	-12.4796	5.03638	0.000308885	0.00134572
evm.model.chr12.505	1128.03	5.71448	0.668823	8.54408	1.3e-17	1.09e-16	5.84066	5.84605	5.90993	7.53e-08	8.14e-07
evm.model.chr12.506	19.1414	-4.07057	1.40752	-2.89202	0.00382777	0.00794757	-3.95204	-3.99915	0.0788059	0.0126117	0.0357088
evm.model.chr12.509	276.21	-1.5939	0.287849	-5.53728	3.07e-08	1.25e-07	-1.57061	-1.5724	3.86849	0.000268315	0.00118837
evm.model.chr12.513	18.785	-8.65411	1.38148	-6.26438	3.74e-10	1.83e-09	-9.40238	-1.44269e+08	0.12726	4.12e-06	2.89e-05
evm.model.chr12.516	61768	2.35754	0.181895	12.961	2.04e-38	4.43e-37	2.37916	2.37916	11.6887	1.61e-09	2.87e-08
evm.model.chr12.528	461.61	-2.75812	0.26694	-10.3323	5.03e-25	6.34e-24	-2.72638	-2.72851	4.59663	2.1e-08	2.65e-07
evm.model.chr12.531	5.42291	-7.12234	1.56543	-4.54976	5.37e-06	1.7e-05	-7.87468	-1.44269e+08	-1.37802	7.94e-05	0.000403707
evm.model.chr12.532	10.7564	-7.98742	1.99139	-4.01098	6.05e-05	0.000166295	-8.7398	-1.44269e+08	-0.6154	0.000756956	0.00297554
evm.model.chr12.568	579.138	-6.44185	0.953317	-6.75731	1.41e-11	7.75e-11	-6.26595	-6.41097	4.91672	2.32e-07	2.22e-06
evm.model.chr12.57	1769.84	-5.63768	0.412123	-13.6796	1.34e-42	3.37e-41	-5.61442	-5.62284	6.51618	4.2e-10	9.33e-09
evm.model.chr12.573	36943	2.57491	0.0749633	34.349	1.46e-258	1.79e-255	2.58969	2.5897	10.9425	4.42e-17	2.64e-14
evm.model.chr12.577	1424.42	1.53248	0.102883	14.8953	3.53e-50	1.13e-48	1.55049	1.5506	6.24499	9.79e-10	1.89e-08
evm.model.chr12.578	40.421	3.49851	0.721155	4.85126	1.23e-06	4.19e-06	3.53723	3.55177	1.08034	0.000273563	0.00120945
evm.model.chr12.584	85.4915	-2.45276	0.381392	-6.43107	1.27e-10	6.43e-10	-2.40379	-2.41183	2.21817	5.49e-05	0.000290411
evm.model.chr12.588	393.219	-4.8867	0.330223	-14.7982	1.5e-49	4.68e-48	-4.85268	-4.86312	4.367	3.36e-11	1.09e-09
evm.model.chr12.591	9.59922	-6.70417	1.73122	-3.87252	0.000107717	0.00028681	-7.46262	-1.44269e+08	-0.671058	0.0016463	0.00591248
evm.model.chr12.595	1183.34	-1.91977	0.131981	-14.5457	6.21e-48	1.84e-46	-1.87876	-1.879	5.95814	1.04e-09	1.99e-08
evm.model.chr12.598	62.6292	-2.41678	0.626562	-3.8572	0.000114694	0.000304412	-2.35192	-2.37502	1.81198	0.00477274	0.0151618
evm.model.chr12.6	59.319	-3.8505	0.610072	-6.31155	2.76e-10	1.37e-09	-3.80321	-3.83372	1.73544	2.74e-05	0.000155821
evm.model.chr12.603	2826.13	-12.4694	1.26324	-9.87098	5.56e-23	6.36e-22	-13.2629	-1.44269e+08	7.1849	3.16e-10	7.31e-09
evm.model.chr12.608	23.6059	-3.7083	0.881621	-4.20624	2.6e-05	7.51e-05	-3.6306	-3.68867	0.509326	0.00165528	0.00593394
evm.model.chr12.609	1280.51	-3.7248	0.477365	-7.80282	6.05e-15	4.3e-14	-3.66932	-3.66987	6.07133	3.35e-06	2.39e-05
evm.model.chr12.614	81.3703	-3.7176	0.38359	-9.69159	3.27e-22	3.61e-21	-3.672	-3.68165	2.15063	9.72e-08	1.02e-06
evm.model.chr12.637	84.3553	-5.68646	0.711442	-7.99286	1.32e-15	9.79e-15	-5.7179	-5.74414	2.19393	5.41e-07	4.68e-06
evm.model.chr12.649	37.5673	-3.44108	0.699986	-4.91592	8.84e-07	3.07e-06	-3.31237	-3.37933	1.15096	0.000316557	0.0013752
evm.model.chr12.650	278.181	-7.58745	0.761347	-9.96583	2.15e-23	2.5e-22	-7.4463	-7.55598	3.88162	6.13e-11	1.81e-09
evm.model.chr12.654	104.574	-7.44601	1.20307	-6.18916	6.05e-10	2.9e-09	-8.24144	-1.44269e+08	2.51456	7.93e-07	6.55e-06
evm.model.chr12.657	1585.58	2.13349	0.131208	16.2604	1.89e-59	7.74e-58	2.17447	2.17464	6.40111	1.82e-11	6.54e-10
evm.model.chr12.660	1961.65	-5.02087	0.475583	-10.5573	4.7e-26	6.27e-25	-4.94988	-4.99282	6.65799	2.87e-11	9.62e-10
evm.model.chr12.668	57.8638	-9.23504	1.23317	-7.48886	6.95e-14	4.55e-13	-10.0133	-1.44269e+08	1.70072	2.36e-07	2.25e-06
evm.model.chr12.673	23.2237	2.0905	0.627088	3.33367	0.000857093	0.00200021	2.11054	2.12403	0.362636	0.00845483	0.0252037
evm.model.chr12.681	220.955	-4.19484	0.39786	-10.5435	5.44e-26	7.22e-25	-4.1933	-4.20156	3.55394	1.42e-08	1.89e-07
evm.model.chr12.684	68.3133	-7.49612	2.31106	-3.24358	0.00118036	0.00268303	-7.35691	-7.43213	1.89047	0.000101362	0.000502335
evm.model.chr12.692	5.03567	-6.00189	2.19645	-2.73254	0.00628485	0.0125667	-6.76083	-1.44269e+08	-1.42186	0.00768874	0.0231789
evm.model.chr12.699	71.5873	-7.73349	1.22312	-6.32276	2.57e-10	1.27e-09	-8.50165	-1.44269e+08	1.99611	1.99e-07	1.94e-06
evm.model.chr12.704	756.305	2.79454	0.127377	21.9391	1.1e-106	1.31e-104	2.8378	2.83851	5.32904	5.68e-14	5.91e-12
evm.model.chr12.707	559.828	-2.87478	0.185968	-15.4585	6.61e-54	2.33e-52	-2.83595	-2.83908	4.86734	8.71e-11	2.43e-09
evm.model.chr12.710	17.1617	-8.07958	1.37006	-5.89724	3.7e-09	1.65e-08	-8.81761	-1.44269e+08	0.0603947	1.36e-05	8.39e-05
evm.model.chr12.711	4370.99	-13.183	2.52472	-5.22159	1.77e-07	6.68e-07	-13.0579	-13.1152	7.84514	1.26e-05	7.85e-05
evm.model.chr12.722	532.093	-7.50979	1.19152	-6.30272	2.92e-10	1.44e-09	-8.24586	-1.44269e+08	4.79345	1.14e-07	1.17e-06
evm.model.chr12.731	28.7277	-5.75873	0.886589	-6.49538	8.28e-11	4.27e-10	-5.62379	-5.733	0.730987	4.87e-06	3.35e-05
evm.model.chr12.736	670.786	1.71863	0.218594	7.8622	3.77e-15	2.72e-14	1.8458	1.84611	5.15947	2.64e-07	2.49e-06
evm.model.chr12.758	76.0462	-2.19731	0.360345	-6.09779	1.08e-09	5.03e-09	-2.16752	-2.17114	2.05415	0.000388444	0.0016487
evm.model.chr12.763	135.016	-11.9501	2.16102	-5.52984	3.21e-08	1.3e-07	-12.7433	-1.44269e+08	2.85144	9.44e-06	6.03e-05
evm.model.chr12.767	24.8824	-6.68192	1.25841	-5.3098	1.1e-07	4.22e-07	-6.5144	-6.65878	0.478282	4.02e-05	0.000220224
evm.model.chr12.769	12.8193	-4.79264	1.16393	-4.11762	3.83e-05	0.000108297	-4.66029	-4.73315	-0.362486	0.000957572	0.00366352
evm.model.chr12.777	10.5266	-4.73245	1.39948	-3.38157	0.000720736	0.00170492	-4.44324	-4.82172	-0.471644	0.00214265	0.0074551
evm.model.chr12.779	30.3355	-7.1257	1.38726	-5.13653	2.8e-07	1.03e-06	-7.88382	-1.44269e+08	0.842745	0.000107927	0.000531399
evm.model.chr12.789	998.649	-12.2883	1.18661	-10.3559	3.94e-25	5.01e-24	-13.0229	-1.44269e+08	5.69408	1.27e-14	1.81e-12
evm.model.chr12.791	3535.94	-8.64215	0.339952	-25.4217	1.45e-142	3.28e-140	-8.59034	-8.60677	7.51247	2.2e-15	5.05e-13
evm.model.chr12.794	91.6533	-2.85641	0.33631	-8.49337	2.01e-17	1.65e-16	-2.66986	-2.6737	2.2835	4.98e-07	4.35e-06
evm.model.chr12.804	521.872	-3.01874	0.269241	-11.212	3.56e-29	5.36e-28	-3.01523	-3.01604	4.78559	4.67e-09	7.16e-08
evm.model.chr12.807	3.6344	-5.16144	2.14392	-2.40748	0.0160633	0.0296093	-5.9224	-1.44269e+08	-1.7083	0.0156068	0.0429094
evm.model.chr12.808	6.89391	-5.3574	1.44654	-3.70359	0.000212571	0.000543274	-6.11731	-1.44269e+08	-1.03601	0.00084073	0.00326392
evm.model.chr12.809	127.089	-3.78014	0.67958	-5.56246	2.66e-08	1.09e-07	-3.67254	-3.74231	2.78689	1.72e-05	0.000102948
evm.model.chr12.823	40.7385	-4.47162	0.838162	-5.33503	9.55e-08	3.7e-07	-4.36042	-4.44653	1.21968	3.67e-05	0.000202569
evm.model.chr12.839	177.652	-2.32448	0.198535	-11.7082	1.16e-31	1.95e-30	-2.30909	-2.31061	3.24237	9.29e-09	1.32e-07
evm.model.chr12.857	21.1638	-3.71457	0.715056	-5.1948	2.05e-07	7.67e-07	-3.60939	-3.62712	0.275066	0.00034607	0.0014903
evm.model.chr12.859	7.03618	-6.09776	1.74037	-3.50371	0.000458831	0.0011196	-6.84315	-1.44269e+08	-0.985812	0.00295278	0.00989553
evm.model.chr12.86	41.2623	2.17169	0.608758	3.56741	0.000360524	0.000893117	2.22703	2.24283	1.17002	0.0030799	0.0102693
evm.model.chr12.865	606.349	-6.02611	0.273477	-22.0351	1.33e-107	1.62e-105	-5.99749	-6.00607	4.99392	4.34e-15	8.49e-13
evm.model.chr12.870	24.4188	4.74287	0.859717	5.51679	3.45e-08	1.4e-07	4.68762	4.78436	0.356396	2.14e-05	0.000125353
evm.model.chr12.882	14.6178	-5.30682	1.36541	-3.88661	0.000101654	0.000271543	-6.0808	-1.44269e+08	-0.0522382	0.000682987	0.00272051
evm.model.chr12.9	101.409	-6.80221	1.27556	-5.33272	9.68e-08	3.74e-07	-7.54857	-1.44269e+08	2.47522	4.94e-05	0.000264661
evm.model.chr12.90	10.5511	-7.16471	3.21935	-2.22552	0.0260465	0.0458063	-6.59267	-6.92091	-0.64082	0.00107653	0.00407208
evm.model.chr12.908	81.1076	-8.70599	1.23569	-7.04548	1.85e-12	1.09e-11	-9.4346	-1.44269e+08	2.16575	6.06e-09	8.98e-08
evm.model.chr12.91	107.491	-3.38928	0.458611	-7.3903	1.46e-13	9.38e-13	-3.32933	-3.35118	2.54705	6.7e-07	5.66e-06
evm.model.chr12.911	373.571	-2.17074	0.222006	-9.77784	1.4e-22	1.57e-21	-2.23585	-2.23685	4.30436	6.36e-08	7.01e-07
evm.model.chr12.914	116.156	-6.08306	1.06719	-5.70006	1.2e-08	5.06e-08	-5.84734	-6.05962	2.6597	1.7e-07	1.68e-06
evm.model.chr12.930	30.5036	-4.82109	1.44106	-3.34551	0.000821303	0.0019232	-5.59069	-1.44269e+08	0.8664	0.00778653	0.0234344
evm.model.chr12.932	55.478	-3.32723	0.713149	-4.66554	3.08e-06	1e-05	-3.25028	-3.31723	1.65917	0.000547798	0.00224449
evm.model.chr12.938	44.6882	-5.14012	1.08654	-4.73073	2.24e-06	7.39e-06	-4.90264	-5.11202	1.37387	7.28e-06	4.78e-05
evm.model.chr12.945	2121.49	-2.06183	0.107916	-19.1059	2.25e-81	1.58e-79	-2.05594	-2.05621	6.78384	3.25e-12	1.52e-10
evm.model.chr12.946	363.777	-2.31663	0.210417	-11.0097	3.43e-28	4.99e-27	-2.28532	-2.28601	4.26604	2.26e-08	2.82e-07
evm.model.chr12.951	26.9518	-3.13332	0.700782	-4.47118	7.78e-06	2.41e-05	-3.0484	-3.0849	0.644309	0.000478369	0.00198933
evm.model.chr12.97	87.3202	3.01505	0.504686	5.97411	2.31e-09	1.05e-08	3.07696	3.08419	2.1929	4.13e-05	0.000225454
evm.model.chr12.974	8420.27	-2.34114	0.153008	-15.3008	7.55e-53	2.59e-51	-2.35655	-2.35668	8.76506	9.87e-11	2.7e-09
evm.model.chr12.977	124.777	-6.96827	1.07013	-6.51159	7.44e-11	3.85e-10	-6.751	-6.96755	2.75874	5.69e-09	8.53e-08
evm.model.chr12.981	208.756	-1.77047	0.172222	-10.2802	8.66e-25	1.08e-23	-1.7368	-1.73827	3.47367	2.89e-07	2.7e-06
evm.model.chr13.101	598.64	-1.82841	0.184578	-9.90593	3.92e-23	4.52e-22	-1.79961	-1.79998	4.98491	1.02e-07	1.06e-06
evm.model.chr13.1018	355.549	4.31027	0.35139	12.2663	1.37e-34	2.59e-33	4.32715	4.33175	4.24287	9.37e-10	1.83e-08
evm.model.chr13.1025	63.9052	-10.5811	3.37807	-3.13228	0.00173452	0.00382898	-11.3247	-1.44269e+08	1.77911	0.00079195	0.00309217
evm.model.chr13.103	316.224	-5.72261	0.268217	-21.3358	5.28e-101	5.45e-99	-5.71433	-5.72296	4.06203	1.01e-14	1.57e-12
evm.model.chr13.1049	780.59	-5.29501	0.191865	-27.5976	1.19e-167	3.93e-165	-5.25497	-5.26038	5.34564	2.25e-18	3.18e-15
evm.model.chr13.1052	3.13317	-6.38338	2.013	-3.17108	0.00151875	0.00338894	-7.13526	-144269484	-1.93305	0.000595475	0.00241132
evm.model.chr13.1060	19.4908	-8.94639	1.4419	-6.20458	5.48e-10	2.64e-09	-9.68688	-1.44269e+08	0.171731	1.01e-05	6.4e-05
evm.model.chr13.1062	24.9102	-2.89247	0.692449	-4.17716	2.95e-05	8.46e-05	-2.79222	-2.84798	0.575008	0.000935746	0.00358906
evm.model.chr13.1074	285.965	-13.0413	4.58351	-2.84527	0.00443736	0.0091088	-13.7789	-1.44269e+08	3.91916	0.00303797	0.0101466
evm.model.chr13.1076	24.092	-8.27194	1.3207	-6.2633	3.77e-10	1.84e-09	-9.02197	-1.44269e+08	0.530274	1.02e-05	6.46e-05
evm.model.chr13.1081	8.63117	-5.48967	1.4417	-3.80777	0.000140226	0.000368003	-5.1865	-5.5809	-0.752574	0.000467402	0.00194988
evm.model.chr13.109	111.142	-2.50357	0.402492	-6.22018	4.97e-10	2.4e-09	-2.4846	-2.48942	2.58708	2.54e-05	0.000145897
evm.model.chr13.1090	362.105	-4.08685	0.419998	-9.73063	2.23e-22	2.48e-21	-4.06545	-4.07473	4.24924	5.29e-08	5.95e-07
evm.model.chr13.1104	168.23	-4.67143	0.881137	-5.3016	1.15e-07	4.41e-07	-4.52911	-4.63585	3.17575	0.000113901	0.000557478
evm.model.chr13.1107	1922.77	-8.09613	0.553286	-14.6328	1.73e-48	5.25e-47	-7.98545	-8.05009	6.63156	4.08e-14	4.58e-12
evm.model.chr13.111	136.788	-12.0109	5.13438	-2.33932	0.019319	0.0349286	-12.7572	-1.44269e+08	2.86854	4.34e-09	6.72e-08
evm.model.chr13.1151	15.5101	-8.47649	1.37388	-6.16973	6.84e-10	3.26e-09	-9.22507	-1.44269e+08	-0.100828	1.6e-05	9.66e-05
evm.model.chr13.1196	57.5188	1.93983	0.42072	4.61074	4.01e-06	1.29e-05	1.95414	1.96638	1.66309	0.000635746	0.00255034
evm.model.chr13.1206	448.597	-2.86619	0.201716	-14.209	8.06e-46	2.21e-44	-2.82116	-2.82439	4.55501	7.38e-11	2.1e-09
evm.model.chr13.1230	66.1455	-5.28948	0.792837	-6.67159	2.53e-11	1.36e-10	-5.15418	-5.26268	1.88688	3.17e-06	2.28e-05
evm.model.chr13.124	69.8304	-8.59639	1.26578	-6.79136	1.11e-11	6.17e-11	-9.41226	-1.44269e+08	1.95307	3.91e-07	3.52e-06
evm.model.chr13.1240	47.2982	-6.16909	1.36138	-4.53148	5.86e-06	1.84e-05	-6.92651	-1.44269e+08	1.45725	0.000602953	0.00243811
evm.model.chr13.125	92.4711	-7.20895	1.04412	-6.90435	5.04e-12	2.89e-11	-6.9445	-7.15729	2.34724	4.66e-09	7.16e-08
evm.model.chr13.1265	391.908	-1.98991	0.184612	-10.7789	4.33e-27	6.02e-26	-1.98402	-1.98544	4.37084	3.68e-08	4.31e-07
evm.model.chr13.127	434.66	-5.29442	0.360083	-14.7033	6.14e-49	1.88e-47	-5.26449	-5.28218	4.50909	1.65e-10	4.17e-09
evm.model.chr13.133	30.5916	-6.79351	1.30749	-5.19585	2.04e-07	7.63e-07	-7.5561	-1.44269e+08	0.882741	3.62e-05	0.000200015
evm.model.chr13.136	54.5951	-2.94934	0.738922	-3.99141	6.57e-05	0.000180089	-2.87345	-2.9298	1.64201	0.0027495	0.00927742
evm.model.chr13.1366	227.542	-10.9839	1.68992	-6.49963	8.05e-11	4.16e-10	-10.6924	-11.0941	3.59375	5.71e-06	3.87e-05
evm.model.chr13.139	14.7645	-6.21824	1.37571	-4.52002	6.18e-06	1.94e-05	-6.98155	-1.44269e+08	-0.0789913	0.000294317	0.00128937
evm.model.chr13.14	1714.89	-7.92488	0.321172	-24.6749	1.99e-134	3.87e-132	-7.88335	-7.89408	6.47829	1.63e-14	2.27e-12
evm.model.chr13.141	5.86564	-5.0185	1.87755	-2.6729	0.00751982	0.0147917	-5.81535	-1.44269e+08	-1.12499	0.0123243	0.0350005
evm.model.chr13.142	46.1516	-5.29512	0.836225	-6.33217	2.42e-10	1.2e-09	-5.16223	-5.27102	1.39411	1e-05	6.37e-05
evm.model.chr13.145	30.3401	-3.31441	0.781095	-4.24329	2.2e-05	6.42e-05	-3.21285	-3.25815	0.86272	0.00258642	0.00879463
evm.model.chr13.146	59.1045	-3.31174	0.35943	-9.21387	3.15e-20	3.08e-19	-3.2789	-3.28817	1.68785	2.79e-07	2.61e-06
evm.model.chr13.1470	4.7285	-5.04975	1.90445	-2.65156	0.00801218	0.0156669	-5.84292	-1.44269e+08	-1.4128	0.00926515	0.0273182
evm.model.chr13.1471	143.853	-1.62221	0.233947	-6.9341	4.09e-12	2.36e-11	-1.58034	-1.58145	2.94407	6.33e-05	0.000329798
evm.model.chr13.1475	62.8777	-7.52733	1.2969	-5.80412	6.47e-09	2.81e-08	-8.2883	-1.44269e+08	1.8245	6.21e-06	4.15e-05
evm.model.chr13.1476	22.5259	-6.73493	1.28598	-5.23718	1.63e-07	6.16e-07	-7.45804	-1.44269e+08	0.487444	4.26e-05	0.000231871
evm.model.chr13.1479	24.5388	-5.5296	1.31519	-4.20441	2.62e-05	7.56e-05	-5.21146	-5.6031	0.61431	0.000107873	0.000531266
evm.model.chr13.1483	30.6409	-5.88782	1.4134	-4.1657	3.1e-05	8.88e-05	-6.67677	-1.44269e+08	0.888712	0.00110244	0.00415815
evm.model.chr13.149	1608.14	2.63479	0.120013	21.9543	7.88e-107	9.43e-105	2.71793	2.71818	6.42515	4.15e-14	4.62e-12
evm.model.chr13.151	83.7128	-2.92039	0.562419	-5.19256	2.07e-07	7.75e-07	-2.84631	-2.85475	2.20012	0.000186994	0.000864047
evm.model.chr13.1511	276.2	-5.3951	0.577127	-9.3482	8.92e-21	9.03e-20	-5.30009	-5.3557	3.86804	1.63e-07	1.62e-06
evm.model.chr13.152	1042.76	-3.92231	0.44002	-8.91395	4.92e-19	4.52e-18	-3.90613	-3.90686	5.78051	3.13e-06	2.25e-05
evm.model.chr13.153	886.888	-2.08271	0.106937	-19.476	1.75e-84	1.33e-82	-2.03556	-2.03599	5.5385	1.11e-11	4.28e-10
evm.model.chr13.156	124.497	-4.37036	0.453006	-9.64748	5.04e-22	5.51e-21	-4.3196	-4.33282	2.74916	3.47e-08	4.09e-07
evm.model.chr13.1599	3433.38	1.91076	0.132339	14.4384	2.97e-47	8.51e-46	1.9487	1.94879	7.51925	3.22e-10	7.42e-09
evm.model.chr13.1600	420.722	-2.55836	0.205481	-12.4506	1.39e-35	2.73e-34	-2.52513	-2.5271	4.47125	1.48e-09	2.69e-08
evm.model.chr13.1609	148.552	1.60914	0.318337	5.05483	4.31e-07	1.55e-06	1.67665	1.67841	2.98558	0.000296543	0.00129768
evm.model.chr13.1622	640.746	1.60192	0.452434	3.54068	0.000399101	0.000981905	1.63952	1.64054	5.08423	0.000863232	0.00334208
evm.model.chr13.1658	437.554	-13.5585	1.57475	-8.60995	7.31e-18	6.2e-17	-14.3561	-1.44269e+08	4.53087	2.26e-05	0.000131689
evm.model.chr13.166	101.651	-8.42197	1.22265	-6.8883	5.65e-12	3.22e-11	-9.17881	-144269486	2.47532	2.85e-08	3.45e-07
evm.model.chr13.167	11.9604	-3.41394	1.25584	-2.71846	0.00655868	0.0130629	-3.26307	-3.29208	-0.469773	0.0144641	0.0402268
evm.model.chr13.1687	6.79504	-6.87113	1.59755	-4.30104	1.7e-05	5.03e-05	-7.62323	-1.44269e+08	-1.06475	0.000208075	0.000947713
evm.model.chr13.170	671.425	-2.62002	0.185844	-14.0979	3.91e-45	1.05e-43	-2.58415	-2.58478	5.1415	1.08e-10	2.89e-09
evm.model.chr13.175	160.125	-5.99281	0.879813	-6.81145	9.66e-12	5.4e-11	-5.82382	-5.96879	3.10605	6.31e-08	6.97e-07
evm.model.chr13.177	42.4269	3.13103	0.94969	3.2969	0.000977586	0.00225536	3.1622	3.16994	1.17606	0.00284949	0.00958191
evm.model.chr13.1782	711.366	1.56274	0.326696	4.78346	1.72e-06	5.78e-06	1.5827	1.58298	5.23026	0.00113384	0.0042595
evm.model.chr13.1785	749.716	1.50217	0.175277	8.57029	1.03e-17	8.69e-17	1.54794	1.54815	5.31577	2.76e-07	2.59e-06
evm.model.chr13.179	175.002	-1.91852	0.248313	-7.72622	1.11e-14	7.73e-14	-1.88608	-1.88806	3.2224	3.64e-06	2.58e-05
evm.model.chr13.1794	8.01806	-7.30953	1.78842	-4.08715	4.37e-05	0.000122864	-8.00279	-1.44269e+08	-0.922436	0.000919744	0.00353454
evm.model.chr13.1814	347.845	3.78049	0.254354	14.8631	5.72e-50	1.81e-48	3.85645	3.85761	4.22701	8.62e-10	1.72e-08
evm.model.chr13.1816	295.52	-3.15602	0.457951	-6.89162	5.52e-12	3.15e-11	-3.089	-3.09023	3.96998	3.05e-05	0.000171836
evm.model.chr13.1829	72.2882	-1.84528	0.42612	-4.33042	1.49e-05	4.44e-05	-1.79881	-1.80632	1.99746	0.00143549	0.00524892
evm.model.chr13.1853	28.5535	8.91089	4.05359	2.19827	0.0279299	0.0488017	9.56173	1.44269e+08	0.520051	0.007764	0.0233737
evm.model.chr13.1866	948.707	-5.82056	0.353568	-16.4624	6.84e-61	2.91e-59	-5.76925	-5.79313	5.61638	1.99e-14	2.61e-12
evm.model.chr13.1894	141.573	-3.13108	0.30982	-10.1061	5.19e-24	6.2e-23	-3.09687	-3.10099	2.92826	9.47e-08	9.97e-07
evm.model.chr13.1895	279.839	-8.10174	0.590386	-13.7228	7.42e-43	1.88e-41	-7.97338	-8.03762	3.88847	5.14e-14	5.51e-12
evm.model.chr13.1899	124.167	-3.85289	0.372784	-10.3354	4.87e-25	6.15e-24	-3.81157	-3.81649	2.73543	2.99e-08	3.6e-07
evm.model.chr13.1900	10.3859	-4.54499	1.3839	-3.28419	0.00102275	0.0023533	-4.22746	-4.60049	-0.558574	0.0027171	0.00918205
evm.model.chr13.1910	2260.69	5.7415	0.179501	31.9858	1.72e-224	1.38e-221	5.77391	5.77683	6.91555	2.45e-14	3.11e-12
evm.model.chr13.1944	86.6541	2.20605	0.379591	5.81165	6.19e-09	2.7e-08	2.24352	2.24784	2.21771	7.77e-05	0.000396179
evm.model.chr13.196	12.6645	-7.61099	1.29366	-5.88331	4.02e-09	1.79e-08	-8.3528	-1.44269e+08	-0.297572	7.28e-06	4.78e-05
evm.model.chr13.197	514.952	-2.50928	0.316507	-7.92803	2.23e-15	1.63e-14	-2.39001	-2.39051	4.76665	1.39e-06	1.08e-05
evm.model.chr13.198	9.90564	-5.94045	1.42554	-4.16716	3.08e-05	8.82e-05	-6.70476	-1.44269e+08	-0.567717	0.000576965	0.00234851
evm.model.chr13.199	159.98	-8.09823	1.22455	-6.61325	3.76e-11	2e-10	-8.8298	-1.44269e+08	3.10295	2.33e-08	2.9e-07
evm.model.chr13.200	78.8728	-3.81891	1.22824	-3.10926	0.00187557	0.00411894	-3.59735	-3.7971	2.13069	0.0108062	0.0312051
evm.model.chr13.2004	30.9486	-9.00561	1.34654	-6.68796	2.26e-11	1.23e-10	-9.7441	-1.44269e+08	0.849583	2.9e-06	2.12e-05
evm.model.chr13.2012	47.0658	-2.20889	0.39153	-5.64169	1.68e-08	7e-08	-2.16763	-2.17606	1.38475	0.000212278	0.00096463
evm.model.chr13.202	14.968	-8.11477	1.29472	-6.26761	3.67e-10	1.79e-09	-8.9051	-1.44269e+08	-0.0973735	2.97e-06	2.16e-05
evm.model.chr13.2023	10278.7	-8.8044	1.26042	-6.98527	2.84e-12	1.67e-11	-8.61603	-8.76031	9.04194	1.31e-06	1.03e-05
evm.model.chr13.2029	36.05	-4.21623	0.620872	-6.79082	1.11e-11	6.19e-11	-4.1315	-4.17937	1.05303	2.11e-05	0.00012384
evm.model.chr13.2031	225.195	-2.83823	0.261252	-10.864	1.71e-27	2.42e-26	-2.78502	-2.78824	3.57869	7.99e-09	1.15e-07
evm.model.chr13.2033	159.583	-2.2282	0.242466	-9.18974	3.94e-20	3.82e-19	-2.18655	-2.18929	3.09231	3.35e-07	3.09e-06
evm.model.chr13.2036	228.22	-3.89637	0.454517	-8.57255	1.01e-17	8.52e-17	-3.84813	-3.85078	3.5939	7.3e-07	6.1e-06
evm.model.chr13.204	117.609	-6.45763	1.33259	-4.84593	1.26e-06	4.3e-06	-7.24132	-1.44269e+08	2.67884	0.00055682	0.00227391
evm.model.chr13.2040	4.36267	-7.02391	2.63157	-2.66909	0.00760573	0.0149431	-7.7775	-1.44269e+08	-1.63246	0.000468878	0.00195562
evm.model.chr13.2048	378.458	1.68984	0.330756	5.10902	3.24e-07	1.18e-06	1.74237	1.743	4.32668	0.000239452	0.00107232
evm.model.chr13.205	24.8306	-3.69725	1.25243	-2.95206	0.00315665	0.00665974	-3.51251	-3.64854	0.567602	0.013882	0.0388386
evm.model.chr13.2054	43.8313	-10.2366	4.51274	-2.26837	0.0233064	0.0414538	-10.9768	-1.44269e+08	1.25716	0.000560818	0.00228827
evm.model.chr13.2057	8.12429	-5.75781	1.81507	-3.17223	0.00151275	0.00337699	-6.53252	-1.44269e+08	-0.828052	0.00544391	0.0170275
evm.model.chr13.2094	23.0486	-2.6182	0.781532	-3.35009	0.000807865	0.00189402	-2.60584	-2.6226	0.354892	0.0056754	0.0176676
evm.model.chr13.2096	387.886	1.55773	0.195537	7.96642	1.63e-15	1.2e-14	1.59339	1.59387	4.36203	1.63e-06	1.26e-05
evm.model.chr13.2098	15.6156	2.61188	0.673827	3.87619	0.000106106	0.000282881	2.61502	2.63374	-0.118615	0.00203886	0.00713674
evm.model.chr13.213	328.345	-4.22662	0.203875	-20.7314	1.8e-95	1.66e-93	-4.18628	-4.19066	4.11427	2.7e-14	3.3e-12
evm.model.chr13.214	104.357	-2.09205	0.381839	-5.47887	4.28e-08	1.72e-07	-1.9751	-1.97923	2.4772	0.000242342	0.00108281
evm.model.chr13.2161	23.0193	-4.63137	1.34481	-3.44387	0.000573453	0.00137654	-5.40487	-1.44269e+08	0.508593	0.00457202	0.0145963
evm.model.chr13.2183	71.338	-4.04294	0.564951	-7.15626	8.29e-13	5.05e-12	-3.94766	-3.98664	1.97967	2.95e-06	2.14e-05
evm.model.chr13.2184	405.557	-8.8194	0.842757	-10.4649	1.25e-25	1.63e-24	-8.63186	-8.77819	4.40969	4.84e-15	9.11e-13
evm.model.chr13.22	2064.71	-4.87812	0.191647	-25.4536	6.44e-143	1.49e-140	-4.84002	-4.84289	6.7446	2.06e-15	4.78e-13
evm.model.chr13.2201	7.28394	-2.88961	1.01529	-2.8461	0.00442578	0.00908862	-2.83218	-2.91369	-0.955049	0.00989992	0.0289007
evm.model.chr13.2205	69.8273	-10.8996	1.30705	-8.3391	7.49e-17	5.96e-16	-11.6403	-1.44269e+08	1.91849	3.77e-08	4.4e-07
evm.model.chr13.2213	137.514	-2.77038	0.265426	-10.4375	1.67e-25	2.17e-24	-2.72489	-2.72877	2.88489	3.68e-08	4.31e-07
evm.model.chr13.2217	86.8836	-2.3556	0.392055	-6.00834	1.87e-09	8.61e-09	-2.31144	-2.31485	2.23341	5.69e-05	0.000299923
evm.model.chr13.2219	102.925	-8.70824	1.48192	-5.8763	4.2e-09	1.86e-08	-8.47382	-8.58082	2.46374	6.96e-08	7.6e-07
evm.model.chr13.2220	14.4685	-7.69753	3.1052	-2.47891	0.0131783	0.0247081	-7.3434	-7.74881	-0.244591	0.000317639	0.001379
evm.model.chr13.2221	400.561	-13.1388	3.23741	-4.05843	4.94e-05	0.000137707	-13.8573	-1.44269e+08	4.40911	0.00141434	0.00517736
evm.model.chr13.2228	73.2854	-5.0291	0.589458	-8.53174	1.44e-17	1.2e-16	-4.94904	-4.99338	2.01217	2.92e-08	3.53e-07
evm.model.chr13.2233	470.644	-11.1597	1.18965	-9.38065	6.56e-21	6.71e-20	-11.9049	-1.44269e+08	4.62164	1.14e-13	1.02e-11
evm.model.chr13.2249	82.145	-1.74197	0.55184	-3.15666	0.00159589	0.003547	-1.71435	-1.72478	2.18077	0.0141317	0.0394412
evm.model.chr13.225	178.776	-4.02469	0.348054	-11.5634	6.32e-31	1.03e-29	-3.93284	-3.93608	3.25132	3.98e-09	6.25e-08
evm.model.chr13.2260	46.3987	-2.80992	0.47071	-5.96955	2.38e-09	1.08e-08	-2.74997	-2.75762	1.36575	6.86e-05	0.000355824
evm.model.chr13.2265	104.935	-1.75104	0.436415	-4.01233	6.01e-05	0.000165437	-1.71437	-1.71631	2.50523	0.00508511	0.0160373
evm.model.chr13.2284	5.48497	-6.4674	1.82673	-3.54042	0.000399484	0.00098267	-7.22933	-144269484	-1.406	0.0016273	0.00584853
evm.model.chr13.2285	136.029	-1.59837	0.263207	-6.07268	1.26e-09	5.85e-09	-1.54954	-1.55173	2.86853	0.0001334	0.000640068
evm.model.chr13.2288	619.751	2.38411	0.917775	2.5977	0.009385	0.0180846	2.46867	2.46907	5.04731	0.000798332	0.00311586
evm.model.chr13.2290	1291.84	-5.34063	0.197567	-27.032	6.21e-161	1.93e-158	-5.2769	-5.28007	6.06666	6.01e-16	1.85e-13
evm.model.chr13.2320	21.8264	-2.43938	0.708631	-3.44238	0.000576612	0.00138349	-2.36574	-2.39935	0.418226	0.0113786	0.0326575
evm.model.chr13.2329	11.39	-6.19746	1.4176	-4.37181	1.23e-05	3.71e-05	-5.95282	-6.16692	-0.511387	0.000204615	0.00093506
evm.model.chr13.2343	50.8111	2.38487	0.396832	6.00976	1.86e-09	8.53e-09	2.42942	2.43476	1.4136	4.47e-05	0.00024221
evm.model.chr13.2349	118.89	4.14654	0.400631	10.35	4.18e-25	5.31e-24	4.17304	4.17909	2.66893	1.26e-08	1.7e-07
evm.model.chr13.2351	39.2119	-5.87868	1.28784	-4.56477	5e-06	1.59e-05	-5.55552	-5.95204	1.18646	5.14e-05	0.000274281
evm.model.chr13.2352	66.3281	-4.71776	1.23176	-3.83008	0.000128101	0.000338042	-4.38561	-4.76907	1.90985	7.51e-05	0.000384109
evm.model.chr13.2353	69.42	-7.2662	1.22047	-5.95362	2.62e-09	1.19e-08	-7.99606	-1.44269e+08	1.97054	4.27e-07	3.81e-06
evm.model.chr13.2355	65.165	-2.59107	0.550508	-4.70669	2.52e-06	8.27e-06	-2.59161	-2.59534	1.79599	0.000397471	0.00168231
evm.model.chr13.2360	17351.2	1.58783	0.0894867	17.7438	1.93e-70	1.01e-68	1.60197	1.60199	9.8456	7.58e-11	2.15e-09
evm.model.chr13.2366	399.036	-3.4839	0.767667	-4.53829	5.67e-06	1.79e-05	-3.39815	-3.45705	4.38497	0.0022486	0.0077622
evm.model.chr13.2376	30.9493	3.34453	0.877545	3.81123	0.000138277	0.000363347	3.30151	3.39256	0.86886	0.00365634	0.0119611
evm.model.chr13.2384	724.162	-5.28472	0.591404	-8.93589	4.04e-19	3.72e-18	-5.23753	-5.25311	5.23326	4.65e-09	7.14e-08
evm.model.chr13.2396	23.2979	-4.03647	1.29241	-3.12321	0.00178888	0.00394018	-4.00014	-4.02399	0.379526	0.00279534	0.0094161
evm.model.chr13.2397	1656.5	-3.27493	0.232009	-14.1155	3.05e-45	8.23e-44	-3.21592	-3.21701	6.42518	5.49e-10	1.18e-08
evm.model.chr13.2416	16.2075	-2.67353	0.919961	-2.90613	0.00365923	0.00762579	-2.44051	-2.46685	-0.0655081	0.0176848	0.0477846
evm.model.chr13.2417	37.5648	3.76003	1.08989	3.44993	0.00056073	0.00134817	3.68269	3.7607	1.13892	0.00357028	0.0117164
evm.model.chr13.2418	56.0884	3.25924	0.725651	4.49147	7.07e-06	2.2e-05	3.29102	3.30351	1.64364	0.000464768	0.00194053
evm.model.chr13.2425	11665.6	-1.77173	0.11663	-15.191	4.06e-52	1.37e-50	-1.72877	-1.7288	9.2453	3.89e-10	8.72e-09
evm.model.chr13.2426	38.7759	-4.45364	0.79959	-5.5699	2.55e-08	1.04e-07	-4.31486	-4.40106	1.17128	0.000157819	0.000742089
evm.model.chr13.2427	68.7433	-6.83225	1.37874	-4.95542	7.22e-07	2.53e-06	-6.74819	-6.79834	1.88856	1.37e-05	8.43e-05
evm.model.chr13.2429	1879.31	1.80866	0.180152	10.0397	1.02e-23	1.21e-22	1.82473	1.82484	6.6379	5.09e-08	5.75e-07
evm.model.chr13.2436	3.6765	-5.96403	2.39976	-2.48526	0.0129457	0.024318	-6.73316	-1.44269e+08	-1.70448	0.00870999	0.0258784
evm.model.chr13.244	116.604	-8.38931	1.23779	-6.77764	1.22e-11	6.76e-11	-7.58965	-7.88069	2.66597	7.98e-09	1.15e-07
evm.model.chr13.2441	67.8514	-3.26449	1.30292	-2.50551	0.0122274	0.0231252	-3.11174	-3.14872	1.92741	0.00347642	0.0114484
evm.model.chr13.2442	58.8281	-4.59002	0.734474	-6.2494	4.12e-10	2e-09	-4.4251	-4.50941	1.73112	7.73e-06	5.03e-05
evm.model.chr13.245	21692.9	3.13662	0.115826	27.0804	1.68e-161	5.29e-159	3.15228	3.15232	10.1805	2.33e-15	5.22e-13
evm.model.chr13.2451	462.983	-1.60215	0.207945	-7.70468	1.31e-14	9.1e-14	-1.58233	-1.58329	4.60062	5.82e-06	3.92e-05
evm.model.chr13.2459	163.126	-7.33034	1.04823	-6.99308	2.69e-12	1.58e-11	-7.07993	-7.2893	3.12993	5.65e-10	1.21e-08
evm.model.chr13.246	578.586	-1.83732	0.248578	-7.39129	1.45e-13	9.33e-13	-1.7619	-1.76239	4.92614	1.2e-05	7.52e-05
evm.model.chr13.2470	28592.8	1.61433	0.0881533	18.3128	6.54e-75	3.91e-73	1.63709	1.6371	10.5759	2.89e-11	9.66e-10
evm.model.chr13.2471	394.367	1.67623	0.159029	10.5404	5.63e-26	7.46e-25	1.76587	1.76637	4.38941	2.75e-08	3.35e-07
evm.model.chr13.2473	86.9514	-1.9287	0.32542	-5.92682	3.09e-09	1.39e-08	-1.86399	-1.87006	2.2497	7.84e-05	0.000399223
evm.model.chr13.2478	32.8576	1.56257	0.485742	3.21686	0.001296	0.00292417	1.61297	1.62558	0.82725	0.00950536	0.0279056
evm.model.chr13.2480	161.114	-1.54621	0.273921	-5.64474	1.65e-08	6.89e-08	-1.51004	-1.51119	3.10395	0.000316866	0.00137624
evm.model.chr13.2483	158.107	-7.10864	0.86147	-8.25175	1.56e-16	1.22e-15	-6.92326	-7.06468	3.09113	3.92e-09	6.16e-08
evm.model.chr13.2488	22.6195	-8.97616	1.30033	-6.90299	5.09e-12	2.92e-11	-9.72296	-1.44269e+08	0.422654	8.3e-07	6.84e-06
evm.model.chr13.2495	22.3995	-3.10347	0.984244	-3.15315	0.00161516	0.00358525	-3.02225	-3.04213	0.34497	0.00835821	0.0249345
evm.model.chr13.2514	42.0187	-10.1312	4.51588	-2.24347	0.0248666	0.0439808	-10.8754	-1.44269e+08	1.19728	0.000690628	0.00274763
evm.model.chr13.252	5.207	-5.3228	1.91528	-2.77912	0.00545057	0.0110363	-5.04683	-5.43456	-1.37005	0.00717751	0.0218344
evm.model.chr13.2523	13.4657	-3.52619	0.860584	-4.09744	4.18e-05	0.000117704	-3.39964	-3.45932	-0.250422	0.00365309	0.0119544
evm.model.chr13.2524	4059.2	-8.85967	0.838366	-10.5678	4.2e-26	5.62e-25	-8.6766	-8.82378	7.70217	6.82e-17	3.43e-14
evm.model.chr13.2530	11.1801	-4.3246	1.25211	-3.45385	0.000552648	0.00132951	-4.10901	-4.31279	-0.471528	0.00208069	0.00726126
evm.model.chr13.2535	117.844	-2.39775	0.261398	-9.1728	4.61e-20	4.45e-19	-2.29403	-2.29736	2.66599	1.83e-06	1.4e-05
evm.model.chr13.2544	18.8867	2.45333	0.704348	3.48312	0.000495598	0.00120241	2.46142	2.47357	0.0624926	0.004823	0.0152962
evm.model.chr13.256	728.413	-3.7872	0.271602	-13.9439	3.43e-44	8.98e-43	-3.75144	-3.75669	5.24293	3.74e-11	1.2e-09
evm.model.chr13.2575	219.875	-1.87706	0.258532	-7.26047	3.86e-13	2.41e-12	-1.81342	-1.8143	3.54228	1.87e-05	0.000110867
evm.model.chr13.2585	6.93749	-4.66698	1.73179	-2.69489	0.00704117	0.0139318	-5.46741	-1.44269e+08	-0.951073	0.0148745	0.041222
evm.model.chr13.2587	155.004	-4.16712	0.604733	-6.89084	5.55e-12	3.17e-11	-4.07791	-4.11371	3.05947	4.31e-06	3.01e-05
evm.model.chr13.2588	41.339	-3.59594	0.815412	-4.40997	1.03e-05	3.15e-05	-3.46162	-3.54308	1.26948	0.000292202	0.00128067
evm.model.chr13.2590	322.053	-2.12057	0.252572	-8.3959	4.62e-17	3.73e-16	-1.9692	-1.97157	4.08436	4.12e-06	2.89e-05
evm.model.chr13.2599	22.5026	-7.07188	1.25202	-5.64839	1.62e-08	6.75e-08	-6.74737	-6.95429	0.387604	1.15e-05	7.22e-05
evm.model.chr13.26	2413.26	-2.22779	0.184852	-12.0518	1.9e-33	3.45e-32	-2.20141	-2.2015	6.99578	8.33e-09	1.19e-07
evm.model.chr13.2602	157.007	-4.13308	0.310396	-13.3155	1.88e-40	4.4e-39	-4.11273	-4.11925	3.06796	2.2e-10	5.31e-09
evm.model.chr13.2608	47.972	-2.23465	0.426449	-5.24012	1.6e-07	6.07e-07	-2.16636	-2.17349	1.39541	0.000327944	0.00141999
evm.model.chr13.2609	30.2719	-7.39283	1.27777	-5.78574	7.22e-09	3.12e-08	-7.06391	-7.46942	0.825737	2.62e-06	1.93e-05
evm.model.chr13.2610	592.642	-6.63302	0.344786	-19.2381	1.78e-82	1.28e-80	-6.5553	-6.57919	4.9504	4.45e-18	5.49e-15
evm.model.chr13.2620	70.5175	2.159	0.319914	6.74869	1.49e-11	8.2e-11	2.19443	2.19869	1.94342	3.23e-05	0.000181196
evm.model.chr13.267	30.355	-3.06098	0.592889	-5.16282	2.43e-07	9.02e-07	-2.99109	-3.01754	0.818122	0.000105035	0.000518714
evm.model.chr13.275	223.913	-6.43249	0.629525	-10.218	1.65e-24	2.01e-23	-6.32484	-6.39954	3.5728	1.07e-10	2.89e-09
evm.model.chr13.30	744.403	-2.01847	0.149605	-13.492	1.74e-41	4.24e-40	-1.97329	-1.97368	5.29951	2.31e-09	3.89e-08
evm.model.chr13.304	160.927	-2.75053	0.587357	-4.68289	2.83e-06	9.23e-06	-2.73687	-2.74468	3.10874	0.000353707	0.00151855
evm.model.chr13.306	391.008	-5.33514	0.242288	-22.0198	1.86e-107	2.27e-105	-5.28783	-5.29223	4.36707	3.18e-14	3.74e-12
evm.model.chr13.31	62.3854	-1.6961	0.413139	-4.10539	4.04e-05	0.000113881	-1.61507	-1.62062	1.79449	0.00360931	0.0118307
evm.model.chr13.320	3.99216	-4.33599	1.63092	-2.65861	0.00784631	0.0153787	-5.10679	-1.44269e+08	-1.50788	0.00624151	0.0192419
evm.model.chr13.325	50.7143	-9.5508	1.22517	-7.79547	6.42e-15	4.54e-14	-10.2842	-1.44269e+08	1.48623	2.24e-09	3.81e-08
evm.model.chr13.353	139.812	-3.93615	0.693257	-5.67777	1.36e-08	5.73e-08	-3.82714	-3.89718	2.91541	1.55e-05	9.43e-05
evm.model.chr13.354	171.763	-1.8654	0.246866	-7.55635	4.15e-14	2.77e-13	-1.82606	-1.82933	3.19562	3.51e-06	2.5e-05
evm.model.chr13.357	150.739	-2.11695	0.272303	-7.77424	7.59e-15	5.35e-14	-2.05572	-2.05954	3.01498	3.3e-06	2.36e-05
evm.model.chr13.360	46.191	-1.68878	0.533786	-3.16378	0.00155733	0.00346798	-1.6528	-1.66206	1.35356	0.0130199	0.0367173
evm.model.chr13.361	3457.56	-1.6	0.142675	-11.2143	3.47e-29	5.23e-28	-1.56955	-1.56963	7.4963	1.22e-07	1.25e-06
evm.model.chr13.372	100.191	-3.33107	0.318508	-10.4584	1.34e-25	1.74e-24	-3.2526	-3.25656	2.41961	4.44e-08	5.08e-07
evm.model.chr13.376	100.735	-11.4425	2.43995	-4.68964	2.74e-06	8.95e-06	-12.1746	-144269489	2.42876	1.35e-05	8.33e-05
evm.model.chr13.382	140.418	-6.03319	0.451767	-13.3546	1.11e-40	2.62e-39	-5.93637	-5.97087	2.91864	3.56e-12	1.63e-10
evm.model.chr13.39	24.8971	-3.40762	0.876059	-3.88971	0.000100364	0.00026833	-3.27124	-3.37205	0.609383	0.00188443	0.00665872
evm.model.chr13.394	394.45	-1.93452	0.172451	-11.2178	3.33e-29	5.03e-28	-1.89235	-1.8928	4.38416	2.85e-08	3.45e-07
evm.model.chr13.396	116.225	-3.38494	0.398981	-8.48397	2.18e-17	1.79e-16	-3.26807	-3.27679	2.6592	3.7e-07	3.36e-06
evm.model.chr13.397	52.4491	-4.63472	0.640184	-7.23967	4.5e-13	2.8e-12	-4.59114	-4.65292	1.58057	5.26e-07	4.58e-06
evm.model.chr13.400	125.845	1.68723	0.320662	5.2617	1.43e-07	5.44e-07	1.76193	1.76369	2.73658	0.000202758	0.000927344
evm.model.chr13.408	192.551	-7.32282	0.717387	-10.2076	1.83e-24	2.23e-23	-7.19087	-7.28053	3.35386	5.69e-11	1.73e-09
evm.model.chr13.420	128.418	-8.16624	1.03963	-7.85494	4e-15	2.87e-14	-7.88648	-8.09944	2.79223	2.18e-11	7.63e-10
evm.model.chr13.422	646.053	1.78932	0.122354	14.6241	1.97e-48	5.95e-47	1.83552	1.83606	5.09729	1.59e-10	4.06e-09
evm.model.chr13.425	5.12044	-3.30494	1.49024	-2.21772	0.0265737	0.0466512	-3.29506	-3.36509	-1.48466	0.0158009	0.0433767
evm.model.chr13.435	12.5881	3.58336	1.2555	2.85414	0.00431541	0.00888299	3.50004	3.65036	-0.314882	0.0119858	0.0341964
evm.model.chr13.458	81.8746	-2.71289	0.579666	-4.6801	2.87e-06	9.35e-06	-2.64899	-2.66292	2.17466	0.000873909	0.00337812
evm.model.chr13.459	6.71526	4.42237	1.53973	2.87218	0.00407652	0.00842707	5.13652	1.44269e+08	-0.982452	0.00802796	0.0240802
evm.model.chr13.474	41.984	-9.35519	1.2465	-7.50518	6.13e-14	4.04e-13	-10.0912	-1.44269e+08	1.25914	1.54e-08	2.02e-07
evm.model.chr13.475	33.7073	-6.50348	1.32989	-4.89025	1.01e-06	3.47e-06	-7.26007	-1.44269e+08	0.995496	0.000110198	0.000541141
evm.model.chr13.485	140.936	-3.12667	0.826395	-3.7835	0.000154637	0.000403869	-3.02785	-3.12619	2.93411	0.00578837	0.0179683
evm.model.chr13.488	49.6554	-6.31382	0.842849	-7.49105	6.83e-14	4.48e-13	-6.16574	-6.27572	1.47711	7.07e-08	7.71e-07
evm.model.chr13.492	51.1607	-2.68891	0.497683	-5.40285	6.56e-08	2.58e-07	-2.61186	-2.634	1.48225	7.69e-05	0.000392334
evm.model.chr13.495	295.021	-6.46502	0.435836	-14.8336	8.88e-50	2.79e-48	-6.3811	-6.41574	3.96103	7.39e-14	7.15e-12
evm.model.chr13.500	4177.65	2.8066	0.194234	14.4496	2.52e-47	7.29e-46	2.83773	2.83798	7.80099	3.29e-10	7.53e-09
evm.model.chr13.51	29.7931	-4.07801	0.722777	-5.64214	1.68e-08	6.99e-08	-3.98667	-4.04012	0.719515	1.43e-05	8.8e-05
evm.model.chr13.514	101.141	-2.16116	0.385652	-5.60391	2.1e-08	8.65e-08	-2.1576	-2.16007	2.44605	9.74e-05	0.000484636
evm.model.chr13.521	5418.32	-1.72014	0.113595	-15.1427	8.46e-52	2.82e-50	-1.708	-1.70804	8.14482	4.32e-10	9.57e-09
evm.model.chr13.538	23.4963	-6.71256	1.37818	-4.87058	1.11e-06	3.82e-06	-6.4212	-6.82055	0.499738	7.04e-05	0.000364097
evm.model.chr13.55	460.28	-1.61406	0.13686	-11.7935	4.22e-32	7.25e-31	-1.59522	-1.59586	4.59603	5.17e-08	5.83e-07
evm.model.chr13.555	485.869	-5.06849	0.890974	-5.68871	1.28e-08	5.4e-08	-4.91845	-5.02688	4.6614	4.8e-06	3.31e-05
evm.model.chr13.559	206.178	-6.92689	1.24119	-5.58087	2.39e-08	9.83e-08	-7.66791	-1.44269e+08	3.45823	2.15e-05	0.0001257
evm.model.chr13.560	272.088	-5.69504	0.620206	-9.1825	4.21e-20	4.08e-19	-5.60171	-5.6654	3.84936	3.9e-09	6.14e-08
evm.model.chr13.567	5.66107	-7.38495	2.44232	-3.02374	0.00249671	0.00537251	-8.13412	-144269485	-1.35939	0.000383236	0.0016301
evm.model.chr13.571	180.259	-11.2614	1.19219	-9.446	3.52e-21	3.67e-20	-12.0055	-1.44269e+08	3.26443	3.52e-13	2.47e-11
evm.model.chr13.577	236.364	-3.84988	0.317346	-12.1315	7.19e-34	1.32e-32	-3.78927	-3.79925	3.64823	3.74e-08	4.37e-07
evm.model.chr13.58	17.5438	-5.14462	1.13536	-4.53127	5.86e-06	1.84e-05	-4.92879	-5.06786	0.0791257	0.000422796	0.00178054
evm.model.chr13.581	1194.04	-2.34506	0.162087	-14.468	1.93e-47	5.62e-46	-2.35411	-2.35476	5.96207	2.15e-10	5.23e-09
evm.model.chr13.584	4.45927	-4.33022	1.50794	-2.87161	0.00408386	0.0084389	-4.09091	-4.46515	-1.47752	0.00436491	0.014019
evm.model.chr13.586	48.6144	1.78823	0.48909	3.65625	0.000255934	0.000646873	1.76083	1.7665	1.33035	0.00800804	0.0240278
evm.model.chr13.588	2317.55	2.71705	0.257803	10.5393	5.69e-26	7.54e-25	2.72691	2.72731	6.93402	1.27e-07	1.29e-06
evm.model.chr13.589	212.012	-2.62347	0.245207	-10.699	1.03e-26	1.41e-25	-2.58025	-2.58556	3.49712	6.76e-09	9.89e-08
evm.model.chr13.598	44.0726	-2.09622	0.628334	-3.33615	0.000849478	0.00198443	-1.99868	-2.02914	1.33786	0.0159636	0.0437807
evm.model.chr13.600	12.8245	-7.70843	1.35324	-5.69628	1.22e-08	5.18e-08	-8.48391	-1.44269e+08	-0.272418	6.55e-06	4.34e-05
evm.model.chr13.601	9.95296	4.21415	1.31598	3.20229	0.00136342	0.003066	4.04475	4.26852	-0.62966	0.003015	0.0100767
evm.model.chr13.603	449.279	-5.56748	0.227673	-24.4539	4.58e-132	8.51e-130	-5.5424	-5.5501	4.56401	2.93e-13	2.15e-11
evm.model.chr13.605	195.31	1.61635	0.338336	4.77734	1.78e-06	5.94e-06	1.60332	1.6056	3.36452	0.000805451	0.00314116
evm.model.chr13.606	8.4118	-4.95536	1.34209	-3.69226	0.000222267	0.000566248	-4.74406	-4.95096	-0.8308	0.00100603	0.00382668
evm.model.chr13.61	7075.19	3.55429	0.0916111	38.7976	0	0	3.56845	3.56857	8.5627	2.11e-18	3.18e-15
evm.model.chr13.611	20.2317	3.9733	1.46763	2.70729	0.00678345	0.0134615	4.71985	1.44269e+08	0.111231	0.0131602	0.0370863
evm.model.chr13.623	457.531	-3.39571	0.231946	-14.6401	1.56e-48	4.72e-47	-3.36059	-3.36448	4.58423	1.67e-10	4.2e-09
evm.model.chr13.63	2155.9	2.4784	0.148571	16.6816	1.78e-62	7.89e-61	2.4917	2.49188	6.84679	2.9e-12	1.37e-10
evm.model.chr13.635	14.4001	-2.73153	0.937672	-2.9131	0.00357861	0.00747573	-2.62182	-2.67648	-0.178177	0.0175525	0.0474855
evm.model.chr13.639	1067.78	-2.63638	0.148324	-17.7745	1.11e-70	5.92e-69	-2.6111	-2.61148	5.80942	3.31e-12	1.54e-10
evm.model.chr13.64	363.339	1.6127	0.186516	8.64646	5.31e-18	4.55e-17	1.6474	1.64804	4.26701	5.88e-07	5.05e-06
evm.model.chr13.641	29.8678	-7.59942	1.32938	-5.71652	1.09e-08	4.61e-08	-7.27601	-7.67574	0.801403	9.65e-06	6.15e-05
evm.model.chr13.659	56.7425	-9.12589	1.70682	-5.34672	8.96e-08	3.48e-07	-9.89618	-1.44269e+08	1.67465	8.3e-06	5.37e-05
evm.model.chr13.672	160.68	-8.04249	0.944045	-8.51918	1.61e-17	1.33e-16	-7.9299	-7.97982	3.09846	1.96e-07	1.91e-06
evm.model.chr13.684	89.6729	-1.77933	0.461086	-3.85901	0.000113848	0.000302206	-1.76248	-1.76519	2.25572	0.00345087	0.0113775
evm.model.chr13.695	5.02793	-6.85303	1.70465	-4.02019	5.82e-05	0.000160309	-7.56216	-1.44269e+08	-1.47594	0.000435139	0.00182647
evm.model.chr13.709	42.7334	3.80717	0.640371	5.94526	2.76e-09	1.25e-08	3.81635	3.83999	1.18626	2.38e-05	0.000137708
evm.model.chr13.717	71.2745	-2.80671	0.284517	-9.86485	5.91e-23	6.74e-22	-2.76452	-2.76989	1.92777	1.31e-07	1.33e-06
evm.model.chr13.727	83.0118	3.17319	0.550119	5.76818	8.01e-09	3.45e-08	3.18833	3.19526	2.14583	3.49e-05	0.000194069
evm.model.chr13.740	4416.55	-2.56972	0.129406	-19.8579	9.42e-88	7.54e-86	-2.54848	-2.54881	7.83649	9.01e-13	5.25e-11
evm.model.chr13.744	11.1302	-7.57572	1.42789	-5.30553	1.12e-07	4.32e-07	-8.32996	-1.44269e+08	-0.468544	4.64e-05	0.000250078
evm.model.chr13.746	77.4615	-11.1393	3.38271	-3.29301	0.000991218	0.00228504	-11.8802	-1.44269e+08	2.06463	5.02e-05	0.000268478
evm.model.chr13.768	578.865	-2.63264	0.182522	-14.4237	3.67e-47	1.05e-45	-2.59268	-2.59327	4.929	1.03e-10	2.79e-09
evm.model.chr13.777	19.3899	-7.26627	1.41236	-5.14479	2.68e-07	9.88e-07	-8.02035	-1.44269e+08	0.27749	9.3e-05	0.000465375
evm.model.chr13.779	55.8111	-2.80079	0.50957	-5.49638	3.88e-08	1.56e-07	-2.73511	-2.7482	1.65076	0.000128164	0.000618701
evm.model.chr13.782	1085	2.51314	0.137949	18.2178	3.73e-74	2.18e-72	2.55465	2.55492	5.85712	1.02e-12	5.81e-11
evm.model.chr13.784	7453.66	3.17092	0.193377	16.3976	1.99e-60	8.37e-59	3.19667	3.19676	8.62565	1.61e-11	5.88e-10
evm.model.chr13.807	1069.94	-4.30901	0.201962	-21.3357	5.29e-101	5.45e-99	-4.27942	-4.28105	5.80587	1.13e-13	1.02e-11
evm.model.chr13.829	21.3496	-4.0136	1.36719	-2.93567	0.00332831	0.00699636	-3.73226	-4.1089	0.298246	0.00735007	0.0222598
evm.model.chr13.832	2333.73	-1.9144	0.128957	-14.8453	7.47e-50	2.36e-48	-1.87168	-1.87186	6.93923	1.01e-09	1.95e-08
[truncated: 4,324 more rows]
