# Supplementary material for: A recessive mutation in muscadine grapes causes berry color-loss without influencing anthocyanin pathway
Source: Commun Biol. 2022 Sep 24;5:1012. doi: 10.1038/s42003-022-04001-8 (PMC9509324; doi:10.1038/s42003-022-04001-8)
Supplement: Supplementary file 6 — Supplementary Data 4 [file 42003_2022_4001_MOESM6_ESM.xlsx]

## Sheet: DE_Genes
Supplementary Data 4a. Differentially expressed genes over time course of LF muscadine berry throughout development. By using DESeq2 and EdgeR, each fruit developmental stage was compared to each former time point resulted in 7412 non-redundant differentially expressed genes with log2fold higher than >1.5 or < -1.5.
	DESq2		EdgeR		Common genes between DESq2 + EdgeR	unique in DESq2	unique in EdgeR	common + unique genes between DESq2 + EdgeR
Condition	SigGenes	Log2fold>±1.5	SigGenes	Log2fold>±1.5	Log2fold>±1.5	Log2fold>±1.5	Log2fold>±1.5	Log2fold>±1.5
LFV-LFFS	13428	6457	13070	6143	5964	493	179	6636
LFR-LFV	6211	2014	5318	1251	1239	775	12	2026
Supplementary Data 4b: Genes that are commonly differentially expressed over time course of LF muscadine berry throughout development, as well as those that are uniquely picked by DESeq2 and/or EdgeR pipeline when each stage was compared to each consecutive time point, and the log2fold >1.5 or < -1.5, were further checked.
	Induced		Repressed
	DESeq2	EdgeR	DESeq2	EdgeR
V-FS	2034	2105	4423	4038
R-V	574	353	1440	898
Supplementary Data 4c: Total Number of DEGs (FDR<0.05).
	Induced	Repressed	Total
VvFS	2180	4456	6636
RvV	575	1451	2026

## Sheet: V-FS
Supplementary Data 4d. By using DESeq2 and/or EdgeR pipeline, pairwise comparison between véraison stage (V) and fruit set stage (FS) in LF genotype resulted in 6636 non-redundant differentially expressed genes (DEGs), with log2fold >1.5 or < -1.5.
GENEID	baseMean	log2FoldChange	lfcSE	stat	pvalue	padj	logFC	unshrunk.logFC	logCPM	PValue	FDR
evm.model.chr1.10	9.8434	-7.26134	1.4433	-5.03107	4.88e-07	1.46e-06	-8.06966	-1.44269e+08	-0.508865	4.53e-05	0.000197371
evm.model.chr1.1000	12.3182	-7.75142	1.40766	-5.50658	3.66e-08	1.21e-07	-8.57291	-1.44269e+08	-0.237192	4.02e-05	0.000177692
evm.model.chr1.1003	25.6276	-4.06316	0.784496	-5.17932	2.23e-07	6.86e-07	-3.98928	-4.03398	0.656094	0.000247219	0.000901131
evm.model.chr1.1016	31.6817	-1.72657	0.422815	-4.08351	4.44e-05	0.000106891	-1.67535	-1.68247	0.857022	0.00450073	0.0117577
evm.model.chr1.1017	2920.64	-1.55392	0.112215	-13.8477	1.31e-43	2.18e-42	-1.5175	-1.51756	7.25025	1.23e-09	1.69e-08
evm.model.chr1.1027	390.765	2.49731	0.216646	11.5271	9.63e-31	1.07e-29	2.55159	2.55323	4.37363	1.32e-09	1.8e-08
evm.model.chr1.1030	25.7125	-3.18631	0.955967	-3.33308	0.000858918	0.00174032	-3.0926	-3.11317	0.630182	0.00543189	0.0138759
evm.model.chr1.1031	486.837	-12.6629	1.18251	-10.7085	9.29e-27	8.86e-26	-13.486	-1.44269e+08	4.66643	1.04e-13	5.68e-12
evm.model.chr1.1047	1020.48	1.64116	0.113172	14.5015	1.19e-47	2.21e-46	1.65642	1.65666	5.75796	7.16e-10	1.05e-08
evm.model.chr1.1056	1897.17	3.98518	0.121267	32.8627	7.49e-237	2.02e-234	4.02392	4.02478	6.65736	6.61e-18	2.9e-15
evm.model.chr1.1065	3087.29	5.09805	0.170228	29.9483	4.63e-197	8.38e-195	5.13265	5.134	7.36744	7.08e-17	1.72e-14
evm.model.chr1.1076	49.0723	-2.45574	0.568635	-4.31866	1.57e-05	3.99e-05	-2.38698	-2.39163	1.47623	0.0013929	0.00418378
evm.model.chr1.1079	156.405	-10.9746	1.20862	-9.08026	1.08e-19	7.6e-19	-11.7939	-1.44269e+08	3.06769	1.2e-09	1.66e-08
evm.model.chr1.1081	60.6395	-3.94335	0.464395	-8.49138	2.04e-17	1.26e-16	-3.86407	-3.88806	1.75972	1.53e-06	9.43e-06
evm.model.chr1.1083	1819.06	-5.06446	0.145451	-34.8191	1.25e-265	4.64e-263	-4.9949	-4.99791	6.56731	1.28e-16	2.68e-14
evm.model.chr1.1112	7.70087	-7.00874	1.70983	-4.09909	4.15e-05	0.000100291	-7.816	-1.44269e+08	-0.828466	0.000552432	0.00183207
evm.model.chr1.1123	302.094	-5.36139	0.745374	-7.19288	6.34e-13	2.96e-12	-5.42542	-5.4338	3.99383	4.83e-08	4.32e-07
evm.model.chr1.1130	285.752	-2.80638	0.205702	-13.6429	2.22e-42	3.57e-41	-2.76487	-2.76693	3.91561	2.07e-10	3.63e-09
evm.model.chr1.1133	136.021	-4.56771	0.327119	-13.9635	2.61e-44	4.43e-43	-4.50371	-4.51691	2.87662	1.7e-10	3.07e-09
evm.model.chr1.1136	196.662	2.3086	0.711215	3.246	0.00117038	0.00232103	2.37405	2.37899	3.38719	0.00112286	0.00345033
evm.model.chr1.1141	229.162	3.24828	0.236815	13.7165	8.08e-43	1.32e-41	3.28874	3.29222	3.603	9.6e-11	1.87e-09
evm.model.chr1.1163	708.826	-6.81616	0.660273	-10.3233	5.53e-25	4.89e-24	-6.67833	-6.68721	5.2033	1.25e-11	3.21e-10
evm.model.chr1.1166	71.631	-3.30839	0.551509	-5.9988	1.99e-09	7.27e-09	-3.25192	-3.26111	1.99095	3.28e-05	0.000147547
evm.model.chr1.1167	16.3035	-8.14776	1.34312	-6.06627	1.31e-09	4.85e-09	-8.96876	-1.44269e+08	0.0899707	6.05e-06	3.24e-05
evm.model.chr1.1169	67.0438	-10.1869	1.22473	-8.31766	8.97e-17	5.33e-16	-11.0085	-1.44269e+08	1.92165	5.4e-09	6.21e-08
evm.model.chr1.1172	137.199	-2.23562	0.488483	-4.57665	4.72e-06	1.27e-05	-2.18935	-2.19162	2.88666	0.000719005	0.00232705
evm.model.chr1.1175	2032.13	-7.40078	0.221705	-33.3812	2.57e-244	7.74e-242	-7.36762	-7.37234	6.71722	1.24e-17	4.45e-15
evm.model.chr1.1182	13.8789	3.12645	1.2298	2.54224	0.0110143	0.0186504	3.11931	3.16634	-0.327916	0.0212749	0.046524
evm.model.chr1.1184	24.7585	-5.26097	0.875212	-6.01108	1.84e-09	6.75e-09	-5.19702	-5.25753	0.612117	2.13e-05	9.99e-05
evm.model.chr1.1193	157.803	-3.4076	0.945814	-3.60282	0.000314782	0.000680179	-3.40165	-3.40656	3.08284	0.000158225	0.000605109
evm.model.chr1.12	43.861	-9.8229	1.23705	-7.94057	2.01e-15	1.1e-14	-10.6482	-1.44269e+08	1.37	2.22e-08	2.17e-07
evm.model.chr1.1205	660.907	3.2361	0.214	15.122	1.16e-51	2.43e-50	3.26662	3.26853	5.1369	9.75e-12	2.6e-10
evm.model.chr1.1208	17.9346	2.37374	0.711209	3.33761	0.000845031	0.00171402	2.41904	2.43996	-0.0145009	0.00953609	0.0228609
evm.model.chr1.1211	66.0558	-2.2356	0.418907	-5.33675	9.46e-08	3.02e-07	-2.17911	-2.18466	1.86705	0.000260334	0.00094319
evm.model.chr1.1213	296.009	-2.25754	0.199043	-11.342	8.13e-30	8.76e-29	-2.23552	-2.23695	3.96675	1.74e-08	1.76e-07
evm.model.chr1.1222	610.477	2.60931	0.211771	12.3214	6.95e-35	8.91e-34	2.68381	2.68471	5.01784	2.42e-10	4.11e-09
evm.model.chr1.1225	10.113	-7.5575	1.46925	-5.14378	2.69e-07	8.23e-07	-8.35265	-1.44269e+08	-0.476523	5.36e-05	0.000228762
evm.model.chr1.1226	1749.12	2.96884	0.165767	17.9097	9.9e-72	3.19e-70	3.01958	3.01991	6.54094	1.48e-12	5.17e-11
evm.model.chr1.1235	1099.87	2.52275	0.216823	11.6351	2.73e-31	3.09e-30	2.6008	2.60131	5.87348	2.34e-09	2.99e-08
evm.model.chr1.1237	1315.01	1.75825	0.121473	14.4744	1.76e-47	3.26e-46	1.77291	1.77313	6.12598	3.07e-10	5.05e-09
evm.model.chr1.1248	116.921	-1.83449	0.352919	-5.19804	2.01e-07	6.23e-07	-1.7979	-1.79962	2.66109	0.000264253	0.000955461
evm.model.chr1.1256	13.6713	-2.75904	0.713121	-3.86897	0.000109298	0.000251295	-2.6744	-2.70235	-0.201951	0.00521671	0.0133833
evm.model.chr1.1259	13.5674	-7.89272	1.35058	-5.84396	5.1e-09	1.81e-08	-8.71697	-1.44269e+08	-0.107485	9.83e-06	4.99e-05
evm.model.chr1.1265	961.621	2.7945	0.171446	16.2996	9.93e-60	2.49e-58	2.83692	2.83779	5.68618	6.72e-12	1.94e-10
evm.model.chr1.1267	4.62079	-5.76755	1.51713	-3.80163	0.000143749	0.000325083	-6.60898	-1.44269e+08	-1.41846	0.000845589	0.00268222
evm.model.chr1.1271	379.9	-3.82255	0.337549	-11.3244	9.93e-30	1.07e-28	-3.74868	-3.75166	4.32321	1.16e-08	1.22e-07
evm.model.chr1.1273	1557.33	-3.25478	0.268029	-12.1434	6.22e-34	7.69e-33	-3.17257	-3.17296	6.34122	2.15e-08	2.11e-07
evm.model.chr1.1275	114.705	3.93673	0.725304	5.4277	5.71e-08	1.86e-07	3.9259	3.96819	2.59478	0.000170192	0.000646246
evm.model.chr1.1277	364.474	-2.87785	0.229828	-12.5217	5.68e-36	7.49e-35	-2.80581	-2.80745	4.26289	1.73e-09	2.28e-08
evm.model.chr1.1288	49.0148	-3.57473	0.700293	-5.10463	3.31e-07	1.01e-06	-3.55049	-3.57031	1.48328	0.000242477	0.000886137
evm.model.chr1.132	2163.68	2.09496	0.104969	19.958	1.28e-88	5.57e-87	2.1318	2.13197	6.84799	1.44e-12	5.09e-11
evm.model.chr1.1346	210.618	-2.88001	0.242441	-11.8792	1.52e-32	1.79e-31	-2.82334	-2.82549	3.48439	2.71e-08	2.6e-07
evm.model.chr1.135	20.8797	-2.13556	0.660449	-3.2335	0.00122284	0.00241724	-2.10831	-2.13151	0.253026	0.0113911	0.0266956
evm.model.chr1.1355	20.7017	-2.75733	1.10241	-2.50118	0.0123782	0.0207656	-2.53872	-2.55843	0.381359	0.0217488	0.0474394
evm.model.chr1.1362	241.357	-3.18629	0.20162	-15.8034	2.95e-56	6.82e-55	-3.14428	-3.14668	3.67777	4.52e-11	9.75e-10
evm.model.chr1.1368	86.7279	-2.42008	0.439739	-5.50345	3.72e-08	1.23e-07	-2.37056	-2.3752	2.24314	0.000130098	0.000508472
evm.model.chr1.1378	595.934	1.63324	0.201533	8.10408	5.31e-16	3.02e-15	1.65095	1.65125	4.97841	1.05e-06	6.76e-06
evm.model.chr1.1387	7.48714	-7.23714	1.57571	-4.59293	4.37e-06	1.18e-05	-8.05997	-1.44269e+08	-0.824839	0.000131191	0.000512337
evm.model.chr1.1401	90.8396	2.21192	0.444355	4.97782	6.43e-07	1.9e-06	2.28525	2.28882	2.28192	0.000165832	0.000631266
evm.model.chr1.141	53.8584	-9.23898	1.24769	-7.40485	1.31e-13	6.43e-13	-10.0499	-1.44269e+08	1.62313	8.57e-08	7.2e-07
evm.model.chr1.1415	3.72444	-6.13082	1.81501	-3.37784	0.000730576	0.00149556	-6.95345	-1.44269e+08	-1.58156	0.000817113	0.00260235
evm.model.chr1.1416	976.145	-1.74894	0.203868	-8.57879	9.59e-18	6.05e-17	-1.62838	-1.6286	5.67099	3.4e-06	1.94e-05
evm.model.chr1.142	101.553	11.6125	1.25536	9.25031	2.24e-20	1.62e-19	11.7665	1.44269e+08	2.39157	2.59e-08	2.5e-07
evm.model.chr1.1423	97.4105	4.25064	0.377851	11.2495	2.33e-29	2.47e-28	4.29782	4.30815	2.34315	2.27e-09	2.9e-08
evm.model.chr1.1425	378.069	-2.25932	0.132883	-17.0023	7.89e-65	2.23e-63	-2.2118	-2.21262	4.31315	1.84e-11	4.49e-10
evm.model.chr1.1427	337.647	-1.77442	0.331937	-5.34565	9.01e-08	2.89e-07	-1.72828	-1.72903	4.15607	0.000305307	0.00108094
evm.model.chr1.1430	336.094	1.95122	0.214487	9.09716	9.27e-20	6.52e-19	1.98839	1.98919	4.15667	1.71e-07	1.33e-06
evm.model.chr1.1432	85.5425	-1.77976	0.525268	-3.3883	0.000703282	0.00144281	-1.74415	-1.7469	2.22473	0.00705794	0.0175239
evm.model.chr1.1435	12.1797	-5.77503	1.50661	-3.83312	0.000126528	0.000288204	-6.59618	-1.44269e+08	-0.392637	0.00182583	0.00531678
evm.model.chr1.1436	6381.67	3.31539	0.115669	28.6627	1.11e-180	1.72e-178	3.34311	3.34322	8.41093	6.67e-16	9.84e-14
evm.model.chr1.1439	93.7769	-1.73947	0.287708	-6.04596	1.49e-09	5.48e-09	-1.67565	-1.67777	2.35342	0.000256939	0.00093243
evm.model.chr1.1455	634.479	2.51587	0.249762	10.0731	7.27e-24	6.13e-23	2.53162	2.53271	5.07482	4.15e-08	3.79e-07
evm.model.chr1.1470	512.729	-5.48754	0.286063	-19.183	5.13e-82	2.03e-80	-5.44697	-5.4532	4.73935	7.37e-13	2.87e-11
evm.model.chr1.148	250.001	-1.9214	0.218697	-8.78568	1.55e-18	1.03e-17	-1.85992	-1.86058	3.73057	4.5e-06	2.49e-05
evm.model.chr1.1483	36.1943	-2.59585	0.79124	-3.28073	0.00103539	0.00207127	-2.54117	-2.55417	1.075	0.00888921	0.0214845
evm.model.chr1.1486	285.067	-6.44974	0.804657	-8.0155	1.1e-15	6.12e-15	-6.27792	-6.29219	3.91137	2.8e-10	4.66e-09
evm.model.chr1.1487	207.807	-4.79313	0.30683	-15.6214	5.2e-55	1.17e-53	-4.75268	-4.76499	3.46649	3.67e-09	4.43e-08
evm.model.chr1.149	2.68084	-5.8685	2.16853	-2.70621	0.00680559	0.0119576	-6.69842	-1.44269e+08	-1.86502	0.000975115	0.00304227
evm.model.chr1.1499	33.8357	-3.2616	0.516596	-6.31363	2.73e-10	1.06e-09	-3.18151	-3.20027	0.989397	2.24e-05	0.000104601
evm.model.chr1.150	18.9363	-8.35479	1.30914	-6.3819	1.75e-10	6.93e-10	-9.14452	-144269486	0.287	2.79e-06	1.62e-05
evm.model.chr1.1504	85.5534	-1.58313	0.354034	-4.47169	7.76e-06	2.04e-05	-1.53403	-1.53589	2.2292	0.00295564	0.00810257
evm.model.chr1.1571	923.757	-2.0826	0.192613	-10.8123	3.01e-27	2.93e-26	-2.03973	-2.04006	5.5936	4.36e-08	3.95e-07
evm.model.chr1.1636	6252.46	3.68098	0.175046	21.0287	3.59e-98	1.8e-96	3.70096	3.70117	8.38037	9.53e-14	5.3e-12
evm.model.chr1.1643	816.822	2.14206	0.131941	16.235	2.85e-59	7.07e-58	2.19921	2.19979	5.43839	8.63e-12	2.37e-10
evm.model.chr1.1648	1306.92	1.83346	0.122428	14.9759	1.06e-50	2.16e-49	1.89145	1.89177	6.11664	3.06e-11	6.96e-10
evm.model.chr1.1707	63.0106	-5.45362	0.571152	-9.54845	1.32e-21	1e-20	-5.3669	-5.41457	1.83214	1.16e-08	1.22e-07
evm.model.chr1.173	443.712	2.44238	0.269177	9.07353	1.15e-19	8.06e-19	2.58386	2.58503	4.55649	6.43e-08	5.56e-07
evm.model.chr1.174	31.4508	-3.30688	0.641319	-5.15638	2.52e-07	7.71e-07	-3.23331	-3.26093	0.878676	0.000826145	0.00262653
evm.model.chr1.175	118.093	-6.15952	0.495563	-12.4293	1.81e-35	2.35e-34	-6.07012	-6.10636	2.67999	2.21e-09	2.84e-08
evm.model.chr1.1757	867.944	-1.77331	0.170793	-10.3828	2.97e-25	2.65e-24	-1.73977	-1.74006	5.50894	6.83e-08	5.85e-07
evm.model.chr1.1759	25.0897	-8.3177	1.2655	-6.57268	4.94e-11	2.03e-10	-9.138	-144269486	0.624963	2.26e-06	1.34e-05
evm.model.chr1.1760	63.3784	-4.18539	0.591815	-7.07213	1.53e-12	6.95e-12	-4.13177	-4.15223	1.81461	3.29e-06	1.88e-05
evm.model.chr1.1762	5.52994	-5.21328	1.72273	-3.02618	0.00247667	0.00467427	-5.98032	-1.44269e+08	-1.31846	0.00943492	0.0226486
evm.model.chr1.1767	4.71146	-6.11343	2.1004	-2.9106	0.00360733	0.00664023	-6.93332	-1.44269e+08	-1.37445	0.00349513	0.00940144
evm.model.chr1.1781	422.511	-2.06493	0.141719	-14.5706	4.32e-48	8.16e-47	-2.04082	-2.04146	4.47312	3.45e-10	5.59e-09
evm.model.chr1.1798	160.783	-2.8637	0.28011	-10.2235	1.56e-24	1.35e-23	-2.81992	-2.82322	3.10523	5.49e-08	4.82e-07
evm.model.chr1.1810	135.159	-3.44597	0.349097	-9.8711	5.56e-23	4.49e-22	-3.40203	-3.40749	2.86742	4.42e-08	4e-07
evm.model.chr1.1817	230.845	-1.97526	0.192583	-10.2566	1.1e-24	9.67e-24	-1.92804	-1.92925	3.61371	1.68e-07	1.31e-06
evm.model.chr1.1820	174.721	6.91821	0.566693	12.208	2.82e-34	3.53e-33	6.94999	6.99559	3.1963	1.53e-09	2.06e-08
evm.model.chr1.1826	11.7985	7.84212	1.36607	5.74064	9.43e-09	3.28e-08	7.99707	1.44269e+08	-0.613638	1.34e-05	6.6e-05
evm.model.chr1.1828	4958.29	1.63139	0.0795977	20.4954	2.37e-93	1.1e-91	1.68246	1.6825	8.032	7.2e-12	2.05e-10
evm.model.chr1.1830	558.323	-1.72905	0.26403	-6.5487	5.8e-11	2.38e-10	-1.72407	-1.72439	4.86857	2.26e-05	0.00010526
evm.model.chr1.1838	78.275	-6.02622	0.695414	-8.66566	4.49e-18	2.88e-17	-5.935	-5.97095	2.1217	2.89e-07	2.12e-06
evm.model.chr1.1867	1986.25	2.38005	0.130538	18.2325	2.85e-74	9.7e-73	2.47738	2.47762	6.72061	8.69e-13	3.26e-11
evm.model.chr1.1880	448.591	2.75682	0.27948	9.86411	5.96e-23	4.81e-22	2.79799	2.79882	4.56677	3.11e-08	2.93e-07
evm.model.chr1.1882	104.521	5.11605	1.27328	4.01802	5.87e-05	0.000139658	5.32493	1.44269e+08	2.49673	0.00263008	0.00733111
evm.model.chr1.1884	111.856	-3.14336	1.30323	-2.41198	0.0158663	0.0261308	-4.06467	-1.44269e+08	2.59344	0.0105998	0.0250342
evm.model.chr1.19	49.9916	-1.98201	0.603864	-3.28221	0.00102998	0.00206124	-1.93494	-1.93892	1.50559	0.010524	0.0248907
evm.model.chr1.191	65.6205	1.78163	0.32676	5.45242	4.97e-08	1.63e-07	1.83167	1.83638	1.79933	0.00026287	0.000951158
evm.model.chr1.1923	108.992	-1.5802	0.345518	-4.57342	4.8e-06	1.29e-05	-1.51703	-1.51879	2.55409	0.00174811	0.00511912
evm.model.chr1.1930	222.937	-4.84181	0.390868	-12.3873	3.06e-35	3.97e-34	-4.76176	-4.77003	3.5654	4.23e-10	6.67e-09
evm.model.chr1.194	253.297	-1.56293	0.196193	-7.96627	1.64e-15	9.02e-15	-1.52551	-1.52644	3.74655	1.65e-05	7.93e-05
evm.model.chr1.1942	72.3992	-2.85738	0.42055	-6.79439	1.09e-11	4.68e-11	-2.82576	-2.83432	1.9918	8.45e-06	4.36e-05
evm.model.chr1.1949	112.725	-2.01649	0.275115	-7.32961	2.31e-13	1.11e-12	-1.97549	-1.97809	2.6006	9.16e-06	4.68e-05
evm.model.chr1.1956	412.707	2.77911	0.273912	10.146	3.45e-24	2.95e-23	2.80829	2.81048	4.45524	1.67e-08	1.69e-07
evm.model.chr1.1958	174.458	-3.02637	0.373776	-8.09675	5.64e-16	3.2e-15	-2.97216	-2.97475	3.22289	5.1e-07	3.54e-06
evm.model.chr1.1961	48.9191	-2.96138	0.571774	-5.17927	2.23e-07	6.86e-07	-2.87644	-2.89176	1.43621	0.000511891	0.00171171
evm.model.chr1.1963	232.854	-2.80407	0.237727	-11.7953	4.13e-32	4.8e-31	-2.75952	-2.76097	3.62723	7.19e-09	8.02e-08
evm.model.chr1.1991	4243.98	5.50596	0.409834	13.4346	3.79e-41	5.89e-40	5.66905	5.66971	7.82416	4.85e-08	4.33e-07
evm.model.chr1.1994	6.11658	-6.61315	1.69816	-3.89431	9.85e-05	0.00022758	-7.42278	-1.44269e+08	-1.05166	0.000747747	0.00240862
evm.model.chr1.2024	141.11	1.83012	0.326995	5.59678	2.18e-08	7.36e-08	1.89754	1.89959	2.91163	7.31e-05	0.000302022
evm.model.chr1.2029	162.028	-5.88123	0.40257	-14.6092	2.45e-48	4.66e-47	-5.81376	-5.83437	3.12084	3.78e-11	8.38e-10
evm.model.chr1.2030	519.3	3.2803	0.198402	16.5336	2.1e-61	5.56e-60	3.36122	3.36316	4.78447	2.15e-12	7.28e-11
evm.model.chr1.2037	101.45	-4.6037	0.495281	-9.29514	1.47e-20	1.07e-19	-4.53751	-4.56397	2.4604	3.47e-08	3.23e-07
evm.model.chr1.2046	9.84963	-5.42335	1.38113	-3.92676	8.61e-05	0.00020059	-5.19076	-5.39434	-0.552468	0.000578021	0.00190828
evm.model.chr1.2057	103.21	-1.8307	0.343989	-5.32197	1.03e-07	3.26e-07	-1.75848	-1.76079	2.48541	0.000414429	0.00141626
evm.model.chr1.206	14.6111	-2.72691	0.759973	-3.58816	0.000333017	0.00071719	-2.59783	-2.63817	-0.159553	0.00383594	0.0102028
evm.model.chr1.2060	28629.5	4.58275	0.106833	42.8963	0	0	4.62235	4.62243	10.5776	5.87e-19	5.52e-16
evm.model.chr1.2063	1414.54	-3.18099	0.193705	-16.4218	1.34e-60	3.41e-59	-3.12576	-3.12625	6.19611	1e-11	2.67e-10
evm.model.chr1.2066	9.95153	-7.46342	1.4434	-5.17073	2.33e-07	7.17e-07	-8.27171	-1.44269e+08	-0.507644	6.38e-05	0.000267202
evm.model.chr1.2071	7.70795	-6.71627	1.6659	-4.03162	5.54e-05	0.000132282	-7.5459	-1.44269e+08	-0.825626	0.000731162	0.00236136
evm.model.chr1.2074	56.5181	-2.06941	0.424633	-4.87342	1.1e-06	3.16e-06	-2.02021	-2.02452	1.65745	0.00080305	0.00256501
evm.model.chr1.2082	6.53139	-6.34704	1.69352	-3.74785	0.000178358	0.000398074	-7.19298	-144269484	-0.958006	0.000713796	0.00231208
evm.model.chr1.2086	43.2367	3.31442	0.601163	5.51335	3.52e-08	1.17e-07	3.36901	3.38622	1.18003	5.68e-05	0.000241183
evm.model.chr1.2087	101.011	-2.66185	0.409153	-6.50577	7.73e-11	3.13e-10	-2.61304	-2.61703	2.45864	1.61e-05	7.75e-05
evm.model.chr1.2096	258.478	-1.9306	0.227175	-8.49829	1.92e-17	1.19e-16	-1.88354	-1.88448	3.77545	8.81e-07	5.79e-06
evm.model.chr1.2098	31.9533	-3.36163	0.905438	-3.71271	0.000205056	0.000454493	-3.26085	-3.291	0.898401	0.00379863	0.0101181
evm.model.chr1.21	69.4039	-1.98941	0.402747	-4.93961	7.83e-07	2.29e-06	-1.93176	-1.93516	1.94091	0.000716334	0.00231916
evm.model.chr1.2108	536.615	-1.69416	0.12241	-13.84	1.46e-43	2.43e-42	-1.64651	-1.6469	4.81586	8.02e-09	8.8e-08
evm.model.chr1.213	88.8064	-7.1062	1.6585	-4.28471	1.83e-05	4.62e-05	-6.98669	-7.07339	2.29906	1.25e-07	1.01e-06
evm.model.chr1.2132	8.41579	-4.08497	1.34263	-3.04252	0.00234607	0.00444591	-3.81965	-4.01698	-0.778045	0.00685557	0.017056
evm.model.chr1.2142	11.5009	-7.23521	1.3315	-5.43387	5.51e-08	1.8e-07	-8.05359	-1.44269e+08	-0.341616	1.44e-05	7e-05
evm.model.chr1.2179	2525.87	3.05844	0.131732	23.2171	3.06e-119	2.11e-117	3.10802	3.1083	7.06459	1.61e-14	1.28e-12
evm.model.chr1.218	73.3475	-3.84302	0.448429	-8.56996	1.04e-17	6.52e-17	-3.76586	-3.78509	2.00456	3.99e-06	2.24e-05
evm.model.chr1.2186	64.0446	-6.27513	0.691502	-9.07464	1.14e-19	7.99e-19	-6.13946	-6.22499	1.84882	7.2e-08	6.14e-07
evm.model.chr1.2187	95.6241	-3.71812	0.431158	-8.62359	6.49e-18	4.13e-17	-3.66123	-3.6696	2.39423	1.77e-06	1.08e-05
evm.model.chr1.2189	14.3192	-3.98602	0.988493	-4.03243	5.52e-05	0.00013186	-3.76749	-3.82044	-0.0908122	0.00320528	0.00870356
evm.model.chr1.2191	59.0374	-5.40944	0.749066	-7.22158	5.14e-13	2.41e-12	-5.2598	-5.29914	1.74503	1.74e-06	1.06e-05
evm.model.chr1.2193	23.2337	-2.94555	0.823505	-3.57685	0.000347755	0.000746922	-2.85865	-2.87448	0.491445	0.00462265	0.0120302
evm.model.chr1.2197	4763.09	-3.2093	0.1209	-26.5452	2.92e-155	3.27e-153	-3.13513	-3.13528	7.94663	1.25e-14	1.04e-12
evm.model.chr1.2202	271.099	1.66307	0.191417	8.68822	3.68e-18	2.37e-17	2.09765	2.09882	3.84323	7.15e-08	6.1e-07
evm.model.chr1.2213	640.705	-2.77306	0.213276	-13.0022	1.19e-38	1.71e-37	-2.73719	-2.73779	5.06351	8.27e-10	1.2e-08
evm.model.chr1.2216	1534.52	1.72973	0.093475	18.5048	1.89e-76	6.79e-75	1.7608	1.76096	6.34619	7e-12	2e-10
evm.model.chr1.2227	28.7857	-2.47675	0.678151	-3.6522	0.000259999	0.000568585	-2.44772	-2.46251	0.733128	0.00648118	0.0162227
evm.model.chr1.2228	617.223	1.75221	0.117338	14.9329	2.01e-50	4.08e-49	1.83652	1.837	5.03155	1.61e-10	2.93e-09
evm.model.chr1.224	29.304	-4.9879	0.963884	-5.17479	2.28e-07	7.02e-07	-4.80435	-4.94036	0.75517	3.97e-05	0.000175721
evm.model.chr1.2242	13068.2	1.64352	0.0780355	21.0612	1.8e-98	9.09e-97	1.67386	1.67387	9.43773	3.69e-12	1.15e-10
evm.model.chr1.2249	124.382	1.78735	0.287838	6.20956	5.31e-10	2.03e-09	1.84996	1.8524	2.7224	2.24e-05	0.000104478
evm.model.chr1.2252	6.39525	-4.34745	1.50785	-2.88321	0.0039365	0.00719843	-4.04619	-4.41425	-1.13273	0.0067693	0.0168647
evm.model.chr1.2255	191.597	9.3175	2.50103	3.72547	0.000194955	0.000433073	9.46107	1.44269e+08	3.34846	0.00433824	0.0113749
evm.model.chr1.2298	1310.94	-2.27375	0.17889	-12.7103	5.18e-37	7.09e-36	-2.23737	-2.23756	6.09326	4.5e-09	5.29e-08
evm.model.chr1.230	108.543	-3.45362	0.334656	-10.3199	5.73e-25	5.06e-24	-3.39116	-3.39702	2.56922	2.5e-07	1.87e-06
evm.model.chr1.2300	212.62	2.06534	0.365757	5.64675	1.64e-08	5.58e-08	2.1093	2.11004	3.48742	4.29e-05	0.000187995
evm.model.chr1.2308	277.427	-4.20001	0.213373	-19.6839	2.96e-86	1.24e-84	-4.15574	-4.15951	3.87368	8.75e-14	4.98e-12
evm.model.chr1.232	610.364	-4.03133	0.488424	-8.25375	1.54e-16	9e-16	-3.97731	-3.97906	4.99166	1.72e-09	2.28e-08
evm.model.chr1.2324	234.49	-10.8528	1.20263	-9.02416	1.81e-19	1.26e-18	-10.5334	-10.9218	3.63715	3.07e-12	9.87e-11
evm.model.chr1.2327	1462.44	1.5047	0.158575	9.4889	2.33e-21	1.76e-20	1.53854	1.53874	6.27894	3.83e-07	2.74e-06
evm.model.chr1.2328	34869.7	9.76578	0.238093	41.0166	0	0	9.81589	9.81738	10.8655	2.53e-15	2.89e-13
evm.model.chr1.2329	985.729	2.37857	0.156047	15.2427	1.84e-52	3.92e-51	2.43778	2.43821	5.71031	2.34e-11	5.52e-10
evm.model.chr1.2330	2430.56	2.22277	0.148622	14.9558	1.43e-50	2.91e-49	2.22995	2.23011	7.01475	3.23e-11	7.28e-10
evm.model.chr1.2337	70.2793	-2.06649	0.353909	-5.83904	5.25e-09	1.86e-08	-2.03551	-2.03788	1.96812	0.0014159	0.00424447
evm.model.chr1.2340	323.581	-3.96025	0.298239	-13.2788	3.07e-40	4.63e-39	-3.88659	-3.88971	4.09212	2.69e-10	4.52e-09
evm.model.chr1.235	53.7599	-2.78609	0.805607	-3.45837	0.000543453	0.00113346	-2.71329	-2.71844	1.61667	0.00207481	0.00594881
evm.model.chr1.2353	47.9452	-1.60326	0.455937	-3.5164	0.000437438	0.000926641	-1.55025	-1.5539	1.42613	0.0121405	0.0282605
evm.model.chr1.2355	7.63849	-5.30762	1.51774	-3.49705	0.000470437	0.000992302	-5.02099	-5.40147	-0.857671	0.0010884	0.00335699
evm.model.chr1.2359	2093.16	3.25237	0.11179	29.0935	4.34e-186	7.17e-184	3.29988	3.30034	6.80159	4.31e-16	6.75e-14
evm.model.chr1.2376	129.356	1.96566	0.311916	6.30188	2.94e-10	1.14e-09	2.00152	2.00264	2.7782	2.93e-05	0.000133245
evm.model.chr1.2377	79.5045	-4.65333	0.744121	-6.25346	4.01e-10	1.55e-09	-4.7145	-4.73928	2.14001	7.69e-06	4.01e-05
evm.model.chr1.2381	232.625	-1.76843	0.252562	-7.00195	2.52e-12	1.13e-11	-1.71961	-1.72065	3.62775	2.26e-05	0.000105492
evm.model.chr1.2385	619.653	-3.52044	0.224877	-15.6549	3.07e-55	6.99e-54	-3.36992	-3.37096	5.01727	7.75e-12	2.18e-10
evm.model.chr1.2386	311.36	-2.11077	0.179028	-11.7902	4.39e-32	5.1e-31	-2.0841	-2.08475	4.03854	1.97e-08	1.96e-07
evm.model.chr1.2389	1355.74	1.58381	0.128703	12.3059	8.42e-35	1.08e-33	1.65674	1.65694	6.16789	6.27e-09	7.08e-08
evm.model.chr1.2390	26.0733	-2.86549	0.757081	-3.78492	0.000153759	0.000346552	-2.73774	-2.76928	0.652782	0.00373136	0.00995955
evm.model.chr1.2394	99.3903	2.05775	0.42927	4.79361	1.64e-06	4.64e-06	2.16707	2.18345	2.38692	0.000110383	0.000439153
evm.model.chr1.2396	116.267	-3.0416	0.408266	-7.45004	9.33e-14	4.63e-13	-2.99537	-2.99979	2.65302	2.71e-06	1.58e-05
evm.model.chr1.2399	2886.89	1.6427	0.111842	14.6876	7.74e-49	1.49e-47	1.67694	1.67702	7.2588	1.3e-10	2.43e-09
evm.model.chr1.2409	906.289	-2.86659	0.27768	-10.3234	5.52e-25	4.89e-24	-2.82863	-2.82915	5.56346	6.13e-08	5.33e-07
evm.model.chr1.241	331.393	2.3125	0.143728	16.0895	3.02e-58	7.3e-57	2.30042	2.30184	4.13642	3.99e-11	8.77e-10
evm.model.chr1.2417	13.526	-2.58579	0.799854	-3.23283	0.00122571	0.00242222	-2.52161	-2.5629	-0.270371	0.0100897	0.0239931
evm.model.chr1.2419	17.392	-3.58231	0.868624	-4.12412	3.72e-05	9.05e-05	-3.5082	-3.53299	0.16977	0.00128258	0.00388731
evm.model.chr1.243	1612.95	-1.59023	0.219952	-7.2299	4.83e-13	2.28e-12	-1.54253	-1.54268	6.39817	2.8e-05	0.000127905
evm.model.chr1.2430	38.6208	5.20109	0.814303	6.38716	1.69e-10	6.7e-10	5.18955	5.2273	1.01734	1.16e-05	5.78e-05
evm.model.chr1.2431	433.512	-3.24734	0.290971	-11.1604	6.37e-29	6.62e-28	-3.19069	-3.19177	4.50616	7.84e-09	8.63e-08
evm.model.chr1.2433	525.158	4.34712	0.190912	22.7703	9.04e-115	5.84e-113	4.36816	4.37216	4.807	4.68e-15	4.74e-13
evm.model.chr1.2439	83.0905	-2.06411	0.370712	-5.56796	2.58e-08	8.64e-08	-2.00008	-2.00309	2.18924	0.000207594	0.000773251
evm.model.chr1.244	4.80059	-5.83916	1.8152	-3.21682	0.00129619	0.00255349	-6.66591	-1.44269e+08	-1.45661	0.00324125	0.00879157
evm.model.chr1.2442	2673.11	2.96127	0.182418	16.2334	2.93e-59	7.25e-58	3.00475	3.00497	7.15176	7.35e-12	2.09e-10
evm.model.chr1.2443	459.014	-6.9597	0.351691	-19.7893	3.68e-87	1.57e-85	-6.89632	-6.91545	4.58456	1.24e-14	1.04e-12
evm.model.chr1.2446	500.521	1.62265	0.16256	9.98185	1.83e-23	1.52e-22	1.67545	1.67593	4.72808	7.09e-08	6.06e-07
evm.model.chr1.2450	159.627	-4.40149	0.454078	-9.69323	3.22e-22	2.52e-21	-4.34492	-4.35934	3.09652	2.75e-07	2.04e-06
evm.model.chr1.2465	55.5266	-8.02974	1.29178	-6.21604	5.1e-10	1.95e-09	-7.71861	-8.10068	1.64849	2.53e-07	1.89e-06
evm.model.chr1.251	19.6452	-7.77311	1.2825	-6.06089	1.35e-09	5.01e-09	-8.59853	-1.44269e+08	0.314592	8.19e-06	4.24e-05
evm.model.chr1.252	247.754	-9.03882	0.745703	-12.1212	8.16e-34	1e-32	-8.89956	-9.0069	3.71333	3.3e-12	1.05e-10
evm.model.chr1.254	99.2843	-1.63411	0.492899	-3.31531	0.000915412	0.00184796	-1.58306	-1.58706	2.41122	0.0105459	0.0249337
evm.model.chr1.261	263.912	2.00049	0.196765	10.1669	2.79e-24	2.39e-23	2.04808	2.04932	3.80588	4.9e-08	4.37e-07
evm.model.chr1.263	797.682	4.07464	0.246616	16.5222	2.54e-61	6.68e-60	4.10536	4.10737	5.40831	6.11e-12	1.79e-10
evm.model.chr1.264	530.043	2.07452	0.261641	7.92887	2.21e-15	1.21e-14	2.11623	2.11673	4.81678	8.66e-07	5.7e-06
evm.model.chr1.269	7.1025	4.33558	1.60172	2.70683	0.00679297	0.0119364	3.97429	4.54888	-1.11099	0.00815682	0.0199097
evm.model.chr1.276	4.38151	-5.69657	2.09353	-2.72103	0.0065078	0.0114877	-6.52175	-1.44269e+08	-1.48912	0.00802256	0.0196086
evm.model.chr1.329	9.71377	-3.22601	1.21421	-2.65689	0.00788659	0.0137283	-3.10079	-3.19421	-0.584225	0.0191548	0.0423711
evm.model.chr1.330	109.901	-2.45806	0.350046	-7.0221	2.19e-12	9.85e-12	-2.40711	-2.41071	2.57136	1.22e-05	6.07e-05
evm.model.chr1.332	70.0763	-2.80574	0.550618	-5.09561	3.48e-07	1.05e-06	-2.69195	-2.69697	1.968	0.000210341	0.000781712
evm.model.chr1.335	99.1323	-6.6239	0.630711	-10.5023	8.43e-26	7.75e-25	-6.51947	-6.5812	2.44115	4.33e-09	5.13e-08
evm.model.chr1.338	73.585	4.69125	1.02261	4.58753	4.49e-06	1.21e-05	4.55151	4.68964	1.98904	0.000235931	0.000864933
evm.model.chr1.339	65.053	-1.94973	0.639678	-3.04799	0.00230381	0.0043698	-1.90467	-1.91948	1.83292	0.0191922	0.0424443
evm.model.chr1.351	282.654	-10.2709	1.06004	-9.68917	3.35e-22	2.62e-21	-9.99683	-10.2035	3.8985	2.02e-12	6.89e-11
evm.model.chr1.352	41.1901	-3.0758	0.877509	-3.50515	0.000456358	0.000964363	-3.08715	-3.09967	1.24087	0.00248906	0.00698742
evm.model.chr1.353	342.389	2.18022	0.150273	14.5083	1.07e-47	2e-46	2.22593	2.22729	4.18356	1.2e-10	2.27e-09
evm.model.chr1.354	488.18	-3.88527	0.396951	-9.78778	1.27e-22	1.01e-21	-3.82047	-3.82179	4.67522	1.08e-07	8.85e-07
evm.model.chr1.359	209.9	-1.9397	0.24224	-8.00734	1.17e-15	6.52e-15	-1.86928	-1.87121	3.47912	1.63e-05	7.85e-05
evm.model.chr1.378	1588.45	-6.76469	0.467268	-14.4771	1.69e-47	3.14e-46	-6.68286	-6.68636	6.35634	1.49e-11	3.77e-10
evm.model.chr1.381	30.2338	-3.64344	0.657476	-5.54156	3e-08	1e-07	-3.55633	-3.59232	0.801844	0.000298291	0.00105933
evm.model.chr1.386	8.84341	-6.74365	1.41946	-4.75086	2.03e-06	5.69e-06	-7.55512	-1.44269e+08	-0.743839	0.000118422	0.000468022
evm.model.chr1.391	8.42178	-3.49156	1.34293	-2.59996	0.00932354	0.015993	-3.28354	-3.36251	-0.756314	0.0165306	0.0371249
evm.model.chr1.392	3331.47	3.70694	0.16321	22.7126	3.36e-114	2.15e-112	3.71273	3.71303	7.47263	1.25e-14	1.04e-12
evm.model.chr1.398	101.863	4.07531	0.412642	9.87614	5.28e-23	4.28e-22	4.11202	4.12209	2.43467	2.67e-08	2.56e-07
evm.model.chr1.399	1221.59	-2.99201	0.129778	-23.0548	1.32e-117	8.82e-116	-2.94696	-2.94733	5.98667	7.21e-13	2.82e-11
evm.model.chr1.402	2252.37	2.4549	0.164368	14.9354	1.94e-50	3.94e-49	2.47111	2.47136	6.90511	2.17e-11	5.2e-10
evm.model.chr1.405	491.975	-2.15165	0.224014	-9.60497	7.62e-22	5.84e-21	-1.97985	-1.98053	4.68901	8.26e-08	6.97e-07
evm.model.chr1.406	3584.33	-4.46947	0.242842	-18.4048	1.2e-75	4.22e-74	-4.41365	-4.41417	7.53006	5.41e-11	1.15e-09
evm.model.chr1.410	4262.09	10.1057	0.320751	31.5064	7.09e-218	1.51e-215	10.1318	10.1575	7.83324	6.35e-17	1.59e-14
evm.model.chr1.419	187.501	-3.04425	0.254407	-11.966	5.35e-33	6.42e-32	-2.9962	-2.99954	3.32105	2.24e-09	2.87e-08
evm.model.chr1.424	42.8743	-3.16523	0.630352	-5.02137	5.13e-07	1.53e-06	-3.04376	-3.06345	1.27737	0.000911769	0.00286874
evm.model.chr1.43	82.4288	1.53728	0.316047	4.86409	1.15e-06	3.31e-06	1.57033	1.57338	2.13541	0.000903419	0.00284646
evm.model.chr1.453	23.2959	-4.12244	0.646928	-6.37234	1.86e-10	7.36e-10	-4.00469	-4.04952	0.496855	5.11e-05	0.000219232
evm.model.chr1.466	45.9413	5.60668	1.86635	3.00409	0.00266378	0.00501036	5.48079	5.65356	1.32028	0.00168594	0.00496506
evm.model.chr1.469	820.034	-7.12175	0.276539	-25.7532	2.97e-146	3.01e-144	-7.04746	-7.05969	5.41523	2.65e-12	8.79e-11
evm.model.chr1.474	6.05607	-6.36634	1.8231	-3.49204	0.000479344	0.00100945	-7.18758	-144269484	-1.09062	0.00198423	0.00571899
evm.model.chr1.489	43.1493	-2.8037	0.436232	-6.4271	1.3e-10	5.2e-10	-2.74563	-2.75387	1.324	2.88e-05	0.000130981
evm.model.chr1.49	109.293	-5.21072	1.83128	-2.84539	0.00443569	0.00804063	-5.01799	-5.03926	2.56436	0.00555751	0.0141693
evm.model.chr1.491	91.3143	4.01489	0.514951	7.79664	6.36e-15	3.39e-14	4.17657	4.19538	2.25888	7.12e-07	4.78e-06
evm.model.chr1.493	677.594	-2.02259	0.207714	-9.73738	2.09e-22	1.65e-21	-1.97618	-1.97653	5.1447	3.45e-07	2.49e-06
evm.model.chr1.497	885.654	-7.21738	0.281563	-25.6333	6.5e-145	6.41e-143	-7.18015	-7.19498	5.52211	2.58e-12	8.6e-11
evm.model.chr1.500	24780	2.67268	0.101576	26.3122	1.39e-152	1.51e-150	2.74027	2.7403	10.3671	3.31e-16	5.44e-14
evm.model.chr1.503	2021.23	-1.96707	0.153015	-12.8554	8.02e-38	1.12e-36	-1.93049	-1.93062	6.71896	1.49e-09	2.01e-08
evm.model.chr1.506	13.3724	-4.64908	1.57418	-2.95333	0.00314361	0.00585078	-5.53083	-1.44269e+08	-0.289318	0.01143	0.0267738
evm.model.chr1.510	460.73	2.75355	0.347516	7.9235	2.31e-15	1.26e-14	2.80661	2.81206	4.61899	1.49e-06	9.24e-06
evm.model.chr1.512	1772.38	3.08611	0.144394	21.3729	2.39e-101	1.27e-99	3.13273	3.13322	6.56236	2.03e-14	1.57e-12
evm.model.chr1.514	139.376	2.28037	0.303137	7.52257	5.37e-14	2.7e-13	2.31888	2.32198	2.88267	2.24e-06	1.33e-05
evm.model.chr1.517	849.08	3.1112	0.163695	19.0061	1.52e-80	5.86e-79	3.25345	3.25429	5.49225	2.8e-13	1.31e-11
evm.model.chr1.521	186.638	-1.6238	0.279167	-5.81661	6.01e-09	2.12e-08	-1.58847	-1.5899	3.31339	0.000214737	0.000795953
evm.model.chr1.532	584.311	2.10093	0.104079	20.186	1.3e-90	5.82e-89	2.15001	2.15056	4.9541	1.77e-12	6.1e-11
evm.model.chr1.534	62.1043	2.03709	0.617563	3.2986	0.000971685	0.00195435	2.08488	2.08858	1.75519	0.00560333	0.0142695
evm.model.chr1.543	221.433	11.6754	3.02507	3.85954	0.000113601	0.000260441	11.8733	1.44269e+08	3.56073	0.0116305	0.0271983
evm.model.chr1.544	1090.76	2.0478	0.223389	9.16697	4.86e-20	3.47e-19	2.07086	2.07126	5.85087	1.56e-07	1.22e-06
evm.model.chr1.545	151.222	1.89405	0.269759	7.02129	2.2e-12	9.9e-12	1.9444	1.94715	3.00774	1.04e-05	5.26e-05
evm.model.chr1.550	38.434	-2.55711	0.620832	-4.11884	3.81e-05	9.25e-05	-2.474	-2.48338	1.14528	0.00281044	0.00775403
evm.model.chr1.556	974.63	2.1301	0.116599	18.2685	1.47e-74	5.06e-73	2.20347	2.20386	5.69048	2.2e-12	7.45e-11
evm.model.chr1.560	65.1473	2.5585	0.520982	4.91092	9.06e-07	2.63e-06	2.66814	2.67799	1.79368	0.000149753	0.000576395
evm.model.chr1.569	113.291	-4.02869	0.533833	-7.54672	4.46e-14	2.25e-13	-3.85353	-3.86396	2.62052	5.67e-06	3.06e-05
evm.model.chr1.570	381.666	-8.20128	1.43334	-5.72181	1.05e-08	3.65e-08	-8.12269	-8.15657	4.32365	2.14e-08	2.1e-07
evm.model.chr1.573	68.723	-3.23169	0.708711	-4.55996	5.12e-06	1.37e-05	-3.15709	-3.16457	1.93996	0.000384049	0.00132297
evm.model.chr1.575	9.67915	-6.63039	1.64997	-4.0185	5.86e-05	0.000139405	-7.37882	-1.44269e+08	-0.592561	0.0011351	0.00348255
evm.model.chr1.579	925.696	-2.21822	0.277013	-8.00762	1.17e-15	6.51e-15	-2.19917	-2.19944	5.59037	2.97e-06	1.72e-05
evm.model.chr1.59	477.851	2.20405	0.133594	16.4981	3.78e-61	9.82e-60	2.24991	2.25075	4.66566	6.47e-12	1.88e-10
evm.model.chr1.596	1826.58	3.18945	0.15124	21.0886	1.01e-98	5.12e-97	3.25255	3.25306	6.60378	2.71e-14	1.98e-12
evm.model.chr1.618	108.904	-4.27109	0.487978	-8.75264	2.08e-18	1.36e-17	-4.21195	-4.22535	2.56956	1.7e-07	1.32e-06
evm.model.chr1.620	114.254	-1.8912	0.279589	-6.7642	1.34e-11	5.74e-11	-1.85713	-1.85987	2.62369	2.24e-05	0.000104478
evm.model.chr1.627	28.121	-1.64833	0.423007	-3.89669	9.75e-05	0.000225452	-1.61225	-1.6211	0.671416	0.00756337	0.0186037
evm.model.chr1.634	210012	16.1826	0.469315	34.4812	1.53e-260	5.41e-258	16.254	16.2828	13.457	2.49e-13	1.18e-11
evm.model.chr1.637	16.2066	6.50055	1.21948	5.3306	9.79e-08	3.12e-07	6.34652	6.5763	-0.239602	0.000106106	0.000423846
evm.model.chr1.639	36.9295	7.25016	0.935072	7.75359	8.93e-15	4.72e-14	7.09119	7.32409	0.93245	5.6e-09	6.39e-08
evm.model.chr1.645	327.722	-4.56385	0.552161	-8.26542	1.39e-16	8.18e-16	-4.43104	-4.48288	4.11504	2.96e-08	2.8e-07
evm.model.chr1.646	217.99	-11.725	1.20481	-9.73182	2.21e-22	1.74e-21	-12.5295	-1.44269e+08	3.53626	8.7e-11	1.71e-09
evm.model.chr1.648	747.175	-5.71803	0.700387	-8.1641	3.24e-16	1.86e-15	-5.56242	-5.5721	5.27411	4.85e-10	7.5e-09
evm.model.chr1.649	4913.03	-10.5311	0.277691	-37.9237	0	0	-10.4811	-10.4965	7.97934	1.63e-17	5.28e-15
evm.model.chr1.65	2632.73	-4.53933	0.0977423	-46.4418	0	0	-4.49967	-4.50037	7.08726	2.73e-12	9e-11
evm.model.chr1.66	301.457	-2.06857	0.198835	-10.4035	2.39e-25	2.14e-24	-2.00692	-2.00774	3.99115	7.49e-07	5e-06
evm.model.chr1.662	42.4405	-2.04129	0.535312	-3.81328	0.000137136	0.000310971	-1.91876	-1.92674	1.25956	0.006791	0.0169124
evm.model.chr1.667	1486.81	-2.98522	0.147807	-20.1968	1.04e-90	4.68e-89	-2.90084	-2.90115	6.27015	6.03e-13	2.45e-11
evm.model.chr1.670	1412.97	-4.22108	0.480675	-8.78155	1.61e-18	1.06e-17	-4.13403	-4.13504	6.19816	5.38e-08	4.75e-07
evm.model.chr1.686	45.2031	-2.28472	0.473521	-4.82496	1.4e-06	3.99e-06	-2.17423	-2.18085	1.36696	0.000554292	0.00183751
evm.model.chr1.687	38.6284	3.17709	0.395807	8.02687	1e-15	5.59e-15	3.22561	3.24495	1.02326	1.35e-06	8.47e-06
evm.model.chr1.688	284.124	-3.42662	0.389344	-8.80102	1.36e-18	8.98e-18	-3.36967	-3.37169	3.90861	1.61e-07	1.26e-06
evm.model.chr1.714	22.5683	-3.05191	0.693789	-4.3989	1.09e-05	2.82e-05	-2.95868	-2.98009	0.426847	0.00167834	0.00494637
evm.model.chr1.719	1065.23	-2.19721	0.158252	-13.8843	7.89e-44	1.32e-42	-2.16892	-2.16941	5.80722	8.98e-10	1.29e-08
evm.model.chr1.720	2.97057	-5.29483	2.46462	-2.14834	0.0316868	0.049212	-6.1411	-144269483	-1.77959	0.0148619	0.0338377
evm.model.chr1.723	160.91	1.63411	0.261369	6.25212	4.05e-10	1.56e-09	1.65021	1.6514	3.08874	5.84e-05	0.000246744
evm.model.chr1.73	21.6388	-7.94539	1.53366	-5.18066	2.21e-07	6.81e-07	-8.7609	-1.44269e+08	0.409021	0.000148391	0.000572041
evm.model.chr1.742	107.144	2.72832	0.45707	5.96914	2.39e-09	8.65e-09	2.73434	2.75997	2.52181	2.05e-05	9.63e-05
evm.model.chr1.772	523.391	-1.61643	0.240557	-6.71954	1.82e-11	7.73e-11	-1.56826	-1.5686	4.7795	3.2e-05	0.000144431
evm.model.chr1.792	1206.69	-2.98906	0.171593	-17.4195	5.87e-68	1.77e-66	-2.94633	-2.94682	5.97171	1.01e-11	2.68e-10
evm.model.chr1.804	101.637	-2.50618	0.463037	-5.4125	6.22e-08	2.02e-07	-2.45339	-2.4565	2.46786	9.46e-05	0.000381441
evm.model.chr1.808	6.05717	-7.1638	1.69435	-4.22805	2.36e-05	5.87e-05	-7.97426	-1.44269e+08	-1.09203	0.000206762	0.000770588
evm.model.chr1.811	81.7173	5.00917	0.644217	7.7756	7.51e-15	3.99e-14	5.02584	5.07055	2.10779	6.3e-07	4.27e-06
evm.model.chr1.813	65.2413	1.61847	0.472592	3.42466	0.000615561	0.00127326	1.65071	1.65383	1.80132	0.0074979	0.018461
evm.model.chr1.819	16.1839	-3.65623	1.3846	-2.64064	0.0082749	0.0143622	-4.53651	-1.44269e+08	-0.0337698	0.00849957	0.0206544
evm.model.chr1.82	2086.16	1.92426	0.13567	14.1834	1.16e-45	2.04e-44	1.9696	1.96976	6.79216	1.9e-10	3.38e-09
evm.model.chr1.834	18.1499	-5.17169	1.11672	-4.63115	3.64e-06	9.93e-06	-5.01804	-5.15402	0.180615	0.000297793	0.00105794
evm.model.chr1.836	535.656	-2.16074	0.21003	-10.2878	8e-25	7.03e-24	-2.12758	-2.12823	4.80844	1.46e-07	1.16e-06
evm.model.chr1.837	90.2119	-5.09597	1.22629	-4.15561	3.24e-05	7.95e-05	-4.8242	-4.84196	2.31489	2.06e-05	9.67e-05
evm.model.chr1.839	156.769	-1.7971	0.235696	-7.62465	2.45e-14	1.25e-13	-1.76378	-1.76538	3.06882	4.55e-06	2.52e-05
evm.model.chr1.84	22.4185	-7.53785	1.34685	-5.59663	2.19e-08	7.36e-08	-8.34567	-1.44269e+08	0.469432	1.97e-05	9.29e-05
evm.model.chr1.846	8.66919	3.90134	1.2782	3.05221	0.0022716	0.00431265	3.80912	3.97625	-0.910705	0.00580296	0.0147058
evm.model.chr1.847	6.06636	6.34703	2.26904	2.79724	0.0051542	0.00925444	6.52997	1.44269e+08	-1.31473	0.00759313	0.0186625
evm.model.chr1.85	24.4663	-2.88263	0.711498	-4.05149	5.09e-05	0.000121939	-2.85539	-2.86753	0.597717	0.00196616	0.00567602
evm.model.chr1.856	35.4724	-4.25531	0.604799	-7.03592	1.98e-12	8.95e-12	-4.19646	-4.22495	1.06512	4.21e-06	2.35e-05
evm.model.chr1.86	961.872	4.85503	0.302288	16.0609	4.79e-58	1.15e-56	4.88451	4.88633	5.67464	1.09e-10	2.09e-09
evm.model.chr1.870	2122.79	-2.59375	0.110096	-23.5589	1.02e-122	7.3e-121	-2.53267	-2.53285	6.7833	7.3e-14	4.33e-12
evm.model.chr1.885	336.757	10.9394	1.81758	6.01868	1.76e-09	6.45e-09	10.5453	11.1494	4.16074	0.000296057	0.00105254
evm.model.chr1.892	37.6163	-2.02342	0.406686	-4.97537	6.51e-07	1.92e-06	-1.97501	-1.98165	1.10749	0.000908184	0.00285965
evm.model.chr1.893	74.669	-6.78315	2.19022	-3.09701	0.00195481	0.00375297	-6.66122	-6.74742	2.06565	1.05e-05	5.29e-05
evm.model.chr1.895	37.0987	-2.08363	0.493725	-4.22022	2.44e-05	6.07e-05	-2.02801	-2.03365	1.11081	0.00424053	0.0111647
evm.model.chr1.896	195.24	-6.12684	0.476534	-12.8571	7.85e-38	1.1e-36	-6.05178	-6.08094	3.37706	1.09e-08	1.15e-07
evm.model.chr1.898	1168.79	3.49458	0.20537	17.0161	6.24e-65	1.77e-63	3.53914	3.53969	5.9563	4.24e-12	1.3e-10
evm.model.chr1.900	68.4669	-1.69931	0.52552	-3.23359	0.00122247	0.00241672	-1.62403	-1.62768	1.90248	0.0151111	0.0343061
evm.model.chr1.908	324.698	-4.69458	0.226703	-20.7081	2.93e-95	1.39e-93	-4.65045	-4.65333	4.09895	2.78e-12	9.14e-11
evm.model.chr1.911	1878.66	3.30029	0.238331	13.8475	1.32e-43	2.19e-42	3.36285	3.36311	6.64015	1.02e-09	1.44e-08
evm.model.chr1.914	673.81	2.45305	0.181914	13.4846	1.93e-41	3.01e-40	2.50262	2.5031	5.15746	1.9e-10	3.39e-09
evm.model.chr1.916	12.6481	-2.21672	0.729899	-3.03702	0.00238932	0.00452046	-2.11208	-2.14065	-0.316242	0.022458	0.0487871
evm.model.chr1.919	72.9919	-1.92358	0.636463	-3.0223	0.00250864	0.00473202	-1.84967	-1.85275	2.01324	0.0150919	0.0342743
evm.model.chr1.925	862.713	-1.72686	0.0997144	-17.318	3.44e-67	1.02e-65	-1.68891	-1.68916	5.49676	1.46e-10	2.66e-09
evm.model.chr1.927	152.706	-2.1257	0.31363	-6.77773	1.22e-11	5.25e-11	-1.96837	-1.97032	3.03286	3.03e-05	0.000137352
evm.model.chr1.928	266.849	1.65627	0.231192	7.16406	7.83e-13	3.63e-12	1.74222	1.74314	3.82102	5.93e-06	3.19e-05
evm.model.chr1.929	116.725	1.60662	0.376396	4.26842	1.97e-05	4.95e-05	1.6612	1.66459	2.63239	0.00115192	0.00352702
evm.model.chr1.933	128.696	-4.11321	0.559048	-7.35753	1.87e-13	9.08e-13	-4.02309	-4.03183	2.7965	5.51e-06	2.99e-05
evm.model.chr1.934	136.31	-4.94255	0.469038	-10.5376	5.79e-26	5.37e-25	-4.86898	-4.88675	2.87689	1.25e-08	1.31e-07
evm.model.chr1.935	51.4152	-2.79255	0.509347	-5.48261	4.19e-08	1.38e-07	-2.71848	-2.72924	1.52337	0.00018949	0.000712536
evm.model.chr1.938	57.4199	-9.64246	1.20811	-7.98144	1.45e-15	8e-15	-10.4655	-1.44269e+08	1.715	3.05e-09	3.76e-08
evm.model.chr1.942	38.2933	1.62608	0.443936	3.66287	0.00024941	0.000546863	1.78114	1.78794	1.04511	0.00373089	0.00995955
evm.model.chr1.948	208.436	-1.71142	0.297031	-5.76175	8.32e-09	2.91e-08	-1.67642	-1.67759	3.46977	0.00013769	0.0005356
evm.model.chr1.951	32.3883	-7.88261	1.25432	-6.28437	3.29e-10	1.28e-09	-8.63403	-1.44269e+08	0.937694	2.11e-06	1.26e-05
evm.model.chr1.957	1337.28	2.00624	0.132332	15.1606	6.44e-52	1.36e-50	2.0844	2.08465	6.14983	7.7e-11	1.54e-09
evm.model.chr1.96	404.394	-1.93914	0.172074	-11.2692	1.86e-29	1.98e-28	-1.89377	-1.89453	4.414	3.6e-08	3.33e-07
evm.model.chr1.968	403.739	-2.91786	0.195499	-14.9252	2.26e-50	4.57e-49	-2.87432	-2.8758	4.40882	1.15e-10	2.19e-09
evm.model.chr1.976	252.822	-1.63461	0.209387	-7.80664	5.87e-15	3.14e-14	-1.58406	-1.58501	3.7434	1.03e-05	5.21e-05
evm.model.chr1.978	10.843	-7.4619	1.74905	-4.26626	1.99e-05	4.99e-05	-8.27496	-1.44269e+08	-0.415039	0.000460916	0.00155894
evm.model.chr1.983	664.226	13.4419	1.21212	11.0896	1.41e-28	1.44e-27	13.5876	1.44269e+08	5.14227	3.53e-12	1.1e-10
evm.model.chr1.988	299.7	3.47724	0.325599	10.6795	1.27e-26	1.21e-25	3.51721	3.52003	3.9799	5.99e-09	6.79e-08
evm.model.chr1.989	1228.25	4.01634	0.126162	31.8347	2.14e-222	4.85e-220	4.05314	4.054	6.03115	6.34e-17	1.59e-14
evm.model.chr1.992	231.172	-2.399	0.242618	-9.88795	4.7e-23	3.82e-22	-2.37503	-2.37645	3.61617	7.66e-08	6.51e-07
evm.model.chr10.1015	2501.94	1.81711	0.162867	11.157	6.62e-29	6.86e-28	1.84644	1.84657	7.05189	1.45e-08	1.49e-07
evm.model.chr10.1027	74.7691	-2.36495	0.552486	-4.28057	1.86e-05	4.7e-05	-2.32367	-2.32752	2.04839	0.00131354	0.00396835
evm.model.chr10.1028	33.5605	-4.37586	0.842525	-5.19374	2.06e-07	6.37e-07	-4.29779	-4.34428	0.977979	0.000194594	0.000729785
evm.model.chr10.1030	281.414	-2.30905	0.225966	-10.2185	1.64e-24	1.42e-23	-2.27324	-2.27526	3.89376	1.37e-07	1.1e-06
evm.model.chr10.1032	252.977	-2.23001	0.254391	-8.76608	1.85e-18	1.22e-17	-2.19665	-2.1982	3.74389	6.75e-07	4.55e-06
evm.model.chr10.1057	14.764	-4.01147	1.27043	-3.15756	0.00159096	0.00309669	-3.7675	-3.96136	-0.130802	0.00240416	0.00677024
evm.model.chr10.1066	6.28148	-4.92455	1.46765	-3.35541	0.000792483	0.00161262	-5.7736	-1.44269e+08	-1.11946	0.00186266	0.00540649
evm.model.chr10.1067	242.335	-3.2779	0.430177	-7.61989	2.54e-14	1.3e-13	-3.21263	-3.21522	3.68345	8.87e-07	5.82e-06
evm.model.chr10.1068	131.451	-1.82159	0.317143	-5.74375	9.26e-09	3.22e-08	-1.78499	-1.78728	2.81938	0.000184033	0.000694132
evm.model.chr10.1070	316.634	-4.1627	0.33071	-12.5872	2.48e-36	3.31e-35	-4.08965	-4.09353	4.05841	3.47e-10	5.62e-09
evm.model.chr10.1074	24.7054	-4.82854	0.97712	-4.94161	7.75e-07	2.27e-06	-4.68788	-4.77095	0.553503	0.000215884	0.000799906
evm.model.chr10.1075	114.495	-5.77009	0.567878	-10.1608	2.97e-24	2.54e-23	-5.68301	-5.7263	2.63388	4.96e-09	5.76e-08
evm.model.chr10.1078	569.28	9.14019	1.73595	5.26523	1.4e-07	4.4e-07	9.14765	9.29227	4.91417	0.000413143	0.00141358
evm.model.chr10.1085	124.047	-10.9862	1.25106	-8.78149	1.61e-18	1.06e-17	-11.8068	-1.44269e+08	2.7572	9.94e-09	1.06e-07
evm.model.chr10.1087	109.569	-2.79112	0.300112	-9.30026	1.4e-20	1.02e-19	-2.75619	-2.76013	2.56468	1.53e-07	1.21e-06
evm.model.chr10.1094	74.8595	-3.0683	0.572109	-5.36315	8.18e-08	2.63e-07	-3.00397	-3.01135	2.04632	0.000131218	0.000512341
evm.model.chr10.1095	50.4585	-2.41877	0.455413	-5.31115	1.09e-07	3.46e-07	-2.38156	-2.39126	1.51062	0.000291546	0.00103855
evm.model.chr10.11	23.184	-2.66603	0.644588	-4.13602	3.53e-05	8.62e-05	-2.58397	-2.61743	0.462013	0.00272357	0.00755235
evm.model.chr10.1102	443.011	-10.2717	0.842661	-12.1896	3.53e-34	4.41e-33	-10.0943	-10.2361	4.53182	4.4e-15	4.53e-13
evm.model.chr10.1123	58.9597	-3.9441	0.543699	-7.2542	4.04e-13	1.91e-12	-3.85738	-3.87467	1.73575	6.72e-05	0.000280049
evm.model.chr10.1129	6506.2	12.3791	0.804462	15.388	1.97e-53	4.31e-52	12.2536	12.4303	8.44974	4.98e-11	1.06e-09
evm.model.chr10.1132	269.429	5.58412	0.40971	13.6294	2.68e-42	4.28e-41	5.60272	5.63472	3.8466	1.35e-11	3.45e-10
evm.model.chr10.1133	208.397	10.2066	1.20393	8.47774	2.3e-17	1.41e-16	10.3661	1.44269e+08	3.47709	7.22e-11	1.46e-09
evm.model.chr10.1134	28.2264	5.89317	0.835388	7.05441	1.73e-12	7.86e-12	5.83068	5.9345	0.57552	2e-06	1.2e-05
evm.model.chr10.1150	247.203	-1.50838	0.191858	-7.86199	3.78e-15	2.04e-14	-1.51066	-1.51161	3.71094	5.98e-06	3.21e-05
evm.model.chr10.1157	103.164	-3.88936	0.987917	-3.93693	8.25e-05	0.000192731	-3.78967	-3.80263	2.49447	0.000278111	0.000997532
evm.model.chr10.1158	645.613	-1.79346	0.183526	-9.77226	1.48e-22	1.18e-21	-1.75966	-1.76001	5.07692	1.49e-07	1.18e-06
evm.model.chr10.116	27.4366	3.4769	1.28936	2.69661	0.00700484	0.0122797	3.22423	3.52467	0.625153	0.0150969	0.0342819
evm.model.chr10.118	57.1223	-9.98398	1.22348	-8.16029	3.34e-16	1.92e-15	-10.8037	-1.44269e+08	1.71268	3.05e-08	2.88e-07
evm.model.chr10.1184	11698.4	-4.18863	0.168626	-24.8398	3.34e-136	2.82e-134	-4.04323	-4.04335	9.23328	1.16e-13	6.21e-12
evm.model.chr10.1185	13067.7	-4.90019	0.1767	-27.7316	2.9e-169	3.83e-167	-4.76152	-4.76165	9.39145	9.27e-14	5.22e-12
evm.model.chr10.1190	13.9505	-3.54528	1.15443	-3.07102	0.00213331	0.00406753	-3.27351	-3.30189	-0.116044	0.00863938	0.0209545
evm.model.chr10.1207	467.999	1.78903	0.200069	8.94204	3.82e-19	2.6e-18	1.83378	1.83438	4.63341	1.99e-07	1.52e-06
evm.model.chr10.1209	5.14081	-6.76242	1.7604	-3.84141	0.000122329	0.00027919	-7.58217	-1.44269e+08	-1.23846	0.000395371	0.00135794
evm.model.chr10.1212	434.258	1.92944	0.183611	10.5083	7.91e-26	7.29e-25	2.05334	2.05414	4.52507	1.2e-08	1.25e-07
evm.model.chr10.1215	11123.3	4.2765	0.117835	36.2924	2.13e-288	9.44e-286	4.32745	4.3276	9.21406	1.08e-17	4.01e-15
evm.model.chr10.1223	63.5293	-2.83713	0.503356	-5.63644	1.74e-08	5.91e-08	-2.75417	-2.76282	1.80353	0.000342504	0.00119592
evm.model.chr10.1224	793.883	1.59982	0.239875	6.66938	2.57e-11	1.08e-10	1.80908	1.80941	5.39513	3.81e-06	2.15e-05
evm.model.chr10.1227	25.7856	-3.64734	0.708948	-5.14472	2.68e-07	8.19e-07	-3.53757	-3.56453	0.636689	0.000288691	0.00103024
evm.model.chr10.1228	29.4505	-2.02812	0.647806	-3.13075	0.00174363	0.00337398	-1.97767	-1.98334	0.819592	0.0211082	0.0462003
evm.model.chr10.123	2851.32	1.99628	0.115263	17.3194	3.36e-67	9.98e-66	2.04435	2.04446	7.24594	4.25e-12	1.3e-10
evm.model.chr10.1231	24.8113	-3.39249	0.706536	-4.80158	1.57e-06	4.47e-06	-3.31813	-3.33747	0.620602	0.000744828	0.00240078
evm.model.chr10.1234	12.234	-5.23709	1.43214	-3.65683	0.000255355	0.000558897	-5.05718	-5.19518	-0.228964	0.00121804	0.00371107
evm.model.chr10.1235	62.4826	-3.51027	0.711174	-4.93588	7.98e-07	2.33e-06	-3.43911	-3.44847	1.81211	0.000166778	0.000634501
evm.model.chr10.1237	63.9276	-3.93846	0.581078	-6.77785	1.22e-11	5.24e-11	-3.83859	-3.8502	1.8449	1.73e-05	8.29e-05
evm.model.chr10.1240	41.3135	-5.05707	0.8298	-6.09433	1.1e-09	4.09e-09	-4.97618	-5.01886	1.28525	2.18e-05	0.000101857
evm.model.chr10.125	174.236	-4.31523	0.360188	-11.9805	4.5e-33	5.41e-32	-4.23498	-4.24414	3.21936	2.41e-08	2.34e-07
evm.model.chr10.1281	20.9222	-8.29869	1.30364	-6.3658	1.94e-10	7.67e-10	-9.12119	-1.44269e+08	0.395744	5.65e-06	3.05e-05
evm.model.chr10.1284	31.1893	-3.08217	0.652577	-4.72308	2.32e-06	6.49e-06	-2.98843	-3.01632	0.877225	0.000833598	0.00264716
evm.model.chr10.129	121.732	-4.26733	1.29348	-3.29911	0.000969916	0.00195117	-4.17312	-4.19127	2.7154	4.88e-05	0.00021076
evm.model.chr10.1298	1525.64	1.65847	0.151894	10.9186	9.39e-28	9.31e-27	1.75099	1.75122	6.34168	6.55e-09	7.36e-08
evm.model.chr10.1306	141.684	-1.6045	0.346353	-4.63255	3.61e-06	9.87e-06	-1.54517	-1.54697	2.92579	0.00134023	0.00404279
evm.model.chr10.1308	90.6483	1.8058	0.725572	2.4888	0.0128175	0.0214352	1.93858	1.94767	2.27498	0.0229567	0.0497446
evm.model.chr10.1309	257.297	2.02613	0.274476	7.3818	1.56e-13	7.61e-13	2.19539	2.19694	3.76709	5.29e-07	3.66e-06
evm.model.chr10.1324	919.153	-2.52816	0.13268	-19.0545	6.02e-81	2.34e-79	-2.48571	-2.48617	5.58428	1.46e-12	5.1e-11
evm.model.chr10.1327	1684.31	-1.72716	0.133847	-12.904	4.27e-38	6.03e-37	-1.707	-1.70712	6.45623	3.6e-09	4.36e-08
evm.model.chr10.133	105.316	-3.8049	0.375327	-10.1376	3.76e-24	3.21e-23	-3.74202	-3.75213	2.51738	2.73e-08	2.61e-07
evm.model.chr10.1344	361.331	-2.04219	0.189591	-10.7716	4.69e-27	4.53e-26	-1.99716	-1.99785	4.24813	4.46e-08	4.03e-07
evm.model.chr10.1348	68.1692	4.8825	0.676741	7.21473	5.4e-13	2.53e-12	4.87138	4.92356	1.8497	8.66e-07	5.7e-06
evm.model.chr10.1351	2463.48	-3.86767	0.170534	-22.6797	7.11e-114	4.51e-112	-3.83323	-3.83362	6.99661	4.67e-14	3.03e-12
evm.model.chr10.1360	25.6517	-7.16501	1.27265	-5.63001	1.8e-08	6.12e-08	-6.86284	-7.24969	0.6323	8.13e-07	5.38e-06
evm.model.chr10.1365	156.398	-5.38045	0.373736	-14.3964	5.45e-47	1e-45	-5.32725	-5.34607	3.0708	5.71e-11	1.2e-09
evm.model.chr10.1370	753.943	-1.97715	0.180527	-10.9521	6.49e-28	6.46e-27	-1.95915	-1.95952	5.29954	2.26e-08	2.21e-07
evm.model.chr10.1373	85.6031	-7.1699	0.647498	-11.0732	1.69e-28	1.72e-27	-7.06559	-7.13772	2.25403	8.2e-09	8.97e-08
evm.model.chr10.1374	8.29852	-4.99034	1.52983	-3.26203	0.00110616	0.00220291	-4.7566	-4.95707	-0.731492	0.00277413	0.00766876
evm.model.chr10.1379	6.13988	-6.94588	1.57559	-4.40843	1.04e-05	2.7e-05	-7.754	-1.44269e+08	-1.0169	0.000132917	0.000518463
evm.model.chr10.1380	527.921	-2.85805	0.198727	-14.3818	6.73e-47	1.23e-45	-2.69074	-2.69145	4.78966	7.1e-10	1.05e-08
evm.model.chr10.1383	118.696	-6.29385	0.617579	-10.1912	2.17e-24	1.87e-23	-6.18428	-6.22045	2.69336	2.41e-08	2.34e-07
evm.model.chr10.1395	20.8566	-2.05074	0.597239	-3.4337	0.000595413	0.00123379	-1.99386	-2.00983	0.302607	0.00879091	0.0212733
evm.model.chr10.1407	658.546	-1.82164	0.143239	-12.7175	4.73e-37	6.47e-36	-1.77551	-1.77579	5.10473	8.56e-09	9.31e-08
evm.model.chr10.141	18791.1	-2.21123	0.142586	-15.508	3.06e-54	6.81e-53	-2.17189	-2.17191	9.92475	9.06e-11	1.77e-09
evm.model.chr10.1411	9.18626	4.44444	1.64245	2.70599	0.00681011	0.0119625	4.07558	4.39483	-0.855514	0.0138149	0.0317208
evm.model.chr10.1416	2739.4	-2.32924	0.15574	-14.9559	1.43e-50	2.91e-49	-2.28025	-2.28038	7.1513	2.03e-10	3.57e-09
evm.model.chr10.1420	4.42901	-4.06908	1.64182	-2.47839	0.0131976	0.0220232	-4.90918	-1.44269e+08	-1.53145	0.0181452	0.0403683
evm.model.chr10.1421	12.3845	-3.0745	1.00278	-3.06598	0.00216959	0.00413217	-2.99091	-3.0548	-0.328239	0.0119966	0.0279718
evm.model.chr10.1423	922.47	1.57887	0.163589	9.65146	4.85e-22	3.76e-21	1.60643	1.60668	5.60997	1.15e-07	9.38e-07
evm.model.chr10.1436	818.372	-2.47635	0.322792	-7.67167	1.7e-14	8.81e-14	-2.42289	-2.42368	5.42266	1.08e-05	5.45e-05
evm.model.chr10.144	1406.33	1.50273	0.158213	9.49814	2.14e-21	1.61e-20	1.69274	1.69285	6.21527	5.78e-08	5.06e-07
evm.model.chr10.1456	3.52052	-5.46371	1.91627	-2.85123	0.0043551	0.00790624	-6.26669	-1.44269e+08	-1.64413	0.00255901	0.00715834
evm.model.chr10.1473	97.2986	-3.16545	0.602094	-5.2574	1.46e-07	4.58e-07	-3.09604	-3.10147	2.41531	6.21e-05	0.000260557
evm.model.chr10.1476	4.94239	-4.52101	1.57209	-2.87579	0.00403019	0.00735617	-4.24669	-4.44549	-1.28783	0.00469392	0.0121878
evm.model.chr10.1485	5.48394	-6.56892	1.68232	-3.90469	9.43e-05	0.000218758	-7.40144	-1.44269e+08	-1.15159	0.000339265	0.00118692
evm.model.chr10.1489	21.1816	-3.00298	0.77976	-3.85116	0.000117558	0.000269037	-2.94817	-2.97191	0.377466	0.00256959	0.00718591
evm.model.chr10.1491	31.1679	-3.19394	0.616327	-5.18222	2.19e-07	6.76e-07	-3.12494	-3.14382	0.873762	0.000646154	0.00211203
evm.model.chr10.1494	296.592	-1.58756	0.277817	-5.71442	1.1e-08	3.8e-08	-1.54436	-1.54537	3.97004	0.000289978	0.00103353
evm.model.chr10.1499	397.046	-4.1322	0.212088	-19.4835	1.52e-84	6.18e-83	-4.09079	-4.09401	4.38172	2.46e-11	5.75e-10
evm.model.chr10.1518	23.9239	-2.69385	0.801589	-3.36064	0.000777625	0.00158471	-2.64677	-2.66776	0.529775	0.00926113	0.0222883
evm.model.chr10.1526	25.3515	-3.45275	0.591901	-5.83332	5.43e-09	1.93e-08	-3.40864	-3.43446	0.607821	0.000257941	0.000935206
evm.model.chr10.1527	71.7733	-7.11299	0.699757	-10.165	2.84e-24	2.44e-23	-7.00035	-7.07248	2.01842	5.11e-09	5.91e-08
evm.model.chr10.1528	45.73	-4.72647	0.692674	-6.82351	8.88e-12	3.85e-11	-4.63474	-4.66813	1.4095	1.99e-05	9.39e-05
evm.model.chr10.1530	4.42142	-6.06448	1.81394	-3.34326	0.000828	0.00168193	-6.89927	-1.44269e+08	-1.36582	0.000710678	0.00230311
evm.model.chr10.1534	5.65805	-5.46095	1.67283	-3.2645	0.00109658	0.0021855	-6.26445	-1.44269e+08	-1.24157	0.00281891	0.0077698
evm.model.chr10.154	33.1096	-4.96244	0.747746	-6.63654	3.21e-11	1.34e-10	-4.85001	-4.90259	0.98489	1.56e-05	7.57e-05
evm.model.chr10.1547	534.453	-7.62618	0.358675	-21.2621	2.55e-100	1.34e-98	-7.56623	-7.58721	4.79828	3.38e-13	1.52e-11
evm.model.chr10.1562	1041.1	-1.61841	0.176258	-9.18207	4.23e-20	3.02e-19	-1.58022	-1.58038	5.76546	1.26e-06	7.97e-06
evm.model.chr10.1572	8.00642	-7.11886	1.43692	-4.95424	7.26e-07	2.13e-06	-7.94929	-1.44269e+08	-0.721298	5.01e-05	0.000215742
evm.model.chr10.1575	21.6969	-2.46012	0.798017	-3.08279	0.00205067	0.00392182	-2.45173	-2.47276	0.370332	0.00989494	0.0235895
evm.model.chr10.159	84.6633	-3.05188	0.527499	-5.78557	7.23e-09	2.54e-08	-2.97755	-2.99073	2.21119	0.000194126	0.000728444
evm.model.chr10.1591	5.04594	-6.53835	1.72113	-3.79886	0.000145361	0.000328478	-7.36262	-1.44269e+08	-1.2519	0.000335562	0.00117584
evm.model.chr10.1604	93.0893	-7.91461	0.881321	-8.9804	2.7e-19	1.86e-18	-7.74335	-7.8853	2.35854	5.17e-10	7.95e-09
evm.model.chr10.1617	41.4356	-3.5196	0.651291	-5.40403	6.52e-08	2.11e-07	-3.49004	-3.50326	1.26471	0.000101029	0.000405532
evm.model.chr10.1619	532.041	6.14846	0.381125	16.1324	1.51e-58	3.67e-57	6.27256	6.28605	4.81911	7.73e-10	1.13e-08
evm.model.chr10.1626	18.7712	-3.64007	0.78567	-4.63308	3.6e-06	9.85e-06	-3.52804	-3.57739	0.174327	0.00115762	0.00354282
evm.model.chr10.1630	588.166	2.19101	0.198772	11.0228	2.97e-28	2.99e-27	2.21697	2.21758	4.96372	3.27e-09	4.01e-08
evm.model.chr10.1634	195.448	-1.82966	0.214749	-8.51997	1.6e-17	9.92e-17	-1.78074	-1.78227	3.37749	2.51e-06	1.48e-05
evm.model.chr10.1655	57.1968	-3.509	0.475978	-7.37219	1.68e-13	8.16e-13	-3.4461	-3.46165	1.68131	1.94e-06	1.17e-05
evm.model.chr10.168	55.3395	-4.39225	0.747297	-5.87751	4.16e-09	1.49e-08	-4.21595	-4.23936	1.64222	5.94e-05	0.000250634
evm.model.chr10.169	167.012	-6.76222	0.451472	-14.9782	1.02e-50	2.09e-49	-6.68521	-6.71893	3.16228	7.95e-11	1.59e-09
evm.model.chr10.1698	961.145	1.67095	0.118961	14.0462	8.13e-45	1.4e-43	1.70014	1.7004	5.67209	4.01e-10	6.38e-09
evm.model.chr10.1700	16.6366	-5.67833	1.25739	-4.51597	6.3e-06	1.68e-05	-6.51334	-1.44269e+08	-0.0212564	1.68e-05	8.06e-05
evm.model.chr10.1702	145.103	-4.7173	0.309097	-15.2616	1.38e-52	2.94e-51	-4.65904	-4.67036	2.96531	1.07e-09	1.5e-08
evm.model.chr10.1717	315.502	-3.46525	0.33356	-10.3887	2.79e-25	2.5e-24	-3.41476	-3.41681	4.0557	8.62e-09	9.37e-08
evm.model.chr10.1722	32.4284	-3.2202	0.613281	-5.25077	1.51e-07	4.74e-07	-3.14137	-3.15332	0.959116	0.000364016	0.00126351
evm.model.chr10.1750	8.40537	-7.06593	1.41131	-5.00663	5.54e-07	1.64e-06	-7.86559	-1.44269e+08	-0.724882	5.74e-05	0.000242986
evm.model.chr10.1762	108.721	-6.85883	0.671271	-10.2177	1.65e-24	1.43e-23	-6.79528	-6.8429	2.5743	8.43e-09	9.19e-08
evm.model.chr10.1767	33.3252	-3.29425	0.852165	-3.86575	0.000110751	0.000254382	-3.1659	-3.20818	0.867089	0.00390958	0.0103847
evm.model.chr10.177	25.5097	5.88808	1.98034	2.97327	0.00294644	0.00550548	5.78394	6.00906	0.506329	0.000734764	0.00237105
evm.model.chr10.1774	96.3011	-2.10937	0.406808	-5.18518	2.16e-07	6.66e-07	-2.07539	-2.07873	2.39276	0.000309839	0.00109581
evm.model.chr10.1798	4790.49	-2.19159	0.1123	-19.5156	8.1e-85	3.33e-83	-2.09155	-2.09161	7.95508	1.29e-11	3.31e-10
evm.model.chr10.1803	30.9967	-1.91295	0.533089	-3.58842	0.000332687	0.000716554	-1.86464	-1.87349	0.860532	0.0159813	0.0360494
evm.model.chr10.181	80.3203	-4.23062	0.427541	-9.89525	4.37e-23	3.56e-22	-4.1584	-4.16955	2.1654	2.68e-08	2.57e-07
evm.model.chr10.1838	17.903	-3.60625	0.992021	-3.63526	0.000277705	0.000605018	-3.59265	-3.63578	0.171861	0.00312214	0.00849767
evm.model.chr10.184	35.2699	-2.26111	0.678006	-3.33494	0.000853185	0.00172938	-2.22229	-2.22984	1.03331	0.0104565	0.0247519
evm.model.chr10.1870	4.24065	-5.87524	2.10875	-2.78612	0.00533427	0.00955223	-6.67651	-1.44269e+08	-1.53863	0.00400063	0.010598
evm.model.chr10.1875	5.13649	-6.54377	1.66277	-3.93547	8.3e-05	0.000193818	-7.36769	-1.44269e+08	-1.24607	0.000442528	0.00150344
evm.model.chr10.19	53.1328	-3.19843	0.502095	-6.37017	1.89e-10	7.47e-10	-3.14057	-3.17091	1.49134	5.9e-05	0.000248944
evm.model.chr10.1903	426.533	1.65056	0.312133	5.28798	1.24e-07	3.91e-07	1.69237	1.69279	4.49964	0.000217208	0.000803907
evm.model.chr10.1919	35.629	-3.64749	0.521335	-6.99644	2.63e-12	1.18e-11	-3.58044	-3.60424	1.06862	2.23e-05	0.000103939
evm.model.chr10.1929	673.429	1.79324	0.14895	12.0392	2.21e-33	2.68e-32	1.80416	1.80453	5.15717	7.62e-09	8.41e-08
evm.model.chr10.1932	169.435	-5.1796	0.474663	-10.9122	1.01e-27	9.98e-27	-5.13108	-5.14582	3.18137	9.54e-09	1.03e-07
evm.model.chr10.1951	35.2022	2.40836	0.563589	4.27326	1.93e-05	4.85e-05	2.46746	2.47447	0.916734	0.0020206	0.00580855
evm.model.chr10.1965	6.70359	-4.44278	1.56233	-2.84369	0.00445951	0.00808099	-5.28743	-1.44269e+08	-1.15896	0.00934337	0.0224562
evm.model.chr10.1967	5.31258	-3.10196	1.26528	-2.4516	0.0142222	0.0235986	-2.91707	-3.04114	-1.34803	0.0230023	0.0498215
evm.model.chr10.1969	153.073	4.9158	0.427471	11.4997	1.32e-30	1.46e-29	4.96204	4.97712	3.00936	9.21e-10	1.31e-08
evm.model.chr10.1970	1269.28	5.99534	0.300156	19.9741	9.26e-89	4.05e-87	6.0216	6.02603	6.08136	7.8e-12	2.19e-10
evm.model.chr10.1988	6.48334	-5.3398	1.7455	-3.05919	0.00221939	0.004222	-6.15512	-144269483	-1.04186	0.00305658	0.00834568
evm.model.chr10.199	1259.22	-6.9331	0.209383	-33.1121	1.99e-240	5.84e-238	-6.89588	-6.90376	6.02511	1.13e-15	1.49e-13
evm.model.chr10.1992	112.019	1.68562	0.354846	4.75028	2.03e-06	5.71e-06	1.71147	1.71723	2.5443	0.000633137	0.0020736
evm.model.chr10.1995	91.5909	3.67965	0.562452	6.54215	6.06e-11	2.48e-10	3.76934	3.79453	2.24029	3.74e-06	2.11e-05
evm.model.chr10.2012	37.6556	-2.0781	0.641121	-3.24136	0.00118963	0.00235583	-1.99822	-2.01514	1.10197	0.019298	0.0426401
evm.model.chr10.2016	30.911	2.13469	0.519135	4.11202	3.92e-05	9.52e-05	2.16128	2.18023	0.743506	0.00188709	0.00547015
evm.model.chr10.2051	729.484	1.73232	0.208181	8.32124	8.7e-17	5.17e-16	1.77105	1.77143	5.27371	5.21e-07	3.61e-06
evm.model.chr10.2060	83.0877	-4.4104	0.413275	-10.6718	1.38e-26	1.31e-25	-4.31363	-4.32434	2.21171	5.91e-08	5.16e-07
evm.model.chr10.2061	73.1122	-5.80894	0.575195	-10.0991	5.58e-24	4.72e-23	-5.7266	-5.76615	2.02988	2.27e-08	2.22e-07
evm.model.chr10.2063	1058.7	2.12956	0.187313	11.369	5.97e-30	6.45e-29	2.21106	2.21131	5.81059	4.55e-09	5.34e-08
evm.model.chr10.2065	2377.89	5.0714	0.190153	26.6701	1.05e-156	1.19e-154	5.12646	5.12794	6.98773	2.94e-15	3.32e-13
evm.model.chr10.2066	673.735	2.24401	0.146311	15.3373	4.31e-53	9.33e-52	2.2932	2.29386	5.1639	3.29e-11	7.41e-10
evm.model.chr10.2069	29.6316	-3.41388	0.809828	-4.21556	2.49e-05	6.2e-05	-3.30742	-3.32888	0.807796	0.00147976	0.00441433
evm.model.chr10.2109	132.563	-4.50857	0.360952	-12.4908	8.38e-36	1.1e-34	-4.46215	-4.47185	2.84576	1.07e-08	1.14e-07
evm.model.chr10.215	740.513	3.92712	0.274587	14.3019	2.13e-46	3.83e-45	3.96432	3.96578	5.3007	1.43e-10	2.62e-09
evm.model.chr10.2204	296.526	2.92916	0.154175	18.9989	1.74e-80	6.7e-79	2.98476	2.98677	3.97446	5.08e-13	2.14e-11
evm.model.chr10.2241	10.6362	3.55405	1.04327	3.40664	0.000657669	0.00135417	3.5073	3.58234	-0.700854	0.00417556	0.0110156
evm.model.chr10.2243	54.1214	-7.93541	1.0843	-7.31847	2.51e-13	1.2e-12	-7.68939	-7.89596	1.63594	1.5e-07	1.19e-06
evm.model.chr10.225	15.3146	-4.80173	1.34619	-3.5669	0.000361235	0.00077372	-4.51554	-4.89122	-0.0619683	0.00113722	0.00348795
evm.model.chr10.2263	760.5	2.92793	0.168722	17.3536	1.85e-67	5.53e-66	2.96518	2.96716	5.34013	5.19e-13	2.17e-11
evm.model.chr10.2270	7.35674	4.29354	1.6931	2.5359	0.0112158	0.0189685	4.54564	1.44269e+08	-1.09012	0.0177629	0.0395995
evm.model.chr10.2276	11.6252	5.49989	1.89068	2.90895	0.00362642	0.00667301	5.72513	1.44269e+08	-0.515725	0.0101549	0.0241334
evm.model.chr10.2279	15.1101	4.83879	1.34572	3.5957	0.000323522	0.000697825	4.66566	4.88929	-0.184513	0.00217659	0.00620459
evm.model.chr10.228	7.08171	-5.61322	1.47231	-3.81253	0.000137549	0.000311773	-5.28259	-5.66333	-0.906616	0.000571321	0.001889
evm.model.chr10.229	7190.47	2.42279	0.0827771	29.2688	2.59e-188	4.42e-186	2.46273	2.46281	8.58296	1.18e-15	1.52e-13
evm.model.chr10.2294	45.1122	-4.1297	0.552234	-7.47817	7.54e-14	3.76e-13	-4.06539	-4.09028	1.36818	1.76e-05	8.4e-05
evm.model.chr10.2296	131.935	-4.80811	0.376476	-12.7713	2.37e-37	3.27e-36	-4.72227	-4.73674	2.83419	5.45e-09	6.25e-08
evm.model.chr10.23	390.601	1.58163	0.144993	10.9084	1.05e-27	1.04e-26	1.60801	1.60862	4.37037	5.16e-08	4.57e-07
evm.model.chr10.230	27.0463	-3.07704	0.65573	-4.69255	2.7e-06	7.49e-06	-2.87025	-2.90394	0.637946	0.00160431	0.00475443
evm.model.chr10.234	278.82	2.20617	0.239832	9.19884	3.62e-20	2.59e-19	2.27858	2.28	3.88298	6.55e-08	5.64e-07
evm.model.chr10.241	2149.47	-2.62656	0.26352	-9.96725	2.12e-23	1.75e-22	-2.4182	-2.41836	6.79811	1.04e-05	5.23e-05
evm.model.chr10.2426	10.769	-6.21769	1.32043	-4.70883	2.49e-06	6.94e-06	-7.01833	-1.44269e+08	-0.472779	6e-05	0.000252711
evm.model.chr10.243	137.269	-6.67589	0.531549	-12.5593	3.53e-36	4.69e-35	-6.60021	-6.64364	2.88964	1.1e-08	1.16e-07
evm.model.chr10.2469	56.1504	-3.02914	0.521301	-5.81073	6.22e-09	2.19e-08	-2.9385	-2.95263	1.6552	0.000194816	0.000730338
evm.model.chr10.2470	114.502	-2.57706	0.454018	-5.67613	1.38e-08	4.72e-08	-2.52481	-2.52855	2.6362	6.71e-05	0.000279949
evm.model.chr10.249	9.76197	-7.13369	1.44491	-4.9371	7.93e-07	2.32e-06	-7.95217	-1.44269e+08	-0.561807	0.000141002	0.000547298
evm.model.chr10.2502	21.5971	-2.48532	0.803972	-3.0913	0.00199281	0.00382098	-2.41306	-2.43279	0.365747	0.012823	0.0296925
evm.model.chr10.2505	41.5179	-1.74966	0.574513	-3.04547	0.00232316	0.0044045	-1.69513	-1.70031	1.24953	0.0187599	0.0415674
evm.model.chr10.2508	8.49871	-3.21393	0.996709	-3.22454	0.00126176	0.00249038	-3.04562	-3.10149	-0.762741	0.00764597	0.0187835
evm.model.chr10.2509	106.038	-10.7329	1.82741	-5.87332	4.27e-09	1.52e-08	-11.5417	-1.44269e+08	2.53709	1.09e-08	1.15e-07
evm.model.chr10.27	50.1775	-1.66671	0.380298	-4.38264	1.17e-05	3.03e-05	-1.63255	-1.63557	1.49877	0.00797356	0.0194961
evm.model.chr10.271	34.2091	2.58281	0.628243	4.11117	3.94e-05	9.55e-05	2.65562	2.67103	0.851822	0.00123919	0.00376967
evm.model.chr10.273	86.7555	-2.351	0.324549	-7.2439	4.36e-13	2.06e-12	-2.30584	-2.30957	2.25092	1.8e-05	8.56e-05
evm.model.chr10.281	4633.09	3.56613	0.13617	26.1889	3.55e-151	3.79e-149	3.60892	3.60914	7.94564	1.16e-15	1.52e-13
evm.model.chr10.282	63.4388	4.07179	0.5764	7.06418	1.62e-12	7.34e-12	4.13337	4.18479	1.74104	2.6e-06	1.52e-05
evm.model.chr10.294	343.704	-2.35384	0.225554	-10.4358	1.7e-25	1.54e-24	-2.30284	-2.30407	4.17802	5.48e-08	4.82e-07
evm.model.chr10.295	12.2167	3.63133	1.02445	3.54467	0.00039311	0.000838025	3.56434	3.64631	-0.496974	0.00345931	0.00931395
evm.model.chr10.3	23.3398	-7.06673	1.2325	-5.73366	9.83e-09	3.41e-08	-6.77328	-7.16075	0.506963	6.5e-07	4.39e-06
evm.model.chr10.306	504.696	-1.92446	0.165874	-11.6019	4.03e-31	4.52e-30	-1.88538	-1.8858	4.72394	5.33e-08	4.7e-07
evm.model.chr10.317	7.60875	5.92414	1.72172	3.44083	0.00057993	0.00120399	6.12004	1.44269e+08	-1.11401	0.00331478	0.00896639
evm.model.chr10.322	170.325	-3.16107	0.259315	-12.1901	3.51e-34	4.38e-33	-3.10825	-3.11218	3.18599	1.37e-09	1.87e-08
evm.model.chr10.325	21.2048	-7.42119	1.28632	-5.76931	7.96e-09	2.78e-08	-8.22228	-144269485	0.364755	2.44e-06	1.44e-05
evm.model.chr10.33	464.819	2.98344	0.242306	12.3127	7.74e-35	9.91e-34	3.07364	3.07464	4.62544	2.45e-10	4.15e-09
evm.model.chr10.333	37.7106	-2.2516	0.520126	-4.32896	1.5e-05	3.82e-05	-2.16821	-2.17494	1.12395	0.00504908	0.0129921
evm.model.chr10.335	11.5059	-7.00048	1.30109	-5.38046	7.43e-08	2.39e-07	-7.79314	-1.44269e+08	-0.392249	1.99e-05	9.39e-05
evm.model.chr10.338	11.4254	-7.35261	1.45188	-5.06422	4.1e-07	1.24e-06	-8.1451	-144269485	-0.349629	8.7e-05	0.00035404
evm.model.chr10.34	748.058	-2.30731	0.145106	-15.9009	6.25e-57	1.47e-55	-2.27756	-2.27788	5.28428	1.11e-11	2.89e-10
evm.model.chr10.350	125.43	-1.98258	0.474753	-4.17602	2.97e-05	7.31e-05	-1.93887	-1.94025	2.76354	0.00129454	0.00391814
evm.model.chr10.355	43.8046	-6.37658	0.871887	-7.31354	2.6e-13	1.25e-12	-6.18084	-6.28561	1.34563	1.3e-06	8.2e-06
evm.model.chr10.356	42.6433	-2.90213	0.743468	-3.9035	9.48e-05	0.000219709	-2.79575	-2.8118	1.26167	0.00274499	0.00759573
evm.model.chr10.358	50.9989	-3.08334	0.477794	-6.45329	1.09e-10	4.39e-10	-3.02085	-3.03391	1.52249	2.98e-05	0.00013537
evm.model.chr10.36	7.74685	-6.10493	1.53228	-3.98421	6.77e-05	0.000160069	-5.73427	-6.11215	-0.737631	0.000346779	0.00120914
evm.model.chr10.360	1266.19	6.12728	1.26488	4.84414	1.27e-06	3.64e-06	6.27849	6.3162	6.0597	0.000352791	0.00122815
evm.model.chr10.364	647.175	1.98476	0.175602	11.3026	1.27e-29	1.37e-28	2.06525	2.06579	5.10084	8.6e-09	9.35e-08
evm.model.chr10.367	3476.24	2.20041	0.0758675	29.0034	5.97e-185	9.71e-183	2.24055	2.2407	7.53271	3.48e-15	3.76e-13
evm.model.chr10.368	128.49	-3.06718	0.404184	-7.58858	3.23e-14	1.65e-13	-3.00165	-3.00577	2.79612	1.32e-06	8.31e-06
evm.model.chr10.369	631.647	-2.86504	0.234096	-12.2387	1.93e-34	2.44e-33	-2.82285	-2.82369	5.04356	3.92e-10	6.25e-09
evm.model.chr10.372	206.642	-3.09775	0.323139	-9.58642	9.12e-22	6.98e-21	-3.03327	-3.03608	3.45975	3.59e-07	2.58e-06
evm.model.chr10.373	21.0418	-7.98896	1.29325	-6.17743	6.52e-10	2.47e-09	-8.81416	-1.44269e+08	0.403383	1.02e-05	5.17e-05
evm.model.chr10.378	67.8046	-2.45588	0.480814	-5.10775	3.26e-07	9.91e-07	-2.39808	-2.40226	1.92716	0.00055646	0.00184326
evm.model.chr10.379	48.461	-4.10422	0.712008	-5.76428	8.2e-09	2.86e-08	-4.0059	-4.02508	1.4737	4.66e-05	0.000202323
evm.model.chr10.380	98.8025	-3.00636	0.338307	-8.88649	6.31e-19	4.25e-18	-2.93065	-2.93554	2.42699	3.16e-07	2.3e-06
evm.model.chr10.389	276.277	3.34478	0.327523	10.2123	1.75e-24	1.51e-23	3.47186	3.47407	3.86256	1.15e-08	1.21e-07
evm.model.chr10.39	180.691	-2.85053	0.539994	-5.27882	1.3e-07	4.1e-07	-2.78493	-2.78846	3.2696	0.000129959	0.000508028
evm.model.chr10.400	153.787	-2.06286	0.275492	-7.48792	7e-14	3.5e-13	-2.0213	-2.02308	3.043	9.98e-06	5.05e-05
evm.model.chr10.406	32.4664	-2.88418	0.664818	-4.3383	1.44e-05	3.67e-05	-2.82166	-2.83553	0.912997	0.00158653	0.00470598
evm.model.chr10.413	59.6244	-9.15896	1.20817	-7.58086	3.43e-14	1.75e-13	-9.98492	-1.44269e+08	1.7415	5.96e-08	5.2e-07
evm.model.chr10.453	23.1795	-2.38322	0.592009	-4.02564	5.68e-05	0.000135564	-2.32968	-2.34602	0.447445	0.00238864	0.00672941
evm.model.chr10.476	7.44152	2.6728	1.03969	2.57076	0.0101476	0.0172996	2.68502	2.72491	-1.1145	0.0204301	0.0448904
evm.model.chr10.477	71.5122	3.14158	0.314842	9.97829	1.9e-23	1.57e-22	3.17899	3.18766	1.92324	9.5e-08	7.9e-07
evm.model.chr10.480	450.672	-4.16863	0.494053	-8.43762	3.24e-17	1.98e-16	-4.07542	-4.11654	4.57257	1.07e-06	6.83e-06
evm.model.chr10.483	191.428	-5.18241	0.341058	-15.1951	3.81e-52	8.05e-51	-5.1319	-5.14323	3.35289	2.56e-11	5.98e-10
evm.model.chr10.484	2812.63	-3.38457	0.197757	-17.1148	1.15e-65	3.3e-64	-3.32257	-3.32283	7.18477	1.82e-11	4.44e-10
evm.model.chr10.493	20.3068	-5.639	1.16337	-4.84713	1.25e-06	3.59e-06	-5.38324	-5.58636	0.323879	6.72e-05	0.000280204
evm.model.chr10.496	4732.74	-3.84201	0.141357	-27.1794	1.14e-162	1.38e-160	-3.80172	-3.8019	7.93119	2.38e-15	2.75e-13
evm.model.chr10.497	14.0965	-3.96273	1.06669	-3.71497	0.000203224	0.000450674	-3.79205	-3.92348	-0.194405	0.00153141	0.00455574
evm.model.chr10.503	32.6161	2.6663	0.472014	5.64878	1.62e-08	5.51e-08	2.69756	2.70697	0.826594	0.000107152	0.00042759
evm.model.chr10.506	2.84823	-5.43732	2.53344	-2.14622	0.0318557	0.0494449	-6.21505	-144269483	-1.89882	0.0152846	0.0346562
evm.model.chr10.51	114.563	-2.62673	0.303428	-8.65682	4.85e-18	3.11e-17	-2.58064	-2.58427	2.63864	5.9e-07	4.03e-06
evm.model.chr10.521	298.268	-3.11104	0.274732	-11.3239	9.99e-30	1.07e-28	-3.02898	-3.03098	3.97667	3.11e-09	3.84e-08
evm.model.chr10.525	107.358	1.52379	0.35077	4.34412	1.4e-05	3.58e-05	1.57878	1.58124	2.51393	0.0011135	0.00342584
evm.model.chr10.529	1584.68	2.91055	0.121813	23.8936	3.57e-126	2.64e-124	2.9925	2.99299	6.39979	1.22e-14	1.04e-12
evm.model.chr10.530	24.4816	-3.75117	0.849689	-4.41475	1.01e-05	2.63e-05	-3.64123	-3.67145	0.596649	0.000760766	0.00244696
evm.model.chr10.54	331.402	-5.83284	0.405835	-14.3724	7.71e-47	1.41e-45	-5.71184	-5.72307	4.12227	1.41e-10	2.59e-09
evm.model.chr10.540	77.84	-3.17107	0.399944	-7.9288	2.21e-15	1.21e-14	-3.07643	-3.08222	2.10567	2.37e-06	1.4e-05
evm.model.chr10.546	179.801	-2.40984	0.324345	-7.42985	1.09e-13	5.36e-13	-2.37278	-2.37431	3.2666	1.98e-06	1.19e-05
evm.model.chr10.547	240.291	-3.86612	0.288486	-13.4014	5.93e-41	9.14e-40	-3.82603	-3.82915	3.67229	2.88e-10	4.77e-09
evm.model.chr10.551	41.416	-2.86507	0.488803	-5.86141	4.59e-09	1.63e-08	-2.81285	-2.82289	1.25192	9.46e-05	0.000381441
evm.model.chr10.553	319.096	-2.76232	0.235349	-11.7372	8.22e-32	9.46e-31	-2.72142	-2.72288	4.07428	2.21e-09	2.84e-08
evm.model.chr10.559	17.8778	-7.85792	1.34388	-5.84718	5e-09	1.77e-08	-8.67928	-1.44269e+08	0.216299	1.76e-05	8.4e-05
evm.model.chr10.570	78.1423	-1.97165	0.402223	-4.9019	9.49e-07	2.75e-06	-1.92694	-1.92982	2.09634	0.00107056	0.00330985
evm.model.chr10.576	4.61833	-4.94305	1.64992	-2.99593	0.00273611	0.00513597	-4.62647	-5.01229	-1.38261	0.00425291	0.0111883
evm.model.chr10.587	1995.09	2.44933	0.0959762	25.5202	1.18e-143	1.11e-141	2.58323	2.58355	6.71779	1.15e-14	1e-12
evm.model.chr10.589	94.6395	-4.1201	0.453121	-9.09271	9.66e-20	6.78e-19	-4.08661	-4.09623	2.38548	1.77e-06	1.08e-05
evm.model.chr10.592	52.2019	-2.95805	0.460934	-6.41751	1.39e-10	5.53e-10	-2.89523	-2.90533	1.55551	1.31e-05	6.46e-05
evm.model.chr10.595	5.05803	-4.37683	1.80408	-2.42607	0.0152631	0.025203	-4.03728	-4.39772	-1.44718	0.0228565	0.0495491
evm.model.chr10.605	355.393	3.54862	0.325501	10.902	1.13e-27	1.11e-26	3.65727	3.66082	4.23484	4.64e-09	5.42e-08
evm.model.chr10.612	482.323	-2.96927	0.237814	-12.4857	8.94e-36	1.17e-34	-2.93102	-2.93244	4.66425	6.84e-10	1.01e-08
evm.model.chr10.614	596.037	-2.54912	0.118341	-21.5404	6.51e-103	3.59e-101	-2.50358	-2.50431	4.96042	9.95e-10	1.4e-08
evm.model.chr10.616	101.517	-3.28058	0.321392	-10.2074	1.84e-24	1.59e-23	-3.21893	-3.22419	2.46893	3.85e-07	2.75e-06
evm.model.chr10.619	89.372	-1.73556	0.342852	-5.06212	4.15e-07	1.25e-06	-1.6669	-1.66961	2.29025	0.000919483	0.00289108
evm.model.chr10.623	898.425	2.43966	0.123125	19.8144	2.23e-87	9.55e-86	2.48753	2.48828	5.57918	1.28e-13	6.73e-12
evm.model.chr10.624	306.585	1.72149	0.27334	6.298	3.02e-10	1.17e-09	1.74981	1.75069	4.02077	2.26e-05	0.0001052
evm.model.chr10.629	495.676	-10.1016	0.851224	-11.8671	1.75e-32	2.06e-31	-9.87569	-10.0167	4.6914	7.16e-14	4.27e-12
evm.model.chr10.640	1201.82	1.73383	0.148414	11.6824	1.57e-31	1.78e-30	1.82342	1.82365	5.99417	3.76e-09	4.53e-08
evm.model.chr10.655	55.7589	-2.29165	0.633927	-3.61501	0.000300342	0.000650658	-2.24426	-2.25454	1.62184	0.00601989	0.0151932
evm.model.chr10.657	49.8347	5.4793	0.595469	9.20167	3.52e-20	2.53e-19	5.44787	5.51952	1.42121	2.07e-08	2.05e-07
evm.model.chr10.669	242.474	-2.96105	0.214816	-13.7841	3.18e-43	5.24e-42	-2.91514	-2.9173	3.68277	1.28e-10	2.4e-09
evm.model.chr10.671	34.1285	-2.51636	0.469273	-5.36225	8.22e-08	2.64e-07	-2.36912	-2.37772	0.981744	0.000892194	0.00281558
evm.model.chr10.678	177.136	1.71599	0.250007	6.86377	6.71e-12	2.93e-11	1.75828	1.75969	3.22996	9.73e-06	4.93e-05
evm.model.chr10.686	1722.35	-3.43278	0.254034	-13.5131	1.31e-41	2.06e-40	-3.3916	-3.39211	6.48045	2.9e-09	3.6e-08
evm.model.chr10.691	3.7217	-4.71846	1.84539	-2.55688	0.0105614	0.0179478	-5.56199	-1.44269e+08	-1.65559	0.0110022	0.0258793
evm.model.chr10.693	1508.21	2.08956	0.275676	7.57978	3.46e-14	1.76e-13	2.13449	2.13476	6.32642	1.34e-05	6.59e-05
evm.model.chr10.697	3.98838	-5.32223	1.83784	-2.89591	0.00378064	0.00693655	-6.17949	-144269483	-1.50774	0.00215582	0.00615502
evm.model.chr10.701	1380.88	2.13232	0.170127	12.5337	4.88e-36	6.45e-35	2.11958	2.11982	6.19481	6.24e-10	9.35e-09
evm.model.chr10.707	117.38	-2.07384	0.366792	-5.65399	1.57e-08	5.36e-08	-2.04177	-2.04399	2.6702	0.000365677	0.00126848
evm.model.chr10.720	2747.34	3.06966	0.14726	20.8451	1.69e-96	8.23e-95	3.13862	3.13897	7.18946	1.86e-13	9.38e-12
evm.model.chr10.725	35.8725	-6.55399	0.925622	-7.08063	1.44e-12	6.55e-12	-6.35781	-6.49658	1.0791	4.8e-07	3.35e-06
evm.model.chr10.730	1301.33	5.38441	1.01868	5.28568	1.25e-07	3.95e-07	5.33755	5.34748	6.1006	0.000450307	0.00152672
evm.model.chr10.731	2303.47	2.50399	0.158122	15.8358	1.76e-56	4.1e-55	2.54322	2.54344	6.93705	8.41e-12	2.32e-10
evm.model.chr10.748	189.71	2.14505	0.175917	12.1935	3.37e-34	4.21e-33	2.21381	2.21569	3.32877	6.33e-09	7.13e-08
evm.model.chr10.75	310.467	-5.04661	0.286383	-17.6219	1.67e-69	5.17e-68	-4.9617	-4.97187	4.03032	8.94e-11	1.75e-09
evm.model.chr10.752	367.188	5.52788	1.06286	5.20093	1.98e-07	6.14e-07	5.36487	5.37546	4.28743	1.46e-07	1.16e-06
evm.model.chr10.755	563.56	1.52824	0.22365	6.83317	8.31e-12	3.6e-11	1.57567	1.57615	4.90237	9.56e-06	4.86e-05
evm.model.chr10.764	833.104	3.07288	0.131395	23.3865	5.86e-121	4.11e-119	3.16577	3.16674	5.47046	4.65e-14	3.03e-12
evm.model.chr10.772	887.003	-4.28832	0.71885	-5.96554	2.44e-09	8.85e-09	-4.21886	-4.21994	5.52319	1.41e-05	6.88e-05
evm.model.chr10.781	53.2731	5.43517	1.91835	2.83325	0.00460775	0.00833365	5.25743	5.37646	1.52843	0.00144439	0.00432205
evm.model.chr10.788	772.338	-4.48664	0.229075	-19.5859	2.04e-85	8.44e-84	-4.32113	-4.323	5.32441	1.56e-12	5.42e-11
evm.model.chr10.81	26.9746	-4.75686	1.80347	-2.63762	0.00834911	0.0144766	-4.8129	-4.88135	0.71146	0.000330369	0.0011597
evm.model.chr10.810	143.654	1.91465	0.286461	6.68381	2.33e-11	9.81e-11	2.02663	2.02865	2.92723	1.13e-05	5.68e-05
evm.model.chr10.811	707.625	-2.65917	0.150263	-17.6967	4.44e-70	1.39e-68	-2.63454	-2.63506	5.20482	1.43e-10	2.62e-09
evm.model.chr10.812	24.4318	-2.83903	0.739492	-3.83917	0.000123453	0.000281601	-2.69565	-2.7141	0.550123	0.00406454	0.0107558
evm.model.chr10.821	595.648	-2.41985	0.202934	-11.9243	8.84e-33	1.05e-31	-2.36007	-2.36058	4.96049	5.89e-09	6.69e-08
evm.model.chr10.827	6.83151	-6.4435	1.50307	-4.28691	1.81e-05	4.57e-05	-7.26699	-1.44269e+08	-0.953891	0.000324926	0.00114283
evm.model.chr10.829	647.363	3.41029	0.237088	14.3841	6.52e-47	1.19e-45	3.68873	3.69097	5.10676	8.51e-11	1.69e-09
evm.model.chr10.83	1168.98	2.04839	0.204307	10.026	1.17e-23	9.79e-23	2.11582	2.1163	5.95694	2.34e-08	2.28e-07
evm.model.chr10.836	57.2217	2.05977	0.620813	3.31785	0.000907123	0.00183229	2.09317	2.102	1.60366	0.00667257	0.0166511
evm.model.chr10.842	1648.68	1.51905	0.131719	11.5325	9.05e-31	1.01e-29	1.62176	1.6219	6.44927	5.67e-09	6.46e-08
evm.model.chr10.843	461.477	2.44361	0.170297	14.3491	1.08e-46	1.96e-45	2.7391	2.74018	4.61362	2.35e-10	4.02e-09
evm.model.chr10.846	41.0382	-2.46078	0.873934	-2.81575	0.00486632	0.00877083	-2.36688	-2.37444	1.24914	0.0118932	0.027747
evm.model.chr10.849	10.1489	-7.50969	1.43348	-5.23878	1.62e-07	5.05e-07	-8.32316	-1.44269e+08	-0.449225	5.48e-05	0.000233515
evm.model.chr10.85	17967.6	1.96082	0.0924561	21.2081	8.04e-100	4.19e-98	1.99464	1.99465	9.89493	6.32e-13	2.54e-11
evm.model.chr10.852	545.595	-10.3009	0.75456	-13.6515	1.98e-42	3.18e-41	-10.1638	-10.2718	4.82906	8.26e-14	4.75e-12
evm.model.chr10.853	257.893	-4.53867	0.680711	-6.66755	2.6e-11	1.09e-10	-4.41234	-4.41781	3.76807	2.99e-07	2.19e-06
evm.model.chr10.856	17.0532	-8.37093	1.30648	-6.40723	1.48e-10	5.89e-10	-9.18927	-144269486	0.156211	2.64e-06	1.54e-05
evm.model.chr10.86	162.336	2.45307	0.339505	7.22542	5e-13	2.35e-12	2.50053	2.50361	3.10563	3.31e-06	1.89e-05
evm.model.chr10.875	3.28073	-6.1993	2.6708	-2.32114	0.0202793	0.0327283	-7.02814	-1.44269e+08	-1.70869	0.00527137	0.0135018
evm.model.chr10.876	21.2069	-4.90721	0.978425	-5.01542	5.29e-07	1.57e-06	-4.78578	-4.82558	0.42806	0.000145924	0.000563741
evm.model.chr10.880	20.2311	5.31807	1.72832	3.07703	0.00209077	0.00399117	4.90443	5.49168	0.18699	0.0048173	0.0124688
evm.model.chr10.887	162.767	-2.96327	0.313253	-9.45967	3.09e-21	2.32e-20	-2.9238	-2.92935	3.11676	8.36e-08	7.04e-07
evm.model.chr10.888	46.5898	-3.43414	0.889638	-3.86015	0.000113315	0.000259814	-3.35516	-3.38829	1.38047	0.00208791	0.00598202
evm.model.chr10.902	6.86711	-6.99456	1.55786	-4.48985	7.13e-06	1.88e-05	-7.82075	-1.44269e+08	-0.958773	0.000153518	0.000589048
evm.model.chr10.910	8.82879	-3.59957	1.1352	-3.17088	0.0015198	0.00296568	-3.49639	-3.56185	-0.708909	0.00568358	0.0144475
evm.model.chr10.913	118.478	3.86718	0.521015	7.4224	1.15e-13	5.67e-13	3.98486	3.99879	2.64861	9.94e-07	6.43e-06
evm.model.chr10.917	122.27	-3.20388	0.614917	-5.21027	1.89e-07	5.86e-07	-3.16485	-3.17018	2.7274	6.62e-05	0.000276285
evm.model.chr10.922	248.467	-6.90313	0.426334	-16.1918	5.76e-59	1.41e-57	-6.80881	-6.83996	3.71743	1.16e-10	2.2e-09
evm.model.chr10.924	8689.79	6.47249	0.236871	27.325	2.14e-164	2.62e-162	6.48942	6.49034	8.8627	3.67e-13	1.64e-11
evm.model.chr10.929	80.4656	-6.1744	0.712376	-8.66733	4.42e-18	2.84e-17	-6.04766	-6.13365	2.15978	1.81e-07	1.4e-06
evm.model.chr10.934	112.255	-2.32993	0.263108	-8.85542	8.34e-19	5.59e-18	-2.2654	-2.26916	2.59926	1.47e-06	9.13e-06
evm.model.chr10.937	9.15525	-6.04187	1.42401	-4.24285	2.21e-05	5.51e-05	-6.83939	-1.44269e+08	-0.694456	0.000572824	0.0018927
evm.model.chr10.942	40.6344	-1.6353	0.395984	-4.12973	3.63e-05	8.84e-05	-1.57751	-1.58085	1.20659	0.00645363	0.0161632
evm.model.chr10.958	14.7858	3.11515	1.12934	2.75838	0.00580893	0.0103364	3.17876	3.27138	-0.323755	0.0160713	0.0362154
evm.model.chr10.970	414.363	-2.76161	0.235149	-11.7441	7.57e-32	8.72e-31	-2.71007	-2.71129	4.44649	4.62e-09	5.39e-08
evm.model.chr10.984	206.411	-4.34594	0.45207	-9.61341	7.02e-22	5.4e-21	-4.27253	-4.27877	3.45711	5.73e-08	5.02e-07
evm.model.chr10.985	421.086	-4.21196	0.848114	-4.96627	6.83e-07	2.01e-06	-4.1519	-4.1562	4.46788	3.79e-07	2.71e-06
evm.model.chr10.988	79.5556	2.02203	0.354398	5.70553	1.16e-08	4e-08	2.02483	2.03026	2.07466	0.000135567	0.000528278
evm.model.chr10.997	705.887	1.5799	0.138918	11.3729	5.71e-30	6.17e-29	1.69847	1.69882	5.22739	5.55e-09	6.34e-08
evm.model.chr11.1002	97.8179	-10.0747	1.27176	-7.92185	2.34e-15	1.28e-14	-10.8848	-1.44269e+08	2.4243	1.11e-07	9.04e-07
evm.model.chr11.1012	7.66466	-5.44174	1.35718	-4.00959	6.08e-05	0.000144537	-6.2705	-1.44269e+08	-0.907968	0.000194556	0.000729779
evm.model.chr11.1017	403.042	-2.91859	0.408701	-7.14114	9.26e-13	4.28e-12	-2.86745	-2.86861	4.40605	5.1e-06	2.8e-05
evm.model.chr11.1019	174.263	4.48283	0.439576	10.1981	2.02e-24	1.74e-23	4.525	4.53164	3.19383	2.28e-08	2.22e-07
evm.model.chr11.1021	247.195	4.05524	0.214617	18.8953	1.25e-79	4.74e-78	4.11315	4.1191	3.71074	4.51e-14	2.95e-12
evm.model.chr11.1022	96.1983	3.19189	0.429179	7.43719	1.03e-13	5.09e-13	3.28446	3.29437	2.35879	1.67e-07	1.3e-06
evm.model.chr11.1023	5.50187	-4.4006	1.33172	-3.30446	0.000951587	0.00191671	-4.15472	-4.35171	-1.22528	0.00252155	0.00706054
evm.model.chr11.1028	529.454	-4.17254	0.553753	-7.53501	4.88e-14	2.46e-13	-4.14911	-4.15252	4.79341	1.82e-07	1.41e-06
evm.model.chr11.1036	16.4857	-3.82228	0.844661	-4.52523	6.03e-06	1.61e-05	-3.71746	-3.78371	0.0738	0.00054835	0.00182067
evm.model.chr11.104	45.059	-3.40949	0.503396	-6.77298	1.26e-11	5.42e-11	-3.32155	-3.33311	1.37828	1.7e-05	8.13e-05
evm.model.chr11.1040	35.5101	-1.81426	0.524759	-3.45732	0.00054558	0.00113732	-1.74638	-1.75284	1.04544	0.00923989	0.0222399
evm.model.chr11.1042	3.46043	-4.88118	1.85597	-2.62999	0.00853882	0.0147698	-5.74971	-1.44269e+08	-1.72403	0.0103094	0.0244477
evm.model.chr11.1048	162.374	-2.21351	0.327719	-6.75429	1.44e-11	6.14e-11	-2.15205	-2.15431	3.11684	2.45e-05	0.000113173
evm.model.chr11.105	104.896	-1.95817	0.266163	-7.35702	1.88e-13	9.11e-13	-1.93123	-1.93431	2.50541	1.85e-05	8.79e-05
evm.model.chr11.1053	56.6717	2.34841	0.567422	4.13873	3.49e-05	8.53e-05	2.35381	2.35727	1.60677	0.00118925	0.00363062
evm.model.chr11.106	19.4896	7.9583	1.37888	5.77156	7.85e-09	2.75e-08	8.12204	1.44269e+08	0.0342099	3.79e-05	0.000168409
evm.model.chr11.1089	3.01524	-6.34839	2.61602	-2.42674	0.0152352	0.0251612	-7.17372	-144269484	-1.76905	0.00121954	0.00371505
evm.model.chr11.109	607.276	1.53524	0.177117	8.66797	4.4e-18	2.83e-17	1.58537	1.58572	5.00758	4.28e-07	3.03e-06
evm.model.chr11.1099	12.994	-3.91084	0.984124	-3.97393	7.07e-05	0.000166593	-3.8111	-3.8612	-0.180128	0.00208227	0.0059684
evm.model.chr11.11	733.784	-5.32055	0.223012	-23.8577	8.43e-126	6.2e-124	-5.23411	-5.23704	5.25186	6.08e-14	3.78e-12
evm.model.chr11.1102	22.0572	-7.97982	1.32406	-6.02676	1.67e-09	6.15e-09	-8.79627	-1.44269e+08	0.411389	2.72e-06	1.59e-05
evm.model.chr11.1108	166.395	2.06275	0.352187	5.85698	4.71e-09	1.67e-08	2.17181	2.17347	3.14657	7.5e-05	0.000308772
evm.model.chr11.1109	2115.04	2.4115	0.169517	14.2257	6.34e-46	1.12e-44	2.48263	2.4828	6.80709	1.73e-10	3.12e-09
evm.model.chr11.1114	140.875	-4.15206	0.277526	-14.961	1.32e-50	2.7e-49	-4.10118	-4.10937	2.92507	3.46e-11	7.75e-10
evm.model.chr11.112	1518.43	-4.0215	0.149237	-26.947	6.19e-160	7.28e-158	-3.96758	-3.96801	6.29757	4.36e-15	4.52e-13
evm.model.chr11.1155	709.732	3.62041	0.183106	19.7722	5.17e-87	2.19e-85	3.64216	3.64328	5.23646	1.1e-13	5.94e-12
evm.model.chr11.1183	34.4112	-8.76706	1.25843	-6.96665	3.25e-12	1.44e-11	-9.59046	-1.44269e+08	1.04128	9.24e-07	6.03e-06
evm.model.chr11.1199	52.4892	-9.69955	1.25384	-7.73588	1.03e-14	5.4e-14	-10.5197	-1.44269e+08	1.59778	1.64e-08	1.66e-07
evm.model.chr11.120	138.128	3.02243	0.243058	12.435	1.69e-35	2.19e-34	3.05929	3.06397	2.87045	1.18e-09	1.63e-08
evm.model.chr11.1202	54.2012	-9.49653	1.28636	-7.38246	1.55e-13	7.57e-13	-10.3168	-1.44269e+08	1.63833	4.21e-07	2.98e-06
evm.model.chr11.1204	36.5004	-8.60807	1.24798	-6.8976	5.29e-12	2.32e-11	-9.42413	-1.44269e+08	1.12127	2.49e-07	1.86e-06
evm.model.chr11.1207	660.521	-4.88584	0.496429	-9.84198	7.42e-23	5.97e-22	-4.79144	-4.79355	5.102	2.53e-09	3.19e-08
evm.model.chr11.122	156.364	-4.23632	0.288252	-14.6966	6.78e-49	1.31e-47	-4.21209	-4.21943	3.07271	1.04e-10	2.01e-09
evm.model.chr11.1221	27.2343	-7.63638	1.31372	-5.81281	6.14e-09	2.17e-08	-8.45582	-1.44269e+08	0.729429	1.08e-05	5.43e-05
evm.model.chr11.123	4.59686	-5.78393	1.74141	-3.32141	0.000895634	0.00181049	-6.60629	-1.44269e+08	-1.36012	0.000809616	0.00258222
evm.model.chr11.125	137.342	-11.0949	1.1962	-9.27518	1.77e-20	1.29e-19	-11.9163	-1.44269e+08	2.89341	2.95e-10	4.87e-09
evm.model.chr11.1256	19.0856	-3.84498	0.966874	-3.97671	6.99e-05	0.000164787	-3.73897	-3.78943	0.232677	0.00185898	0.00539898
evm.model.chr11.1271	183.73	2.68061	0.416917	6.4296	1.28e-10	5.11e-10	2.75835	2.76337	3.28673	1.26e-05	6.25e-05
evm.model.chr11.1290	73.3217	-5.81766	0.545258	-10.6696	1.41e-26	1.34e-25	-5.72058	-5.76328	2.03497	5.66e-08	4.96e-07
evm.model.chr11.13	1948.44	-2.79029	0.261477	-10.6713	1.39e-26	1.32e-25	-2.74912	-2.74945	6.66675	1.84e-07	1.42e-06
evm.model.chr11.1311	62.5319	-9.51519	1.21183	-7.85189	4.1e-15	2.21e-14	-10.3341	-1.44269e+08	1.82102	1.37e-08	1.42e-07
evm.model.chr11.133	43.003	-1.81357	0.545341	-3.32557	0.000882388	0.00178527	-1.66798	-1.67475	1.27201	0.0164883	0.037041
evm.model.chr11.1359	113.205	-10.0066	2.21035	-4.52714	5.98e-06	1.6e-05	-10.8162	-1.44269e+08	2.62214	1.18e-07	9.59e-07
evm.model.chr11.136	1378.12	-3.02297	0.170814	-17.6974	4.39e-70	1.37e-68	-2.78308	-2.78344	6.16075	1.19e-10	2.25e-09
evm.model.chr11.1365	295.491	-4.44502	0.357431	-12.436	1.67e-35	2.17e-34	-4.39487	-4.39826	3.9619	2.41e-08	2.34e-07
evm.model.chr11.1366	44.2955	-5.86585	1.59589	-3.67559	0.000237298	0.000521514	-5.61651	-5.66478	1.37614	6.79e-06	3.6e-05
evm.model.chr11.139	288.442	-1.66039	0.270196	-6.14514	7.99e-10	3.01e-09	-1.60995	-1.61074	3.9328	7.68e-05	0.00031568
evm.model.chr11.142	2858.08	1.89141	0.118039	16.0236	8.74e-58	2.09e-56	1.91893	1.91906	7.24687	2.27e-11	5.38e-10
evm.model.chr11.1435	634.572	-1.64542	0.126378	-13.0198	9.44e-39	1.36e-37	-1.60716	-1.60751	5.05739	5.43e-09	6.24e-08
evm.model.chr11.144	37.0975	-2.55046	0.468795	-5.44046	5.31e-08	1.73e-07	-2.504	-2.51424	1.09	0.000576818	0.00190495
evm.model.chr11.146	117.002	-4.02701	0.456814	-8.81542	1.19e-18	7.92e-18	-3.94199	-3.95075	2.66814	6.01e-07	4.09e-06
evm.model.chr11.1475	452.242	-12.8731	1.18348	-10.8773	1.48e-27	1.45e-26	-13.6956	-1.44269e+08	4.56257	3.67e-15	3.9e-13
evm.model.chr11.149	510.925	-1.58095	0.345635	-4.57404	4.78e-06	1.29e-05	-1.54005	-1.54055	4.74851	0.00187703	0.00544418
evm.model.chr11.15	74.5411	-3.36183	0.470843	-7.14001	9.33e-13	4.31e-12	-3.32061	-3.33834	2.02909	4.84e-05	0.000209296
evm.model.chr11.1512	199.887	-5.11556	0.959075	-5.33384	9.62e-08	3.07e-07	-5.06749	-5.07794	3.41499	2.5e-07	1.86e-06
evm.model.chr11.1528	134.401	-1.97742	0.318506	-6.20842	5.35e-10	2.04e-09	-1.92335	-1.92593	2.85136	8.42e-05	0.000343267
evm.model.chr11.154	69.9953	2.80087	0.58219	4.81093	1.5e-06	4.27e-06	2.83495	2.86607	1.92159	0.00031339	0.00110599
evm.model.chr11.16	32.0596	-3.02566	0.524376	-5.77003	7.93e-09	2.77e-08	-2.94202	-2.95784	0.896638	6.58e-05	0.000274711
evm.model.chr11.1632	88.8582	-2.05705	0.317879	-6.47116	9.73e-11	3.91e-10	-2.01874	-2.02228	2.27886	3.64e-05	0.000162304
evm.model.chr11.1641	5.07048	-4.74216	1.61366	-2.93877	0.0032952	0.00611215	-5.59384	-1.44269e+08	-1.48703	0.00694514	0.0172571
evm.model.chr11.1659	162.334	-1.65375	0.246936	-6.69706	2.13e-11	8.99e-11	-1.60769	-1.60921	3.11836	4.19e-05	0.000184107
evm.model.chr11.1664	6.72773	-5.92462	1.54948	-3.82361	0.00013151	0.000298768	-6.73816	-1.44269e+08	-1.05179	0.00133841	0.00403792
evm.model.chr11.1667	16.4208	-2.85485	0.898945	-3.17578	0.00149435	0.00291901	-2.76165	-2.78589	0.0671009	0.0111288	0.0261458
evm.model.chr11.1674	313.33	-1.77148	0.173483	-10.2113	1.77e-24	1.53e-23	-1.73446	-1.73494	4.04508	1.39e-06	8.7e-06
evm.model.chr11.1686	11.2628	5.48199	1.53677	3.56721	0.000360809	0.000772942	5.06194	5.65307	-0.590171	0.00172222	0.00505605
evm.model.chr11.1722	55.3576	-2.15883	0.726186	-2.97284	0.00295058	0.00551202	-2.09309	-2.10033	1.63867	0.0163237	0.0367087
evm.model.chr11.1734	251.324	-5.31472	0.293577	-18.1033	3e-73	1.01e-71	-5.23743	-5.25079	3.73413	7.44e-12	2.1e-10
evm.model.chr11.1743	9.16106	-5.31495	1.46746	-3.62187	0.00029248	0.000635013	-6.22645	-144269483	-0.739415	0.00153762	0.0045719
evm.model.chr11.1750	52.3942	-3.20648	0.648974	-4.94085	7.78e-07	2.28e-06	-3.10962	-3.12237	1.56729	0.000368257	0.00127524
evm.model.chr11.1767	700.649	-2.52807	0.138762	-18.2187	3.67e-74	1.25e-72	-2.48447	-2.48499	5.19167	7.98e-12	2.22e-10
evm.model.chr11.1769	1691.13	5.28215	0.161098	32.7884	8.61e-236	2.3e-233	5.33324	5.33495	6.49578	1.46e-17	5.02e-15
evm.model.chr11.1786	845.192	-13.488	1.19757	-11.2628	2e-29	2.13e-28	-14.3043	-1.44269e+08	5.45155	1.08e-14	9.64e-13
evm.model.chr11.1788	859.83	-8.2838	0.342246	-24.2042	2.01e-129	1.56e-127	-8.22206	-8.24308	5.47561	1.53e-18	1.12e-15
evm.model.chr11.1789	76.0268	-2.2428	0.408584	-5.4892	4.04e-08	1.33e-07	-2.20491	-2.20933	2.0643	0.000246405	0.000898496
evm.model.chr11.1794	52.5795	-4.52377	0.910063	-4.97084	6.67e-07	1.96e-06	-4.43828	-4.46298	1.58349	0.000123612	0.000486491
evm.model.chr11.1798	24.6381	-5.39586	0.995241	-5.42166	5.9e-08	1.92e-07	-5.12748	-5.20837	0.623596	9.09e-05	0.000368411
evm.model.chr11.1812	1124.05	2.91224	0.129147	22.5498	1.35e-112	8.36e-111	2.98942	2.98976	5.89581	8.85e-14	5.01e-12
evm.model.chr11.1834	15.0132	-8.02614	1.42571	-5.62959	1.81e-08	6.14e-08	-8.84328	-1.44269e+08	-0.0266003	2.6e-05	0.000119123
evm.model.chr11.1843	130.44	3.66619	0.571566	6.41429	1.41e-10	5.64e-10	3.70731	3.71238	2.78146	1.19e-05	5.91e-05
evm.model.chr11.1844	195.81	3.36964	0.368536	9.14332	6.06e-20	4.3e-19	3.40656	3.41094	3.35373	4.23e-08	3.85e-07
evm.model.chr11.1846	1801.69	3.95942	0.749038	5.28601	1.25e-07	3.95e-07	4.00747	4.00951	6.5706	0.000635571	0.0020802
evm.model.chr11.1849	2823.64	1.90406	0.176221	10.805	3.26e-27	3.16e-26	1.91615	1.91626	7.2173	4.16e-08	3.8e-07
evm.model.chr11.1850	934.408	4.07369	0.272467	14.9511	1.53e-50	3.11e-49	4.10996	4.11132	5.63214	1.34e-10	2.49e-09
evm.model.chr11.1851	176.501	2.98017	0.409575	7.27625	3.43e-13	1.63e-12	3.03299	3.03638	3.20776	1.33e-06	8.32e-06
evm.model.chr11.1852	22.1098	4.9006	1.01018	4.85121	1.23e-06	3.52e-06	4.81748	4.91766	0.185089	0.000200032	0.000748045
evm.model.chr11.1854	46.696	6.6929	0.967528	6.91753	4.6e-12	2.02e-11	6.51791	6.74571	1.25554	4.12e-07	2.93e-06
evm.model.chr11.1855	131.466	3.98005	0.434388	9.16243	5.07e-20	3.61e-19	4.02429	4.03457	2.77848	4.02e-08	3.68e-07
evm.model.chr11.1856	53.2438	2.20369	0.577919	3.81314	0.000137212	0.000311112	2.24348	2.24911	1.49437	0.00266376	0.00740625
evm.model.chr11.1858	68.4971	2.75005	0.503004	5.46725	4.57e-08	1.5e-07	2.77017	2.7807	1.82628	5.87e-05	0.000247846
evm.model.chr11.1891	9.08772	-3.81466	1.13488	-3.36128	0.000775817	0.00158164	-3.64033	-3.7701	-0.734084	0.00302339	0.00826192
evm.model.chr11.1898	18.1721	-3.68975	0.835579	-4.41579	1.01e-05	2.62e-05	-3.57572	-3.63253	0.193888	0.00160534	0.00475669
evm.model.chr11.1901	42.738	1.7994	0.518299	3.47175	0.000517086	0.00108291	1.82076	1.82508	1.22176	0.00649905	0.0162653
evm.model.chr11.1902	38.3333	-8.55317	1.26485	-6.76221	1.36e-11	5.82e-11	-9.37189	-1.44269e+08	1.17413	2.96e-06	1.71e-05
evm.model.chr11.1903	11.5678	-7.87529	1.46926	-5.36004	8.32e-08	2.67e-07	-8.67017	-1.44269e+08	-0.323556	5.29e-05	0.000226361
evm.model.chr11.1906	402.429	-4.84691	0.280656	-17.2699	7.92e-67	2.32e-65	-4.77071	-4.77409	4.39912	6.4e-11	1.33e-09
evm.model.chr11.1926	82.9772	2.59005	0.441981	5.86009	4.63e-09	1.64e-08	2.62146	2.63239	2.14555	5.02e-05	0.00021601
evm.model.chr11.1927	88.2779	-4.04694	0.565171	-7.16055	8.04e-13	3.72e-12	-3.97543	-3.98872	2.27772	5.32e-06	2.9e-05
evm.model.chr11.193	47.5527	-2.51231	0.770386	-3.26111	0.00110979	0.00220928	-2.41114	-2.41885	1.43324	0.00646932	0.0161971
evm.model.chr11.1931	5.12289	-6.35821	1.73087	-3.67341	0.000239336	0.000525715	-7.19531	-144269484	-1.21591	0.000450577	0.0015271
evm.model.chr11.1933	84.3929	1.95152	0.414399	4.70928	2.49e-06	6.92e-06	2.02363	2.02649	2.15616	0.000526229	0.0017543
evm.model.chr11.195	493.126	1.66681	0.125712	13.259	4e-40	6.03e-39	1.65276	1.65327	4.70856	2.9e-09	3.6e-08
evm.model.chr11.199	46.8445	-2.02589	0.724353	-2.79683	0.00516067	0.00926526	-1.97144	-1.98353	1.3967	0.0229908	0.0498021
evm.model.chr11.204	618.908	-2.93157	0.203252	-14.4233	3.69e-47	6.79e-46	-2.85915	-2.86015	5.01476	8.6e-11	1.7e-09
evm.model.chr11.211	282.407	-1.66346	0.223472	-7.44372	9.79e-14	4.85e-13	-1.60911	-1.60986	3.90051	1.65e-05	7.95e-05
evm.model.chr11.228	29.1085	2.78951	0.719828	3.87525	0.000106517	0.000245362	2.80103	2.82395	0.661973	0.00237317	0.00669252
evm.model.chr11.231	558.993	-2.10492	0.235516	-8.9375	3.98e-19	2.71e-18	-2.0641	-2.06463	4.87363	3.02e-07	2.21e-06
evm.model.chr11.232	510.551	-4.56896	0.322158	-14.1823	1.18e-45	2.07e-44	-4.50054	-4.50381	4.73499	2.7e-10	4.53e-09
evm.model.chr11.235	612.976	-2.38651	0.267136	-8.9337	4.12e-19	2.8e-18	-2.26176	-2.26237	5.00342	4.81e-07	3.36e-06
evm.model.chr11.236	868.596	-1.79599	0.199841	-8.98712	2.54e-19	1.75e-18	-1.76196	-1.76225	5.50855	4.74e-07	3.32e-06
evm.model.chr11.24	123.904	-1.74794	0.400972	-4.35927	1.3e-05	3.35e-05	-1.70208	-1.70814	2.73012	0.0015352	0.00456537
evm.model.chr11.241	179.44	-4.32507	0.382913	-11.2952	1.39e-29	1.48e-28	-4.27486	-4.2808	3.26372	3.02e-09	3.73e-08
evm.model.chr11.243	2534.29	1.85105	0.210056	8.81221	1.23e-18	8.15e-18	1.89019	1.89033	7.07778	6.18e-07	4.19e-06
evm.model.chr11.244	16.8695	-8.07065	2.55006	-3.16489	0.00155141	0.0030248	-8.89607	-1.44269e+08	0.129246	0.000450301	0.00152672
evm.model.chr11.261	332.215	3.10679	0.289693	10.7244	7.82e-27	7.49e-26	3.16201	3.16575	4.13194	3.81e-09	4.58e-08
evm.model.chr11.263	80.5925	-4.52281	1.09289	-4.13838	3.5e-05	8.54e-05	-4.55867	-4.57944	2.15691	2.84e-05	0.00012935
evm.model.chr11.264	143.629	-1.77619	0.278472	-6.37833	1.79e-10	7.09e-10	-1.7369	-1.73845	2.9469	6.39e-05	0.000267734
evm.model.chr11.267	3758.88	3.59387	0.138401	25.967	1.17e-148	1.22e-146	3.70597	3.70626	7.6474	1.71e-15	2.08e-13
evm.model.chr11.268	12.2668	-7.22919	1.57477	-4.59063	4.42e-06	1.2e-05	-8.04927	-1.44269e+08	-0.237171	0.000293596	0.00104491
evm.model.chr11.27	84.7324	-5.37162	0.420679	-12.7689	2.45e-37	3.37e-36	-5.32348	-5.35059	2.22872	2.89e-10	4.79e-09
evm.model.chr11.270	360.134	2.1601	0.157806	13.6884	1.19e-42	1.93e-41	2.20081	2.20171	4.25541	7.6e-10	1.11e-08
evm.model.chr11.274	168.748	-2.13717	0.227653	-9.38781	6.13e-21	4.54e-20	-2.1013	-2.10337	3.17066	3.12e-07	2.27e-06
evm.model.chr11.29	27222.6	-4.32675	0.100445	-43.0758	0	0	-4.29498	-4.29502	10.4496	8.31e-19	7.14e-16
evm.model.chr11.290	554.346	-1.74021	0.242011	-7.19063	6.45e-13	3e-12	-1.6896	-1.69004	4.86647	1.47e-05	7.16e-05
evm.model.chr11.295	3250.74	2.70814	0.160473	16.876	6.76e-64	1.88e-62	2.73242	2.7326	7.43429	2.22e-12	7.51e-11
evm.model.chr11.3	83.4931	3.36992	0.471394	7.14884	8.75e-13	4.05e-12	3.48338	3.4935	2.12563	2.21e-06	1.31e-05
evm.model.chr11.30	11.9921	-4.93137	1.74276	-2.82963	0.00466015	0.00842184	-5.77355	-1.44269e+08	-0.430818	0.0143776	0.0328601
evm.model.chr11.311	104.649	-1.74527	0.233421	-7.47691	7.61e-14	3.8e-13	-1.71704	-1.71925	2.50441	2.68e-05	0.000122608
evm.model.chr11.315	860.392	-7.25458	0.532983	-13.6113	3.43e-42	5.48e-41	-7.1806	-7.19161	5.47675	9.17e-12	2.49e-10
evm.model.chr11.317	430.754	1.72469	0.212593	8.11263	4.95e-16	2.82e-15	1.8007	1.80126	4.51215	5.14e-07	3.57e-06
evm.model.chr11.325	962.319	-2.10657	0.127881	-16.4729	5.75e-61	1.49e-59	-2.06774	-2.068	5.64838	3.03e-11	6.92e-10
evm.model.chr11.326	52.2879	-4.92028	0.558426	-8.81097	1.24e-18	8.23e-18	-4.84287	-4.87851	1.57176	4.97e-07	3.46e-06
evm.model.chr11.33	12.7751	-7.66955	1.448	-5.29667	1.18e-07	3.73e-07	-8.48479	-1.44269e+08	-0.234742	8.49e-05	0.000346158
evm.model.chr11.332	78.627	-4.00282	0.499243	-8.01777	1.08e-15	6.01e-15	-3.95904	-3.97246	2.12472	3.17e-06	1.82e-05
evm.model.chr11.333	47.9271	-3.4815	0.472347	-7.37065	1.7e-13	8.25e-13	-3.42204	-3.43404	1.46587	7.42e-06	3.89e-05
evm.model.chr11.335	36.4922	-2.85976	0.591382	-4.83573	1.33e-06	3.79e-06	-2.77361	-2.79392	1.06302	0.00199624	0.00574942
evm.model.chr11.34	62.0885	1.53237	0.360725	4.24803	2.16e-05	5.4e-05	1.59957	1.60375	1.73771	0.00193445	0.00559267
evm.model.chr11.341	444.227	2.70835	0.299003	9.05793	1.33e-19	9.28e-19	2.75398	2.75602	4.56403	1.13e-07	9.23e-07
evm.model.chr11.343	3031.56	1.82252	0.0926428	19.6725	3.71e-86	1.55e-84	1.85516	1.85526	7.33128	2.89e-12	9.42e-11
evm.model.chr11.345	3075	1.88286	0.0832192	22.6252	2.45e-113	1.53e-111	1.92619	1.92632	7.35539	6.33e-13	2.54e-11
evm.model.chr11.348	18.9673	-3.39887	1.21233	-2.80359	0.00505371	0.00908576	-3.27002	-3.29781	0.24141	0.00736895	0.0182071
evm.model.chr11.351	19.0898	6.54537	1.31369	4.98244	6.28e-07	1.85e-06	6.70605	1.44269e+08	0.062036	6.1e-05	0.000256493
evm.model.chr11.353	12269.9	1.59553	0.0570397	27.9723	3.54e-172	4.91e-170	1.646	1.64602	9.34506	7.9e-13	3.05e-11
evm.model.chr11.358	450.09	-4.06121	0.315807	-12.8598	7.58e-38	1.06e-36	-4.04586	-4.04954	4.55582	1.23e-09	1.69e-08
evm.model.chr11.369	22.5175	-3.024	1.00663	-3.00407	0.0026639	0.00501036	-2.94795	-2.97042	0.457226	0.0101198	0.0240529
evm.model.chr11.37	69.0066	-4.6938	0.579176	-8.10426	5.31e-16	3.02e-15	-4.63201	-4.65309	1.95398	9.27e-07	6.05e-06
evm.model.chr11.371	231.082	-2.54266	0.309888	-8.20508	2.3e-16	1.34e-15	-2.51695	-2.51879	3.61582	5.39e-07	3.72e-06
evm.model.chr11.372	176.674	-2.2489	0.259174	-8.67715	4.06e-18	2.61e-17	-2.21159	-2.21336	3.23894	2.56e-06	1.5e-05
evm.model.chr11.376	4.29795	-4.75051	1.65842	-2.86447	0.00417707	0.0076096	-5.56816	-1.44269e+08	-1.58651	0.00616	0.0155012
evm.model.chr11.381	191.468	1.64797	0.259718	6.34522	2.22e-10	8.72e-10	1.67362	1.67505	3.34229	2.9e-05	0.000131771
evm.model.chr11.389	6.23399	-4.05063	1.70326	-2.37816	0.0173991	0.0284617	-4.9582	-1.44269e+08	-1.18851	0.0218597	0.0476498
evm.model.chr11.39	689.15	-2.01605	0.140786	-14.3199	1.64e-46	2.98e-45	-1.98944	-1.98982	5.16827	7.62e-10	1.11e-08
evm.model.chr11.393	1335.24	-3.01548	0.127625	-23.6277	2e-123	1.44e-121	-2.96405	-2.96437	6.11418	4.08e-13	1.78e-11
evm.model.chr11.396	740.752	1.74809	0.133257	13.1181	2.59e-39	3.81e-38	1.7706	1.77088	5.29138	1.05e-09	1.47e-08
evm.model.chr11.4	2255.17	-1.70005	0.143212	-11.8709	1.68e-32	1.98e-31	-1.65782	-1.65792	6.87655	2.28e-08	2.22e-07
evm.model.chr11.404	425.861	-4.62654	0.22518	-20.546	8.36e-94	3.93e-92	-4.57763	-4.58166	4.48073	1.23e-12	4.4e-11
evm.model.chr11.405	1041.13	2.33954	0.112228	20.8462	1.65e-96	8.06e-95	2.40144	2.40186	5.78823	1.44e-13	7.43e-12
evm.model.chr11.412	122.275	-4.4416	0.442979	-10.0267	1.16e-23	9.73e-23	-4.35703	-4.36928	2.7313	3.5e-07	2.52e-06
evm.model.chr11.413	5799.2	1.55584	0.129107	12.0508	1.92e-33	2.34e-32	1.5918	1.59187	8.26741	1.12e-08	1.18e-07
evm.model.chr11.415	208.138	-3.89507	0.357027	-10.9097	1.04e-27	1.02e-26	-3.83421	-3.83799	3.4694	6.89e-09	7.7e-08
evm.model.chr11.421	52.5487	-1.56779	0.550597	-2.84743	0.0044074	0.00799492	-1.52338	-1.53786	1.51499	0.0197825	0.0436178
evm.model.chr11.428	3496.11	1.52669	0.0974745	15.6624	2.73e-55	6.23e-54	1.59196	1.59203	7.53572	1.35e-10	2.5e-09
evm.model.chr11.430	493.895	2.06712	0.140909	14.6699	1e-48	1.93e-47	2.11139	2.11203	4.70909	1.39e-10	2.56e-09
evm.model.chr11.436	151.767	2.53753	0.293688	8.64022	5.61e-18	3.58e-17	2.58442	2.58755	3.00807	2.3e-07	1.73e-06
evm.model.chr11.437	45.5496	7.5242	2.42992	3.09649	0.00195829	0.00375895	7.69333	1.44269e+08	1.31276	0.00153373	0.00456169
evm.model.chr11.439	35.7684	-3.12371	0.845715	-3.69357	0.000221127	0.00048783	-3.12783	-3.14401	1.05953	0.00222377	0.00631994
evm.model.chr11.44	2159.14	-8.01928	0.238057	-33.6863	9.17e-249	2.85e-246	-7.91165	-7.91976	6.79613	7.57e-16	1.09e-13
evm.model.chr11.440	358.727	2.37003	0.234617	10.1017	5.43e-24	4.6e-23	2.4671	2.46828	4.24783	4.75e-08	4.26e-07
evm.model.chr11.45	615.455	-1.75521	0.213116	-8.23597	1.78e-16	1.04e-15	-1.69127	-1.69189	5.01852	3.48e-06	1.98e-05
evm.model.chr11.453	295.108	-1.74483	0.333332	-5.23452	1.65e-07	5.16e-07	-1.68195	-1.68281	3.9626	0.000377	0.00130186
evm.model.chr11.454	68.5879	-3.35392	0.460141	-7.2889	3.12e-13	1.49e-12	-3.31253	-3.31993	1.94203	3.88e-06	2.18e-05
evm.model.chr11.461	578.655	5.48335	0.319635	17.1551	5.76e-66	1.66e-64	5.50861	5.51376	4.94187	2.97e-11	6.79e-10
evm.model.chr11.470	167.347	2.7204	0.220045	12.363	4.15e-35	5.35e-34	2.76787	2.7712	3.14887	7.35e-10	1.08e-08
evm.model.chr11.473	41.0169	3.26248	0.582504	5.60078	2.13e-08	7.2e-08	3.40143	3.41517	1.08357	4.15e-05	0.000182721
evm.model.chr11.478	58.3488	-1.58384	0.505985	-3.1302	0.00174684	0.00337957	-1.53575	-1.53871	1.69988	0.0215174	0.0470022
evm.model.chr11.479	148.471	-1.63456	0.504196	-3.24191	0.0011873	0.00235145	-1.58386	-1.58501	2.99533	0.0107169	0.0252713
evm.model.chr11.49	611.01	-1.80913	0.22835	-7.92262	2.33e-15	1.27e-14	-1.75333	-1.75371	5.00143	2.61e-06	1.53e-05
evm.model.chr11.493	146.324	-4.91485	0.4506	-10.9073	1.06e-27	1.05e-26	-4.8471	-4.85782	2.98019	4.19e-09	4.99e-08
evm.model.chr11.495	2344.23	1.79861	0.0833959	21.5672	3.65e-103	2.02e-101	1.87679	1.87693	6.96025	1.01e-12	3.71e-11
evm.model.chr11.513	1068.68	-4.0396	0.252422	-16.0034	1.21e-57	2.88e-56	-3.98273	-3.9837	5.79134	3.95e-11	8.7e-10
evm.model.chr11.515	537.8	-1.86982	0.213304	-8.76601	1.85e-18	1.22e-17	-1.80932	-1.80982	4.82019	7.69e-07	5.12e-06
evm.model.chr11.516	1523.77	-3.08364	0.17431	-17.6905	4.96e-70	1.55e-68	-3.01031	-3.01067	6.30228	5.41e-12	1.61e-10
evm.model.chr11.519	36.0858	-3.1396	1.00738	-3.11659	0.00182954	0.00352646	-3.00266	-3.12787	1.01178	0.00906891	0.0218657
evm.model.chr11.52	1371.54	-5.44648	0.156401	-34.8239	1.06e-265	4.01e-263	-5.38961	-5.39195	6.14733	1.59e-17	5.22e-15
evm.model.chr11.524	31.819	-5.41065	1.07013	-5.05606	4.28e-07	1.29e-06	-5.29257	-5.35301	0.917617	0.00020589	0.000768209
evm.model.chr11.540	143.064	2.68399	0.352822	7.60722	2.8e-14	1.43e-13	2.75611	2.75939	2.91959	7.8e-07	5.18e-06
evm.model.chr11.545	335.436	-3.94511	0.27729	-14.2274	6.2e-46	1.1e-44	-3.88266	-3.88901	4.14481	5.36e-10	8.19e-09
evm.model.chr11.55	1131.13	1.98668	0.193822	10.25	1.18e-24	1.03e-23	2.01938	2.01977	5.90832	2.64e-08	2.53e-07
evm.model.chr11.553	55.0887	-4.24401	0.864559	-4.90887	9.16e-07	2.66e-06	-4.23672	-4.26611	1.64012	0.000129526	0.000506736
evm.model.chr11.556	74.9071	-2.1016	0.381749	-5.50517	3.69e-08	1.22e-07	-2.04814	-2.05205	2.0413	0.000225674	0.000832429
evm.model.chr11.567	9.22404	-7.14375	1.57108	-4.54703	5.44e-06	1.46e-05	-7.95943	-1.44269e+08	-0.580409	0.00024619	0.000898043
evm.model.chr11.568	8279.44	3.27726	0.170395	19.2333	1.95e-82	7.73e-81	3.55784	3.5582	8.79694	4.53e-15	4.62e-13
evm.model.chr11.57	66.3835	-4.9538	0.476719	-10.3914	2.71e-25	2.43e-24	-4.87247	-4.90069	1.90046	2.05e-07	1.56e-06
evm.model.chr11.574	216.944	2.23122	0.187791	11.8814	1.48e-32	1.74e-31	2.2797	2.28131	3.52986	5.09e-09	5.89e-08
evm.model.chr11.579	311.621	3.05253	0.218549	13.9672	2.47e-44	4.2e-43	3.21365	3.21637	4.05004	1.06e-10	2.05e-09
evm.model.chr11.58	36.541	-7.70134	1.26869	-6.07032	1.28e-09	4.73e-09	-7.40143	-7.79056	1.0977	9.67e-08	8.01e-07
evm.model.chr11.580	207.716	4.8932	0.465725	10.5066	8.05e-26	7.41e-25	4.95834	4.96797	3.45556	2.63e-08	2.53e-07
evm.model.chr11.592	343.345	-2.50178	0.23124	-10.8189	2.8e-27	2.73e-26	-2.45728	-2.45847	4.17427	1.17e-08	1.23e-07
evm.model.chr11.594	1424.48	1.66115	0.0857002	19.3833	1.07e-83	4.3e-82	1.71197	1.71217	6.23973	6.1e-12	1.79e-10
evm.model.chr11.599	21.6201	-2.90821	0.96584	-3.01107	0.00260328	0.00490078	-2.75917	-2.88074	0.298511	0.00353528	0.00949263
evm.model.chr11.61	674.796	2.35902	0.148906	15.8423	1.59e-56	3.7e-55	2.41166	2.41229	5.16401	5.97e-12	1.76e-10
evm.model.chr11.610	454.138	-1.61929	0.180123	-8.98988	2.47e-19	1.71e-18	-1.5833	-1.58367	4.57437	3.69e-06	2.09e-05
evm.model.chr11.612	967.834	-1.74172	0.185959	-9.36615	7.52e-21	5.56e-20	-1.70303	-1.70326	5.66244	4.62e-07	3.25e-06
evm.model.chr11.622	154.59	2.67392	0.287397	9.30391	1.35e-20	9.9e-20	2.69906	2.7008	3.0272	5.54e-07	3.81e-06
evm.model.chr11.625	33.8308	3.44465	0.626259	5.50036	3.79e-08	1.25e-07	3.46631	3.47901	0.853553	0.000206125	0.000768794
evm.model.chr11.629	18.9093	-7.53442	1.33545	-5.64185	1.68e-08	5.73e-08	-8.35195	-1.44269e+08	0.251072	2.46e-05	0.000113367
evm.model.chr11.63	4.25797	-5.73854	1.80404	-3.18093	0.00146801	0.00287079	-6.57404	-1.44269e+08	-1.42945	0.000935462	0.00293431
evm.model.chr11.632	35.0736	-7.74185	1.26248	-6.13228	8.66e-10	3.25e-09	-7.44277	-7.83013	1.05348	8.15e-08	6.89e-07
evm.model.chr11.638	3.29266	-5.4412	2.23794	-2.43135	0.0150429	0.0248553	-6.214	-144269483	-1.6734	0.00933196	0.0224315
evm.model.chr11.639	264.137	-1.82103	0.19376	-9.39836	5.54e-21	4.11e-20	-1.78444	-1.78556	3.8069	1.3e-06	8.2e-06
evm.model.chr11.64	46.1742	4.60565	1.23347	3.73388	0.00018855	0.000419696	4.42635	4.64803	1.33883	0.00175861	0.00514452
evm.model.chr11.641	1575.82	3.54097	0.191605	18.4806	2.96e-76	1.06e-74	3.59129	3.59318	6.40072	4.22e-13	1.83e-11
evm.model.chr11.647	1033.22	2.35252	0.183002	12.8551	8.05e-38	1.12e-36	2.42654	2.42713	5.77937	2.04e-10	3.58e-09
evm.model.chr11.650	266.795	-2.13951	0.200188	-10.6875	1.16e-26	1.11e-25	-2.09233	-2.09349	3.81803	4.19e-08	3.81e-07
evm.model.chr11.652	201.564	1.69718	0.448784	3.78172	0.000155746	0.00035069	1.74142	1.76468	3.42395	0.00140341	0.00421088
evm.model.chr11.654	2986.68	3.11899	0.202177	15.4271	1.08e-53	2.36e-52	3.21745	3.21801	7.31919	6.41e-11	1.33e-09
evm.model.chr11.655	6.37821	4.92277	2.07035	2.37775	0.0174187	0.0284893	5.14713	1.44269e+08	-1.29985	0.0206284	0.0452806
evm.model.chr11.671	32.6203	-2.2908	0.581885	-3.93685	8.26e-05	0.000192772	-2.21367	-2.22411	0.934007	0.00479897	0.0124262
evm.model.chr11.673	5.55743	-6.90704	1.91466	-3.60745	0.000309216	0.000668839	-7.714	-1.44269e+08	-1.14035	0.000710875	0.00230338
evm.model.chr11.678	7.19687	-7.04853	1.53589	-4.5892	4.45e-06	1.2e-05	-7.8667	-1.44269e+08	-0.831646	0.000121438	0.00047908
evm.model.chr11.682	27.108	-1.5702	0.448892	-3.49795	0.000468853	0.000989262	-1.50328	-1.50938	0.680803	0.0225831	0.0490266
evm.model.chr11.694	1059.1	-2.08308	0.114391	-18.2101	4.29e-74	1.46e-72	-2.04044	-2.04074	5.79271	3.69e-11	8.18e-10
evm.model.chr11.699	3102.79	-2.79022	0.181418	-15.3801	2.23e-53	4.87e-52	-2.60488	-2.60499	7.32325	2.88e-10	4.77e-09
evm.model.chr11.70	159.521	-2.53086	0.38371	-6.59575	4.23e-11	1.75e-10	-2.46863	-2.4714	3.09427	1.31e-05	6.47e-05
evm.model.chr11.71	42.6042	-3.06439	0.961462	-3.18722	0.00143647	0.00281175	-2.99953	-3.01529	1.28864	0.0058607	0.0148312
evm.model.chr11.72	40.4943	-1.99324	0.573752	-3.47403	0.000512695	0.00107469	-1.77143	-1.77699	1.21864	0.0161162	0.0362882
evm.model.chr11.726	519.985	4.15148	0.279683	14.8435	7.66e-50	1.52e-48	4.15664	4.16018	4.78651	3.05e-11	6.95e-10
evm.model.chr11.746	9022.57	2.86804	0.135263	21.2035	8.87e-100	4.6e-98	2.91923	2.91932	8.91101	1.13e-13	6.04e-12
evm.model.chr11.750	1503.66	1.61574	0.120538	13.4044	5.7e-41	8.79e-40	1.67327	1.67352	6.31795	1.32e-09	1.8e-08
evm.model.chr11.761	2795.39	1.73113	0.142034	12.1882	3.59e-34	4.48e-33	1.7774	1.77748	7.20859	6.01e-09	6.8e-08
evm.model.chr11.762	704.111	2.23961	0.160788	13.9289	4.23e-44	7.13e-43	2.26782	2.26849	5.22601	5.63e-11	1.19e-09
evm.model.chr11.765	15146.2	12.9802	0.751413	17.2744	7.33e-67	2.15e-65	12.8364	13.0134	9.6656	6.73e-16	9.84e-14
evm.model.chr11.773	2720.74	2.59158	0.201623	12.8536	8.21e-38	1.14e-36	2.6471	2.64731	7.18101	1.49e-09	2.01e-08
evm.model.chr11.787	125.249	1.53443	0.249703	6.14503	7.99e-10	3.01e-09	1.55822	1.56003	2.72811	9.89e-05	0.000397394
evm.model.chr11.791	21.4915	-4.31697	0.818462	-5.27449	1.33e-07	4.19e-07	-4.20241	-4.26117	0.419621	0.00025316	0.000920747
evm.model.chr11.796	1884.75	1.52798	0.112079	13.633	2.55e-42	4.08e-41	1.71937	1.71951	6.63846	5.14e-10	7.91e-09
evm.model.chr11.807	1283	3.32824	0.163491	20.3573	4e-92	1.82e-90	3.35881	3.35928	6.09014	8.06e-14	4.68e-12
evm.model.chr11.814	7.61349	-5.56482	1.49237	-3.72884	0.000192367	0.000427689	-6.38398	-1.44269e+08	-0.94078	0.00172276	0.0050569
evm.model.chr11.831	4.71105	-5.83738	1.69935	-3.43506	0.000592415	0.00122831	-6.6325	-1.44269e+08	-1.39543	0.00145547	0.00435186
evm.model.chr11.84	51.3276	-9.75914	1.21446	-8.03578	9.3e-16	5.21e-15	-10.5841	-1.44269e+08	1.56909	3.69e-08	3.41e-07
evm.model.chr11.844	2892.7	1.9331	0.0800013	24.1633	5.41e-129	4.16e-127	1.96649	1.96663	7.26462	8.52e-14	4.88e-12
evm.model.chr11.845	161.091	-5.50877	0.355201	-15.5089	3.02e-54	6.72e-53	-5.45674	-5.47225	3.11234	1.67e-10	3.02e-09
evm.model.chr11.86	5.18355	-5.50524	1.8553	-2.9673	0.00300427	0.00560347	-6.36128	-1.44269e+08	-1.31799	0.00475508	0.0123271
evm.model.chr11.861	1871.52	-1.75224	0.0968676	-18.0891	3.89e-73	1.3e-71	-1.72067	-1.72077	6.60314	2.31e-11	5.46e-10
evm.model.chr11.871	2854.81	1.93052	0.133513	14.4594	2.19e-47	4.04e-46	1.97704	1.9772	7.24585	2.54e-10	4.29e-09
evm.model.chr11.872	234.004	-1.84976	0.211387	-8.75058	2.12e-18	1.39e-17	-1.81154	-1.8123	3.63228	3.16e-06	1.81e-05
evm.model.chr11.873	23.0841	-4.38715	0.781628	-5.61284	1.99e-08	6.74e-08	-4.26422	-4.32409	0.497087	7.39e-05	0.000304936
evm.model.chr11.878	17.8787	-8.9207	3.13834	-2.84249	0.00447624	0.0081099	-9.73332	-1.44269e+08	0.233775	5.09e-05	0.000218629
evm.model.chr11.879	44.3141	-2.11214	0.620049	-3.40641	0.000658244	0.00135522	-2.04256	-2.04928	1.33786	0.00750258	0.018468
evm.model.chr11.88	3.12663	-5.38992	1.89505	-2.84421	0.00445211	0.00806828	-6.22816	-144269483	-1.73266	0.00271474	0.00752997
evm.model.chr11.888	191.219	-5.70527	0.386794	-14.7501	3.07e-49	5.97e-48	-5.63848	-5.65199	3.35302	8.76e-11	1.72e-09
evm.model.chr11.89	37.0204	-5.48386	0.812527	-6.74914	1.49e-11	6.34e-11	-5.43336	-5.49373	1.12378	1.44e-05	7.05e-05
evm.model.chr11.896	7.57806	3.69662	1.34373	2.75101	0.00594124	0.0105556	3.44218	3.74633	-1.07941	0.00839804	0.0204252
evm.model.chr11.902	28.7319	3.03271	0.650638	4.66114	3.14e-06	8.66e-06	3.03993	3.06944	0.571211	0.00082452	0.00262213
evm.model.chr11.904	123.36	2.75558	0.363527	7.58014	3.45e-14	1.75e-13	2.78301	2.79348	2.69851	6.48e-07	4.38e-06
evm.model.chr11.908	7.56173	-4.3307	1.39872	-3.09619	0.00196028	0.00376242	-5.19101	-144269482	-1.06454	0.00289211	0.00794605
evm.model.chr11.91	210.317	2.11599	0.3037	6.96738	3.23e-12	1.44e-11	2.17296	2.17455	3.48211	4.25e-06	2.37e-05
evm.model.chr11.915	137.316	-2.93981	0.29635	-9.92006	3.41e-23	2.79e-22	-2.92203	-2.92529	2.89206	3.54e-08	3.29e-07
evm.model.chr11.918	1536.17	2.3801	0.0961618	24.751	3.02e-135	2.51e-133	2.40344	2.40379	6.35244	1.78e-14	1.39e-12
evm.model.chr11.920	1108.1	-9.40825	0.416068	-22.6123	3.28e-113	2.05e-111	-9.3488	-9.38275	5.83962	1.08e-14	9.63e-13
evm.model.chr11.923	3560.54	1.60532	0.228277	7.03235	2.03e-12	9.18e-12	1.6279	1.62796	7.56141	3.14e-05	0.000141813
evm.model.chr11.93	20199.2	1.66607	0.0646427	25.7735	1.76e-146	1.8e-144	1.718	1.71801	10.0634	3.78e-13	1.68e-11
evm.model.chr11.945	222.048	-4.34418	0.236751	-18.3492	3.35e-75	1.17e-73	-4.31203	-4.31926	3.5609	5e-12	1.51e-10
evm.model.chr11.960	31.6496	-2.37986	0.79415	-2.99674	0.00272882	0.0051246	-2.29409	-2.30576	0.882255	0.0167331	0.0375227
evm.model.chr11.968	1334.13	1.59881	0.116497	13.724	7.29e-43	1.19e-41	1.68714	1.68728	6.14047	2.45e-10	4.15e-09
evm.model.chr11.977	18.6139	2.15838	0.779301	2.76964	0.00561191	0.0100132	2.31247	2.33077	0.0723474	0.0136869	0.0314635
evm.model.chr11.98	187.93	-1.60329	0.185389	-8.64825	5.23e-18	3.34e-17	-1.55108	-1.55223	3.32236	5.77e-06	3.11e-05
evm.model.chr11.999	1068.16	-6.52961	0.257229	-25.3844	3.75e-142	3.45e-140	-6.47646	-6.48392	5.78895	3.15e-13	1.44e-11
evm.model.chr12.1021	52.0948	-6.24843	0.794735	-7.86228	3.77e-15	2.04e-14	-6.13095	-6.20239	1.58373	7.96e-07	5.28e-06
evm.model.chr12.1044	42.4536	-2.70596	0.76331	-3.54503	0.000392564	0.000837118	-2.54284	-2.55406	1.27541	0.00563173	0.0143326
evm.model.chr12.1050	6742.22	-3.77609	0.224096	-16.8504	1.04e-63	2.89e-62	-3.66773	-3.66791	8.44787	1.99e-10	3.52e-09
evm.model.chr12.1052	403.072	-10.7629	1.03168	-10.4324	1.76e-25	1.6e-24	-10.5254	-10.7335	4.39867	5.27e-13	2.18e-11
evm.model.chr12.1053	212.061	-5.07674	0.49634	-10.2284	1.48e-24	1.29e-23	-5.06162	-5.07033	3.49753	3.08e-08	2.9e-07
evm.model.chr12.1054	448.449	-5.1795	0.650743	-7.95936	1.73e-15	9.52e-15	-5.05452	-5.05934	4.55396	1.21e-08	1.27e-07
evm.model.chr12.1056	444.689	6.47976	0.92155	7.03137	2.05e-12	9.23e-12	6.46758	6.49975	4.55681	2.77e-05	0.000126715
evm.model.chr12.1061	29.3478	-2.76513	1.02499	-2.6977	0.00698194	0.0122416	-2.69373	-2.70255	0.838879	0.0103829	0.0245983
evm.model.chr12.1074	17.1455	-2.29314	0.658054	-3.48473	0.00049264	0.00103588	-2.24442	-2.26815	0.0329003	0.00723803	0.0179083
evm.model.chr12.1077	20.8649	-3.27492	0.91453	-3.58098	0.000342304	0.000736201	-3.21733	-3.24089	0.344176	0.00385393	0.0102438
evm.model.chr12.1098	204.146	-1.85415	0.23174	-8.00098	1.23e-15	6.86e-15	-1.8059	-1.80743	3.44205	5.16e-06	2.82e-05
evm.model.chr12.1103	17.1115	-6.08415	1.22228	-4.97769	6.43e-07	1.9e-06	-5.838	-6.04361	0.109007	4.58e-05	0.000199361
evm.model.chr12.1107	372.604	2.16221	0.21827	9.90611	3.92e-23	3.2e-22	2.20505	2.20615	4.30376	4.84e-08	4.32e-07
evm.model.chr12.1110	49.4022	6.81391	2.90434	2.34611	0.0189705	0.0307639	6.98746	1.44269e+08	1.4291	0.002487	0.00698447
evm.model.chr12.1116	46.3912	-1.99432	0.593634	-3.35951	0.000780813	0.00159027	-1.94044	-1.94638	1.40641	0.00918086	0.0221115
evm.model.chr12.1119	900.142	1.61487	0.162506	9.9373	2.86e-23	2.35e-22	1.69236	1.69262	5.57687	4.93e-08	4.39e-07
evm.model.chr12.1123	126.813	-6.17042	0.504006	-12.2428	1.84e-34	2.32e-33	-6.10584	-6.13902	2.7807	1.35e-09	1.84e-08
evm.model.chr12.1126	64.1998	4.44783	1.90783	2.33135	0.0197347	0.0319161	4.28494	4.42034	1.79522	0.00328827	0.00890444
evm.model.chr12.119	211.908	-3.679	0.470211	-7.82414	5.11e-15	2.74e-14	-3.60535	-3.60828	3.49619	6.74e-07	4.54e-06
evm.model.chr12.121	18371.2	6.98704	1.09539	6.37862	1.79e-10	7.07e-10	7.07473	7.07633	9.92004	0.000509912	0.00170538
evm.model.chr12.1243	182.096	-1.88613	0.282588	-6.6745	2.48e-11	1.04e-10	-1.8129	-1.81443	3.27892	2.56e-05	0.000117404
evm.model.chr12.1256	6037.41	1.99655	0.0754895	26.4481	3.84e-154	4.23e-152	2.02737	2.02743	8.32697	3.14e-14	2.2e-12
evm.model.chr12.1274	7.99031	-3.4371	1.26505	-2.71696	0.00658839	0.0116145	-3.42826	-3.48464	-0.760288	0.0100273	0.0238532
evm.model.chr12.1277	147.474	-1.96903	0.265749	-7.40936	1.27e-13	6.22e-13	-1.91788	-1.91961	2.97647	8.71e-06	4.48e-05
evm.model.chr12.1280	5.80277	-5.01023	1.70928	-2.93119	0.00337661	0.00625035	-5.81789	-1.44269e+08	-1.28489	0.00746207	0.0183957
evm.model.chr12.1312	482.978	-2.94863	0.199795	-14.7583	2.72e-49	5.3e-48	-2.91333	-2.91413	4.65909	1.08e-10	2.08e-09
evm.model.chr12.1379	3982.23	-4.02559	0.131924	-30.5145	1.67e-204	3.26e-202	-3.98803	-3.98833	7.68539	6.33e-16	9.55e-14
evm.model.chr12.1413	7.79378	-5.14001	1.48834	-3.45352	0.000553329	0.00115186	-5.9849	-1.44269e+08	-0.855314	0.00176876	0.00517039
evm.model.chr12.1416	241.104	2.20232	0.277284	7.94248	1.98e-15	1.09e-14	2.23644	2.23769	3.67467	1.04e-06	6.72e-06
evm.model.chr12.1444	148.21	3.17877	0.499773	6.36044	2.01e-10	7.93e-10	3.21121	3.22154	2.97807	1.87e-05	8.88e-05
evm.model.chr12.1446	47.9844	-9.12284	1.22485	-7.44812	9.47e-14	4.7e-13	-9.91338	-1.44269e+08	1.46841	6.4e-08	5.53e-07
evm.model.chr12.146	169.888	-2.12453	0.235739	-9.01222	2.02e-19	1.4e-18	-2.08779	-2.08909	3.18468	4.2e-07	2.98e-06
evm.model.chr12.147	412.395	3.45671	0.927746	3.72592	0.000194605	0.000432389	3.46469	3.46705	4.44621	1.2e-05	5.97e-05
evm.model.chr12.150	8.81194	-4.35828	1.49133	-2.92242	0.00347325	0.00640929	-4.08801	-4.28559	-0.692272	0.00974013	0.0232625
evm.model.chr12.152	1182.7	-4.68843	0.134659	-34.8172	1.34e-265	4.89e-263	-4.63408	-4.63554	5.93494	1.28e-17	4.51e-15
evm.model.chr12.1525	12.5798	-3.6707	1.28155	-2.86426	0.0041799	0.00761342	-3.51796	-3.59657	-0.30859	0.0129032	0.0298529
evm.model.chr12.1534	130.127	1.53913	0.391689	3.92947	8.51e-05	0.000198475	1.60084	1.6025	2.79923	0.00187375	0.00543546
evm.model.chr12.1556	29.5097	2.43716	0.704179	3.46099	0.000538186	0.00112315	2.4514	2.47157	0.708966	0.00469749	0.0121955
evm.model.chr12.156	335.167	-1.67015	0.176067	-9.48588	2.4e-21	1.81e-20	-1.64368	-1.64431	4.14427	7.59e-07	5.06e-06
evm.model.chr12.1563	120.61	1.95872	0.181711	10.7793	4.31e-27	4.17e-26	2.0015	2.00361	2.68125	1.33e-07	1.06e-06
evm.model.chr12.1564	375.019	2.98376	0.171725	17.3752	1.27e-67	3.82e-66	3.00168	3.00329	4.31218	1.45e-12	5.1e-11
evm.model.chr12.1583	16.2502	2.52091	0.738472	3.41369	0.0006409	0.00132222	2.52141	2.5362	-0.141304	0.00903372	0.0217995
evm.model.chr12.160	10.9396	-6.60954	1.35572	-4.87528	1.09e-06	3.14e-06	-7.43408	-1.44269e+08	-0.444107	7.15e-05	0.000296093
evm.model.chr12.164	12.8889	-4.1619	1.07235	-3.8811	0.000103985	0.000239821	-4.00343	-4.13504	-0.265771	0.00196568	0.00567547
evm.model.chr12.1651	73.3182	-1.57994	0.342297	-4.6157	3.92e-06	1.07e-05	-1.57279	-1.57408	2.01974	0.0016096	0.00476724
evm.model.chr12.1676	53.2301	-3.38566	0.435427	-7.7755	7.51e-15	4e-14	-3.32612	-3.34072	1.57622	1.38e-05	6.77e-05
evm.model.chr12.1682	14.2877	-3.70518	0.850145	-4.35829	1.31e-05	3.37e-05	-3.59913	-3.64952	-0.0957689	0.00195409	0.0056453
evm.model.chr12.1691	16.3132	-5.10597	1.1876	-4.2994	1.71e-05	4.34e-05	-4.91538	-5.01986	0.0699232	0.000536987	0.00178715
evm.model.chr12.1706	207.07	-1.63081	0.351313	-4.64203	3.45e-06	9.46e-06	-1.58422	-1.58524	3.46063	0.000963014	0.00300831
evm.model.chr12.1714	950.154	-5.39208	0.457023	-11.7983	3.98e-32	4.64e-31	-5.30681	-5.30985	5.6194	4.64e-10	7.24e-09
evm.model.chr12.172	45.873	1.54291	0.389285	3.96345	7.39e-05	0.000173629	1.62469	1.62761	1.31152	0.00353883	0.00949957
evm.model.chr12.1727	208.032	2.28952	1.0244	2.23499	0.0254181	0.0402816	2.34414	2.34527	3.45218	0.0013329	0.00402313
evm.model.chr12.1739	53.3435	-2.40438	0.408254	-5.88943	3.88e-09	1.39e-08	-2.3559	-2.36172	1.58404	7.71e-05	0.000316546
evm.model.chr12.174	2.27588	-4.95186	2.10944	-2.34748	0.0189007	0.0306651	-5.78396	-1.44269e+08	-2.08424	0.0111842	0.0262574
evm.model.chr12.1744	25.0608	-3.70945	1.36937	-2.70887	0.00675125	0.0118711	-4.57861	-1.44269e+08	0.514715	0.0182399	0.0405379
evm.model.chr12.1749	120.133	-2.76291	0.465927	-5.92993	3.03e-09	1.09e-08	-2.72654	-2.73068	2.69858	3.93e-05	0.000173792
evm.model.chr12.175	104.976	-1.56754	0.244664	-6.4069	1.49e-10	5.9e-10	-1.5451	-1.54656	2.51446	0.000185703	0.000699762
evm.model.chr12.1763	208.407	1.76866	0.254384	6.95273	3.58e-12	1.59e-11	1.81384	1.81557	3.46202	6.09e-06	3.26e-05
evm.model.chr12.1771	27.5332	-2.8388	0.649469	-4.37095	1.24e-05	3.19e-05	-2.74839	-2.77285	0.676553	0.00237137	0.0066884
evm.model.chr12.1776	2877.57	-1.63937	0.103176	-15.8891	7.54e-57	1.77e-55	-1.56699	-1.56706	7.22852	1.86e-09	2.44e-08
evm.model.chr12.1777	39.1089	-1.92585	0.544472	-3.53709	0.000404566	0.000861037	-1.90071	-1.90451	1.17469	0.00877093	0.0212302
evm.model.chr12.1779	56.8896	-3.09411	0.713372	-4.3373	1.44e-05	3.68e-05	-3.01098	-3.01785	1.68767	0.000618998	0.00203269
evm.model.chr12.1780	2633.47	6.44834	0.228468	28.2242	2.95e-175	4.26e-173	6.4776	6.48191	7.13416	1.73e-15	2.09e-13
evm.model.chr12.1790	2462.83	6.16825	0.1746	35.3279	2.19e-273	8.6e-271	6.2203	6.2247	7.03837	1.18e-18	9.55e-16
evm.model.chr12.1793	86.6864	-1.87602	0.301035	-6.23192	4.61e-10	1.77e-09	-1.83119	-1.83507	2.23795	6.74e-05	0.000280789
evm.model.chr12.180	765.304	2.25116	0.116397	19.3404	2.46e-83	9.83e-82	2.29572	2.29623	5.34363	8.25e-13	3.13e-11
evm.model.chr12.1819	77.3663	-1.73775	0.356637	-4.87262	1.1e-06	3.17e-06	-1.70231	-1.70386	2.10049	0.000951254	0.00297959
evm.model.chr12.1830	18.1499	-3.29421	1.08451	-3.03751	0.00238543	0.00451394	-3.265	-3.29201	0.206787	0.00721088	0.0178501
evm.model.chr12.1850	6.65373	-5.19078	1.68466	-3.08121	0.00206161	0.00393911	-4.88362	-5.26543	-0.999766	0.00372033	0.00993681
evm.model.chr12.1851	64.8	-4.03352	0.844006	-4.77902	1.76e-06	4.98e-06	-3.94837	-3.97407	1.8578	0.000267842	0.000966846
evm.model.chr12.187	5.8546	-6.69346	1.7247	-3.88093	0.000104057	0.000239959	-7.49622	-1.44269e+08	-1.07829	0.000391311	0.0013447
evm.model.chr12.1905	49.2608	-4.13368	1.40917	-2.93341	0.00335261	0.00620979	-5.02347	-1.44269e+08	1.48768	0.0178001	0.0396721
evm.model.chr12.1922	30.3466	-2.2822	0.639513	-3.56865	0.000358828	0.000769118	-2.21633	-2.23337	0.804587	0.00696824	0.0173102
evm.model.chr12.1959	30.9901	-2.33639	0.49965	-4.67605	2.92e-06	8.08e-06	-2.27817	-2.29565	0.830896	0.00101659	0.00315888
evm.model.chr12.1966	36.4736	-2.66457	0.736196	-3.61937	0.000295319	0.000640776	-2.57831	-2.58827	1.05433	0.00384647	0.0102267
evm.model.chr12.1976	1425.83	2.89503	0.145324	19.9212	2.67e-88	1.16e-86	2.9282	2.92881	6.24923	3.17e-13	1.44e-11
evm.model.chr12.203	32.3969	-3.99004	0.685684	-5.81906	5.92e-09	2.09e-08	-3.8901	-3.92382	0.9525	3.97e-05	0.000175359
evm.model.chr12.2042	8.72303	-2.9801	1.02479	-2.90802	0.00363729	0.00668887	-2.88731	-2.92726	-0.692863	0.0118583	0.0276754
evm.model.chr12.205	10.7054	-6.09937	1.44753	-4.21363	2.51e-05	6.24e-05	-6.89764	-1.44269e+08	-0.532251	0.000763352	0.00245369
evm.model.chr12.2069	1662.81	-1.59332	0.174341	-9.13914	6.3e-20	4.46e-19	-1.53863	-1.53873	6.44137	9.85e-07	6.38e-06
evm.model.chr12.2070	42.2905	-3.10534	0.567469	-5.47226	4.44e-08	1.46e-07	-2.99442	-3.00895	1.27269	0.000312325	0.00110263
evm.model.chr12.2074	4.86129	-6.15003	1.78973	-3.43628	0.000589755	0.00122328	-6.96284	-1.44269e+08	-1.31906	0.000739764	0.00238621
evm.model.chr12.2082	169.423	-3.97489	0.389945	-10.1935	2.12e-24	1.83e-23	-3.85483	-3.8605	3.18259	3.06e-08	2.88e-07
evm.model.chr12.2093	289.26	-2.88843	0.330847	-8.73041	2.54e-18	1.65e-17	-2.83125	-2.83319	3.93223	3.19e-07	2.32e-06
evm.model.chr12.2094	42.7041	-2.98139	0.546552	-5.4549	4.9e-08	1.6e-07	-2.87248	-2.8853	1.27672	0.000371954	0.00128624
evm.model.chr12.2096	135.526	-2.11354	0.449513	-4.70184	2.58e-06	7.17e-06	-2.05735	-2.06064	2.86266	0.000588635	0.00193976
evm.model.chr12.2099	2041.3	-1.59391	0.102281	-15.5835	9.42e-55	2.11e-53	-1.5539	-1.55399	6.72977	5.28e-10	8.09e-09
evm.model.chr12.2100	284.901	-2.52029	0.248929	-10.1245	4.3e-24	3.66e-23	-2.47843	-2.47948	3.91038	9.82e-08	8.12e-07
evm.model.chr12.2106	19.3164	-5.49353	0.906502	-6.06014	1.36e-09	5.03e-09	-5.35285	-5.46024	0.312562	3.39e-05	0.000152088
evm.model.chr12.2109	44.2922	2.35261	0.417444	5.63575	1.74e-08	5.93e-08	2.47913	2.49324	1.26158	6.44e-05	0.000269687
evm.model.chr12.211	57.9747	-3.57093	0.771948	-4.62587	3.73e-06	1.02e-05	-3.50445	-3.52081	1.70716	0.000263978	0.000954641
evm.model.chr12.212	2.38139	-4.77346	1.92592	-2.47853	0.0131924	0.0220162	-4.55045	-4.95305	-1.97303	0.00270623	0.00750849
evm.model.chr12.2128	647.621	1.58552	0.157529	10.0649	7.89e-24	6.65e-23	1.62379	1.62423	5.10141	5.42e-08	4.77e-07
evm.model.chr12.2137	11.5207	-4.47199	1.36825	-3.26841	0.00108154	0.00215758	-5.30777	-1.44269e+08	-0.437455	0.00232629	0.0065791
evm.model.chr12.2138	59.9312	-5.57172	0.727992	-7.65355	1.96e-14	1.01e-13	-5.46539	-5.55068	1.75827	9.67e-08	8.01e-07
evm.model.chr12.2156	400.47	-3.76185	0.184224	-20.42	1.11e-92	5.11e-91	-3.73769	-3.74152	4.40019	3.12e-14	2.19e-12
evm.model.chr12.2159	25.5319	-1.76921	0.509493	-3.47248	0.000515667	0.00108027	-1.75242	-1.7581	0.629809	0.0151169	0.0343148
evm.model.chr12.2161	43.2643	-2.27309	0.535718	-4.24307	2.2e-05	5.51e-05	-2.18109	-2.19123	1.2688	0.00176963	0.00517218
evm.model.chr12.2162	321.218	1.96999	0.193034	10.2054	1.88e-24	1.62e-23	2.01166	2.01287	4.09265	3.58e-08	3.31e-07
evm.model.chr12.2166	114.561	1.78639	0.26215	6.81436	9.47e-12	4.09e-11	1.93893	1.94136	2.60011	1.37e-05	6.7e-05
evm.model.chr12.2169	373.823	-1.55841	0.16143	-9.65382	4.74e-22	3.68e-21	-1.52431	-1.52487	4.2993	8.56e-07	5.65e-06
evm.model.chr12.2176	276.377	-1.66411	0.280264	-5.93764	2.89e-09	1.04e-08	-1.62606	-1.62678	3.87192	8.7e-05	0.00035396
evm.model.chr12.2196	38.4839	-3.04506	0.986897	-3.08549	0.0020322	0.00388935	-2.95872	-2.96773	1.17782	0.00454217	0.0118471
evm.model.chr12.2208	59.0131	1.78131	0.472367	3.77103	0.000162576	0.000365082	1.8083	1.8129	1.64995	0.00313221	0.0085239
evm.model.chr12.2215	178.866	-2.41073	0.22748	-10.5976	3.06e-26	2.87e-25	-2.35948	-2.36195	3.25567	1.31e-07	1.05e-06
evm.model.chr12.2222	43.6474	-5.22251	0.954427	-5.47187	4.45e-08	1.46e-07	-5.11404	-5.16706	1.33669	5.57e-05	0.000236569
evm.model.chr12.2225	2223.62	-3.72192	0.17645	-21.0934	9.15e-99	4.65e-97	-3.60344	-3.60465	6.87575	6.1e-14	3.78e-12
evm.model.chr12.2226	364.784	-2.75774	0.214852	-12.8355	1.04e-37	1.44e-36	-2.71846	-2.72037	4.26922	6.32e-10	9.45e-09
evm.model.chr12.2236	43.7204	-2.51321	0.541711	-4.63939	3.49e-06	9.57e-06	-2.43354	-2.44392	1.29041	0.000966177	0.00301772
evm.model.chr12.2239	16.9536	-6.20999	1.17432	-5.28816	1.24e-07	3.9e-07	-5.94499	-6.14969	0.131323	1.69e-05	8.13e-05
evm.model.chr12.2251	20.0684	-2.72197	0.897913	-3.03144	0.00243387	0.00459849	-2.64113	-2.66373	0.279059	0.012653	0.0293464
evm.model.chr12.2254	308.956	2.63162	0.259994	10.1218	4.42e-24	3.76e-23	2.6709	2.67192	4.02697	1.88e-08	1.88e-07
evm.model.chr12.2256	124.271	-1.72407	0.34524	-4.99382	5.92e-07	1.75e-06	-1.67074	-1.67207	2.74519	0.000522032	0.00174178
evm.model.chr12.2278	1365.07	-2.04042	0.126113	-16.1793	7.06e-59	1.73e-57	-2.00104	-2.00122	6.15043	7.64e-11	1.54e-09
evm.model.chr12.2280	26.8125	-2.67134	0.600735	-4.44678	8.72e-06	2.28e-05	-2.61385	-2.63096	0.666856	0.00251085	0.00703757
evm.model.chr12.2287	15.7618	-8.02895	1.28787	-6.23428	4.54e-10	1.74e-09	-8.8478	-1.44269e+08	0.0440503	2.54e-06	1.49e-05
evm.model.chr12.236	165.202	-1.90397	0.201197	-9.46322	2.99e-21	2.24e-20	-1.86775	-1.86945	3.1425	3.36e-07	2.43e-06
evm.model.chr12.237	17.8197	-2.72424	0.925638	-2.9431	0.00324945	0.00603428	-2.57553	-2.60453	0.119548	0.0184489	0.0409701
evm.model.chr12.243	254.63	-2.47495	0.164847	-15.0136	5.98e-51	1.23e-49	-2.48651	-2.48839	3.75439	7.75e-10	1.13e-08
evm.model.chr12.248	8.62453	-4.36665	1.55939	-2.80024	0.00510649	0.0091767	-3.99897	-4.36381	-0.842618	0.0129406	0.0299255
evm.model.chr12.249	58.68	-1.78851	0.586058	-3.05176	0.00227502	0.00431795	-1.72153	-1.72497	1.71533	0.0159409	0.0359749
evm.model.chr12.25	31.6965	-8.91232	1.25424	-7.10574	1.2e-12	5.49e-12	-9.72824	-1.44269e+08	0.909571	4.01e-08	3.68e-07
evm.model.chr12.258	130.641	-4.89727	0.584926	-8.37247	5.64e-17	3.39e-16	-4.80106	-4.81376	2.82627	6.29e-07	4.27e-06
evm.model.chr12.272	304.993	-2.24736	0.203234	-11.058	2.01e-28	2.03e-27	-2.19189	-2.19281	4.00638	3.44e-08	3.2e-07
evm.model.chr12.277	460.853	-8.91427	0.600112	-14.8543	6.52e-50	1.3e-48	-8.80619	-8.87875	4.58678	1.53e-13	7.84e-12
evm.model.chr12.28	128.176	1.84678	0.333338	5.54026	3.02e-08	1.01e-07	1.84134	1.84426	2.76658	0.000125211	0.000491512
evm.model.chr12.280	46.8104	-4.08488	0.497935	-8.20364	2.33e-16	1.35e-15	-4.03227	-4.05577	1.42704	1.01e-05	5.11e-05
evm.model.chr12.283	3645.45	3.79719	0.202673	18.7356	2.54e-78	9.43e-77	3.83417	3.83463	7.60606	4.02e-12	1.24e-10
evm.model.chr12.29	1203.07	-6.57838	0.727443	-9.04315	1.52e-19	1.06e-18	-6.50061	-6.50593	5.95695	2.59e-09	3.26e-08
evm.model.chr12.293	18.1407	-2.35674	0.73492	-3.20679	0.00134224	0.00263911	-2.27465	-2.30379	0.0927098	0.0168843	0.0378316
evm.model.chr12.299	584.998	-3.89356	0.152717	-25.4952	2.23e-143	2.08e-141	-3.84311	-3.84505	4.93207	4.21e-14	2.8e-12
evm.model.chr12.303	59.404	-2.13602	0.559737	-3.81611	0.000135575	0.0003078	-2.08987	-2.09509	1.72677	0.00511617	0.0131493
evm.model.chr12.304	6.60591	-4.85414	1.91706	-2.53208	0.0113388	0.0191625	-5.709	-1.44269e+08	-0.989994	0.0116191	0.0271751
evm.model.chr12.308	9.29899	-7.38883	1.48764	-4.9668	6.81e-07	2e-06	-8.20507	-144269485	-0.559751	8.66e-05	0.000352535
evm.model.chr12.314	43.0141	-7.58805	1.09446	-6.93311	4.12e-12	1.82e-11	-7.34592	-7.55441	1.33254	1.21e-07	9.79e-07
evm.model.chr12.317	498.112	-1.85873	0.182533	-10.183	2.36e-24	2.03e-23	-1.81168	-1.81212	4.70867	1.15e-07	9.38e-07
evm.model.chr12.331	17.8329	2.8729	0.720373	3.98808	6.66e-05	0.000157622	2.87613	2.90928	5.03e-05	0.00234052	0.00661367
evm.model.chr12.34	179.642	3.24704	1.44147	2.25259	0.0242847	0.0386296	3.38255	3.38837	3.24524	0.0157197	0.0355449
evm.model.chr12.348	82.3103	-9.36262	1.20673	-7.75865	8.58e-15	4.55e-14	-10.1853	-144269487	2.17938	7.17e-10	1.05e-08
evm.model.chr12.35	1547.25	2.86734	0.26175	10.9545	6.32e-28	6.3e-27	2.90606	2.90637	6.36039	5.18e-08	4.58e-07
evm.model.chr12.351	184.815	1.57683	0.226431	6.96387	3.31e-12	1.47e-11	1.78851	1.78999	3.29077	2.88e-06	1.67e-05
evm.model.chr12.359	55.8076	-4.30353	0.596225	-7.21795	5.28e-13	2.48e-12	-4.23431	-4.26477	1.64233	9.37e-06	4.77e-05
evm.model.chr12.363	49.5431	-2.60941	0.359012	-7.26831	3.64e-13	1.73e-12	-2.55313	-2.5599	1.50663	5.56e-05	0.000236509
evm.model.chr12.365	653.374	-2.88469	0.610839	-4.72249	2.33e-06	6.51e-06	-2.8517	-2.85241	5.08506	1.8e-05	8.57e-05
evm.model.chr12.373	263.574	-7.43939	0.437938	-16.9873	1.02e-64	2.87e-63	-7.35098	-7.3874	3.80143	8.89e-12	2.42e-10
evm.model.chr12.374	370.425	-4.01846	0.362628	-11.0815	1.54e-28	1.58e-27	-3.97303	-3.97896	4.27976	1.05e-08	1.12e-07
evm.model.chr12.375	272.81	-3.2096	0.307602	-10.4343	1.73e-25	1.57e-24	-3.18191	-3.18409	3.84947	1.42e-08	1.47e-07
evm.model.chr12.376	147.092	-4.2031	0.427604	-9.82942	8.41e-23	6.74e-22	-4.12613	-4.13553	2.98455	1.86e-07	1.43e-06
evm.model.chr12.379	2973.55	2.72852	0.173116	15.7612	5.75e-56	1.32e-54	2.85288	2.85308	7.30383	1.81e-11	4.44e-10
evm.model.chr12.383	143.766	2.13636	0.320114	6.67374	2.49e-11	1.05e-10	2.20904	2.21104	2.9363	7.6e-06	3.97e-05
evm.model.chr12.384	2585.44	1.54287	0.168363	9.16396	5e-20	3.56e-19	1.54573	1.54587	7.10566	3.55e-07	2.55e-06
evm.model.chr12.385	263.851	-5.44977	0.367151	-14.8434	7.68e-50	1.52e-48	-5.40881	-5.41794	3.80223	3.39e-11	7.61e-10
evm.model.chr12.387	429.458	-3.10011	0.187564	-16.5283	2.29e-61	6.06e-60	-3.04083	-3.04214	4.49071	3.18e-09	3.91e-08
evm.model.chr12.389	34.1531	-6.50283	0.932319	-6.9749	3.06e-12	1.37e-11	-6.32175	-6.46156	1.02122	4.64e-06	2.56e-05
evm.model.chr12.399	134.899	-2.15886	0.286038	-7.54745	4.44e-14	2.24e-13	-2.10646	-2.1087	2.85508	4.19e-06	2.34e-05
evm.model.chr12.400	143.103	-10.9019	1.1993	-9.0902	9.89e-20	6.94e-19	-11.7223	-1.44269e+08	2.95193	5.83e-11	1.22e-09
evm.model.chr12.408	19.8631	-3.04489	0.82008	-3.71292	0.000204881	0.000454154	-2.94614	-3.01009	0.23043	0.00483629	0.0125065
evm.model.chr12.42	594.039	-9.83187	1.24731	-7.88244	3.21e-15	1.74e-14	-9.7288	-9.80182	4.95053	7.98e-12	2.22e-10
evm.model.chr12.420	12.1105	-8.22346	1.76264	-4.66541	3.08e-06	8.49e-06	-9.00452	-1.44269e+08	-0.182137	0.000155569	0.000596222
evm.model.chr12.422	105.661	2.85363	1.02467	2.78493	0.00535395	0.00958665	2.90486	2.92273	2.49992	0.00846794	0.02058
evm.model.chr12.425	7.75712	-6.06656	1.53092	-3.96269	7.41e-05	0.000174138	-6.91028	-1.44269e+08	-0.886031	0.00115165	0.00352674
evm.model.chr12.430	15.6483	-3.0965	1.30301	-2.37642	0.0174817	0.0285766	-2.90511	-2.92629	0.0286837	0.0192954	0.0426401
evm.model.chr12.436	1787.61	2.49204	0.121386	20.5299	1.16e-93	5.45e-92	2.55268	2.55295	6.5694	7.51e-14	4.42e-12
evm.model.chr12.439	1746.63	2.49631	0.178605	13.9767	2.16e-44	3.69e-43	2.55745	2.55807	6.543	5.94e-11	1.24e-09
evm.model.chr12.445	304.857	2.0702	0.247556	8.36253	6.14e-17	3.68e-16	2.19251	2.19367	4.01583	9.26e-07	6.04e-06
evm.model.chr12.448	30.0912	-7.27572	1.27254	-5.71747	1.08e-08	3.74e-08	-8.10061	-1.44269e+08	0.812596	2.88e-06	1.67e-05
evm.model.chr12.451	25.0038	-2.71606	0.927268	-2.9291	0.00339949	0.00628655	-2.62979	-2.65143	0.599441	0.0143341	0.0327803
evm.model.chr12.455	1481.66	-3.12133	0.178897	-17.4477	3.59e-68	1.09e-66	-3.07325	-3.07639	6.26311	6.33e-12	1.84e-10
evm.model.chr12.460	1644.99	-1.64986	0.153625	-10.7395	6.64e-27	6.38e-26	-1.61062	-1.61076	6.41869	9.06e-08	7.58e-07
evm.model.chr12.47	35.4192	-6.61001	1.32509	-4.98834	6.09e-07	1.8e-06	-7.44385	-1.44269e+08	1.05573	4.56e-05	0.000198686
evm.model.chr12.471	685.69	-9.98393	0.997732	-10.0066	1.43e-23	1.18e-22	-9.87494	-9.93729	5.15642	5.45e-13	2.25e-11
evm.model.chr12.475	101.811	-2.17728	0.247888	-8.78333	1.59e-18	1.05e-17	-2.13455	-2.13637	2.47331	1.52e-06	9.35e-06
evm.model.chr12.479	382.006	3.21346	1.13175	2.83936	0.00452044	0.00818499	3.22335	3.22544	4.34924	0.00140809	0.00422363
evm.model.chr12.480	2003.72	-1.65004	0.141035	-11.6995	1.28e-31	1.47e-30	-1.62044	-1.62055	6.7084	2.49e-08	2.41e-07
evm.model.chr12.50	21.6459	-2.52741	0.583663	-4.33026	1.49e-05	3.8e-05	-2.45298	-2.48057	0.392469	0.00306707	0.00837201
evm.model.chr12.504	615.916	10.3833	1.74373	5.95463	2.61e-09	9.42e-09	10.4617	10.6117	5.03638	0.000249766	0.000908906
evm.model.chr12.505	1128.03	8.24792	0.720026	11.455	2.22e-30	2.43e-29	8.51683	8.554	5.90993	7.49e-09	8.29e-08
evm.model.chr12.506	19.1414	8.66727	1.77034	4.89581	9.79e-07	2.84e-06	8.88361	1.44269e+08	0.0788059	0.000454178	0.00153826
evm.model.chr12.509	276.21	-2.07797	0.271809	-7.64494	2.09e-14	1.08e-13	-2.03893	-2.03985	3.86849	3.54e-06	2.01e-05
evm.model.chr12.516	61768	5.19019	0.182181	28.4891	1.6e-178	2.43e-176	5.25612	5.25617	11.6887	3.62e-15	3.89e-13
evm.model.chr12.523	2374.64	1.81434	0.0800227	22.6728	8.31e-114	5.26e-112	1.84208	1.8422	6.97992	1.2e-12	4.35e-11
evm.model.chr12.528	461.61	-2.63104	0.251601	-10.4572	1.36e-25	1.24e-24	-2.55928	-2.56005	4.59663	2.07e-08	2.05e-07
evm.model.chr12.539	274.461	-2.16756	0.189757	-11.4228	3.22e-30	3.5e-29	-2.11652	-2.11763	3.86007	2.08e-08	2.06e-07
evm.model.chr12.55	96.5622	-2.33865	0.519314	-4.50334	6.69e-06	1.77e-05	-2.27424	-2.27692	2.40207	0.000629877	0.00206498
evm.model.chr12.56	281.111	-2.14939	0.201659	-10.6586	1.59e-26	1.51e-25	-2.10313	-2.10419	3.89454	1.12e-07	9.11e-07
evm.model.chr12.560	1785.83	4.1047	0.193017	21.266	2.35e-100	1.23e-98	4.14024	4.14264	6.5729	2.26e-14	1.71e-12
evm.model.chr12.564	7.15444	-6.88598	1.63059	-4.22299	2.41e-05	6e-05	-7.72082	-1.44269e+08	-0.852579	0.000270611	0.000974882
evm.model.chr12.566	32.2897	-5.01536	0.858154	-5.84436	5.09e-09	1.8e-08	-4.90679	-4.94311	0.970363	3.13e-05	0.000141367
evm.model.chr12.568	579.138	-6.08512	0.488404	-12.4592	1.25e-35	1.63e-34	-5.99832	-6.00275	4.91672	2.79e-11	6.45e-10
evm.model.chr12.57	1769.84	-3.7767	0.365136	-10.3433	4.49e-25	3.98e-24	-3.69113	-3.69165	6.51618	5.89e-09	6.68e-08
evm.model.chr12.573	36943	1.58773	0.074993	21.1717	1.74e-99	8.99e-98	1.6737	1.67371	10.9425	7.47e-13	2.9e-11
evm.model.chr12.577	1424.42	1.73388	0.106592	16.2665	1.71e-59	4.26e-58	1.77116	1.77144	6.24499	5.91e-11	1.24e-09
evm.model.chr12.588	393.219	-3.31433	0.26098	-12.6996	5.95e-37	8.12e-36	-3.27371	-3.2754	4.367	1.53e-09	2.06e-08
evm.model.chr12.591	9.59922	-6.81275	1.72779	-3.94305	8.05e-05	0.000188201	-7.62888	-1.44269e+08	-0.671058	0.00141283	0.00423656
evm.model.chr12.594	3626.28	2.93573	0.120567	24.3493	5.89e-131	4.66e-129	2.98264	2.9828	7.59147	1.42e-14	1.17e-12
evm.model.chr12.598	62.6292	-3.58581	0.560079	-6.40232	1.53e-10	6.08e-10	-3.50965	-3.52229	1.81198	2.95e-05	0.000134068
evm.model.chr12.6	59.319	-3.20691	0.528882	-6.06357	1.33e-09	4.93e-09	-3.14373	-3.15424	1.73544	7.16e-05	0.000296446
evm.model.chr12.603	2826.13	-6.76001	0.466661	-14.4859	1.49e-47	2.77e-46	-6.63102	-6.63301	7.1849	1.19e-10	2.24e-09
evm.model.chr12.608	23.6059	-4.00896	0.850356	-4.71445	2.42e-06	6.76e-06	-3.85312	-3.90287	0.509326	0.000814123	0.0025945
evm.model.chr12.614	81.3703	-1.82225	0.355561	-5.12499	2.98e-07	9.07e-07	-1.77502	-1.77866	2.15063	0.00077303	0.00248035
evm.model.chr12.620	167.755	1.52728	0.307367	4.96891	6.73e-07	1.98e-06	1.58874	1.59	3.15073	0.000254036	0.000923083
evm.model.chr12.621	110.531	-4.21796	0.575599	-7.32796	2.34e-13	1.12e-12	-4.18459	-4.19582	2.58948	1.2e-06	7.61e-06
evm.model.chr12.624	23.0167	-2.76657	0.636659	-4.34545	1.39e-05	3.56e-05	-2.70884	-2.71958	0.47381	0.00160556	0.00475669
evm.model.chr12.63	4.67844	-6.33371	1.80958	-3.50009	0.000465097	0.000981835	-7.15489	-144269484	-1.36242	0.000810677	0.00258519
evm.model.chr12.631	1988.52	-4.59073	0.186782	-24.5781	2.17e-133	1.76e-131	-4.54741	-4.54818	6.6855	2.03e-14	1.57e-12
evm.model.chr12.632	214.745	1.96064	0.236707	8.28297	1.2e-16	7.08e-16	1.99817	1.99959	3.51336	8.96e-07	5.87e-06
evm.model.chr12.637	84.3553	-2.91743	0.684399	-4.26275	2.02e-05	5.07e-05	-2.81191	-2.82628	2.19393	0.00124385	0.00378096
evm.model.chr12.639	92.9965	-2.69084	0.377887	-7.12076	1.07e-12	4.94e-12	-2.62053	-2.62477	2.34511	8.88e-06	4.56e-05
evm.model.chr12.643	11.8014	-7.75633	1.4835	-5.22841	1.71e-07	5.33e-07	-8.58195	-1.44269e+08	-0.270802	5.54e-05	0.000235663
evm.model.chr12.644	10.8434	-3.04513	1.05742	-2.87976	0.00397975	0.00727239	-2.92858	-2.99086	-0.54138	0.0152058	0.0344934
evm.model.chr12.645	6.63829	5.88823	2.18682	2.6926	0.00708975	0.0124202	5.9998	1.44269e+08	-1.24239	0.0180346	0.0401495
evm.model.chr12.646	34.1343	5.43554	1.01495	5.35545	8.53e-08	2.74e-07	5.37715	5.49985	0.875971	5.35e-05	0.000228613
evm.model.chr12.649	37.5673	-8.16663	1.22775	-6.6517	2.9e-11	1.21e-10	-7.85499	-8.24336	1.15096	3.69e-08	3.41e-07
evm.model.chr12.650	278.181	-6.60319	0.350901	-18.8178	5.4e-79	2.03e-77	-6.50838	-6.52202	3.88162	3.34e-12	1.05e-10
evm.model.chr12.654	104.574	-6.78837	0.677363	-10.0218	1.22e-23	1.02e-22	-6.6349	-6.7205	2.51456	8.25e-09	9.02e-08
evm.model.chr12.660	1961.65	-8.54915	0.251637	-33.9742	5.36e-253	1.72e-250	-8.34733	-8.35789	6.65799	2.34e-18	1.6e-15
evm.model.chr12.666	30.3467	-4.81878	1.0575	-4.55676	5.19e-06	1.39e-05	-4.67112	-4.73911	0.873041	0.000489112	0.00164398
evm.model.chr12.668	57.8638	-5.1727	0.62674	-8.25334	1.54e-16	9.03e-16	-5.04652	-5.09943	1.70072	5.34e-06	2.91e-05
evm.model.chr12.681	220.955	-4.15346	0.384044	-10.8151	2.92e-27	2.84e-26	-4.0942	-4.09997	3.55394	1.22e-08	1.27e-07
evm.model.chr12.683	291.083	1.52444	0.259403	5.87675	4.18e-09	1.49e-08	1.62115	1.62195	3.94498	4.82e-05	0.000208723
evm.model.chr12.695	18.1933	-2.45274	0.8082	-3.03481	0.00240685	0.00455033	-2.28768	-2.30695	0.133487	0.0142751	0.0326786
evm.model.chr12.698	36.6298	-9.82003	1.2334	-7.96175	1.7e-15	9.34e-15	-10.6437	-1.44269e+08	1.13777	1.03e-07	8.49e-07
evm.model.chr12.699	71.5873	-9.63798	1.21769	-7.91495	2.47e-15	1.35e-14	-10.4527	-1.44269e+08	1.99611	4.81e-09	5.61e-08
evm.model.chr12.702	794.016	-3.12213	0.185797	-16.804	2.28e-63	6.28e-62	-3.07865	-3.07927	5.36861	1.02e-11	2.71e-10
evm.model.chr12.707	559.828	-4.98404	0.186749	-26.6884	6.42e-157	7.38e-155	-4.95054	-4.9543	4.86734	2.29e-15	2.66e-13
evm.model.chr12.708	42.4271	1.96341	0.469796	4.17928	2.92e-05	7.21e-05	2.04314	2.04898	1.17683	0.00184857	0.00537506
evm.model.chr12.711	4370.99	10.4157	2.60566	3.99734	6.41e-05	0.000151844	9.96029	10.1374	7.84514	0.00032486	0.0011428
evm.model.chr12.72	373.991	2.04068	0.144631	14.1096	3.32e-45	5.77e-44	2.01173	2.01279	4.30971	1.06e-09	1.48e-08
evm.model.chr12.722	532.093	-8.15532	0.360254	-22.6377	1.85e-113	1.16e-111	-8.09707	-8.12149	4.79345	2.33e-14	1.75e-12
evm.model.chr12.73	4.43063	-6.49982	1.86561	-3.48403	0.000493932	0.00103808	-7.31961	-1.44269e+08	-1.3875	0.000515389	0.00172195
evm.model.chr12.736	670.786	5.68431	0.261257	21.7575	5.86e-105	3.32e-103	5.81908	5.82715	5.15947	4.49e-15	4.59e-13
evm.model.chr12.737	471.826	2.52201	0.187867	13.4244	4.35e-41	6.75e-40	2.57535	2.57726	4.64801	2.16e-10	3.76e-09
evm.model.chr12.765	35.7761	-4.5957	0.776413	-5.91915	3.24e-09	1.16e-08	-4.46258	-4.54531	1.05821	5.09e-05	0.000218629
evm.model.chr12.767	24.8824	5.25497	1.40586	3.73789	0.000185568	0.000413299	5.0202	5.34474	0.478282	0.00103833	0.00321812
evm.model.chr12.769	12.8193	5.83232	1.57561	3.70164	0.000214214	0.000473582	6.04999	1.44269e+08	-0.362486	0.00215844	0.00616087
evm.model.chr12.777	10.5266	-4.5724	1.1042	-4.14092	3.46e-05	8.45e-05	-4.26442	-4.39653	-0.471644	0.000724723	0.00234248
evm.model.chr12.778	74.4279	11.1645	1.23957	9.00679	2.12e-19	1.47e-18	11.3231	1.44269e+08	1.95464	3.91e-10	6.24e-09
evm.model.chr12.789	998.649	-11.5481	1.02888	-11.2239	3.11e-29	3.28e-28	-11.3086	-11.5163	5.69408	2.12e-15	2.48e-13
evm.model.chr12.791	3535.94	-5.4765	0.211322	-25.9155	4.46e-148	4.64e-146	-5.43532	-5.43606	7.51247	5.02e-14	3.22e-12
evm.model.chr12.794	91.6533	2.05717	0.336372	6.11576	9.61e-10	3.59e-09	2.32225	2.32781	2.2835	4.39e-06	2.44e-05
evm.model.chr12.800	5.09504	-6.64481	1.58582	-4.19013	2.79e-05	6.89e-05	-7.47335	-1.44269e+08	-1.24115	0.000131902	0.000514808
evm.model.chr12.808	6.89391	-5.02632	1.44256	-3.48431	0.000493413	0.0010373	-5.8605	-1.44269e+08	-1.03601	0.00138012	0.00415297
evm.model.chr12.809	127.089	-2.38344	0.314808	-7.57108	3.7e-14	1.88e-13	-2.34118	-2.3426	2.78689	1.08e-05	5.41e-05
evm.model.chr12.827	15.0282	-8.32361	1.382	-6.02287	1.71e-09	6.29e-09	-9.14631	-144269486	-0.00196435	1.52e-05	7.38e-05
evm.model.chr12.831	133.459	-10.2207	1.1949	-8.55356	1.19e-17	7.48e-17	-9.92101	-10.3097	2.85826	2.89e-11	6.62e-10
evm.model.chr12.840	197.146	1.51618	0.272012	5.57393	2.49e-08	8.36e-08	1.59565	1.59682	3.38248	0.000110592	0.000439896
evm.model.chr12.861	38.5686	-3.03497	0.918364	-3.30476	0.000950592	0.00191526	-2.93944	-2.95076	1.1707	0.00419758	0.0110619
evm.model.chr12.87	177.941	3.46906	0.390747	8.87802	6.81e-19	4.58e-18	3.49958	3.51243	3.23662	7.58e-08	6.44e-07
evm.model.chr12.870	24.4188	2.18827	0.648845	3.37256	0.000744719	0.00152182	2.19861	2.22123	0.356396	0.00743003	0.0183305
evm.model.chr12.876	31.6179	-8.39388	1.26012	-6.66116	2.72e-11	1.14e-10	-9.21131	-144269486	0.92821	1.77e-06	1.08e-05
evm.model.chr12.882	14.6178	-8.01272	1.33651	-5.99527	2.03e-09	7.42e-09	-8.83281	-1.44269e+08	-0.0522382	7.36e-06	3.86e-05
evm.model.chr12.89	2644.79	2.10268	0.19962	10.5334	6.06e-26	5.61e-25	2.1793	2.17943	7.13259	2.64e-08	2.54e-07
evm.model.chr12.890	1108.62	3.20064	0.295966	10.8142	2.95e-27	2.87e-26	3.3733	3.37479	5.88366	2.6e-08	2.5e-07
evm.model.chr12.892	191.06	1.5917	0.305848	5.20421	1.95e-07	6.03e-07	1.7223	1.7237	3.33454	0.000159508	0.000609119
evm.model.chr12.896	674.192	1.79434	0.225533	7.95602	1.78e-15	9.77e-15	1.82336	1.8241	5.1601	1.08e-06	6.91e-06
evm.model.chr12.898	1113.42	3.27207	0.177112	18.4745	3.31e-76	1.18e-74	3.29698	3.29774	5.88663	2.98e-13	1.38e-11
evm.model.chr12.899	389.82	1.7601	0.217407	8.09588	5.68e-16	3.22e-15	1.91244	1.91322	4.36495	5.05e-07	3.52e-06
evm.model.chr12.9	101.409	-10.5736	1.26398	-8.36532	6e-17	3.6e-16	-11.3964	-1.44269e+08	2.47522	1.18e-08	1.24e-07
evm.model.chr12.901	363.229	2.06457	0.266893	7.73558	1.03e-14	5.41e-14	2.25802	2.25936	4.26498	4.18e-07	2.96e-06
evm.model.chr12.903	88.8722	1.96173	0.35351	5.54928	2.87e-08	9.58e-08	2.14947	2.15348	2.22413	3.59e-05	0.000160224
evm.model.chr12.904	152.993	2.46581	0.45019	5.47726	4.32e-08	1.42e-07	2.51305	2.51929	3.0114	5.98e-05	0.000252195
evm.model.chr12.908	81.1076	-4.32508	0.440363	-9.82162	9.09e-23	7.27e-22	-4.27629	-4.28845	2.16575	3.56e-08	3.3e-07
evm.model.chr12.91	107.491	-2.37677	0.327988	-7.24654	4.28e-13	2.02e-12	-2.33334	-2.33585	2.54705	7.06e-06	3.72e-05
evm.model.chr12.914	116.156	-8.38519	0.881437	-9.5131	1.85e-21	1.4e-20	-8.2069	-8.34886	2.6597	4.45e-11	9.61e-10
evm.model.chr12.916	817.512	-1.91127	0.0960236	-19.9042	3.74e-88	1.62e-86	-1.87571	-1.87605	5.41881	8.77e-12	2.4e-10
evm.model.chr12.930	30.5036	-3.92845	0.832868	-4.71677	2.4e-06	6.69e-06	-3.84138	-3.86387	0.8664	0.000340618	0.00119017
evm.model.chr12.932	55.478	-4.4029	0.491245	-8.96274	3.17e-19	2.17e-18	-4.3123	-4.33324	1.65917	1.44e-06	8.97e-06
evm.model.chr12.938	44.6882	-9.37582	1.22493	-7.65416	1.95e-14	1e-13	-10.1907	-144269487	1.37387	4.32e-09	5.13e-08
evm.model.chr12.945	2121.49	-2.18417	0.103057	-21.1939	1.09e-99	5.63e-98	-2.14512	-2.14525	6.78384	9.06e-13	3.38e-11
evm.model.chr12.96	1016.41	3.24657	0.151813	21.3853	1.83e-101	9.83e-100	3.28195	3.28265	5.75826	3.72e-14	2.54e-12
evm.model.chr12.97	87.3202	2.25456	0.499868	4.5103	6.47e-06	1.72e-05	2.33156	2.33849	2.1929	0.000801773	0.00256134
evm.model.chr12.974	8420.27	-3.32157	0.151769	-21.8857	3.55e-106	2.04e-104	-3.23172	-3.23181	8.76506	2.17e-13	1.05e-11
evm.model.chr12.977	124.777	-2.62399	0.332025	-7.90299	2.72e-15	1.48e-14	-2.46828	-2.47079	2.75874	8.03e-06	4.17e-05
evm.model.chr12.978	1636.41	-2.13901	0.117693	-18.1745	8.22e-74	2.78e-72	-2.08618	-2.08638	6.4159	3.19e-12	1.02e-10
evm.model.chr12.982	46.8214	2.41652	0.610908	3.95562	7.63e-05	0.00017915	2.5113	2.51724	1.29948	0.00125318	0.00380581
evm.model.chr12.984	7.4266	-6.54093	1.60725	-4.06965	4.71e-05	0.0001131	-7.30013	-1.44269e+08	-0.856648	0.000591088	0.00194751
evm.model.chr13.101	598.64	1.54258	0.183693	8.39761	4.56e-17	2.75e-16	1.60711	1.60751	4.98491	8.27e-07	5.47e-06
evm.model.chr13.1018	355.549	2.83701	0.329968	8.59782	8.12e-18	5.14e-17	2.90213	2.90368	4.24287	1.35e-07	1.07e-06
evm.model.chr13.1025	63.9052	8.27848	3.37922	2.44982	0.0142929	0.0237102	7.88095	8.48311	1.77911	0.00280328	0.00773753
evm.model.chr13.1032	92.1503	-3.47283	0.610478	-5.6887	1.28e-08	4.4e-08	-3.3803	-3.38769	2.34241	5.73e-05	0.000242904
evm.model.chr13.1037	64.3664	-2.02419	0.618012	-3.27533	0.00105539	0.00210966	-1.95303	-1.95674	1.83262	0.00781473	0.019148
evm.model.chr13.1049	780.59	-2.84486	0.12393	-22.9554	1.3e-116	8.59e-115	-2.74453	-2.74532	5.34564	3.78e-14	2.56e-12
evm.model.chr13.1076	24.092	-4.2997	0.839951	-5.11899	3.07e-07	9.36e-07	-4.18377	-4.25231	0.530274	0.000412631	0.00141239
evm.model.chr13.1079	13.5784	-7.67186	1.57002	-4.88648	1.03e-06	2.97e-06	-8.49718	-1.44269e+08	-0.134282	0.000179565	0.000678705
evm.model.chr13.1081	8.63117	-4.58634	1.46205	-3.13694	0.00170723	0.00330815	-5.45507	-1.44269e+08	-0.752574	0.00333073	0.00900459
evm.model.chr13.109	111.142	-1.65141	0.383735	-4.30352	1.68e-05	4.26e-05	-1.61373	-1.61552	2.58708	0.00173374	0.00508686
evm.model.chr13.1090	362.105	-4.96244	0.39798	-12.4691	1.1e-35	1.44e-34	-4.90068	-4.90604	4.24924	9.21e-10	1.31e-08
evm.model.chr13.1104	168.23	-3.54276	0.504754	-7.01878	2.24e-12	1.01e-11	-3.47899	-3.48238	3.17575	2.87e-06	1.67e-05
evm.model.chr13.1107	1922.77	-6.77702	0.14907	-45.4621	0	0	-6.7296	-6.73267	6.63156	9.7e-16	1.33e-13
evm.model.chr13.1157	307.26	-4.40646	0.256826	-17.1574	5.53e-66	1.6e-64	-4.39566	-4.4016	4.01504	5.1e-13	2.14e-11
evm.model.chr13.1159	69.128	-3.33421	0.600833	-5.54931	2.87e-08	9.57e-08	-3.25138	-3.29541	1.93031	0.000230608	0.000848255
evm.model.chr13.1168	57.1215	-3.42728	0.67348	-5.08891	3.6e-07	1.09e-06	-3.43537	-3.454	1.66339	0.000149291	0.000574725
evm.model.chr13.1169	34.8857	-1.77893	0.487373	-3.65003	0.00026221	0.000572997	-1.75991	-1.7676	1.00987	0.00571118	0.0145012
evm.model.chr13.1189	11.5914	-5.60264	1.45321	-3.85536	0.000115562	0.000264731	-5.40938	-5.79669	-0.418391	0.000548613	0.00182124
evm.model.chr13.1196	57.5188	-2.8455	0.354469	-8.02752	9.95e-16	5.56e-15	-2.83342	-2.83947	1.66309	2.28e-06	1.35e-05
evm.model.chr13.1201	380.104	-1.68555	0.28211	-5.97481	2.3e-09	8.37e-09	-1.63079	-1.63135	4.32366	0.00010621	0.000424172
evm.model.chr13.1204	355.901	-6.67886	0.349081	-19.1327	1.35e-81	5.3e-80	-6.62157	-6.63731	4.22321	9.51e-15	8.65e-13
evm.model.chr13.1206	448.597	-3.29567	0.168853	-19.518	7.72e-85	3.17e-83	-3.26812	-3.26933	4.55501	8.18e-13	3.12e-11
evm.model.chr13.1222	37.8937	-2.61661	0.562783	-4.64941	3.33e-06	9.14e-06	-2.55847	-2.57608	1.09181	0.000988794	0.00308251
evm.model.chr13.1227	724.497	1.52009	0.132449	11.4768	1.73e-30	1.9e-29	1.54253	1.54287	5.26372	1.51e-08	1.54e-07
evm.model.chr13.1230	66.1455	-4.76715	0.670475	-7.11012	1.16e-12	5.33e-12	-4.63204	-4.70119	1.88688	5.69e-06	3.07e-05
evm.model.chr13.1238	12.5879	-3.15622	1.11648	-2.82693	0.00469962	0.00848581	-3.04748	-3.06637	-0.227703	0.00835705	0.0203381
evm.model.chr13.124	69.8304	-3.75721	0.542599	-6.92446	4.38e-12	1.93e-11	-3.63375	-3.64973	1.95307	2.45e-05	0.000113139
evm.model.chr13.1240	47.2982	-2.71575	0.665555	-4.08042	4.5e-05	0.000108233	-2.63706	-2.64101	1.45725	0.00155556	0.00461898
evm.model.chr13.125	92.4711	-10.0842	1.19781	-8.41889	3.8e-17	2.31e-16	-10.9038	-1.44269e+08	2.34724	2.33e-10	3.98e-09
evm.model.chr13.127	434.66	-3.5572	0.233188	-15.2547	1.53e-52	3.27e-51	-3.45213	-3.45379	4.50909	2.44e-09	3.1e-08
evm.model.chr13.128	15.0688	2.42604	0.701919	3.45629	0.000547663	0.00114098	2.45498	2.47969	-0.227506	0.00519938	0.0133427
evm.model.chr13.1312	1192.86	1.56943	0.183898	8.53426	1.41e-17	8.79e-17	1.62626	1.62644	5.98183	6.21e-07	4.21e-06
evm.model.chr13.133	30.5916	-9.03668	1.29727	-6.96593	3.26e-12	1.45e-11	-9.85696	-1.44269e+08	0.882741	8.26e-07	5.46e-06
evm.model.chr13.136	54.5951	-4.5494	0.564697	-8.05636	7.86e-16	4.43e-15	-4.48344	-4.50315	1.64201	2.19e-06	1.3e-05
evm.model.chr13.139	14.7645	-4.73823	1.01243	-4.68007	2.87e-06	7.93e-06	-4.58179	-4.68611	-0.0789913	0.000333064	0.00116812
evm.model.chr13.14	1714.89	-2.64821	0.237753	-11.1385	8.15e-29	8.42e-28	-2.60875	-2.60908	6.47829	1.33e-08	1.38e-07
evm.model.chr13.141	5.86564	-6.29076	1.85716	-3.3873	0.000705837	0.00144776	-7.10236	-1.44269e+08	-1.12499	0.00238074	0.00670812
evm.model.chr13.142	46.1516	-4.42768	0.723714	-6.11799	9.48e-10	3.55e-09	-4.31253	-4.38168	1.39411	4.82e-05	0.000208723
evm.model.chr13.1423	157.928	-2.6187	0.39606	-6.61187	3.8e-11	1.57e-10	-2.54101	-2.54344	3.08249	1.14e-05	5.7e-05
evm.model.chr13.1431	200.973	-2.21	0.313078	-7.05894	1.68e-12	7.62e-12	-2.16122	-2.16235	3.41922	9.09e-06	4.65e-05
evm.model.chr13.145	30.3401	-4.28162	0.757247	-5.6542	1.57e-08	5.35e-08	-4.18583	-4.22733	0.86272	0.000180206	0.000680735
evm.model.chr13.1473	23.031	-2.63091	0.539264	-4.8787	1.07e-06	3.08e-06	-2.63663	-2.65704	0.448171	0.000321554	0.00113197
evm.model.chr13.1475	62.8777	-3.48182	0.571862	-6.08856	1.14e-09	4.23e-09	-3.46677	-3.47665	1.8245	3.35e-05	0.000150789
evm.model.chr13.1476	22.5259	-8.30202	1.27627	-6.50492	7.77e-11	3.15e-10	-9.11503	-1.44269e+08	0.487444	2.26e-06	1.34e-05
evm.model.chr13.1479	24.5388	-8.22703	1.30356	-6.3112	2.77e-10	1.08e-09	-9.04198	-1.44269e+08	0.61431	1.13e-06	7.19e-06
evm.model.chr13.1483	30.6409	-4.09149	0.838767	-4.87799	1.07e-06	3.09e-06	-3.98839	-4.01601	0.888712	0.000305199	0.00108076
evm.model.chr13.149	1608.14	3.61644	0.129402	27.9474	7.09e-172	9.72e-170	3.75039	3.7515	6.42515	1.57e-16	3e-14
evm.model.chr13.151	83.7128	-2.49404	0.545519	-4.57186	4.83e-06	1.3e-05	-2.37055	-2.37538	2.20012	0.000813238	0.00259252
evm.model.chr13.1511	276.2	-5.61007	0.334364	-16.7783	3.52e-63	9.65e-62	-5.54669	-5.55584	3.86804	7.03e-10	1.04e-08
evm.model.chr13.1523	42.7798	-1.848	0.467113	-3.95622	7.61e-05	0.000178724	-1.79306	-1.79824	1.26524	0.00453407	0.0118334
evm.model.chr13.156	124.497	-1.80697	0.393067	-4.5971	4.28e-06	1.16e-05	-1.72542	-1.72726	2.74916	0.00112252	0.00344983
evm.model.chr13.1560	6.87689	-5.32839	1.47795	-3.60524	0.000311861	0.000674418	-6.14374	-144269483	-1.06814	0.00142774	0.00427608
evm.model.chr13.1562	21.9256	-2.48671	0.667351	-3.72624	0.000194359	0.000431887	-2.40012	-2.41883	0.407028	0.00372203	0.00994001
evm.model.chr13.1588	22.4751	-2.99145	0.911883	-3.28052	0.00103617	0.00207244	-2.8778	-2.94151	0.427841	0.00553339	0.0141169
evm.model.chr13.1599	3433.38	3.89962	0.133101	29.2981	1.1e-188	1.89e-186	3.93655	3.9368	7.51925	3.62e-16	5.8e-14
evm.model.chr13.16	1297.11	1.98414	0.205904	9.63621	5.62e-22	4.35e-21	2.04453	2.04472	6.10188	9.93e-08	8.21e-07
evm.model.chr13.161	4189.45	1.85873	0.0820227	22.6611	1.08e-113	6.83e-112	1.92334	1.9234	7.79671	3.38e-13	1.52e-11
evm.model.chr13.1622	640.746	4.96817	0.468901	10.5954	3.13e-26	2.93e-25	5.00195	5.00927	5.08423	1.26e-09	1.74e-08
evm.model.chr13.1632	11.2956	-2.99934	0.837996	-3.57919	0.000344664	0.000740895	-2.89549	-2.95819	-0.453099	0.00472525	0.0122595
evm.model.chr13.166	101.651	-5.65951	0.491879	-11.5059	1.23e-30	1.36e-29	-5.57624	-5.60513	2.47532	4.41e-09	5.21e-08
evm.model.chr13.1664	18.1144	-8.22583	1.30324	-6.31185	2.76e-10	1.08e-09	-9.04563	-1.44269e+08	0.249645	6.35e-06	3.39e-05
evm.model.chr13.1666	7.54262	-6.51553	1.50165	-4.33892	1.43e-05	3.66e-05	-7.34406	-1.44269e+08	-0.810201	0.000220005	0.000813355
evm.model.chr13.1685	35.6358	-3.45036	0.814727	-4.23499	2.29e-05	5.7e-05	-3.31206	-3.40941	1.02231	0.000785807	0.00251603
evm.model.chr13.1703	37.5145	-2.5022	0.760945	-3.28829	0.00100799	0.00202055	-2.5055	-2.51593	1.09251	0.0068847	0.0171112
evm.model.chr13.171	108.123	5.41954	0.688213	7.8748	3.41e-15	1.85e-14	5.46033	5.49246	2.5176	2.53e-06	1.49e-05
evm.model.chr13.1711	117.26	-1.95655	0.562256	-3.47982	0.000501747	0.00105312	-1.88979	-1.8923	2.66497	0.0062788	0.0157681
evm.model.chr13.1720	120.017	-5.57993	0.663553	-8.40917	4.13e-17	2.5e-16	-5.53082	-5.56416	2.70208	1.88e-07	1.44e-06
evm.model.chr13.1731	65.668	-2.10045	0.495672	-4.23759	2.26e-05	5.64e-05	-2.04665	-2.05179	1.85628	0.0015907	0.00471621
evm.model.chr13.1742	8.97714	-4.36111	1.3286	-3.28248	0.00102899	0.00206006	-4.1247	-4.32163	-0.695693	0.00244923	0.00689029
evm.model.chr13.175	160.125	-7.08057	0.530462	-13.3479	1.22e-40	1.85e-39	-7.00265	-7.04646	3.10605	3.93e-11	8.68e-10
evm.model.chr13.177	42.4269	3.40836	1.09146	3.12276	0.00179163	0.0034585	3.22419	3.29804	1.17606	0.0107335	0.0253075
evm.model.chr13.1813	97.0327	-1.63451	0.417389	-3.91604	9e-05	0.000209344	-1.57408	-1.58546	2.39166	0.0164839	0.0370353
evm.model.chr13.182	67.7977	-3.34352	0.418658	-7.98628	1.39e-15	7.7e-15	-3.28148	-3.29303	1.90864	2.06e-06	1.23e-05
evm.model.chr13.1829	72.2882	-2.61504	0.39787	-6.57261	4.94e-11	2.04e-10	-2.58142	-2.58707	1.99746	1.4e-05	6.86e-05
evm.model.chr13.1832	33.3221	-2.76972	0.485148	-5.70901	1.14e-08	3.92e-08	-2.65414	-2.66866	0.929594	0.00014393	0.000557458
evm.model.chr13.1857	2.54613	-4.75034	2.17518	-2.18389	0.0289707	0.0453284	-5.6273	-1.44269e+08	-1.92836	0.00777363	0.0190686
evm.model.chr13.1866	948.707	-5.34716	0.191755	-27.8854	4.02e-171	5.43e-169	-5.32065	-5.32538	5.61638	1.08e-15	1.43e-13
evm.model.chr13.1890	1641.68	2.58388	0.225042	11.4818	1.63e-30	1.79e-29	2.63385	2.63417	6.44697	9.82e-09	1.05e-07
evm.model.chr13.1894	141.573	-2.75563	0.309501	-8.90348	5.41e-19	3.66e-18	-2.7086	-2.71229	2.92826	7.59e-07	5.06e-06
evm.model.chr13.1901	349.767	1.59443	0.128399	12.4178	2.09e-35	2.71e-34	1.64426	1.64508	4.21082	1.06e-08	1.12e-07
evm.model.chr13.1910	2260.69	8.64376	0.288009	30.0122	6.81e-198	1.24e-195	8.6374	8.65982	6.91555	6.71e-16	9.84e-14
evm.model.chr13.1911	9.87905	-7.21023	1.39728	-5.16018	2.47e-07	7.57e-07	-8.02571	-1.44269e+08	-0.523049	4.09e-05	0.000180019
evm.model.chr13.1915	2233.1	2.88517	0.0854539	33.7629	6.91e-250	2.18e-247	2.92421	2.92451	6.89171	1.01e-16	2.3e-14
evm.model.chr13.1929	24.2027	-3.563	0.953826	-3.73548	0.00018736	0.000417181	-3.46657	-3.49948	0.547786	0.0026871	0.00746379
evm.model.chr13.193	91.7672	-2.52362	0.499572	-5.05155	4.38e-07	1.32e-06	-2.46953	-2.47349	2.33352	0.000282177	0.00100955
evm.model.chr13.1958	7.63295	-4.91101	1.53497	-3.19941	0.00137709	0.00270213	-5.76144	-1.44269e+08	-0.962649	0.00607808	0.0153322
evm.model.chr13.196	12.6645	-4.93297	1.15407	-4.27441	1.92e-05	4.82e-05	-4.692	-4.89289	-0.297572	0.000242343	0.000885976
evm.model.chr13.1968	34.8793	-4.41238	0.975056	-4.52526	6.03e-06	1.61e-05	-4.41638	-4.47497	1.03238	0.000294425	0.00104768
evm.model.chr13.197	514.952	8.34846	1.06406	7.84587	4.3e-15	2.32e-14	8.15532	8.50044	4.76665	4.85e-10	7.5e-09
evm.model.chr13.198	9.90564	-6.94481	1.41253	-4.91658	8.81e-07	2.56e-06	-7.76152	-1.44269e+08	-0.567717	0.000109679	0.000436879
evm.model.chr13.1987	203.875	-2.39247	0.38933	-6.14509	7.99e-10	3.01e-09	-2.32116	-2.32305	3.43876	3.99e-05	0.00017651
evm.model.chr13.199	159.98	-3.03516	0.338152	-8.97572	2.82e-19	1.93e-18	-2.99897	-3.0015	3.10295	1.61e-07	1.26e-06
evm.model.chr13.200	78.8728	-2.19041	0.634462	-3.45239	0.000555634	0.0011562	-2.13426	-2.13618	2.13069	0.00359756	0.00963888
evm.model.chr13.2001	32.6627	1.57696	0.541126	2.91423	0.00356572	0.00656944	1.76332	1.77333	0.813495	0.0107512	0.0253426
evm.model.chr13.2004	30.9486	-3.35347	0.788751	-4.25162	2.12e-05	5.31e-05	-3.27942	-3.31528	0.849583	0.00196535	0.00567534
evm.model.chr13.2019	4.99302	-5.6565	1.81029	-3.12464	0.0017802	0.00343867	-6.46785	-1.44269e+08	-1.35232	0.00340965	0.0091953
evm.model.chr13.202	14.968	-6.34842	1.30114	-4.87911	1.07e-06	3.08e-06	-7.15058	-144269484	-0.0973735	5.38e-05	0.000229767
evm.model.chr13.2023	10278.7	-10.0385	0.949563	-10.5717	4.03e-26	3.77e-25	-9.94862	-9.95408	9.04194	2.64e-09	3.31e-08
evm.model.chr13.2025	711.082	2.18018	0.188011	11.596	4.32e-31	4.84e-30	2.19621	2.19676	5.23872	1.61e-09	2.14e-08
evm.model.chr13.2027	475.977	-2.98439	0.226986	-13.1479	1.75e-39	2.59e-38	-2.91482	-2.91588	4.64137	4.17e-10	6.59e-09
evm.model.chr13.2029	36.05	-3.29625	0.539286	-6.11224	9.82e-10	3.67e-09	-3.21598	-3.24227	1.05303	0.000196583	0.000736402
evm.model.chr13.203	14.1372	-3.25861	0.962973	-3.3839	0.000714633	0.00146494	-3.11677	-3.16631	-0.136797	0.00627068	0.0157497
evm.model.chr13.2033	159.583	-2.50228	0.239159	-10.4628	1.28e-25	1.17e-24	-2.45479	-2.45747	3.09231	3.9e-08	3.58e-07
evm.model.chr13.204	117.609	-4.78451	0.639895	-7.47703	7.6e-14	3.79e-13	-4.66998	-4.68113	2.67884	1.94e-06	1.17e-05
evm.model.chr13.2041	651.74	-2.11669	0.279908	-7.5621	3.97e-14	2.01e-13	-2.05568	-2.05609	5.09241	6.8e-06	3.6e-05
evm.model.chr13.2048	378.458	1.90432	0.330282	5.76573	8.13e-09	2.84e-08	1.89864	1.89941	4.32668	8.75e-05	0.000355625
evm.model.chr13.2056	6.09301	-5.28305	1.62697	-3.24718	0.00116554	0.00231232	-6.11771	-1.44269e+08	-1.07873	0.00215107	0.00614449
evm.model.chr13.2057	8.12429	-4.8666	1.82001	-2.67395	0.00749645	0.0130919	-5.69297	-1.44269e+08	-0.828052	0.015983	0.0360494
evm.model.chr13.2087	38.3288	1.89433	0.552104	3.43111	0.000601127	0.00124477	2.07602	2.08441	1.02749	0.00492357	0.0127039
evm.model.chr13.2095	1194.37	2.06005	0.140288	14.6845	8.1e-49	1.56e-47	2.09172	2.09204	5.9855	1.44e-10	2.63e-09
evm.model.chr13.210	285.464	-3.08088	0.347559	-8.86435	7.7e-19	5.17e-18	-2.9723	-2.97446	3.91787	3.17e-07	2.31e-06
evm.model.chr13.211	429.39	1.59134	0.196528	8.09726	5.62e-16	3.19e-15	1.65	1.65063	4.51013	1.02e-06	6.57e-06
evm.model.chr13.2118	14.7874	-3.46403	1.21095	-2.8606	0.00422843	0.00769373	-3.33015	-3.37141	-0.0538797	0.00782922	0.0191788
evm.model.chr13.2121	9.83237	-6.36789	1.42737	-4.46127	8.15e-06	2.14e-05	-7.19023	-144269484	-0.599032	0.000216412	0.000801562
evm.model.chr13.213	328.345	-3.12695	0.174426	-17.9271	7.25e-72	2.34e-70	-3.06417	-3.06603	4.11427	3.22e-12	1.03e-10
evm.model.chr13.2133	74.8156	-3.05012	0.515021	-5.92232	3.17e-09	1.14e-08	-3.00431	-3.01426	2.04884	3.18e-05	0.000143627
evm.model.chr13.2139	49.6558	-2.42283	0.62163	-3.89754	9.72e-05	0.000224686	-2.38143	-2.39541	1.46885	0.00429648	0.0112819
evm.model.chr13.214	104.357	2.04143	0.352818	5.78607	7.21e-09	2.53e-08	2.10958	2.11145	2.4772	5.57e-05	0.000236702
evm.model.chr13.2156	2482.08	-3.24713	0.107727	-30.1422	1.36e-199	2.54e-197	-3.21438	-3.21468	7.01206	1.19e-16	2.6e-14
evm.model.chr13.2158	4.85106	-6.22547	1.79819	-3.46208	0.000536013	0.00111904	-7.05444	-1.44269e+08	-1.28026	0.000675919	0.00219949
evm.model.chr13.2161	23.0193	-3.04586	0.633558	-4.80755	1.53e-06	4.34e-06	-2.98574	-3.00615	0.508593	0.00157806	0.00468226
evm.model.chr13.2165	5.62913	-4.31428	1.46876	-2.93737	0.00331007	0.00613591	-4.13369	-4.32876	-1.17344	0.00417421	0.011015
evm.model.chr13.2176	51.3053	1.87922	0.529375	3.54989	0.000385386	0.000822691	1.93566	1.93865	1.46095	0.004757	0.0123305
evm.model.chr13.218	367.021	3.94149	0.425054	9.27292	1.81e-20	1.32e-19	3.99403	3.99808	4.28313	3.48e-07	2.51e-06
evm.model.chr13.2184	405.557	-4.48035	0.19318	-23.1926	5.41e-119	3.68e-117	-4.43934	-4.44378	4.40969	2.02e-13	1e-11
evm.model.chr13.2189	402.797	-1.89721	0.268213	-7.07351	1.51e-12	6.88e-12	-1.84035	-1.84104	4.40836	1.27e-05	6.29e-05
evm.model.chr13.22	2064.71	-2.38019	0.152588	-15.5988	7.42e-55	1.67e-53	-2.27028	-2.27038	6.7446	2.33e-10	3.98e-09
evm.model.chr13.2201	7.28394	-5.79543	1.41163	-4.10548	4.03e-05	9.77e-05	-6.6206	-1.44269e+08	-0.955049	0.000299141	0.00106178
evm.model.chr13.2213	137.514	-1.6101	0.244888	-6.57486	4.87e-11	2.01e-10	-1.56028	-1.56173	2.88489	0.000113204	0.000448839
evm.model.chr13.2216	67.6271	1.56735	0.346842	4.51891	6.22e-06	1.65e-05	1.60846	1.6127	1.85073	0.0013294	0.00401444
evm.model.chr13.2221	400.561	12.1904	3.23753	3.76533	0.000166331	0.000372871	12.2852	1.44269e+08	4.40911	0.00266498	0.0074086
evm.model.chr13.2233	470.644	-4.42477	0.200035	-22.1199	2.03e-108	1.21e-106	-4.38117	-4.3839	4.62164	2.14e-12	7.28e-11
evm.model.chr13.2234	232.37	-1.59395	0.208182	-7.65656	1.91e-14	9.87e-14	-1.57734	-1.57818	3.6224	6.6e-06	3.51e-05
evm.model.chr13.2238	122.17	-3.82173	0.598547	-6.38502	1.71e-10	6.79e-10	-3.72948	-3.73816	2.72475	2.13e-05	0.000100147
evm.model.chr13.2242	54.2475	-3.09326	0.754425	-4.10016	4.13e-05	9.99e-05	-3.03369	-3.04153	1.61225	0.00104838	0.00324622
evm.model.chr13.2246	89.5904	-4.24125	0.485192	-8.74139	2.3e-18	1.5e-17	-4.18212	-4.19579	2.30071	1.76e-07	1.37e-06
evm.model.chr13.2249	82.145	-3.41161	0.511493	-6.6699	2.56e-11	1.07e-10	-3.34227	-3.3497	2.18077	8.88e-06	4.56e-05
evm.model.chr13.2255	71.6598	-3.00855	0.402382	-7.47684	7.61e-14	3.8e-13	-2.96015	-2.97305	1.96013	7.95e-07	5.27e-06
evm.model.chr13.2260	46.3987	-1.73032	0.481237	-3.59556	0.000323691	0.000698117	-1.68325	-1.69007	1.36575	0.00783932	0.0191988
evm.model.chr13.2263	35.5839	-2.84247	0.766128	-3.71018	0.00020711	0.000458802	-2.74773	-2.76062	1.03056	0.00399383	0.0105829
evm.model.chr13.2280	82.4394	2.17351	0.390624	5.56419	2.63e-08	8.82e-08	2.26747	2.27202	2.13186	7.07e-05	0.000293385
evm.model.chr13.2288	619.751	4.15248	0.937969	4.4271	9.55e-06	2.49e-05	4.44894	4.46413	5.04731	5.46e-05	0.000232702
evm.model.chr13.2290	1291.84	-3.2773	0.169438	-19.3422	2.37e-83	9.52e-82	-3.23071	-3.23152	6.06666	8.4e-13	3.17e-11
evm.model.chr13.2306	283.386	-3.84836	0.352694	-10.9113	1.02e-27	1.01e-26	-3.77865	-3.78125	3.90589	1.02e-08	1.09e-07
evm.model.chr13.2316	46.4683	-2.43	0.464193	-5.23489	1.65e-07	5.16e-07	-2.39921	-2.4073	1.39275	0.000208882	0.000777021
evm.model.chr13.2318	88.2087	-3.10251	0.268589	-11.5512	7.28e-31	8.13e-30	-3.06042	-3.06655	2.27552	3.13e-08	2.94e-07
evm.model.chr13.2320	21.8264	-2.30826	0.618629	-3.73125	0.000190535	0.000423797	-2.24419	-2.25896	0.418226	0.00939813	0.0225685
evm.model.chr13.2324	88.9994	-2.32022	0.454391	-5.10623	3.29e-07	9.99e-07	-2.2705	-2.2753	2.28432	0.000297664	0.00105768
evm.model.chr13.2325	30.9838	-3.28192	0.634091	-5.1758	2.27e-07	6.98e-07	-3.18136	-3.20124	0.85251	0.000296831	0.0010551
evm.model.chr13.2338	9.52401	-6.52651	1.41074	-4.62631	3.72e-06	1.02e-05	-7.34043	-1.44269e+08	-0.568867	0.000225764	0.000832452
evm.model.chr13.2339	352.284	1.59042	0.163956	9.70025	3.01e-22	2.35e-21	1.63928	1.6399	4.22112	1.63e-07	1.28e-06
evm.model.chr13.2342	303.117	-2.72232	0.211635	-12.8633	7.24e-38	1.02e-36	-2.69861	-2.70042	3.99912	6.03e-10	9.06e-09
evm.model.chr13.2343	50.8111	3.08629	0.539224	5.72358	1.04e-08	3.61e-08	3.07731	3.12074	1.4136	1.51e-05	7.33e-05
evm.model.chr13.2344	3.46674	-5.18208	1.88329	-2.75161	0.00593038	0.0105372	-5.88245	-1.44269e+08	-1.75806	0.0119545	0.0278834
evm.model.chr13.2349	118.89	-1.89824	0.440994	-4.30447	1.67e-05	4.25e-05	-1.84054	-1.84852	2.66893	0.00176799	0.00516892
evm.model.chr13.2350	87.9832	-2.88752	0.41683	-6.92733	4.29e-12	1.89e-11	-2.85857	-2.86518	2.26325	1.3e-05	6.41e-05
evm.model.chr13.2351	39.2119	-2.71577	0.54936	-4.94352	7.67e-07	2.25e-06	-2.654	-2.66388	1.18646	0.000790419	0.00252834
evm.model.chr13.2352	66.3281	-10.032	1.20504	-8.32506	8.43e-17	5.02e-16	-10.8506	-1.44269e+08	1.90985	3.37e-10	5.48e-09
evm.model.chr13.2353	69.42	-6.44458	0.619921	-10.3958	2.59e-25	2.32e-24	-6.32586	-6.38718	1.97054	2.94e-09	3.65e-08
evm.model.chr13.2354	3.86152	-5.95046	2.2703	-2.62099	0.00876736	0.0151224	-6.75209	-1.44269e+08	-1.54514	0.00602437	0.0152006
evm.model.chr13.2355	65.165	2.25709	0.586544	3.84811	0.000119031	0.00027226	2.34999	2.36402	1.79599	0.0020105	0.00578542
evm.model.chr13.2360	17351.2	1.95134	0.0890798	21.9056	2.3e-106	1.33e-104	1.99021	1.99022	9.8456	6.36e-13	2.55e-11
evm.model.chr13.2364	44.9293	-4.12278	0.846646	-4.86954	1.12e-06	3.22e-06	-4.09859	-4.15741	1.34773	0.00023654	0.000867008
evm.model.chr13.2366	399.036	-2.56809	0.521548	-4.92399	8.48e-07	2.47e-06	-2.50613	-2.50703	4.38497	3.62e-05	0.000161496
evm.model.chr13.2369	48.2046	-3.73555	0.44329	-8.42689	3.55e-17	2.16e-16	-3.70722	-3.71589	1.47706	1.09e-06	6.98e-06
evm.model.chr13.2372	73.223	-4.21782	1.23783	-3.40743	0.000655781	0.00135042	-3.9291	-4.29571	2.01639	0.000194005	0.000728126
evm.model.chr13.2380	85.5671	-1.71822	0.525631	-3.26887	0.00107979	0.00215431	-1.66903	-1.68246	2.22377	0.0154382	0.0349644
evm.model.chr13.2383	18.6349	-3.82505	1.41753	-2.6984	0.00696747	0.0122183	-3.50946	-3.86915	0.211973	0.011733	0.0274122
evm.model.chr13.2384	724.162	-6.29509	0.551579	-11.4128	3.61e-30	3.92e-29	-6.26434	-6.27029	5.23326	4.24e-11	9.23e-10
evm.model.chr13.2396	23.2979	4.372	1.44921	3.0168	0.00255455	0.00481209	4.28937	4.45573	0.379526	0.00564811	0.0143706
evm.model.chr13.2397	1656.5	-2.59508	0.221298	-11.7266	9.31e-32	1.07e-30	-2.51049	-2.51071	6.42518	1.3e-08	1.35e-07
evm.model.chr13.2403	12.7542	-4.04353	1.25378	-3.22506	0.00125945	0.00248606	-3.88586	-3.95556	-0.296274	0.00570892	0.0144973
evm.model.chr13.2407	11.9593	-7.07716	1.39176	-5.08503	3.68e-07	1.11e-06	-7.89107	-1.44269e+08	-0.284609	8.58e-05	0.000349483
evm.model.chr13.2412	184.435	3.05394	0.290087	10.5277	6.44e-26	5.96e-25	3.08618	3.0903	3.27902	5.44e-09	6.24e-08
evm.model.chr13.2417	37.5648	-4.84971	0.96502	-5.0255	5.02e-07	1.5e-06	-4.72381	-4.74813	1.13892	9.29e-05	0.000375393
evm.model.chr13.2418	56.0884	-3.05082	0.716095	-4.26035	2.04e-05	5.12e-05	-2.96984	-2.97763	1.64364	0.000939593	0.00294634
evm.model.chr13.2419	8045.42	2.8434	0.0801561	35.4733	1.27e-275	5.08e-273	2.88989	2.88999	8.74465	2.16e-17	6.88e-15
evm.model.chr13.2425	11665.6	-1.60232	0.116513	-13.7523	4.93e-43	8.12e-42	-1.55862	-1.55864	9.2453	4.03e-09	4.82e-08
evm.model.chr13.2426	38.7759	-5.2297	0.749322	-6.97924	2.97e-12	1.33e-11	-5.09986	-5.17015	1.17128	1.42e-05	6.92e-05
evm.model.chr13.2427	68.7433	7.06797	1.75454	4.0284	5.62e-05	0.00013403	6.64931	7.24961	1.88856	0.000374492	0.00129393
evm.model.chr13.2434	11.0446	-4.76568	1.22833	-3.87979	0.000104546	0.000241007	-4.62911	-4.71177	-0.394784	0.00107834	0.00332805
evm.model.chr13.2435	8.99253	-6.86612	1.49391	-4.59608	4.31e-06	1.17e-05	-7.69009	-1.44269e+08	-0.635644	0.000172279	0.000653791
evm.model.chr13.244	116.604	-3.43898	0.407053	-8.44848	2.95e-17	1.81e-16	-3.29585	-3.3004	2.66597	1.07e-06	6.87e-06
evm.model.chr13.2441	67.8514	-6.16003	1.32176	-4.66049	3.15e-06	8.68e-06	-6.06078	-6.11488	1.92741	3.35e-06	1.91e-05
evm.model.chr13.2442	58.8281	-2.93669	0.384477	-7.63814	2.2e-14	1.13e-13	-2.85127	-2.85788	1.73112	4.89e-05	0.000211317
evm.model.chr13.245	21692.9	5.21354	0.117142	44.5064	0	0	5.31926	5.31942	10.1805	3.52e-19	3.87e-16
evm.model.chr13.2451	462.983	-2.34195	0.201034	-11.6495	2.31e-31	2.61e-30	-2.31827	-2.3191	4.60062	4.13e-09	4.93e-08
evm.model.chr13.2455	198.309	2.09023	0.419359	4.98435	6.22e-07	1.84e-06	2.14611	2.14875	3.38234	0.000235488	0.000863471
evm.model.chr13.2459	163.126	-7.10981	0.532496	-13.3518	1.16e-40	1.76e-39	-6.96158	-7.00898	3.12993	1.17e-11	3.04e-10
evm.model.chr13.2463	2886.55	2.26882	0.126898	17.8791	1.71e-71	5.51e-70	2.3304	2.33058	7.2628	2.97e-12	9.59e-11
evm.model.chr13.2465	5247.34	2.60448	0.105609	24.6615	2.77e-134	2.27e-132	2.7369	2.73703	8.1253	1.44e-14	1.18e-12
evm.model.chr13.2470	28592.8	4.19832	0.088684	47.3402	0	0	4.2556	4.25565	10.5759	1.24e-19	1.88e-16
evm.model.chr13.2471	394.367	1.82936	0.163165	11.2117	3.57e-29	3.76e-28	1.89606	1.89696	4.38941	8.97e-09	9.72e-08
evm.model.chr13.2473	86.9514	-2.86145	0.295282	-9.69058	3.31e-22	2.58e-21	-2.81222	-2.81691	2.2497	9.97e-08	8.24e-07
evm.model.chr13.2474	226.125	1.86567	0.304221	6.13261	8.64e-10	3.24e-09	1.83729	1.83846	3.5796	2.91e-05	0.000132418
evm.model.chr13.2483	158.107	-6.23705	0.388296	-16.0626	4.67e-58	1.12e-56	-6.0571	-6.07989	3.09113	3.33e-10	5.43e-09
evm.model.chr13.2488	22.6195	-6.57206	1.30729	-5.02724	4.98e-07	1.48e-06	-7.40374	-1.44269e+08	0.422654	3.77e-05	0.000167546
evm.model.chr13.2504	462.199	1.54601	0.172673	8.95345	3.45e-19	2.36e-18	1.56841	1.56904	4.61463	5.44e-07	3.76e-06
evm.model.chr13.2505	760.3	-7.18935	0.929806	-7.73209	1.06e-14	5.56e-14	-7.05075	-7.05641	5.30378	1.4e-09	1.91e-08
evm.model.chr13.2508	661.583	2.8926	0.160211	18.0549	7.22e-73	2.4e-71	2.93306	2.93386	5.13518	8.38e-13	3.17e-11
evm.model.chr13.251	9597.23	1.79638	0.164584	10.9146	9.81e-28	9.72e-27	1.87084	1.87087	8.99255	1.99e-08	1.98e-07
evm.model.chr13.2524	4059.2	-9.56822	0.301689	-31.7154	9.51e-221	2.11e-218	-9.51044	-9.52811	7.70217	2.66e-20	6.57e-17
evm.model.chr13.2529	61.5025	-2.74584	0.380573	-7.215	5.39e-13	2.53e-12	-2.69415	-2.70048	1.78498	9.17e-06	4.68e-05
evm.model.chr13.253	120.803	-1.63265	0.290291	-5.62419	1.86e-08	6.32e-08	-1.58173	-1.58314	2.70438	0.000347371	0.00121077
evm.model.chr13.2532	27.0639	-2.87196	0.654103	-4.39068	1.13e-05	2.92e-05	-2.80787	-2.82067	0.694374	0.00161925	0.00479224
evm.model.chr13.2534	56.782	-1.8154	0.446063	-4.06983	4.7e-05	0.000113026	-1.78017	-1.7841	1.65904	0.00314586	0.00855517
evm.model.chr13.2545	788.313	3.41758	0.174001	19.6411	6.89e-86	2.87e-84	3.44624	3.44743	5.39194	1.99e-13	9.89e-12
evm.model.chr13.2547	1390.47	2.47024	0.124276	19.8771	6.42e-88	2.76e-86	2.50846	2.50885	6.20974	4.83e-13	2.05e-11
evm.model.chr13.2553	248.55	2.5946	0.283985	9.13639	6.46e-20	4.57e-19	2.66629	2.669	3.71575	4.92e-08	4.38e-07
evm.model.chr13.256	728.413	-3.70329	0.229882	-16.1095	2.19e-58	5.3e-57	-3.66193	-3.66305	5.24293	4.15e-12	1.27e-10
evm.model.chr13.2575	219.875	3.50285	0.278032	12.5987	2.15e-36	2.87e-35	3.65028	3.65542	3.54228	5.54e-10	8.43e-09
evm.model.chr13.2578	8.96137	-3.6052	1.28667	-2.80195	0.00507942	0.00913042	-3.42315	-3.52289	-0.677146	0.0146922	0.033486
evm.model.chr13.2587	155.004	-6.75332	0.618584	-10.9174	9.52e-28	9.44e-27	-6.69707	-6.74021	3.05947	1.56e-09	2.09e-08
evm.model.chr13.2588	41.339	-3.83833	0.576466	-6.65837	2.77e-11	1.16e-10	-3.78367	-3.80455	1.26948	8.46e-06	4.36e-05
evm.model.chr13.2591	14.7864	-7.2879	1.55319	-4.69222	2.7e-06	7.5e-06	-8.09292	-1.44269e+08	-0.0412929	0.000288987	0.00103093
evm.model.chr13.26	2413.26	1.51872	0.185499	8.18722	2.67e-16	1.55e-15	1.56705	1.56718	6.99578	3.26e-06	1.86e-05
evm.model.chr13.2605	18.07	-3.02363	0.884953	-3.41672	0.000633811	0.00130906	-2.98255	-3.01622	0.157263	0.00672839	0.0167776
evm.model.chr13.2609	30.2719	-5.24348	0.865045	-6.06151	1.35e-09	4.99e-09	-5.05177	-5.15634	0.825737	2.4e-05	0.000111034
evm.model.chr13.2610	592.642	-5.06598	0.160106	-31.6414	9.97e-220	2.18e-217	-5.02799	-5.03152	4.9504	8.48e-18	3.49e-15
evm.model.chr13.2612	673.676	2.63789	0.192181	13.726	7.09e-43	1.16e-41	2.68749	2.68824	5.16239	8.6e-11	1.7e-09
evm.model.chr13.269	43.1396	-3.54969	0.705685	-5.03014	4.9e-07	1.46e-06	-3.45674	-3.48995	1.27648	0.000537176	0.00178748
evm.model.chr13.270	20.3327	2.79747	0.914758	3.05815	0.00222708	0.00423508	2.89727	2.94107	0.179815	0.00829431	0.0202078
evm.model.chr13.275	223.913	-6.31549	0.367009	-17.208	2.31e-66	6.73e-65	-6.27474	-6.29319	3.5728	2.56e-12	8.55e-11
evm.model.chr13.283	1083.03	-1.77224	0.136617	-12.9723	1.76e-38	2.52e-37	-1.73214	-1.73238	5.82542	5.25e-09	6.05e-08
evm.model.chr13.29	569.737	1.5867	0.121247	13.0865	3.93e-39	5.77e-38	1.6145	1.61496	4.91758	2.5e-09	3.16e-08
evm.model.chr13.292	156.888	-2.46298	0.332611	-7.40499	1.31e-13	6.43e-13	-2.40947	-2.41219	3.07152	4.2e-06	2.34e-05
evm.model.chr13.30	744.403	1.8337	0.146308	12.5331	4.92e-36	6.49e-35	1.87128	1.8716	5.29951	4.73e-09	5.52e-08
evm.model.chr13.304	160.927	-4.1677	0.573562	-7.26634	3.69e-13	1.75e-12	-4.02108	-4.02669	3.10874	1.89e-06	1.14e-05
evm.model.chr13.31	62.3854	-2.01179	0.390875	-5.14688	2.65e-07	8.1e-07	-1.94361	-1.94769	1.79449	0.000509221	0.00170371
evm.model.chr13.320	3.99216	-6.07873	1.58872	-3.82618	0.000130148	0.000295834	-6.91251	-1.44269e+08	-1.50788	0.000369151	0.00127789
evm.model.chr13.327	12.2056	3.47199	0.954046	3.63922	0.000273461	0.000596457	3.45952	3.51373	-0.518176	0.00263649	0.00734284
evm.model.chr13.329	1884.66	4.09217	0.216354	18.9142	8.71e-80	3.32e-78	4.1304	4.13122	6.65127	1.58e-12	5.49e-11
evm.model.chr13.334	411.736	2.59445	0.264876	9.79497	1.18e-22	9.42e-22	2.63843	2.63971	4.44912	2.67e-08	2.56e-07
evm.model.chr13.339	938.505	1.92347	0.0972384	19.7809	4.35e-87	1.85e-85	1.97391	1.97432	5.64063	1.45e-12	5.1e-11
evm.model.chr13.348	20.4901	-2.26295	0.70896	-3.19193	0.00141327	0.00276869	-2.19339	-2.20468	0.342155	0.0140205	0.0321479
evm.model.chr13.350	5.49354	-5.72438	1.57737	-3.62906	0.000284454	0.000619137	-5.39205	-5.7724	-1.15799	0.000486186	0.00163628
evm.model.chr13.353	139.812	-2.355	0.347491	-6.77717	1.23e-11	5.27e-11	-2.30337	-2.30496	2.91541	1.99e-05	9.39e-05
evm.model.chr13.354	171.763	-1.60961	0.20846	-7.72141	1.15e-14	6.03e-14	-1.51695	-1.5179	3.19562	2.48e-05	0.000114365
evm.model.chr13.369	7.29453	-6.87628	1.40307	-4.90089	9.54e-07	2.77e-06	-7.67244	-1.44269e+08	-0.913702	5.04e-05	0.00021688
evm.model.chr13.376	100.735	8.55302	2.44306	3.50094	0.000463613	0.000979198	8.71671	1.44269e+08	2.42876	0.000494612	0.00166011
evm.model.chr13.382	140.418	-4.45543	0.332084	-13.4166	4.84e-41	7.49e-40	-4.39284	-4.40645	2.91864	1.09e-10	2.09e-09
evm.model.chr13.384	6428.61	1.84008	0.204052	9.01773	1.92e-19	1.33e-18	1.85724	1.85728	8.4129	4.54e-07	3.2e-06
evm.model.chr13.385	25.9736	-2.30934	0.598744	-3.85697	0.0001148	0.000263103	-2.24816	-2.26147	0.59731	0.00714038	0.0176977
evm.model.chr13.39	24.8971	-4.39333	0.720549	-6.0972	1.08e-09	4.02e-09	-4.32071	-4.38096	0.609383	4.36e-05	0.000190486
evm.model.chr13.391	178.98	1.88835	0.280624	6.72912	1.71e-11	7.25e-11	2.06596	2.06826	3.24637	5.24e-06	2.87e-05
evm.model.chr13.393	156.157	-1.96632	0.215772	-9.11295	8.02e-20	5.66e-19	-1.90148	-1.90337	3.06439	9.71e-07	6.3e-06
evm.model.chr13.395	94.9833	-3.32604	0.32063	-10.3735	3.27e-25	2.92e-24	-3.09839	-3.10363	2.37958	1.96e-07	1.5e-06
evm.model.chr13.396	116.225	-2.64803	0.35502	-7.45883	8.73e-14	4.34e-13	-2.35858	-2.36098	2.6592	1.23e-05	6.11e-05
evm.model.chr13.397	52.4491	-3.72722	0.408633	-9.12119	7.43e-20	5.25e-19	-3.58465	-3.5968	1.58057	1.37e-06	8.6e-06
evm.model.chr13.399	8754.2	2.63437	0.140965	18.6882	6.18e-78	2.27e-76	2.67017	2.67024	8.86469	6.31e-13	2.54e-11
evm.model.chr13.400	125.845	-2.03951	0.371723	-5.48664	4.1e-08	1.35e-07	-1.94506	-1.95174	2.73658	0.000221593	0.000818293
evm.model.chr13.409	150.515	-2.27921	0.234462	-9.72102	2.45e-22	1.93e-21	-2.21896	-2.2216	3.00855	1.13e-07	9.23e-07
evm.model.chr13.412	1730.17	1.9033	0.138239	13.7681	3.96e-43	6.53e-42	1.95668	1.9569	6.52349	2.12e-10	3.71e-09
evm.model.chr13.414	410.404	1.63479	0.210844	7.75353	8.94e-15	4.72e-14	1.68435	1.68597	4.44319	9.98e-07	6.45e-06
evm.model.chr13.420	128.418	-3.07606	0.253869	-12.1167	8.61e-34	1.06e-32	-3.03669	-3.04155	2.79223	1.01e-07	8.36e-07
evm.model.chr13.422	646.053	1.53752	0.117792	13.0529	6.12e-39	8.9e-38	1.56576	1.56619	5.09729	4.16e-09	4.96e-08
evm.model.chr13.450	89.938	-3.25675	0.400825	-8.12511	4.47e-16	2.56e-15	-3.13047	-3.13629	2.30012	1.19e-06	7.55e-06
evm.model.chr13.455	82.7839	-2.38628	0.356997	-6.68432	2.32e-11	9.78e-11	-2.30434	-2.30697	2.19425	0.000189758	0.000713407
evm.model.chr13.457	42.8676	-3.92695	0.462008	-8.49975	1.9e-17	1.18e-16	-3.88537	-3.90533	1.30814	4.77e-07	3.34e-06
evm.model.chr13.458	81.8746	-6.14049	0.750252	-8.18457	2.73e-16	1.58e-15	-6.01492	-6.07648	2.17466	2.43e-07	1.82e-06
evm.model.chr13.459	6.71526	-6.73479	1.48363	-4.53939	5.64e-06	1.51e-05	-7.55426	-1.44269e+08	-0.982452	0.000214419	0.000795073
evm.model.chr13.463	58.1089	-1.62743	0.459619	-3.54082	0.000398883	0.000849722	-1.57576	-1.57958	1.68846	0.00886175	0.021429
evm.model.chr13.474	41.984	-7.39101	1.24731	-5.92556	3.11e-09	1.12e-08	-7.10933	-7.49607	1.25914	1.84e-07	1.42e-06
evm.model.chr13.475	33.7073	-8.873	1.31742	-6.73516	1.64e-11	6.96e-11	-9.69481	-1.44269e+08	0.995496	1.8e-06	1.09e-05
evm.model.chr13.480	1687.05	3.07834	0.16474	18.686	6.44e-78	2.36e-76	3.11867	3.11904	6.48577	2.73e-13	1.29e-11
evm.model.chr13.481	1986.03	1.5452	0.113725	13.5871	4.77e-42	7.6e-41	1.61183	1.61194	6.71757	1.28e-09	1.76e-08
evm.model.chr13.482	88.3755	-4.58885	0.477755	-9.60502	7.61e-22	5.84e-21	-4.52927	-4.5422	2.28623	2.52e-07	1.88e-06
evm.model.chr13.485	140.936	-6.70993	0.514187	-13.0496	6.39e-39	9.28e-38	-6.62837	-6.66204	2.93411	1.87e-09	2.44e-08
evm.model.chr13.495	295.021	-3.99985	0.220868	-18.1097	2.67e-73	8.97e-72	-3.93962	-3.94348	3.96103	4.13e-12	1.27e-10
evm.model.chr13.497	6.64141	-6.15534	1.62864	-3.77943	0.000157189	0.000353709	-6.98982	-1.44269e+08	-0.949657	0.000597484	0.00196596
evm.model.chr13.498	7.21975	-6.80854	1.64543	-4.13786	3.51e-05	8.56e-05	-7.63352	-1.44269e+08	-0.857579	0.000339885	0.00118845
evm.model.chr13.499	74.9344	-1.71249	0.272994	-6.27299	3.54e-10	1.37e-09	-1.66475	-1.66774	2.03069	0.000173706	0.000658701
evm.model.chr13.500	4177.65	4.63693	0.195085	23.7688	7.02e-125	5.09e-123	4.6877	4.68823	7.80099	1.1e-13	5.94e-12
evm.model.chr13.51	29.7931	3.51813	0.581528	6.04981	1.45e-09	5.36e-09	3.5216	3.54711	0.719515	1.8e-05	8.57e-05
evm.model.chr13.510	2596.56	1.57016	0.104788	14.9842	9.32e-51	1.91e-49	1.61509	1.61518	7.10463	3.36e-10	5.46e-09
evm.model.chr13.538	23.4963	-3.44603	0.861588	-3.99962	6.34e-05	0.000150418	-3.33774	-3.38148	0.499738	0.0025057	0.00702515
evm.model.chr13.541	4.4394	-6.40846	1.7686	-3.62347	0.000290678	0.000631563	-7.24659	-1.44269e+08	-1.3727	0.000738083	0.00238137
evm.model.chr13.544	122.903	-4.94009	0.469204	-10.5287	6.37e-26	5.9e-25	-4.88744	-4.90097	2.73975	4.23e-08	3.85e-07
evm.model.chr13.55	460.28	-1.97113	0.132593	-14.866	5.48e-50	1.09e-48	-1.94012	-1.94071	4.59603	8e-10	1.16e-08
evm.model.chr13.555	485.869	-7.18918	0.593167	-12.12	8.28e-34	1.02e-32	-7.05768	-7.07693	4.6614	8.44e-12	2.32e-10
evm.model.chr13.559	206.178	-4.76712	0.402637	-11.8398	2.43e-32	2.86e-31	-4.69653	-4.70371	3.45823	9.64e-09	1.04e-07
evm.model.chr13.560	272.088	-1.74432	0.294713	-5.91872	3.24e-09	1.17e-08	-1.69725	-1.69773	3.84936	0.000124384	0.000488849
evm.model.chr13.571	180.259	-3.06204	0.251621	-12.1692	4.53e-34	5.64e-33	-3.0016	-3.00691	3.26443	2.93e-08	2.77e-07
evm.model.chr13.575	13.5831	-7.06712	1.33713	-5.2853	1.25e-07	3.96e-07	-6.78222	-7.1762	-0.10127	1.52e-05	7.36e-05
evm.model.chr13.577	236.364	-5.41517	0.328667	-16.4762	5.44e-61	1.41e-59	-5.35531	-5.36731	3.64823	1.43e-10	2.62e-09
evm.model.chr13.584	4.45927	-4.95876	1.50402	-3.297	0.000977241	0.00196401	-5.74218	-1.44269e+08	-1.47752	0.00191443	0.00553883
evm.model.chr13.586	48.6144	-6.32211	1.26943	-4.98028	6.35e-07	1.87e-06	-7.07536	-1.44269e+08	1.33035	2.57e-05	0.000118041
evm.model.chr13.588	2317.55	-3.3946	0.261011	-13.0056	1.14e-38	1.64e-37	-3.35953	-3.36024	6.93402	8.63e-09	9.37e-08
evm.model.chr13.589	212.012	-2.84796	0.192049	-14.8293	9.47e-50	1.88e-48	-2.82812	-2.82974	3.49712	1.8e-10	3.23e-09
evm.model.chr13.592	209.044	3.24712	0.314944	10.3102	6.34e-25	5.6e-24	3.29622	3.29926	3.47425	7.09e-09	7.9e-08
evm.model.chr13.593	386.582	-1.92402	0.554893	-3.46737	0.000525574	0.00109885	-1.90356	-1.90654	4.34414	0.0102855	0.0243968
evm.model.chr13.597	42.6601	-6.41663	1.28051	-5.01099	5.42e-07	1.61e-06	-7.19385	-144269484	1.12955	3.53e-05	0.000157749
evm.model.chr13.598	44.0726	-5.87861	0.766329	-7.67113	1.7e-14	8.84e-14	-5.73155	-5.81872	1.33786	4.02e-07	2.86e-06
evm.model.chr13.600	12.8245	-4.53029	1.22418	-3.70067	0.000215029	0.000475283	-4.29758	-4.4974	-0.272418	0.000637528	0.00208556
evm.model.chr13.601	9.95296	-4.39484	1.15183	-3.81554	0.000135888	0.000308444	-4.23741	-4.37373	-0.62966	0.00120696	0.00367958
evm.model.chr13.605	195.31	-3.89129	0.394376	-9.86696	5.79e-23	4.67e-22	-3.75316	-3.7642	3.36452	3.12e-08	2.93e-07
evm.model.chr13.61	7075.19	2.84233	0.0914641	31.0759	5.09e-212	1.06e-209	2.89859	2.89873	8.5627	1.1e-16	2.44e-14
evm.model.chr13.611	20.2317	-6.36233	1.38598	-4.59049	4.42e-06	1.2e-05	-7.1554	-144269484	0.111231	0.000206468	0.000769638
evm.model.chr13.614	27.9258	-3.4795	0.755026	-4.60845	4.06e-06	1.1e-05	-3.28236	-3.3307	0.632931	0.000896367	0.0028274
evm.model.chr13.615	13.3662	-3.48942	1.28356	-2.71856	0.00655676	0.0115702	-3.33598	-3.41547	-0.326091	0.0202427	0.0445083
evm.model.chr13.618	2436.2	-3.70107	0.125763	-29.4289	2.34e-190	4.1e-188	-3.50734	-3.50766	6.97963	1.2e-14	1.03e-12
evm.model.chr13.619	25.0766	-4.47411	0.804844	-5.55898	2.71e-08	9.07e-08	-4.33552	-4.38561	0.605551	0.000104344	0.00041765
evm.model.chr13.623	457.531	-2.49166	0.193265	-12.8925	4.96e-38	7e-37	-2.46023	-2.46096	4.58423	6.42e-09	7.23e-08
evm.model.chr13.624	570.61	1.5249	0.181374	8.40747	4.19e-17	2.54e-16	1.5516	1.55194	4.91826	1.4e-06	8.73e-06
evm.model.chr13.63	2155.9	3.11571	0.154493	20.1673	1.9e-90	8.46e-89	3.13271	3.13346	6.84679	5.35e-14	3.38e-12
evm.model.chr13.636	425.518	1.73568	0.146075	11.8821	1.47e-32	1.73e-31	1.76953	1.77009	4.49371	8.05e-09	8.82e-08
evm.model.chr13.64	363.339	1.55547	0.185584	8.38149	5.23e-17	3.14e-16	1.60801	1.60872	4.26701	9.02e-07	5.9e-06
evm.model.chr13.641	29.8678	-3.47942	0.756682	-4.59825	4.26e-06	1.15e-05	-3.38829	-3.4243	0.801403	0.00133801	0.00403734
evm.model.chr13.656	665.677	1.80843	0.143671	12.5873	2.48e-36	3.31e-35	1.87108	1.87152	5.14108	6.44e-10	9.59e-09
evm.model.chr13.659	56.7425	-4.03809	1.26828	-3.18391	0.00145302	0.00284229	-3.93486	-3.95125	1.67465	0.000302376	0.00107249
evm.model.chr13.681	770.581	1.83463	0.134078	13.6833	1.28e-42	2.07e-41	1.91796	1.91838	5.35447	2.09e-10	3.67e-09
evm.model.chr13.690	114.27	1.76113	0.257653	6.83528	8.18e-12	3.55e-11	1.82539	1.82789	2.608	1.89e-05	8.98e-05
evm.model.chr13.697	7.26312	7.08728	1.8787	3.77245	0.000161654	0.000363127	7.23552	1.44269e+08	-1.25562	0.00262126	0.00730762
evm.model.chr13.709	42.7334	2.30488	0.596806	3.86202	0.000112454	0.000258095	2.33506	2.34696	1.18626	0.00211993	0.0060632
evm.model.chr13.723	11.313	-3.45295	1.06736	-3.23505	0.0012162	0.00240479	-3.33245	-3.3728	-0.362961	0.006144	0.0154669
evm.model.chr13.729	22.3603	-7.15013	1.27195	-5.62137	1.89e-08	6.42e-08	-6.72743	-7.11403	0.459822	4.21e-06	2.35e-05
evm.model.chr13.736	4.18701	-4.40304	1.61675	-2.7234	0.00646144	0.0114097	-4.03647	-4.4124	-1.53406	0.0100971	0.0240076
evm.model.chr13.740	4416.55	-3.37672	0.125016	-27.0103	1.12e-160	1.35e-158	-3.32689	-3.32706	7.83649	3.64e-15	3.89e-13
evm.model.chr13.744	11.1302	-6.21397	1.4328	-4.33695	1.44e-05	3.69e-05	-7.04275	-1.44269e+08	-0.468544	0.00033198	0.00116494
evm.model.chr13.752	197.056	-4.78461	0.742483	-6.44406	1.16e-10	4.66e-10	-4.66275	-4.67087	3.395	2.29e-07	1.72e-06
evm.model.chr13.753	5208.56	1.52564	0.204812	7.44896	9.41e-14	4.67e-13	1.51318	1.51322	8.10524	8.16e-06	4.23e-05
evm.model.chr13.756	1409.05	1.90825	0.158466	12.042	2.14e-33	2.59e-32	2.09391	2.09412	6.22286	2.06e-10	3.62e-09
evm.model.chr13.758	143.531	2.59812	0.34906	7.4432	9.83e-14	4.87e-13	2.70298	2.70638	2.92574	8.93e-07	5.86e-06
evm.model.chr13.760	40922	1.78913	0.0694248	25.7708	1.88e-146	1.92e-144	1.89368	1.89368	11.0868	3.68e-13	1.64e-11
evm.model.chr13.779	55.8111	-4.44482	0.606907	-7.32373	2.41e-13	1.16e-12	-4.37465	-4.4123	1.65076	1.14e-06	7.24e-06
evm.model.chr13.781	107.516	-2.04248	0.410817	-4.97174	6.64e-07	1.96e-06	-1.98943	-1.99191	2.53835	0.000492306	0.00165376
evm.model.chr13.782	1085	2.64115	0.143127	18.4532	4.91e-76	1.74e-74	2.67669	2.67738	5.85712	5.85e-13	2.39e-11
evm.model.chr13.788	466.126	-1.70909	0.2342	-7.29759	2.93e-13	1.4e-12	-1.65624	-1.65673	4.6141	1.05e-05	5.3e-05
evm.model.chr13.791	248.316	1.95822	0.198019	9.88905	4.64e-23	3.78e-22	2.05441	2.05597	3.71422	4.32e-08	3.92e-07
evm.model.chr13.799	299.087	-1.6717	0.196927	-8.48895	2.09e-17	1.29e-16	-1.63375	-1.63437	3.98123	1.8e-06	1.09e-05
evm.model.chr13.804	75.9069	-1.54259	0.381827	-4.04001	5.34e-05	0.000127858	-1.50692	-1.51001	2.04816	0.00428116	0.0112477
evm.model.chr13.816	1563.24	1.89294	0.124195	15.2416	1.87e-52	3.98e-51	1.92673	1.92693	6.37384	8.36e-11	1.66e-09
evm.model.chr13.82	6.28311	-5.91849	1.56819	-3.77408	0.000160602	0.000360921	-6.75984	-1.44269e+08	-1.04608	0.00107755	0.00332665
evm.model.chr13.831	130.701	4.30621	0.361388	11.9157	9.8e-33	1.16e-31	4.36964	4.37687	2.77087	1.11e-08	1.17e-07
evm.model.chr13.838	18.5872	-4.89497	0.928768	-5.27039	1.36e-07	4.28e-07	-4.78538	-4.85523	0.245084	0.000108548	0.000432897
evm.model.chr13.84	9.46152	-3.3517	1.51396	-2.21386	0.0268383	0.0423179	-3.3243	-3.3866	-0.593584	0.0176383	0.0393604
evm.model.chr13.865	694.423	6.64865	1.46461	4.53954	5.64e-06	1.51e-05	6.80238	6.82649	5.20056	0.000587218	0.00193573
evm.model.chr13.872	508.89	-2.06536	0.183403	-11.2613	2.04e-29	2.16e-28	-2.01426	-2.01481	4.73911	1.75e-08	1.76e-07
evm.model.chr13.874	76.8702	3.90514	0.517387	7.54781	4.43e-14	2.23e-13	3.93986	3.9613	2.01391	1.57e-06	9.64e-06
evm.model.chr13.897	1306.35	1.75835	0.10573	16.6305	4.19e-62	1.12e-60	1.78212	1.78236	6.1162	3.06e-11	6.96e-10
evm.model.chr13.901	104.879	-3.4848	0.305273	-11.4154	3.5e-30	3.81e-29	-3.45554	-3.46142	2.51893	3.34e-08	3.12e-07
evm.model.chr13.914	117.875	-4.45106	0.402776	-11.051	2.17e-28	2.2e-27	-4.37744	-4.39002	2.68167	9.82e-08	8.12e-07
evm.model.chr13.927	59.4516	-7.26247	0.980962	-7.40342	1.33e-13	6.5e-13	-7.0825	-7.22327	1.76064	1.6e-07	1.25e-06
evm.model.chr13.949	11.6017	-6.62871	1.30638	-5.07411	3.89e-07	1.18e-06	-7.44091	-1.44269e+08	-0.412039	3.54e-05	0.000158304
evm.model.chr13.954	1453.23	-2.15843	0.250055	-8.63184	6.04e-18	3.85e-17	-2.09384	-2.09404	6.24249	1.51e-06	9.3e-06
evm.model.chr13.97	204.107	1.82764	0.292192	6.25492	3.98e-10	1.54e-09	1.85957	1.86422	3.43848	3.12e-05	0.000141245
evm.model.chr13.970	13.8973	-4.29766	0.950069	-4.52352	6.08e-06	1.62e-05	-4.1774	-4.28058	-0.114547	0.000500437	0.00167738
evm.model.chr13.98	3496.01	1.57798	0.191547	8.23807	1.75e-16	1.02e-15	1.63281	1.63287	7.52885	1.25e-06	7.92e-06
evm.model.chr14.1007	34.3014	-2.1373	0.469242	-4.5548	5.24e-06	1.41e-05	-2.05902	-2.06624	0.985483	0.00591775	0.0149583
evm.model.chr14.1020	867.197	-1.95577	0.170369	-11.4796	1.67e-30	1.84e-29	-1.90705	-1.90738	5.5094	8.58e-09	9.33e-08
evm.model.chr14.1027	14.7965	-4.54963	0.904507	-5.02996	4.91e-07	1.46e-06	-4.36548	-4.4472	-0.0453559	0.000433564	0.00147654
evm.model.chr14.1056	25.0065	-2.06802	0.652104	-3.17131	0.00151755	0.00296156	-2.0003	-2.00877	0.588643	0.022844	0.0495276
evm.model.chr14.1082	41.2725	-9.47245	1.26698	-7.47641	7.64e-14	3.81e-13	-10.291	-1.44269e+08	1.27269	4.92e-08	4.38e-07
evm.model.chr14.1117	62.5082	-9.66261	1.20772	-8.00073	1.24e-15	6.87e-15	-10.4795	-1.44269e+08	1.82112	9.65e-11	1.87e-09
evm.model.chr14.1127	19.5196	-4.9552	0.855356	-5.79315	6.91e-09	2.43e-08	-4.82811	-4.9122	0.287445	1.99e-05	9.39e-05
evm.model.chr14.1133	20.4519	-3.20081	0.63834	-5.01427	5.32e-07	1.58e-06	-3.14788	-3.16738	0.366661	0.00101314	0.00314995
evm.model.chr14.1179	99.0397	-1.96534	0.475773	-4.13083	3.61e-05	8.8e-05	-1.90266	-1.90577	2.42323	0.00188395	0.00546185
evm.model.chr14.119	274.543	-2.72484	0.198594	-13.7206	7.64e-43	1.25e-41	-2.5921	-2.5934	3.85927	5.15e-08	4.56e-07
evm.model.chr14.1201	7.5657	-5.49645	1.7034	-3.22676	0.00125201	0.00247278	-6.32381	-1.44269e+08	-0.918661	0.00556258	0.0141749
evm.model.chr14.124	919.536	3.01613	0.245656	12.2778	1.19e-34	1.52e-33	3.10879	3.10955	5.60947	4.32e-09	5.13e-08
evm.model.chr14.1241	2653.14	2.62324	0.166444	15.7606	5.81e-56	1.33e-54	2.69428	2.69458	7.13921	1.35e-11	3.45e-10
evm.model.chr14.127	37.2979	-9.74281	1.2354	-7.88635	3.11e-15	1.69e-14	-10.5316	-1.44269e+08	1.16373	7.36e-08	6.27e-07
evm.model.chr14.1324	729.798	-2.08222	0.131214	-15.869	1.04e-56	2.43e-55	-2.05693	-2.05727	5.25263	7.62e-11	1.54e-09
evm.model.chr14.133	246.46	-4.70366	0.250084	-18.8083	6.46e-79	2.42e-77	-4.66301	-4.66872	3.70744	1.42e-12	5.04e-11
evm.model.chr14.137	47.6769	-1.64194	0.35161	-4.66978	3.02e-06	8.32e-06	-1.60432	-1.60906	1.41045	0.00177987	0.00519595
evm.model.chr14.1430	95.2241	-2.74497	0.418985	-6.55148	5.7e-11	2.34e-10	-2.69644	-2.70115	2.37234	1.74e-05	8.3e-05
evm.model.chr14.1431	92.4994	-2.00108	0.300421	-6.66093	2.72e-11	1.14e-10	-1.92156	-1.92443	2.33519	4.54e-05	0.000197889
evm.model.chr14.147	134.166	-1.91845	0.430897	-4.45222	8.5e-06	2.23e-05	-1.8661	-1.86744	2.85813	0.000860383	0.00272128
evm.model.chr14.1474	108.805	-3.28662	0.405358	-8.10795	5.15e-16	2.93e-15	-3.22455	-3.22846	2.57071	4.85e-07	3.39e-06
evm.model.chr14.1483	64.1914	-2.80118	0.668331	-4.19131	2.77e-05	6.86e-05	-2.71674	-2.72343	1.84649	0.0012386	0.00376845
evm.model.chr14.1487	29.3191	1.72396	0.522788	3.29763	0.000975041	0.00196035	1.74218	1.76121	0.663103	0.00960999	0.0230157
evm.model.chr14.1506	29.5541	-8.51639	1.28266	-6.63961	3.15e-11	1.31e-10	-9.33934	-1.44269e+08	0.839551	4.22e-06	2.35e-05
evm.model.chr14.1591	8.22556	-3.38767	1.2674	-2.67293	0.00751928	0.0131285	-3.06279	-3.23456	-0.872199	0.011996	0.0279718
evm.model.chr14.16	57.64	6.31701	0.682417	9.25682	2.11e-20	1.53e-19	6.34235	6.4349	1.5829	1.25e-08	1.31e-07
evm.model.chr14.1617	982.601	1.63393	0.121122	13.49	1.79e-41	2.81e-40	1.68492	1.68525	5.70588	8.89e-10	1.27e-08
evm.model.chr14.162	2886.06	1.95062	0.206	9.46903	2.82e-21	2.12e-20	2.02075	2.02109	7.27003	2.05e-07	1.56e-06
evm.model.chr14.1666	10.1546	-6.6715	1.5049	-4.43317	9.29e-06	2.42e-05	-7.4992	-1.44269e+08	-0.496769	0.000280172	0.00100383
evm.model.chr14.1668	12.3355	-4.48081	1.09601	-4.0883	4.35e-05	0.000104853	-4.30533	-4.44039	-0.317813	0.000960176	0.00300182
evm.model.chr14.1674	491.472	-4.68737	0.185021	-25.3342	1.34e-141	1.22e-139	-4.63211	-4.63533	4.68103	1.62e-14	1.28e-12
evm.model.chr14.168	22.363	-1.99741	0.679618	-2.93902	0.0032925	0.0061077	-1.91687	-1.93584	0.359957	0.0182691	0.0405936
evm.model.chr14.1688	393.448	1.72222	0.147902	11.6444	2.45e-31	2.77e-30	1.77207	1.77285	4.38527	1.41e-08	1.46e-07
evm.model.chr14.1699	15.9478	2.37013	0.832662	2.84645	0.00442092	0.00801735	2.42601	2.44664	-0.287981	0.0182339	0.0405338
evm.model.chr14.17	180.457	3.02745	0.262708	11.524	9.99e-31	1.11e-29	3.13499	3.1387	3.25165	2.66e-09	3.34e-08
evm.model.chr14.1701	59.2374	7.64607	1.57778	4.84608	1.26e-06	3.61e-06	7.86915	8.29373	1.65107	9.92e-06	5.03e-05
evm.model.chr14.173	231.315	-2.98427	0.356945	-8.3606	6.24e-17	3.74e-16	-2.82374	-2.82704	3.62669	6.85e-07	4.61e-06
evm.model.chr14.1772	202.112	-1.75085	0.242214	-7.22855	4.88e-13	2.3e-12	-1.71829	-1.71949	3.42622	1.06e-05	5.35e-05
evm.model.chr14.1776	21.4698	1.67486	0.490976	3.41129	0.000646551	0.00133273	1.72586	1.73921	0.285638	0.00914333	0.0220344
evm.model.chr14.1782	7.77798	-4.20704	1.56546	-2.68741	0.00720091	0.0126001	-3.92734	-4.29379	-0.922747	0.0154068	0.0349051
evm.model.chr14.1806	4.00848	-5.51086	2.04849	-2.6902	0.0071409	0.0124982	-6.33774	-1.44269e+08	-1.49258	0.00364881	0.00976163
evm.model.chr14.1820	8.61598	-7.00088	1.44255	-4.85313	1.22e-06	3.49e-06	-7.8157	-1.44269e+08	-0.667081	9.67e-05	0.000389504
evm.model.chr14.1822	49.1995	2.21242	0.551852	4.00907	6.1e-05	0.000144788	2.3326	2.34727	1.40206	0.00210334	0.00602274
evm.model.chr14.1845	167.257	-10.3625	1.19056	-8.70389	3.21e-18	2.07e-17	-11.1143	-1.44269e+08	3.16071	1.24e-11	3.21e-10
evm.model.chr14.1857	27.4653	-2.06418	0.618379	-3.33805	0.00084369	0.00171147	-2.00636	-2.02262	0.673351	0.0118732	0.0277038
evm.model.chr14.1871	7.25332	-6.08516	1.45482	-4.18275	2.88e-05	7.11e-05	-6.9176	-1.44269e+08	-0.949982	0.000298589	0.00106016
evm.model.chr14.1874	142.802	-2.13392	0.243573	-8.7609	1.94e-18	1.27e-17	-2.0914	-2.09358	2.93781	1.8e-06	1.09e-05
evm.model.chr14.1883	4.37118	-6.42336	1.97468	-3.25285	0.00114252	0.00226989	-7.24482	-1.44269e+08	-1.35273	0.000866828	0.00273991
evm.model.chr14.1888	1527.78	-1.99305	0.169856	-11.7338	8.56e-32	9.83e-31	-1.94571	-1.94588	6.31076	7.43e-09	8.23e-08
evm.model.chr14.1896	2.92273	-4.54016	1.92009	-2.36456	0.0180515	0.0294203	-5.40422	-1.44269e+08	-1.83498	0.0134733	0.0310267
evm.model.chr14.19	20.4821	3.32843	0.839126	3.96654	7.29e-05	0.000171565	3.37234	3.40227	0.141098	0.0017515	0.00512679
evm.model.chr14.1900	82.9182	-3.14215	0.568569	-5.52643	3.27e-08	1.09e-07	-3.10181	-3.10761	2.1965	4.99e-05	0.000215215
evm.model.chr14.1908	31.0739	-2.06831	0.433781	-4.7681	1.86e-06	5.24e-06	-2.02523	-2.0309	0.88545	0.00138404	0.00416287
evm.model.chr14.191	3966.28	1.70189	0.126816	13.4201	4.61e-41	7.14e-40	1.74729	1.74735	7.71459	8.51e-10	1.22e-08
evm.model.chr14.1911	1299.56	2.37577	0.125865	18.8756	1.81e-79	6.86e-78	2.44986	2.45035	6.11436	6.91e-13	2.74e-11
evm.model.chr14.1923	14.7015	-3.3262	0.962322	-3.45643	0.000547386	0.00114051	-3.21508	-3.27939	-0.130528	0.00498427	0.012837
evm.model.chr14.1926	37.8656	-4.02625	0.696071	-5.78426	7.28e-09	2.55e-08	-3.98238	-4.02306	1.13058	8.44e-05	0.000344251
evm.model.chr14.1927	1010.14	1.75291	0.114797	15.2697	1.22e-52	2.61e-51	1.79837	1.79866	5.74391	1.25e-10	2.34e-09
evm.model.chr14.1929	12.4004	-4.09405	1.29937	-3.15078	0.00162835	0.00316502	-3.94765	-4	-0.249853	0.00484736	0.0125302
evm.model.chr14.194	24.0536	-7.08125	1.41194	-5.01528	5.3e-07	1.58e-06	-7.90994	-1.44269e+08	0.491814	0.000172944	0.000656189
evm.model.chr14.1962	77.2389	5.02939	1.55307	3.23834	0.00120226	0.00237882	5.056	5.17197	2.05083	0.000524978	0.00175073
evm.model.chr14.1971	44.3744	-6.59429	0.786166	-8.3879	4.95e-17	2.98e-16	-6.44839	-6.55462	1.37925	1.07e-08	1.14e-07
evm.model.chr14.1973	232.318	-1.58698	0.197065	-8.05308	8.07e-16	4.55e-15	-1.54951	-1.55009	3.62426	1.08e-05	5.41e-05
evm.model.chr14.1978	75.996	-9.58336	1.24246	-7.71318	1.23e-14	6.42e-14	-10.3772	-1.44269e+08	2.08162	3.26e-08	3.06e-07
evm.model.chr14.1995	19.0471	-2.81471	0.874922	-3.21709	0.00129496	0.00255131	-2.69969	-2.75217	0.180374	0.0158296	0.0357564
evm.model.chr14.1996	575.059	-3.69763	0.147664	-25.0409	2.19e-138	1.93e-136	-3.65976	-3.66072	4.90555	1.83e-11	4.47e-10
evm.model.chr14.1997	100.852	-6.5052	1.29024	-5.04186	4.61e-07	1.38e-06	-6.25913	-6.29852	2.47157	2.12e-07	1.61e-06
evm.model.chr14.1999	253.261	-4.80212	0.749025	-6.41117	1.44e-10	5.75e-10	-4.56502	-4.57008	3.74536	1.46e-07	1.16e-06
evm.model.chr14.2007	3.84138	-6.06847	1.92643	-3.15011	0.00163207	0.00317155	-6.88319	-1.44269e+08	-1.51156	0.000867674	0.00274215
evm.model.chr14.2016	21.0007	-4.92005	0.810982	-6.06678	1.3e-09	4.83e-09	-4.7686	-4.8506	0.399914	5.58e-05	0.000236989
evm.model.chr14.2019	606.99	-2.04127	0.237966	-8.578	9.65e-18	6.09e-17	-2.01734	-2.0177	4.98915	7.34e-07	4.91e-06
evm.model.chr14.2027	37.5843	-1.57757	0.411524	-3.83349	0.000126337	0.000287832	-1.52201	-1.52821	1.07341	0.0102427	0.0243128
evm.model.chr14.2036	269.155	-2.81037	0.231072	-12.1623	4.94e-34	6.13e-33	-2.7687	-2.77093	3.83445	1.62e-09	2.15e-08
evm.model.chr14.2038	58.3459	-3.32153	0.668844	-4.96607	6.83e-07	2.01e-06	-3.30337	-3.3153	1.71844	0.000265189	0.000958497
evm.model.chr14.2039	5109.05	2.96512	0.0991362	29.9096	1.48e-196	2.65e-194	3.00291	3.00304	8.08906	1.27e-16	2.68e-14
evm.model.chr14.2049	628.704	-3.70121	0.214073	-17.2895	5.65e-67	1.66e-65	-3.67133	-3.67263	5.0327	5.12e-12	1.54e-10
evm.model.chr14.205	1737.49	-1.72237	0.119744	-14.3837	6.55e-47	1.2e-45	-1.68088	-1.68102	6.50334	1.68e-09	2.22e-08
evm.model.chr14.2068	30.6791	-3.86085	0.968286	-3.9873	6.68e-05	0.000158085	-3.79318	-3.82762	0.868439	0.00122799	0.00373849
evm.model.chr14.2072	30.5864	-2.13992	0.503885	-4.24685	2.17e-05	5.42e-05	-2.0785	-2.09095	0.811499	0.0026394	0.00734887
evm.model.chr14.2089	474.059	1.53281	0.119368	12.841	9.66e-38	1.34e-36	1.58129	1.58173	4.65173	9.09e-09	9.82e-08
evm.model.chr14.2096	220.215	-4.19402	0.42372	-9.8981	4.24e-23	3.46e-22	-4.13746	-4.1435	3.54631	4.21e-08	3.83e-07
evm.model.chr14.2104	9.61803	-7.45099	1.59404	-4.67428	2.95e-06	8.15e-06	-8.27064	-1.44269e+08	-0.538768	0.000186122	0.000701205
evm.model.chr14.2106	463.878	1.78909	0.176621	10.1295	4.09e-24	3.48e-23	1.81798	1.81861	4.61879	2.49e-08	2.41e-07
evm.model.chr14.2109	517.023	-2.33998	0.120712	-19.3848	1.04e-83	4.18e-82	-2.31374	-2.31438	4.76266	2.69e-12	8.9e-11
evm.model.chr14.2110	123.626	-2.72993	0.44241	-6.1706	6.8e-10	2.57e-09	-2.64553	-2.6485	2.74361	2.29e-05	0.000106679
evm.model.chr14.2123	1318.37	-5.36918	0.176062	-30.496	2.94e-204	5.67e-202	-5.32755	-5.33012	6.09354	6.1e-14	3.78e-12
evm.model.chr14.2124	2446.18	4.36081	0.134942	32.3163	4.13e-229	1.01e-226	4.4009	4.40179	7.02573	7.24e-17	1.72e-14
evm.model.chr14.2126	209.262	-4.18535	0.325915	-12.8418	9.56e-38	1.33e-36	-4.13002	-4.13465	3.4781	4.09e-10	6.49e-09
evm.model.chr14.2127	1538.06	2.62152	0.258067	10.1583	3.04e-24	2.6e-23	2.80153	2.80221	6.36059	7.57e-08	6.43e-07
evm.model.chr14.2129	21.1283	-4.03167	0.843805	-4.77797	1.77e-06	5e-06	-3.92158	-3.99038	0.357611	0.000389459	0.00133974
evm.model.chr14.2130	600.761	1.62398	0.19946	8.14187	3.89e-16	2.23e-15	1.65928	1.65959	4.99179	1.81e-06	1.1e-05
evm.model.chr14.2131	1909.71	2.34783	0.144516	16.2462	2.38e-59	5.92e-58	2.40025	2.40043	6.66514	9.24e-12	2.5e-10
evm.model.chr14.2135	584.799	1.62876	0.16428	9.91457	3.6e-23	2.94e-22	1.72094	1.72135	4.95394	5.08e-08	4.51e-07
evm.model.chr14.2140	1038.29	-2.18917	0.158279	-13.8311	1.65e-43	2.74e-42	-2.14848	-2.14882	5.7575	2.4e-10	4.09e-09
evm.model.chr14.2147	1434.82	1.67714	0.155308	10.7988	3.49e-27	3.38e-26	1.72315	1.7233	6.24558	3.27e-08	3.06e-07
evm.model.chr14.2151	214.519	-1.97227	0.382093	-5.16175	2.45e-07	7.51e-07	-1.92581	-1.92679	3.51055	0.000226549	0.00083519
evm.model.chr14.2154	37.8394	-2.3118	0.701267	-3.2966	0.000978629	0.00196642	-2.26036	-2.26454	1.14618	0.00729332	0.0180293
evm.model.chr14.2158	161.901	-2.74225	0.370503	-7.40144	1.35e-13	6.59e-13	-2.68917	-2.69187	3.11741	1.67e-06	1.02e-05
evm.model.chr14.2159	277.685	-2.66108	0.42516	-6.25901	3.87e-10	1.5e-09	-2.61612	-2.61783	3.87342	1.9e-05	9.02e-05
evm.model.chr14.2160	25.157	-2.65482	0.58237	-4.55864	5.15e-06	1.38e-05	-2.46903	-2.477	0.639482	0.000916766	0.002883
evm.model.chr14.2162	31.416	-7.12198	1.1522	-6.18121	6.36e-10	2.41e-09	-6.84164	-7.05332	0.928835	4.12e-06	2.31e-05
evm.model.chr14.2163	226.97	-5.70913	0.451851	-12.635	1.35e-36	1.83e-35	-5.50948	-5.51884	3.5936	5.49e-09	6.28e-08
evm.model.chr14.2165	361.956	2.44018	0.192759	12.6592	9.95e-37	1.35e-35	2.47105	2.47235	4.26119	2.56e-10	4.32e-09
evm.model.chr14.2169	14.6817	-3.62676	0.996195	-3.64062	0.000271987	0.000593367	-3.53931	-3.56256	-0.0231221	0.00216828	0.00618538
evm.model.chr14.217	149.464	-10.9966	1.19187	-9.22637	2.8e-20	2.02e-19	-11.7988	-1.44269e+08	3.01064	6.8e-12	1.95e-10
evm.model.chr14.2176	154.041	-5.79759	0.428296	-13.5364	9.53e-42	1.5e-40	-5.65789	-5.68293	3.04925	5.91e-10	8.9e-09
evm.model.chr14.218	29.3359	-8.35883	1.28121	-6.52417	6.84e-11	2.79e-10	-9.16868	-144269486	0.818312	1.36e-06	8.53e-06
evm.model.chr14.219	3.71783	-5.82071	1.93847	-3.00274	0.00267562	0.0050315	-6.63033	-1.44269e+08	-1.56154	0.00113466	0.00348174
evm.model.chr14.2191	794.744	-1.84882	0.208163	-8.8816	6.59e-19	4.43e-18	-1.80701	-1.8073	5.37878	4.17e-07	2.96e-06
evm.model.chr14.2192	680.898	-1.82643	0.153171	-11.9241	8.86e-33	1.05e-31	-1.78022	-1.78062	5.15733	1.1e-08	1.16e-07
evm.model.chr14.2193	166.432	-3.4082	0.526855	-6.46896	9.87e-11	3.97e-10	-3.32398	-3.32864	3.15614	1.1e-05	5.51e-05
evm.model.chr14.2194	93.1161	-7.59605	0.757953	-10.0218	1.22e-23	1.02e-22	-7.42358	-7.53121	2.36035	3.77e-10	6.04e-09
evm.model.chr14.2195	20.05	-5.96237	1.2136	-4.91295	8.97e-07	2.61e-06	-5.7105	-5.91647	0.317123	2.67e-05	0.000122387
evm.model.chr14.2198	379.728	3.25152	0.195023	16.6725	2.08e-62	5.62e-61	3.32386	3.32733	4.33288	1.93e-12	6.61e-11
evm.model.chr14.2199	123.911	-3.5804	0.292392	-12.2452	1.78e-34	2.25e-33	-3.53383	-3.54025	2.74521	1.12e-08	1.18e-07
evm.model.chr14.22	898.072	-2.87981	0.117677	-24.4721	2.93e-132	2.35e-130	-2.82935	-2.82986	5.54648	3.17e-13	1.44e-11
evm.model.chr14.220	28.7601	-7.99483	1.26192	-6.33547	2.37e-10	9.27e-10	-7.67991	-8.07101	0.812843	1.76e-06	1.07e-05
evm.model.chr14.2204	367.379	-1.77342	0.173141	-10.2426	1.28e-24	1.11e-23	-1.73638	-1.73689	4.27323	1.27e-07	1.02e-06
evm.model.chr14.221	16.0845	-7.64669	1.47587	-5.18114	2.21e-07	6.8e-07	-8.46677	-1.44269e+08	0.065396	0.000106977	0.000427019
evm.model.chr14.2214	1869.02	-1.55298	0.22132	-7.01686	2.27e-12	1.02e-11	-1.50575	-1.50586	6.61129	4.98e-05	0.000214727
evm.model.chr14.222	104.25	-3.55092	0.318414	-11.1519	7.01e-29	7.26e-28	-3.46507	-3.47438	2.50917	5.51e-08	4.84e-07
evm.model.chr14.2221	4.3516	-6.64363	1.87357	-3.54597	0.000391168	0.000834313	-7.47476	-1.44269e+08	-1.35706	0.000382037	0.00131696
evm.model.chr14.2225	77.0148	1.80723	0.395661	4.56762	4.93e-06	1.33e-05	2.00868	2.01125	2.02391	0.000459029	0.00155389
evm.model.chr14.2227	1087.92	1.85417	0.12559	14.7636	2.51e-49	4.92e-48	1.92013	1.92044	5.85128	1.39e-10	2.57e-09
evm.model.chr14.2230	50.7089	-2.09929	0.537934	-3.9025	9.52e-05	0.000220546	-2.03684	-2.0424	1.50669	0.00384322	0.0102194
evm.model.chr14.2235	120.298	6.89602	2.63847	2.61365	0.0089582	0.0154248	7.02463	1.44269e+08	2.68575	0.00313951	0.00854142
evm.model.chr14.224	315.899	-8.50699	0.661079	-12.8683	6.78e-38	9.52e-37	-8.3411	-8.42651	4.05373	2.45e-11	5.74e-10
evm.model.chr14.2244	223.816	2.55749	0.253295	10.0969	5.7e-24	4.83e-23	2.62559	2.62815	3.56714	1.57e-08	1.6e-07
evm.model.chr14.2249	628.019	1.67249	0.260648	6.41667	1.39e-10	5.55e-10	1.74651	1.74737	5.06005	2.08e-05	9.76e-05
evm.model.chr14.2250	1000.4	1.68479	0.102456	16.444	9.26e-61	2.37e-59	1.74876	1.74899	5.72611	4.84e-11	1.04e-09
evm.model.chr14.226	61.489	-9.28287	1.21127	-7.66376	1.81e-14	9.35e-14	-10.0901	-1.44269e+08	1.80194	5.61e-09	6.4e-08
evm.model.chr14.2262	106.164	2.38257	0.308657	7.71914	1.17e-14	6.14e-14	2.42499	2.42741	2.49109	1.56e-06	9.61e-06
evm.model.chr14.227	173.823	-11.0037	1.18786	-9.26348	1.98e-20	1.44e-19	-11.8105	-1.44269e+08	3.2189	1.76e-12	6.08e-11
evm.model.chr14.2273	6807.74	-2.09291	0.171517	-12.2024	3.02e-34	3.78e-33	-2.02364	-2.02369	8.47326	7.42e-09	8.23e-08
evm.model.chr14.2275	5257.19	-3.23628	0.219258	-14.7601	2.65e-49	5.17e-48	-3.15611	-3.15619	8.08511	5.25e-10	8.05e-09
evm.model.chr14.2282	230.051	-4.30164	0.497835	-8.64069	5.59e-18	3.57e-17	-4.21014	-4.21468	3.61175	1.51e-07	1.19e-06
evm.model.chr14.2287	23.5954	3.98244	0.636049	6.26122	3.82e-10	1.48e-09	4.02494	4.05608	0.325813	2.12e-05	9.97e-05
evm.model.chr14.229	60.2234	-9.25393	1.21238	-7.63287	2.3e-14	1.18e-13	-10.0546	-1.44269e+08	1.76556	6.53e-09	7.34e-08
evm.model.chr14.2293	1217.3	-1.70711	0.171111	-9.97661	1.93e-23	1.6e-22	-1.66451	-1.66467	5.99139	1.67e-07	1.3e-06
evm.model.chr14.2297	12.5222	-4.59973	1.32387	-3.47446	0.00051188	0.00107309	-4.3821	-4.51305	-0.293245	0.00369395	0.00987168
evm.model.chr14.2321	1830.06	3.25912	0.180679	18.0382	9.77e-73	3.23e-71	3.32934	3.33139	6.60905	4.97e-13	2.11e-11
evm.model.chr14.2324	258.259	-3.34549	0.222255	-15.0525	3.32e-51	6.91e-50	-3.30137	-3.3045	3.77099	1.19e-11	3.09e-10
evm.model.chr14.2325	6.81476	-4.80753	1.52692	-3.14852	0.001641	0.00318754	-5.65704	-1.44269e+08	-1.03362	0.0051243	0.013165
evm.model.chr14.2326	32.1485	4.852	1.18445	4.0964	4.2e-05	0.000101386	4.5649	4.88642	0.761687	0.000373992	0.00129261
evm.model.chr14.2328	112.288	-1.58742	0.262834	-6.03963	1.54e-09	5.7e-09	-1.55542	-1.55799	2.60012	0.000277131	0.00099474
evm.model.chr14.2329	117.129	-3.9585	0.339455	-11.6614	2.01e-31	2.28e-30	-3.89834	-3.90705	2.66668	8.34e-09	9.1e-08
evm.model.chr14.2343	99.8552	-5.18491	1.08518	-4.77792	1.77e-06	5e-06	-5.10935	-5.13318	2.45127	2.57e-06	1.51e-05
evm.model.chr14.2345	554.379	2.35992	0.169678	13.9082	5.65e-44	9.5e-43	2.39401	2.39554	4.88396	5.57e-11	1.18e-09
evm.model.chr14.2350	57.9154	-2.21962	0.38448	-5.77303	7.79e-09	2.72e-08	-1.98421	-1.98867	1.70643	0.00177119	0.00517513
evm.model.chr14.2351	31.3974	-1.74209	0.47719	-3.65072	0.000261506	0.000571579	-1.65211	-1.66272	0.839102	0.0156043	0.0353001
evm.model.chr14.2356	1196.32	-2.6322	0.177255	-14.8498	6.98e-50	1.39e-48	-2.61286	-2.6132	5.95463	2.85e-10	4.73e-09
evm.model.chr14.2372	11525.2	7.90246	0.14844	53.2366	0	0	7.93953	7.94196	9.27123	7.24e-21	3.57e-17
evm.model.chr14.2374	32.2189	-7.7087	1.24085	-6.21245	5.22e-10	1.99e-09	-7.42325	-7.81351	0.93813	1.25e-07	1.01e-06
evm.model.chr14.2375	7.5054	-5.54638	1.53351	-3.61678	0.000298287	0.00064661	-5.27344	-5.48026	-0.803598	0.00077555	0.00248803
evm.model.chr14.2384	92.4843	3.03236	0.454358	6.67396	2.49e-11	1.05e-10	3.03165	3.03889	2.29937	8.77e-06	4.51e-05
evm.model.chr14.239	26.229	3.35868	0.590187	5.69088	1.26e-08	4.34e-08	3.4094	3.44091	0.477709	7.88e-05	0.000322873
evm.model.chr14.2390	3.98514	-6.34543	2.0774	-3.0545	0.00225433	0.00428337	-7.12998	-1.44269e+08	-1.51736	0.00174206	0.00510519
evm.model.chr14.2401	115.581	-2.26789	0.307963	-7.36414	1.78e-13	8.65e-13	-2.13164	-2.13536	2.64336	1.29e-05	6.36e-05
evm.model.chr14.2402	154.522	-1.78943	0.252239	-7.09418	1.3e-12	5.96e-12	-1.70291	-1.7044	3.04945	2.21e-05	0.000103312
evm.model.chr14.2403	196.324	-4.40282	0.427773	-10.2924	7.62e-25	6.71e-24	-4.34293	-4.34864	3.39115	1.53e-08	1.57e-07
evm.model.chr14.2405	208.197	-4.11812	0.472521	-8.71521	2.9e-18	1.88e-17	-4.04739	-4.05317	3.46991	1.43e-07	1.14e-06
evm.model.chr14.2410	617.948	1.62246	0.177518	9.13971	6.26e-20	4.44e-19	1.64205	1.64249	5.03465	3.56e-07	2.56e-06
evm.model.chr14.2419	372.069	2.73205	0.224478	12.1707	4.45e-34	5.54e-33	2.75961	2.76136	4.3048	5.72e-10	8.64e-09
evm.model.chr14.2422	12.0217	-7.53251	1.30876	-5.75544	8.64e-09	3.01e-08	-8.34798	-1.44269e+08	-0.264899	2.97e-06	1.71e-05
evm.model.chr14.2423	245.14	2.25549	0.212228	10.6277	2.22e-26	2.09e-25	2.28829	2.29067	3.69579	1.96e-08	1.96e-07
evm.model.chr14.2429	295.162	-2.90249	0.330588	-8.77977	1.64e-18	1.08e-17	-2.84664	-2.8485	3.96044	1.58e-07	1.24e-06
evm.model.chr14.2436	17.2496	-8.12574	1.5107	-5.37879	7.5e-08	2.42e-07	-8.9151	-1.44269e+08	0.169449	2.83e-05	0.00012894
evm.model.chr14.244	136.285	-1.65701	0.452641	-3.66076	0.000251468	0.000550814	-1.62212	-1.62317	2.8769	0.00487822	0.012605
evm.model.chr14.245	168.564	-2.50878	0.312842	-8.01932	1.06e-15	5.94e-15	-2.47143	-2.47511	3.16875	3.51e-06	1.99e-05
evm.model.chr14.2468	169.757	-2.79029	0.90318	-3.08941	0.00200554	0.00384417	-2.7824	-2.79164	3.1777	0.000435349	0.00148211
evm.model.chr14.247	366.764	1.66998	0.203257	8.21611	2.1e-16	1.22e-15	1.72269	1.72349	4.28022	1.06e-06	6.82e-06
evm.model.chr14.2473	28.1753	-4.05462	0.99514	-4.07442	4.61e-05	0.00011091	-3.95354	-3.97931	0.76136	0.00104517	0.00323783
evm.model.chr14.2475	2560.58	2.61225	0.118113	22.1166	2.19e-108	1.3e-106	2.6718	2.67199	7.0878	4.7e-14	3.05e-12
evm.model.chr14.2476	2014.9	-3.54047	0.199117	-17.7808	9.95e-71	3.15e-69	-3.48233	-3.48276	6.70512	7.27e-12	2.07e-10
evm.model.chr14.2477	371.769	-3.83189	0.375408	-10.2073	1.84e-24	1.59e-23	-3.77158	-3.77402	4.28737	2.66e-08	2.56e-07
evm.model.chr14.2483	171.337	-4.17849	0.312678	-13.3636	9.87e-41	1.51e-39	-4.11703	-4.12379	3.19825	3.54e-08	3.29e-07
evm.model.chr14.2498	246.82	2.22507	0.181765	12.2415	1.87e-34	2.36e-33	2.32904	2.33096	3.71381	3.98e-10	6.33e-09
evm.model.chr14.2516	25.8175	-8.47523	1.24229	-6.82228	8.96e-12	3.88e-11	-9.29561	-1.44269e+08	0.651917	4.66e-07	3.28e-06
evm.model.chr14.2519	6.42366	-3.8166	1.65472	-2.3065	0.0210829	0.0339121	-4.67298	-1.44269e+08	-1.16628	0.021377	0.0467318
evm.model.chr14.2525	174.162	-7.14316	0.508804	-14.0391	8.98e-45	1.54e-43	-7.06053	-7.10429	3.22137	1.19e-10	2.25e-09
evm.model.chr14.2527	1003.92	3.09832	0.22323	13.8795	8.43e-44	1.41e-42	3.14681	3.14764	5.74158	1.32e-10	2.46e-09
evm.model.chr14.2537	112.082	3.01446	0.406032	7.42421	1.13e-13	5.6e-13	3.12146	3.12753	2.55923	1.69e-06	1.03e-05
evm.model.chr14.2540	47.2625	-3.45866	0.877599	-3.94105	8.11e-05	0.000189683	-3.40529	-3.41775	1.44784	0.000764188	0.00245597
evm.model.chr14.2544	22.4378	-3.11847	1.12385	-2.77481	0.00552332	0.00987039	-3.01902	-3.0356	0.489467	0.00861651	0.0209077
evm.model.chr14.2551	10.5005	-7.15103	1.57079	-4.55252	5.3e-06	1.42e-05	-7.97997	-1.44269e+08	-0.429143	0.000267642	0.000966302
evm.model.chr14.2552	265.828	-5.42743	1.00204	-5.4164	6.08e-08	1.97e-07	-5.45802	-5.46584	3.81267	7.95e-07	5.27e-06
evm.model.chr14.2553	233.424	-8.27879	0.538445	-15.3754	2.4e-53	5.23e-52	-8.19831	-8.25309	3.63163	1.93e-14	1.5e-12
evm.model.chr14.2554	113.701	-8.86937	1.05469	-8.40944	4.12e-17	2.5e-16	-8.63765	-8.84619	2.62924	2.16e-10	3.76e-09
evm.model.chr14.2556	372.639	-5.24599	0.671263	-7.81511	5.49e-15	2.94e-14	-5.15825	-5.16339	4.28798	1.56e-09	2.09e-08
evm.model.chr14.2557	19.7371	-2.65748	1.02264	-2.59865	0.00935907	0.0160486	-2.56637	-2.58274	0.331296	0.016972	0.0380023
evm.model.chr14.257	598.541	-1.98064	0.196427	-10.0833	6.55e-24	5.53e-23	-1.87205	-1.87249	4.96583	1.99e-07	1.52e-06
evm.model.chr14.2571	3472.64	1.92348	0.166229	11.5712	5.76e-31	6.45e-30	1.96439	1.96451	7.51555	1.34e-08	1.39e-07
evm.model.chr14.2577	15.2537	-4.40708	1.01835	-4.32765	1.51e-05	3.84e-05	-4.21187	-4.31305	-0.0484433	0.000748729	0.00241119
evm.model.chr14.2579	14.9223	-2.78083	0.79047	-3.51794	0.000434904	0.000921555	-2.60507	-2.63724	-0.120202	0.00950065	0.0227953
evm.model.chr14.2587	188.311	-1.61886	0.410184	-3.94666	7.92e-05	0.000185607	-1.578	-1.57875	3.32846	0.00295298	0.0080964
evm.model.chr14.2588	1462.07	2.8093	0.153756	18.2712	1.4e-74	4.83e-73	2.84941	2.84991	6.27832	7.21e-13	2.82e-11
evm.model.chr14.2589	32.0762	-1.71546	0.553754	-3.09787	0.00194919	0.00374288	-1.66472	-1.67311	0.852541	0.021008	0.0460219
evm.model.chr14.2596	8.16703	-3.55165	1.64721	-2.15616	0.0310709	0.0483168	-3.382	-3.42369	-0.762669	0.0180994	0.0402846
evm.model.chr14.2603	45.1451	-2.07443	0.379976	-5.45938	4.78e-08	1.57e-07	-1.99249	-1.99822	1.35655	0.00029595	0.00105234
evm.model.chr14.2605	1454.59	-2.01184	0.174887	-11.5037	1.26e-30	1.4e-29	-1.96592	-1.9661	6.24772	1.8e-08	1.8e-07
evm.model.chr14.2606	72.8257	-1.79248	0.418699	-4.28106	1.86e-05	4.69e-05	-1.73609	-1.73939	1.99619	0.00220978	0.00628748
evm.model.chr14.2616	30.1002	8.90092	2.22995	3.99153	6.56e-05	0.00015549	9.09889	1.44269e+08	0.679408	0.0019055	0.00551543
evm.model.chr14.2618	12.466	-5.66661	1.20047	-4.72031	2.35e-06	6.58e-06	-5.41999	-5.62293	-0.262457	9.17e-05	0.000371067
evm.model.chr14.262	2066.8	1.83567	0.192025	9.55955	1.18e-21	9.02e-21	1.89835	1.8985	6.77595	1.59e-07	1.25e-06
evm.model.chr14.2622	43.7919	-2.37297	0.678633	-3.49669	0.000471067	0.00099353	-2.28493	-2.29051	1.33854	0.00543531	0.0138828
evm.model.chr14.2624	4801.36	9.86724	1.32126	7.46807	8.14e-14	4.05e-13	9.93992	10.0484	7.98141	0.000140631	0.000545965
evm.model.chr14.2625	1059.2	11.4804	2.60033	4.41497	1.01e-05	2.63e-05	11.6009	1.44269e+08	5.80314	0.00278479	0.00769441
evm.model.chr14.2626	50.2431	7.59063	2.76733	2.74294	0.00608922	0.0108019	7.15422	7.76827	1.44741	0.00109865	0.00338648
evm.model.chr14.2643	25.4554	2.88795	0.696893	4.14403	3.41e-05	8.35e-05	2.91427	2.94594	0.478768	0.00110082	0.00339212
evm.model.chr14.2652	172.486	-3.75609	0.308807	-12.1632	4.88e-34	6.07e-33	-3.70318	-3.70868	3.20624	3.5e-09	4.26e-08
evm.model.chr14.2665	1013.55	-2.94118	0.161152	-18.2509	2.03e-74	6.94e-73	-2.90088	-2.90134	5.72059	4.22e-12	1.29e-10
evm.model.chr14.2666	31.5257	-6.96806	1.14905	-6.06421	1.33e-09	4.91e-09	-6.73129	-6.93804	0.930705	1.03e-06	6.63e-06
evm.model.chr14.2676	3.94194	-5.23641	1.96347	-2.66692	0.00765507	0.0133465	-6.08003	-1.44269e+08	-1.56003	0.00471231	0.0122307
evm.model.chr14.2684	620.658	3.58054	0.199387	17.9577	4.18e-72	1.36e-70	3.68858	3.69069	5.04794	1.87e-13	9.41e-12
evm.model.chr14.269	446.011	1.62801	0.213955	7.60911	2.76e-14	1.41e-13	1.70624	1.70682	4.56281	1.64e-06	1.01e-05
evm.model.chr14.2691	15.7545	-2.83243	0.660246	-4.28996	1.79e-05	4.51e-05	-2.723	-2.75321	-0.00816545	0.00257674	0.00719977
evm.model.chr14.2692	16.1336	-4.57336	1.00741	-4.53974	5.63e-06	1.51e-05	-4.43094	-4.51468	0.0565508	0.000508011	0.00170046
evm.model.chr14.2693	217.813	1.67009	0.178509	9.35574	8.3e-21	6.12e-20	1.70935	1.71029	3.52865	5.07e-07	3.53e-06
evm.model.chr14.2702	3537.56	1.91863	0.158286	12.1213	8.15e-34	1e-32	2.10808	2.10817	7.55347	1.34e-08	1.39e-07
evm.model.chr14.2718	82.107	-3.8651	0.566712	-6.82022	9.09e-12	3.93e-11	-3.78625	-3.79845	2.1831	1.31e-05	6.43e-05
evm.model.chr14.272	558.856	2.31928	0.2262	10.2532	1.14e-24	1e-23	2.40565	2.40643	4.8863	7.36e-09	8.17e-08
evm.model.chr14.2724	55.5656	-1.92085	0.375849	-5.1107	3.21e-07	9.76e-07	-1.8816	-1.88612	1.63448	0.000459849	0.00155586
evm.model.chr14.2728	88.7388	-5.90364	0.532395	-11.0888	1.42e-28	1.45e-27	-5.83554	-5.87196	2.30025	1.06e-08	1.13e-07
evm.model.chr14.2730	373.98	5.20105	0.295218	17.6177	1.8e-69	5.56e-68	5.32554	5.33405	4.31045	3.38e-13	1.52e-11
evm.model.chr14.2732	391.169	1.95059	0.197171	9.89289	4.47e-23	3.64e-22	2.00631	2.0072	4.37571	5.07e-08	4.5e-07
evm.model.chr14.2736	357.43	-4.46446	0.220041	-20.2892	1.6e-91	7.24e-90	-4.4348	-4.43922	4.23001	1.62e-11	4.03e-10
evm.model.chr14.2742	105.584	2.6054	0.361378	7.20963	5.61e-13	2.63e-12	2.63465	2.64462	2.47129	5.39e-06	2.93e-05
evm.model.chr14.2751	132.963	-3.69815	0.257832	-14.3433	1.17e-46	2.13e-45	-3.62895	-3.63538	2.84172	7.82e-10	1.14e-08
evm.model.chr14.2759	416.27	2.70557	0.221521	12.2136	2.63e-34	3.3e-33	2.88537	2.8867	4.46399	5.52e-10	8.4e-09
evm.model.chr14.2761	4646.66	2.20528	0.0955402	23.0822	6.99e-118	4.7e-116	2.28512	2.28521	7.94841	9.94e-14	5.5e-12
evm.model.chr14.2770	625.249	2.00126	0.170634	11.7283	9.12e-32	1.05e-30	2.06591	2.06646	5.05007	3.51e-09	4.26e-08
evm.model.chr14.278	1517.22	2.71954	0.234049	11.6195	3.28e-31	3.69e-30	2.74987	2.75035	6.33824	7.4e-09	8.21e-08
evm.model.chr14.2785	19.365	-1.97735	0.682559	-2.89696	0.00376797	0.00691636	-1.92414	-1.9356	0.186447	0.0208755	0.0457671
evm.model.chr14.2797	5.48148	-6.50269	1.69896	-3.82745	0.000129479	0.000294443	-7.33827	-1.44269e+08	-1.12393	0.000364036	0.00126351
evm.model.chr14.2800	40.2514	-2.82981	0.808675	-3.49932	0.000466453	0.000984299	-2.7444	-2.75363	1.23287	0.00319557	0.00867959
evm.model.chr14.2801	34.5712	-3.18676	0.531412	-5.99679	2.01e-09	7.35e-09	-3.11112	-3.12706	1.00381	5.43e-05	0.000231695
evm.model.chr14.2806	596.561	1.5588	0.175116	8.90149	5.51e-19	3.72e-18	1.58067	1.58104	4.98135	4.57e-07	3.22e-06
evm.model.chr14.2815	104.404	-2.46778	0.483161	-5.10757	3.26e-07	9.92e-07	-2.43825	-2.44189	2.50148	0.000254196	0.000923326
evm.model.chr14.2818	25.7136	-3.85067	0.862722	-4.4634	8.07e-06	2.12e-05	-3.71845	-3.77595	0.592327	0.000956839	0.00299389
evm.model.chr14.282	332.117	-7.33443	0.398607	-18.4001	1.31e-75	4.59e-74	-7.2554	-7.28461	4.12474	1.14e-12	4.17e-11
evm.model.chr14.2821	89.8844	-3.36117	0.313339	-10.7269	7.61e-27	7.3e-26	-3.32401	-3.3323	2.30334	2.75e-07	2.04e-06
evm.model.chr14.2824	117.82	6.46643	2.11641	3.05538	0.00224777	0.00427208	5.93111	6.43395	2.66225	0.00174195	0.00510519
evm.model.chr14.2843	210.268	1.7391	0.310362	5.60347	2.1e-08	7.09e-08	1.80214	1.80335	3.47886	4.79e-05	0.000207738
evm.model.chr14.2845	4.83839	-5.92232	1.96954	-3.00695	0.0026388	0.0049663	-6.7419	-1.44269e+08	-1.37429	0.00496995	0.0128093
evm.model.chr14.2848	10.6423	-7.29974	1.44681	-5.0454	4.53e-07	1.36e-06	-8.12463	-1.44269e+08	-0.43559	8.72e-05	0.000354904
evm.model.chr14.2850	5.14121	-5.79721	1.88789	-3.07074	0.00213529	0.00407019	-6.62647	-1.44269e+08	-1.28616	0.002966	0.00812873
evm.model.chr14.2854	4394.47	-2.1051	0.0957062	-21.9954	3.18e-107	1.85e-105	-2.06413	-2.06422	7.83467	1.3e-12	4.64e-11
evm.model.chr14.2857	189.055	8.66923	1.78637	4.85299	1.22e-06	3.49e-06	8.82731	1.44269e+08	3.328	0.000303894	0.00107691
evm.model.chr14.290	232.813	-3.00182	0.429089	-6.99579	2.64e-12	1.18e-11	-2.87822	-2.88141	3.62606	1.57e-05	7.6e-05
evm.model.chr14.2907	19.7939	-2.43204	0.692052	-3.51424	0.000441009	0.00093354	-2.29826	-2.31691	0.2612	0.00832787	0.020272
evm.model.chr14.2932	8.03107	-5.67102	1.58807	-3.57102	0.000355596	0.000762819	-6.4965	-1.44269e+08	-0.918559	0.00334087	0.00902953
evm.model.chr14.2941	21.7609	-2.84477	0.820325	-3.46786	0.000524625	0.00109727	-2.78926	-2.8172	0.388729	0.00766858	0.0188343
evm.model.chr14.2944	3552.9	1.6166	0.0974239	16.5935	7.77e-62	2.08e-60	1.68464	1.68471	7.55715	6.82e-11	1.39e-09
evm.model.chr14.2945	2132.64	-2.48879	0.168418	-14.7775	2.05e-49	4.02e-48	-2.45617	-2.45635	6.79087	2.23e-10	3.86e-09
evm.model.chr14.2952	827.312	-3.65798	0.234257	-15.6152	5.74e-55	1.29e-53	-3.61454	-3.61541	5.42575	4.43e-11	9.58e-10
evm.model.chr14.2969	7.81512	3.23011	1.0227	3.15842	0.00158626	0.00308835	3.23807	3.28995	-0.988987	0.00398136	0.0105555
evm.model.chr14.2977	16.4238	-2.45676	0.776675	-3.16317	0.0015606	0.00304129	-2.37116	-2.39093	0.0300352	0.0124821	0.0290011
evm.model.chr14.2980	27.3052	-2.08376	0.584133	-3.56728	0.000360712	0.000772837	-2.05551	-2.06513	0.67442	0.00742991	0.0183305
evm.model.chr14.2983	215.985	-7.01148	0.520768	-13.4637	2.56e-41	3.99e-40	-6.91734	-6.95124	3.5218	3.33e-10	5.43e-09
evm.model.chr14.2990	3562.11	-7.39985	0.167051	-44.297	0	0	-7.34962	-7.35216	7.51928	5.39e-18	2.74e-15
evm.model.chr14.2993	35.8834	5.26796	1.17989	4.46479	8.01e-06	2.11e-05	5.25146	5.48576	0.925842	0.000243251	0.0008888
evm.model.chr14.2997	407.382	2.39794	0.219718	10.9137	9.91e-28	9.81e-27	2.44667	2.44785	4.43632	4.42e-09	5.22e-08
evm.model.chr14.30	63.0787	-4.22539	0.501008	-8.43377	3.35e-17	2.04e-16	-4.15228	-4.17545	1.81837	8.61e-06	4.43e-05
evm.model.chr14.3012	102.932	2.87643	0.361352	7.9602	1.72e-15	9.46e-15	2.91694	2.9221	2.45689	6.65e-07	4.49e-06
evm.model.chr14.3014	180.59	-3.94742	0.323367	-12.2072	2.84e-34	3.57e-33	-3.91434	-3.91871	3.27132	1.24e-09	1.7e-08
evm.model.chr14.3017	135.308	1.53425	0.251602	6.09793	1.07e-09	4e-09	1.58385	1.58592	2.84479	7.97e-05	0.000326412
evm.model.chr14.3019	1062.56	-2.1591	0.131819	-16.3793	2.69e-60	6.83e-59	-2.01349	-2.01381	5.79332	1.37e-10	2.54e-09
evm.model.chr14.3020	411.758	3.29636	0.286173	11.5188	1.06e-30	1.18e-29	3.54881	3.55101	4.44944	1.1e-09	1.54e-08
evm.model.chr14.3021	11903.9	5.14183	0.185563	27.7094	5.39e-169	7.05e-167	5.11451	5.11474	9.31355	6.78e-16	9.85e-14
evm.model.chr14.3022	2674.41	3.84547	0.158529	24.2573	5.54e-130	4.34e-128	3.88163	3.88209	7.15701	3.2e-15	3.53e-13
evm.model.chr14.3028	214.737	1.92724	0.239875	8.03434	9.41e-16	5.27e-15	1.94883	1.95055	3.51149	1.05e-06	6.75e-06
evm.model.chr14.3036	1099.58	1.89639	0.108412	17.4924	1.64e-68	5e-67	1.95601	1.95632	5.86614	1.3e-11	3.33e-10
evm.model.chr14.3039	364.001	2.90116	0.152584	19.0135	1.32e-80	5.09e-79	2.96416	2.96623	4.27482	9.23e-13	3.43e-11
evm.model.chr14.3041	705.697	3.24612	0.155778	20.8381	1.96e-96	9.49e-95	3.29839	3.29957	5.23055	7.14e-14	4.27e-12
evm.model.chr14.3043	53.5134	2.1607	0.427749	5.05132	4.39e-07	1.32e-06	2.18385	2.19085	1.52272	0.000353489	0.00123014
evm.model.chr14.3044	56.7193	-9.73213	1.22019	-7.97589	1.51e-15	8.35e-15	-10.552	-1.44269e+08	1.69679	6.81e-09	7.63e-08
evm.model.chr14.3075	192.137	-1.87563	0.231658	-8.09653	5.65e-16	3.21e-15	-1.85077	-1.85231	3.3554	2.97e-06	1.71e-05
evm.model.chr14.3080	33.6768	-4.37556	0.61807	-7.07939	1.45e-12	6.61e-12	-4.31067	-4.34934	0.971438	7.58e-06	3.96e-05
evm.model.chr14.3089	265.43	1.93755	0.189793	10.2088	1.81e-24	1.57e-23	1.95919	1.96029	3.81514	8.83e-08	7.4e-07
evm.model.chr14.3108	20.249	-2.33488	0.694692	-3.36103	0.000776533	0.00158295	-2.29236	-2.31668	0.266073	0.012967	0.0299795
evm.model.chr14.311	765.808	-3.2877	1.27902	-2.57047	0.0101559	0.0173124	-4.19338	-1.44269e+08	5.3097	0.00469823	0.0121958
evm.model.chr14.3115	103.97	-10.407	1.19663	-8.69692	3.41e-18	2.2e-17	-11.2298	-1.44269e+08	2.50907	1.25e-11	3.22e-10
evm.model.chr14.3121	200.896	-3.64549	0.448374	-8.13047	4.28e-16	2.45e-15	-3.57624	-3.58131	3.41855	4.38e-07	3.1e-06
evm.model.chr14.322	61.197	-3.74641	1.30545	-2.86983	0.00410692	0.00748835	-4.62979	-1.44269e+08	1.77877	0.0135268	0.0311316
evm.model.chr14.33	683.5	-2.37243	0.19852	-11.9506	6.44e-33	7.7e-32	-2.33288	-2.33337	5.16059	2.68e-09	3.36e-08
evm.model.chr14.342	5.62433	-5.9695	1.94399	-3.07074	0.00213529	0.00407019	-6.79806	-1.44269e+08	-1.18708	0.00319233	0.00867199
evm.model.chr14.361	31.9457	4.18492	0.875139	4.78201	1.74e-06	4.91e-06	4.15504	4.18195	0.822699	0.000269281	0.000970619
evm.model.chr14.376	568.491	-1.77015	0.466578	-3.7939	0.000148299	0.000334827	-1.68593	-1.68655	4.91416	0.00230171	0.00651798
evm.model.chr14.380	16.6574	-5.86635	1.51148	-3.88119	0.000103948	0.000239763	-6.66198	-1.44269e+08	-0.00576909	0.00233405	0.00659823
evm.model.chr14.389	14.5769	-3.78189	0.981842	-3.85183	0.000117237	0.000268364	-3.65791	-3.72444	-0.118671	0.00287956	0.00791599
evm.model.chr14.395	276.013	-3.10622	0.295862	-10.4989	8.74e-26	8.03e-25	-3.0416	-3.0474	3.86911	4.05e-08	3.71e-07
evm.model.chr14.40	58.9387	1.79838	0.45952	3.9136	9.09e-05	0.000211231	1.89931	1.90327	1.64797	0.001766	0.00516463
evm.model.chr14.400	188.495	-2.31487	0.331958	-6.97339	3.09e-12	1.38e-11	-2.28025	-2.28211	3.32823	5.6e-06	3.03e-05
evm.model.chr14.403	162.5	-5.88271	0.440945	-13.3412	1.33e-40	2.03e-39	-5.83977	-5.8625	3.12457	3.25e-09	3.98e-08
evm.model.chr14.404	124.45	-6.41735	0.562299	-11.4127	3.61e-30	3.93e-29	-6.33553	-6.37461	2.75877	4.43e-09	5.23e-08
evm.model.chr14.405	111.052	-2.19375	0.295768	-7.41713	1.2e-13	5.88e-13	-2.14439	-2.14733	2.58297	6.39e-06	3.4e-05
evm.model.chr14.406	30.4523	-4.94787	0.761207	-6.50004	8.03e-11	3.25e-10	-4.81549	-4.89913	0.840421	3.7e-05	0.000164728
evm.model.chr14.410	1646.38	2.53141	0.12818	19.7489	8.2e-87	3.46e-85	2.58765	2.58807	6.4565	3.98e-13	1.74e-11
evm.model.chr14.42	705.112	-7.20806	0.235591	-30.5956	1.4e-205	2.75e-203	-7.1489	-7.15844	5.19547	5.47e-16	8.37e-14
evm.model.chr14.425	36.8086	-2.3159	0.530905	-4.36218	1.29e-05	3.31e-05	-2.25928	-2.27163	1.07365	0.00179318	0.00522785
evm.model.chr14.426	18.3775	-2.98523	1.02873	-2.90186	0.00370948	0.00681562	-2.96129	-2.99126	0.154701	0.0142896	0.0327006
evm.model.chr14.432	96.8572	-4.65251	0.623813	-7.45818	8.77e-14	4.36e-13	-4.60779	-4.62241	2.41504	7.4e-07	4.95e-06
evm.model.chr14.433	31487	11.9516	1.38003	8.66042	4.7e-18	3.01e-17	12.1845	12.2263	10.6959	7.39e-05	0.000304913
evm.model.chr14.434	347.785	-4.50979	0.568255	-7.9362	2.08e-15	1.14e-14	-4.44501	-4.44866	4.19154	7.39e-09	8.19e-08
evm.model.chr14.435	426.936	1.55533	0.180283	8.62716	6.29e-18	4e-17	1.59676	1.59732	4.50168	9.17e-07	5.99e-06
evm.model.chr14.438	164.701	-1.88451	0.302939	-6.22074	4.95e-10	1.89e-09	-1.84216	-1.84387	3.13914	5.99e-05	0.00025254
evm.model.chr14.441	5197.18	4.19067	0.0988239	42.4054	0	0	4.31082	4.31108	8.11254	1.9e-19	2.35e-16
evm.model.chr14.443	254.879	-7.06436	0.435762	-16.2115	4.18e-59	1.03e-57	-7.01706	-7.04673	3.75477	2.33e-12	7.83e-11
evm.model.chr14.446	57.1523	-1.78209	0.411946	-4.32603	1.52e-05	3.87e-05	-1.73689	-1.74019	1.66796	0.00406893	0.010766
evm.model.chr14.447	4.51055	-4.21298	1.82091	-2.31367	0.0206861	0.0333202	-5.07482	-1.44269e+08	-1.54924	0.0181838	0.040436
evm.model.chr14.448	229.605	-1.60568	0.263584	-6.09171	1.12e-09	4.15e-09	-1.53983	-1.54075	3.60708	0.000132747	0.000517902
evm.model.chr14.453	36.6518	-2.202	0.467776	-4.70738	2.51e-06	6.99e-06	-2.11287	-2.12026	1.08404	0.00149121	0.00444514
evm.model.chr14.455	21.7609	-2.31973	0.840178	-2.761	0.00576248	0.0102608	-2.34214	-2.36417	0.384039	0.0200776	0.0441993
evm.model.chr14.458	87.1316	-3.06951	0.3586	-8.55971	1.13e-17	7.11e-17	-3.02184	-3.02762	2.2604	1.5e-06	9.28e-06
evm.model.chr14.464	9.85042	-5.37189	1.61983	-3.31634	0.000912057	0.00184169	-5.07559	-5.46247	-0.577495	0.00290536	0.00798137
evm.model.chr14.466	175.117	-6.06567	0.47931	-12.655	1.05e-36	1.43e-35	-6.04459	-6.06643	3.22938	7.07e-10	1.04e-08
evm.model.chr14.47	5310.85	2.17678	0.0997316	21.8264	1.3e-105	7.43e-104	2.22709	2.22718	8.14549	2.12e-13	1.04e-11
evm.model.chr14.489	133.681	-1.92251	0.383311	-5.01555	5.29e-07	1.57e-06	-1.89835	-1.89981	2.84381	0.000296944	0.00105531
evm.model.chr14.493	741.323	6.45348	0.237535	27.1685	1.53e-162	1.85e-160	6.50784	6.51592	5.30242	2.23e-16	3.92e-14
evm.model.chr14.494	16.1864	-3.12633	0.785466	-3.98023	6.88e-05	0.000162569	-3.04529	-3.07443	0.0573478	0.00198522	0.00572101
evm.model.chr14.498	23.8127	-2.34195	0.585133	-4.00242	6.27e-05	0.00014872	-2.24996	-2.25965	0.550591	0.00630735	0.0158337
evm.model.chr14.5	26.1311	-2.83363	0.654549	-4.32914	1.5e-05	3.82e-05	-2.77036	-2.78682	0.648806	0.00201219	0.00578861
evm.model.chr14.50	84.8336	-2.56215	0.315229	-8.12791	4.37e-16	2.5e-15	-2.53833	-2.54313	2.21373	2.96e-06	1.71e-05
evm.model.chr14.501	18.8322	-2.71996	0.921606	-2.95132	0.00316417	0.00588484	-2.64999	-2.66649	0.251865	0.0128233	0.0296925
evm.model.chr14.508	30.7933	-6.41418	1.25427	-5.11387	3.16e-07	9.6e-07	-6.1128	-6.49764	0.875573	4.89e-06	2.69e-05
evm.model.chr14.511	84.5844	-10.0829	1.20983	-8.33421	7.8e-17	4.66e-16	-10.9001	-1.44269e+08	2.22541	7.05e-10	1.04e-08
evm.model.chr14.512	161.799	-11.0957	1.1973	-9.26726	1.91e-20	1.39e-19	-11.9139	-1.44269e+08	3.11896	4.08e-11	8.93e-10
evm.model.chr14.513	604.25	-4.92898	0.188699	-26.1208	2.11e-150	2.23e-148	-4.89804	-4.90243	4.97473	1.63e-15	1.99e-13
evm.model.chr14.514	149.777	-5.14767	0.345362	-14.9052	3.05e-50	6.14e-49	-5.08742	-5.10053	3.01159	7.44e-09	8.24e-08
evm.model.chr14.516	177.793	-2.92144	0.395169	-7.39289	1.44e-13	7.02e-13	-2.8583	-2.8605	3.24995	2.03e-06	1.22e-05
evm.model.chr14.520	302.053	-1.66291	0.184562	-9.01003	2.06e-19	1.43e-18	-1.63172	-1.63247	3.99728	7.67e-07	5.1e-06
evm.model.chr14.523	368.503	-5.20039	0.305172	-17.0408	4.09e-65	1.16e-63	-5.13343	-5.14443	4.28024	2.53e-13	1.2e-11
evm.model.chr14.524	5.21872	-5.82722	1.79588	-3.24476	0.0011755	0.00233012	-6.65035	-1.44269e+08	-1.26832	0.00250189	0.00701645
evm.model.chr14.526	17.8409	-7.79165	1.36202	-5.72065	1.06e-08	3.67e-08	-8.61563	-1.44269e+08	0.19204	2.13e-05	9.99e-05
evm.model.chr14.531	658.591	-2.68719	0.162335	-16.5533	1.51e-61	4.02e-60	-2.66953	-2.67008	5.10345	8.44e-12	2.32e-10
evm.model.chr14.532	43.1464	-3.6234	0.624583	-5.80131	6.58e-09	2.32e-08	-3.56021	-3.58062	1.30952	0.000120251	0.000474681
evm.model.chr14.533	54.8489	-3.88004	0.521616	-7.43849	1.02e-13	5.04e-13	-3.79692	-3.82223	1.6255	4.28e-05	0.000187419
evm.model.chr14.546	18.0013	-3.89187	0.947497	-4.10752	4e-05	9.69e-05	-3.75178	-3.85215	0.139097	0.000460334	0.00155723
evm.model.chr14.554	12.7823	-4.29035	1.42566	-3.00938	0.00261779	0.0049272	-3.96266	-4.32861	-0.355565	0.0064462	0.0161556
evm.model.chr14.557	551.562	-2.62617	0.159134	-16.5029	3.5e-61	9.12e-60	-2.58216	-2.58293	4.85062	3.58e-11	7.99e-10
evm.model.chr14.558	3503.21	-3.01606	0.0913055	-33.0326	2.77e-239	7.79e-237	-2.96903	-2.96917	7.5039	1.29e-16	2.68e-14
evm.model.chr14.559	3100.69	-5.06819	0.248049	-20.4322	8.65e-93	3.99e-91	-5.0191	-5.01967	7.31789	5.7e-12	1.69e-10
evm.model.chr14.56	69.6064	-4.65725	0.704386	-6.6118	3.8e-11	1.57e-10	-4.54246	-4.56144	1.96455	7.47e-06	3.91e-05
evm.model.chr14.560	409.517	3.66076	0.163885	22.3374	1.6e-110	9.72e-109	3.69764	3.70089	4.44548	1.14e-14	9.96e-13
evm.model.chr14.577	14.9354	-3.04129	0.912477	-3.333	0.000859141	0.00174061	-2.96899	-2.99622	-0.037855	0.0070796	0.0175669
evm.model.chr14.579	235.766	-3.12515	0.33946	-9.20624	3.38e-20	2.43e-19	-3.09568	-3.09721	3.64644	4.44e-08	4.01e-07
evm.model.chr14.58	727.063	-1.86299	0.138915	-13.411	5.21e-41	8.05e-40	-1.80804	-1.80839	5.25156	1.75e-09	2.31e-08
evm.model.chr14.582	590.042	-4.19539	0.289539	-14.4899	1.4e-47	2.61e-46	-4.16215	-4.16387	4.94276	1.97e-10	3.49e-09
evm.model.chr14.583	3.87042	-5.58365	1.80866	-3.08717	0.0020207	0.00386911	-6.37559	-1.44269e+08	-1.56952	0.0030909	0.0084231
evm.model.chr14.593	118.644	-3.27196	0.33148	-9.87078	5.57e-23	4.51e-22	-3.24161	-3.24588	2.69108	1.7e-07	1.32e-06
evm.model.chr14.598	35.9727	-2.93397	0.900365	-3.25865	0.00111946	0.00222682	-2.80634	-2.88074	1.06515	0.00910397	0.0219449
evm.model.chr14.6	52.914	-3.7331	0.749749	-4.97913	6.39e-07	1.89e-06	-3.6572	-3.67747	1.56732	0.000315344	0.0011121
evm.model.chr14.602	5.9854	-6.12247	1.79679	-3.40746	0.000655716	0.00135041	-5.81367	-6.19736	-1.11263	0.000817935	0.00260371
evm.model.chr14.638	125.745	-2.26047	0.339721	-6.6539	2.85e-11	1.19e-10	-2.23933	-2.24166	2.75843	1.45e-05	7.07e-05
evm.model.chr14.639	342.09	1.50182	0.16727	8.97845	2.75e-19	1.89e-18	1.54766	1.54801	4.17774	1.45e-06	8.99e-06
evm.model.chr14.647	1084	2.04901	0.138572	14.7866	1.79e-49	3.52e-48	2.08516	2.08547	5.844	4.97e-11	1.06e-09
evm.model.chr14.649	571.563	-2.26354	0.173583	-13.0401	7.24e-39	1.05e-37	-2.23577	-2.23631	4.90232	2.75e-09	3.44e-08
evm.model.chr14.665	102.344	-3.57406	0.246932	-14.4738	1.77e-47	3.28e-46	-3.55702	-3.56246	2.48515	1.29e-08	1.34e-07
evm.model.chr14.666	66.3073	-4.55528	0.670024	-6.79869	1.06e-11	4.55e-11	-4.52314	-4.55637	1.88611	1.06e-05	5.33e-05
evm.model.chr14.667	5.95215	-4.18333	1.60709	-2.60304	0.00924005	0.0158694	-5.02228	-1.44269e+08	-1.32718	0.0159946	0.036059
evm.model.chr14.669	5.32692	-5.44079	1.45123	-3.74909	0.000177478	0.000396238	-6.26939	-1.44269e+08	-1.29074	0.000822119	0.00261517
evm.model.chr14.681	3696.48	2.29983	0.0960261	23.95	9.24e-127	6.92e-125	2.29941	2.29954	7.61999	1.19e-14	1.03e-12
evm.model.chr14.698	171.158	-1.74689	0.215055	-8.123	4.55e-16	2.6e-15	-1.68344	-1.68466	3.19215	5.39e-06	2.93e-05
evm.model.chr14.707	221.4	-6.05094	0.500361	-12.0932	1.15e-33	1.41e-32	-5.94505	-5.96195	3.55698	2.14e-09	2.76e-08
evm.model.chr14.708	138.056	2.41476	0.413518	5.83956	5.23e-09	1.86e-08	2.47028	2.4783	2.88046	3.2e-05	0.000144569
evm.model.chr14.722	154.618	-3.45759	0.464567	-7.44261	9.87e-14	4.89e-13	-3.38212	-3.40595	3.05187	2.46e-05	0.000113749
evm.model.chr14.729	89.0811	-1.98537	0.476952	-4.16262	3.15e-05	7.72e-05	-1.8951	-1.89734	2.27393	0.00251232	0.0070397
evm.model.chr14.732	65.7481	-2.12869	0.492649	-4.32091	1.55e-05	3.95e-05	-2.08012	-2.08418	1.86245	0.00143452	0.00429509
evm.model.chr14.743	79.837	-2.97448	0.556044	-5.34936	8.83e-08	2.83e-07	-2.91307	-2.92018	2.12832	0.000164459	0.000626525
evm.model.chr14.746	33.684	-1.99493	0.576814	-3.45853	0.00054314	0.00113303	-1.94129	-1.94883	0.974154	0.0119842	0.0279494
evm.model.chr14.749	20.2269	2.59926	0.711674	3.65232	0.000259885	0.000568395	2.68915	2.71308	0.136826	0.00323352	0.00877422
evm.model.chr14.774	53.0649	-2.9704	0.469742	-6.32346	2.56e-10	1e-09	-2.90894	-2.91766	1.58203	2.82e-05	0.000128665
evm.model.chr14.781	40900.3	7.24879	0.213055	34.0231	1.01e-253	3.35e-251	7.30411	7.30435	11.0941	1.47e-14	1.2e-12
evm.model.chr14.783	2246.8	-2.38742	0.181666	-13.1418	1.9e-39	2.8e-38	-2.35079	-2.35096	6.86523	9.19e-10	1.31e-08
evm.model.chr14.784	571.087	1.67501	0.138	12.1377	6.67e-34	8.23e-33	1.71403	1.71456	4.92341	5.61e-09	6.4e-08
evm.model.chr14.797	403.749	-3.8061	0.167206	-22.763	1.07e-114	6.86e-113	-3.69629	-3.69868	4.40674	7.29e-14	4.33e-12
evm.model.chr14.808	68.2241	-8.92009	1.24437	-7.16836	7.59e-13	3.53e-12	-8.62937	-9.01809	1.94285	4.97e-09	5.77e-08
evm.model.chr14.813	353.729	-1.77604	0.176941	-10.0375	1.04e-23	8.75e-23	-1.72818	-1.72885	4.22221	3.46e-07	2.5e-06
evm.model.chr14.838	9.19813	-7.18556	1.41217	-5.08831	3.61e-07	1.09e-06	-8.00699	-1.44269e+08	-0.588056	6.98e-05	0.000289911
evm.model.chr14.871	26.4358	-8.56516	1.31871	-6.49512	8.3e-11	3.36e-10	-9.32726	-1.44269e+08	0.698272	3.19e-06	1.83e-05
evm.model.chr14.886	8.56263	-7.13806	1.48477	-4.80753	1.53e-06	4.34e-06	-7.97024	-1.44269e+08	-0.643988	0.000103031	0.000412982
evm.model.chr14.89	1005.34	-3.16786	0.212548	-14.9042	3.1e-50	6.23e-49	-3.10853	-3.109	5.70636	7.77e-11	1.56e-09
evm.model.chr14.900	27.0171	6.81564	1.57113	4.33805	1.44e-05	3.67e-05	7.0066	1.44269e+08	0.586589	0.000898296	0.00283303
evm.model.chr14.907	129.735	3.81008	0.405345	9.39962	5.48e-21	4.07e-20	3.87915	3.88626	2.76939	4.47e-08	4.04e-07
evm.model.chr14.91	120.08	5.82013	0.722991	8.05007	8.27e-16	4.65e-15	5.83235	5.95505	2.66882	2.36e-08	2.29e-07
evm.model.chr14.930	41.353	-1.73112	0.366404	-4.72463	2.31e-06	6.45e-06	-1.67917	-1.68462	1.24643	0.00241891	0.00680888
evm.model.chr14.931	19.6715	-3.40827	0.873759	-3.9007	9.59e-05	0.000222037	-3.29559	-3.35146	0.254295	0.00309228	0.00842454
evm.model.chr14.937	28.9448	-6.45158	1.29887	-4.96705	6.8e-07	2e-06	-6.20655	-6.41208	0.792043	5.09e-05	0.000218629
evm.model.chr14.946	67.7645	-2.84167	0.463466	-6.13133	8.71e-10	3.27e-09	-2.79854	-2.80618	1.91725	2.39e-05	0.000110707
evm.model.chr14.953	523.545	-2.34527	0.207946	-11.2783	1.68e-29	1.79e-28	-2.33006	-2.3307	4.77568	4.99e-09	5.79e-08
evm.model.chr14.958	262.022	-2.67089	0.38114	-7.00764	2.42e-12	1.09e-11	-2.61918	-2.62019	3.79787	7.23e-06	3.8e-05
evm.model.chr15.1013	76.4768	-2.48872	0.326356	-7.62577	2.43e-14	1.24e-13	-2.4411	-2.44451	2.07627	1.86e-05	8.82e-05
evm.model.chr15.1015	2583.12	2.62898	0.176004	14.937	1.89e-50	3.84e-49	2.65377	2.65399	7.10515	6.81e-11	1.39e-09
evm.model.chr15.1016	38.6826	-6.93543	1.09023	-6.36144	2e-10	7.88e-10	-6.68344	-6.88936	1.17896	1.02e-06	6.55e-06
evm.model.chr15.1031	450.451	-3.01855	0.189113	-15.9616	2.37e-57	5.59e-56	-2.98881	-2.99024	4.56501	8.54e-12	2.34e-10
evm.model.chr15.1035	267.882	1.56771	0.208805	7.50801	6e-14	3.01e-13	1.58031	1.58123	3.82544	5.96e-06	3.2e-05
evm.model.chr15.1044	147.576	3.54989	0.287781	12.3354	5.84e-35	7.5e-34	3.62781	3.63213	2.95048	6.7e-10	9.96e-09
evm.model.chr15.1046	13.4538	-7.14308	1.40068	-5.09971	3.4e-07	1.03e-06	-7.95524	-1.44269e+08	-0.182973	6.04e-05	0.000254189
evm.model.chr15.1053	184.249	-1.73103	0.248692	-6.96055	3.39e-12	1.5e-11	-1.66612	-1.66732	3.29532	3.57e-05	0.000159182
evm.model.chr15.1056	76.8775	-2.54315	0.319976	-7.94794	1.9e-15	1.04e-14	-2.51003	-2.51318	2.09141	2.14e-05	0.00010037
evm.model.chr15.1089	13.4622	-3.86118	1.14914	-3.36005	0.000779283	0.00158746	-3.72957	-3.78711	-0.168968	0.00452399	0.0118102
evm.model.chr15.1110	110.477	-2.45618	0.320444	-7.66494	1.79e-14	9.27e-14	-2.39446	-2.39877	2.5771	3.77e-06	2.13e-05
evm.model.chr15.1115	594.051	-5.25584	0.182443	-28.8081	1.7e-182	2.66e-180	-5.21536	-5.21915	4.9533	4.71e-17	1.27e-14
evm.model.chr15.1164	40.6749	-9.74291	1.25648	-7.75413	8.9e-15	4.71e-14	-10.5572	-1.44269e+08	1.26297	2.18e-07	1.64e-06
evm.model.chr15.1169	79.3387	-1.90036	0.315466	-6.024	1.7e-09	6.25e-09	-1.8613	-1.86431	2.12123	0.000123716	0.000486708
evm.model.chr15.1178	136.574	-3.83886	0.442031	-8.68459	3.8e-18	2.45e-17	-3.62863	-3.63597	2.88232	7.46e-07	4.98e-06
evm.model.chr15.1181	8.98735	-7.19031	1.517	-4.73981	2.14e-06	6e-06	-8.0114	-1.44269e+08	-0.616717	0.00013048	0.000509763
evm.model.chr15.1182	1137.99	-8.50867	0.3375	-25.2109	3.04e-140	2.72e-138	-8.35615	-8.37652	5.87788	7.95e-18	3.34e-15
evm.model.chr15.1211	33.7393	-8.20627	1.2318	-6.66204	2.7e-11	1.13e-10	-9.02432	-1.44269e+08	0.971478	2.21e-07	1.66e-06
evm.model.chr15.1214	261.882	-3.87889	0.283747	-13.6702	1.53e-42	2.46e-41	-3.81869	-3.82312	3.78756	2.2e-10	3.82e-09
evm.model.chr15.1215	5.05089	-5.50043	1.63128	-3.37185	0.000746657	0.00152548	-6.33845	-1.44269e+08	-1.29443	0.000953721	0.0029859
evm.model.chr15.1226	44.0199	-2.99853	0.476879	-6.28781	3.22e-10	1.25e-09	-2.90739	-2.92207	1.32398	5.52e-05	0.00023502
evm.model.chr15.1228	467.209	1.58235	0.260374	6.07721	1.22e-09	4.54e-09	1.68002	1.68059	4.62898	2.88e-05	0.000130981
evm.model.chr15.1231	6.49792	-3.21965	1.10728	-2.9077	0.00364093	0.00669497	-3.12145	-3.18415	-1.04871	0.0091639	0.0220785
evm.model.chr15.1293	264.557	-1.60789	0.175094	-9.18303	4.19e-20	3e-19	-1.57736	-1.57818	3.80744	1.98e-06	1.19e-05
evm.model.chr15.1294	199.221	-2.40803	0.275918	-8.72731	2.61e-18	1.7e-17	-2.38493	-2.38683	3.40631	4.29e-07	3.03e-06
evm.model.chr15.1298	20207.2	-5.53519	0.0929579	-59.5452	0	0	-5.49696	-5.49713	10.0206	5.06e-21	3.33e-17
evm.model.chr15.1315	80.6658	-2.396	0.455215	-5.26344	1.41e-07	4.44e-07	-2.34872	-2.35184	2.15623	0.000121986	0.000480761
evm.model.chr15.1318	583.21	-1.63906	0.256781	-6.38311	1.74e-10	6.87e-10	-1.6007	-1.60109	4.9334	5.84e-05	0.00024663
evm.model.chr15.1321	45.9478	-5.77159	0.77281	-7.46831	8.12e-14	4.05e-13	-5.65725	-5.72807	1.39462	1.92e-06	1.16e-05
evm.model.chr15.1324	6.36444	-2.86863	1.07521	-2.66797	0.00763113	0.013307	-2.65796	-2.75017	-1.18642	0.0209523	0.0459151
evm.model.chr15.1326	5.8113	-6.15205	1.76253	-3.49046	0.000482191	0.00101514	-6.90713	-1.44269e+08	-1.19032	0.002018	0.00580224
evm.model.chr15.1328	8.19744	-3.67693	1.22615	-2.99877	0.00271076	0.00509252	-3.58818	-3.68431	-0.779938	0.0076823	0.0188633
evm.model.chr15.1333	343.231	-5.49519	0.806542	-6.81327	9.54e-12	4.12e-11	-5.40675	-5.41413	4.17147	1.8e-09	2.37e-08
evm.model.chr15.1335	16.9188	4.34282	1.6058	2.70446	0.00684165	0.0120139	4.55011	1.44269e+08	-0.0417717	0.022983	0.0497907
evm.model.chr15.1339	12.1454	-5.62124	1.35122	-4.16013	3.18e-05	7.8e-05	-5.35185	-5.55929	-0.311837	0.000419638	0.00143242
evm.model.chr15.1346	35.9027	-2.10488	0.483419	-4.35416	1.34e-05	3.43e-05	-2.03771	-2.04463	1.05234	0.00206607	0.00592581
evm.model.chr15.1350	90.726	4.78699	0.763605	6.26894	3.64e-10	1.41e-09	4.88663	4.94369	2.27216	1.71e-05	8.2e-05
evm.model.chr15.1355	64.5555	-1.97149	0.522904	-3.77026	0.000163078	0.00036613	-1.91009	-1.91569	1.83063	0.00464487	0.0120779
evm.model.chr15.1374	401.024	-1.78712	0.198588	-8.99915	2.27e-19	1.57e-18	-1.7474	-1.74806	4.40025	1.38e-06	8.63e-06
evm.model.chr15.1375	819.472	1.99264	0.100402	19.8466	1.18e-87	5.06e-86	2.03384	2.03419	5.44027	6.72e-12	1.94e-10
evm.model.chr15.1385	7.0221	-6.53411	1.42192	-4.59529	4.32e-06	1.17e-05	-7.36202	-1.44269e+08	-0.911606	0.000141847	0.000550255
evm.model.chr15.1389	530.836	2.01166	0.180045	11.1731	5.52e-29	5.75e-28	2.12666	2.1278	4.81818	2.56e-09	3.23e-08
evm.model.chr15.1391	593.268	-1.80998	0.120888	-14.9723	1.11e-50	2.28e-49	-1.77647	-1.77691	4.95773	1.93e-10	3.43e-09
evm.model.chr15.1407	19.7014	-8.05071	1.47283	-5.46616	4.6e-08	1.51e-07	-8.87353	-1.44269e+08	0.309986	6.71e-05	0.000279929
evm.model.chr15.1413	282.283	-2.5434	0.242664	-10.4812	1.05e-25	9.65e-25	-2.49689	-2.49837	3.89865	1.69e-07	1.31e-06
evm.model.chr15.1418	16.7116	-3.1963	0.709921	-4.50233	6.72e-06	1.78e-05	-3.05925	-3.08874	0.052975	0.00117015	0.00357729
evm.model.chr15.1421	330.994	4.87789	0.325053	15.0065	6.66e-51	1.37e-49	4.98916	5.00014	4.13778	9.69e-12	2.59e-10
evm.model.chr15.1426	158.308	-4.51124	0.526234	-8.57269	1.01e-17	6.37e-17	-4.33576	-4.37653	3.0806	1.4e-07	1.11e-06
evm.model.chr15.1430	2610.55	2.72329	0.177756	15.3203	5.59e-53	1.2e-51	2.75776	2.75802	7.11892	1.81e-11	4.43e-10
evm.model.chr15.1440	14.5204	-7.29367	1.45691	-5.00626	5.55e-07	1.65e-06	-8.11575	-1.44269e+08	-0.116713	0.00012395	0.000487334
evm.model.chr15.1449	61.9449	-8.20303	1.21821	-6.7337	1.65e-11	7.03e-11	-7.90233	-8.29338	1.79257	8.01e-09	8.79e-08
evm.model.chr15.1458	34.7684	-7.2408	2.16442	-3.34538	0.000821709	0.00166948	-7.28094	-7.42048	1.09619	1.3e-06	8.2e-06
evm.model.chr15.1463	23.684	-7.8135	1.25802	-6.21096	5.27e-10	2.01e-09	-8.63302	-1.44269e+08	0.521899	1.45e-06	8.99e-06
evm.model.chr15.1466	183.367	-2.5864	0.313622	-8.24684	1.63e-16	9.52e-16	-2.5453	-2.54859	3.28803	7.23e-06	3.8e-05
evm.model.chr15.147	7.26548	-5.31452	1.88303	-2.82233	0.00476764	0.00860265	-6.15243	-144269483	-0.943516	0.0130539	0.0301664
evm.model.chr15.1487	27.6591	-4.21034	0.793594	-5.30541	1.12e-07	3.56e-07	-4.10503	-4.15033	0.727965	0.000229875	0.000846504
evm.model.chr15.1512	111.784	-1.94263	0.274673	-7.07254	1.52e-12	6.93e-12	-1.87318	-1.87644	2.58911	2.33e-05	0.000108093
evm.model.chr15.1513	51.1382	-5.38998	0.554048	-9.72837	2.28e-22	1.8e-21	-5.28703	-5.33449	1.54405	2.57e-09	3.23e-08
evm.model.chr15.1516	7.8047	-6.50129	1.48441	-4.37972	1.19e-05	3.06e-05	-7.32162	-1.44269e+08	-0.796514	0.000218817	0.000809256
evm.model.chr15.1532	37.6178	2.6377	0.633208	4.16561	3.11e-05	7.63e-05	2.76984	2.78826	1.00652	0.000611384	0.00200869
evm.model.chr15.1546	264.793	-1.67031	0.162359	-10.2878	8e-25	7.03e-24	-1.65793	-1.65865	3.80953	3.47e-07	2.5e-06
evm.model.chr15.1550	1230.62	1.8015	0.173471	10.385	2.9e-25	2.59e-24	1.85656	1.85693	6.03064	2.53e-08	2.44e-07
evm.model.chr15.1563	314.433	2.10047	0.241978	8.68038	3.94e-18	2.54e-17	2.12888	2.13015	4.06097	3.34e-07	2.42e-06
[truncated: 4,638 more rows]

## Sheet: R-V
Supplementary Date 4e. By using DESeq2 and/or EdgeR pipeline, pairwise comparison between ripening stage (R) and véraison stage (V) in LF genotype resulted in 2026 non-redundant differentially expressed genes (DEGs), with log2fold >1.5 or < -1.5.
GENEID	baseMean	log2FoldChange	lfcSE	stat	pvalue	padj	logFC	unshrunk.logFC	logCPM	PValue	FDR
evm.model.chr1.101	25.8652	-2.93904	0.842208	-3.48968	0.000483592	0.00280416	-2.82499	-2.90713	0.597875	0.000894875	0.0140596
evm.model.chr1.1033	396.518	1.64108	0.197014	8.32977	8.1e-17	3.69e-15	1.61995	1.62059	4.39073	1.81e-06	9.32e-05
evm.model.chr1.1042	257.601	3.94002	0.293182	13.4388	3.58e-41	9.68e-39	3.91234	3.91497	3.76143	1.25e-10	6.51e-08
evm.model.chr1.1063	20.8055	3.37883	0.823648	4.10227	4.09e-05	0.000316703	3.32179	3.35322	0.170476	0.00227033	0.0291148
evm.model.chr1.1083	1819.06	-2.07522	0.300321	-6.91	4.85e-12	1.24e-10	-2.0939	-2.1041	6.56731	2.72e-06	0.000129215
evm.model.chr1.1133	136.021	-4.7175	1.22182	-3.86104	0.000112905	0.000778817	-4.53297	-4.8711	2.87662	1.98e-05	0.000666609
evm.model.chr1.1136	196.662	-3.54315	0.749288	-4.72868	2.26e-06	2.36e-05	-3.42051	-3.43144	3.38719	0.000115029	0.00280805
evm.model.chr1.1163	708.826	-3.69005	1.05238	-3.50639	0.000454229	0.002657	-3.7454	-3.86467	5.2033	0.0023918	0.030144
evm.model.chr1.1168	148.342	-2.00525	0.28371	-7.06794	1.57e-12	4.33e-11	-2.00556	-2.00914	2.99515	8.13e-06	0.000326294
evm.model.chr1.1175	2032.13	1.72353	0.23831	7.23232	4.75e-13	1.4e-11	1.72343	1.72673	6.71722	1.3e-05	0.000473412
evm.model.chr1.1196	298.267	-1.56002	0.224727	-6.94188	3.87e-12	1e-10	-1.57501	-1.57602	3.97838	1.45e-05	0.000513459
evm.model.chr1.1288	49.0148	-5.08886	1.36849	-3.7186	0.000200332	0.00129276	-6.1163	-1.44269e+08	1.48328	0.00444643	0.0483017
evm.model.chr1.1313	382.087	2.80696	0.224827	12.485	9.02e-36	1.56e-33	2.78139	2.78238	4.3362	8.68e-10	2.6e-07
evm.model.chr1.134	1329.39	1.60542	0.169186	9.48909	2.33e-21	1.49e-19	1.60416	1.6043	6.14463	2.32e-07	1.79e-05
evm.model.chr1.1350	3172.09	-2.41582	0.151237	-15.9737	1.95e-57	1.34e-54	-2.4133	-2.41367	7.36816	9.01e-11	5.24e-08
evm.model.chr1.1412	48.3735	1.97412	0.445413	4.4321	9.33e-06	8.44e-05	1.94726	1.95192	1.34799	0.00201492	0.0265638
evm.model.chr1.1428	52.2509	-2.00771	0.473465	-4.24045	2.23e-05	0.000183321	-2.0135	-2.02019	1.53793	0.00293952	0.0350565
evm.model.chr1.1430	336.094	-1.52923	0.217006	-7.04693	1.83e-12	4.97e-11	-1.55155	-1.55207	4.15667	1.31e-05	0.000475948
evm.model.chr1.148	250.001	-1.72635	0.251814	-6.85566	7.1e-12	1.79e-10	-1.74196	-1.74409	3.73057	4.19e-05	0.00124955
evm.model.chr1.1683	718.688	1.53864	0.169068	9.10071	8.97e-20	5.16e-18	1.52547	1.52571	5.24088	1.16e-06	6.38e-05
evm.model.chr1.1702	69.8325	-3.16231	0.490768	-6.44359	1.17e-10	2.53e-09	-3.19491	-3.20908	1.94812	1.23e-05	0.000456966
evm.model.chr1.1704	81.2197	-1.82432	0.479249	-3.80662	0.000140878	0.000945691	-1.82295	-1.82948	2.15686	0.00416211	0.0458435
evm.model.chr1.175	118.093	-4.21685	1.27733	-3.3013	0.000962365	0.00502817	-5.28675	-1.44269e+08	2.67999	0.00330287	0.0385179
evm.model.chr1.1777	88.6011	-1.93253	0.394276	-4.90146	9.51e-07	1.08e-05	-1.94053	-1.94557	2.27942	0.000288533	0.0057733
evm.model.chr1.1818	1840.31	1.53259	0.165218	9.27618	1.76e-20	1.06e-18	1.53373	1.53381	6.60955	5.37e-07	3.47e-05
evm.model.chr1.1830	558.323	-1.53336	0.276118	-5.55329	2.8e-08	4.27e-07	-1.52069	-1.52154	4.86857	0.000290788	0.00579493
evm.model.chr1.1952	263.52	-2.50686	0.203895	-12.2949	9.65e-35	1.58e-32	-2.49308	-2.49506	3.80316	1.59e-09	3.8e-07
evm.model.chr1.1957	416.635	-1.66632	0.129096	-12.9076	4.08e-38	8.08e-36	-1.65884	-1.6594	4.45963	8.37e-09	1.26e-06
evm.model.chr1.2024	141.11	-1.52325	0.332631	-4.57941	4.66e-06	4.56e-05	-1.50895	-1.51031	2.91163	0.00116852	0.0174561
evm.model.chr1.2025	442.512	-1.54245	0.16731	-9.2191	3e-20	1.76e-18	-1.55338	-1.55388	4.54281	4.75e-07	3.12e-05
evm.model.chr1.2034	161.008	2.89203	0.271197	10.6639	1.5e-26	1.37e-24	2.88072	2.88328	3.0907	1.59e-08	2.08e-06
evm.model.chr1.218	73.3475	2.79751	0.461291	6.06453	1.32e-09	2.52e-08	2.74924	2.76697	2.00456	0.000266129	0.00543514
evm.model.chr1.2184	64.3722	-2.37517	0.464409	-5.11439	3.15e-07	3.96e-06	-2.36034	-2.36916	1.82988	0.000277657	0.00561253
evm.model.chr1.224	29.304	4.27597	0.97749	4.37444	1.22e-05	0.000106994	4.11188	4.24495	0.75517	0.00031538	0.00617902
evm.model.chr1.2298	1310.94	-2.52761	0.19888	-12.7092	5.26e-37	9.92e-35	-2.52757	-2.52876	6.09326	2.49e-09	4.74e-07
evm.model.chr1.2300	212.62	-2.19901	0.369489	-5.9515	2.66e-09	4.84e-08	-2.22066	-2.22148	3.48742	2.69e-05	0.000861537
evm.model.chr1.232	610.364	-3.23155	0.576169	-5.60867	2.04e-08	3.18e-07	-3.25583	-3.2719	4.99166	1.32e-05	0.000477086
evm.model.chr1.2328	34869.7	-1.59185	0.228864	-6.95545	3.51e-12	9.18e-11	-1.60181	-1.60181	10.8655	4.94e-05	0.00143347
evm.model.chr1.235	53.7599	-5.844	1.42612	-4.09782	4.17e-05	0.000322729	-5.66067	-6.00941	1.61667	0.000555529	0.00970897
evm.model.chr1.2364	7.54108	-5.94924	1.68097	-3.53917	0.000401385	0.00238483	-7.00514	-1.44269e+08	-0.964446	0.00267216	0.0326967
evm.model.chr1.2376	129.356	-2.66428	0.325068	-8.19609	2.48e-16	1.05e-14	-2.68293	-2.68496	2.7782	6.71e-07	4.13e-05
evm.model.chr1.2386	311.36	-1.78857	0.216928	-8.24503	1.65e-16	7.16e-15	-1.79291	-1.79503	4.03854	1.37e-06	7.39e-05
evm.model.chr1.2394	99.3903	2.67508	0.360686	7.41666	1.2e-13	3.79e-12	2.65634	2.66027	2.38692	1.19e-06	6.53e-05
evm.model.chr1.2426	694.014	-1.52359	0.183342	-8.31011	9.56e-17	4.28e-15	-1.541	-1.54126	5.19585	2.01e-06	0.000101022
evm.model.chr1.2429	11.2779	-4.35531	1.14483	-3.80433	0.000142188	0.000952249	-4.19255	-4.36975	-0.472294	0.000449202	0.00816877
evm.model.chr1.2430	38.6208	-2.70027	0.76387	-3.53498	0.000407799	0.00241791	-2.69576	-2.70171	1.01734	0.00331155	0.0385839
evm.model.chr1.2465	55.5266	4.64267	1.32364	3.5075	0.00045234	0.00264921	4.38078	4.74808	1.64849	0.00225471	0.0290086
evm.model.chr1.254	99.2843	2.38611	0.49335	4.83655	1.32e-06	1.46e-05	2.34892	2.35377	2.41122	0.000397908	0.00744157
evm.model.chr1.322	50.9315	-2.83575	0.463649	-6.11616	9.59e-10	1.86e-08	-2.84127	-2.84668	1.45894	0.000164925	0.00380502
evm.model.chr1.334	79.3018	4.13288	0.530401	7.79199	6.6e-15	2.4e-13	4.14067	4.15362	2.05868	3.02e-07	2.14e-05
evm.model.chr1.338	73.585	-3.54936	0.986306	-3.59864	0.000319883	0.00195995	-3.45985	-3.51954	1.98904	0.00291607	0.0349663
evm.model.chr1.345	6.29026	5.95022	1.57526	3.77729	0.000158546	0.00105404	6.78511	1.44269e+08	-1.37511	0.000920326	0.0143908
evm.model.chr1.354	488.18	-1.92484	0.432123	-4.45437	8.41e-06	7.72e-05	-1.89044	-1.89423	4.67522	0.0032577	0.0381139
evm.model.chr1.359	209.9	-2.16916	0.346567	-6.25898	3.88e-10	7.92e-09	-2.18188	-2.191	3.47912	3.86e-05	0.00116839
evm.model.chr1.375	70.162	-2.35121	0.43199	-5.44274	5.25e-08	7.63e-07	-2.3493	-2.36148	1.94765	7.2e-05	0.00190429
evm.model.chr1.399	1221.59	-1.82928	0.157479	-11.616	3.42e-31	4.44e-29	-1.85551	-1.85662	5.98667	3.63e-08	4.03e-06
evm.model.chr1.466	45.9413	-7.52821	2.0784	-3.62211	0.000292205	0.00180752	-8.59509	-1.44269e+08	1.32028	0.00160172	0.0221826
evm.model.chr1.497	885.654	-5.55801	1.21101	-4.58956	4.44e-06	4.36e-05	-6.58846	-1.44269e+08	5.52211	0.000414858	0.00768979
evm.model.chr1.510	460.73	2.28288	0.322585	7.07682	1.47e-12	4.08e-11	2.2813	2.28202	4.61899	4.8e-06	0.000206821
evm.model.chr1.534	62.1043	-2.74317	0.6393	-4.29089	1.78e-05	0.000150193	-2.74514	-2.75159	1.75519	0.000863173	0.0136776
evm.model.chr1.569	113.291	-5.86014	1.29241	-4.53428	5.78e-06	5.5e-05	-6.98405	-1.44269e+08	2.62052	0.000666592	0.0111093
evm.model.chr1.595	349.318	2.00208	0.197769	10.1233	4.35e-24	3.38e-22	1.99114	1.99201	4.20934	5.69e-08	5.7e-06
evm.model.chr1.611	155.103	-2.19083	0.326967	-6.70046	2.08e-11	4.91e-10	-2.20364	-2.20726	3.0511	1.77e-05	0.000610547
evm.model.chr1.629	10.6367	-5.41313	1.4913	-3.62981	0.000283628	0.00176209	-5.17126	-5.51711	-0.645468	0.00130821	0.0190482
evm.model.chr1.649	4913.03	-3.09849	0.877764	-3.52999	0.000415582	0.00245678	-3.00856	-3.12139	7.97934	0.00126316	0.0185473
evm.model.chr1.65	2632.73	-2.46644	0.175937	-14.0188	1.2e-44	4.12e-42	-2.49606	-2.49942	7.08726	9.75e-07	5.55e-05
evm.model.chr1.66	301.457	-1.78085	0.242709	-7.33738	2.18e-13	6.63e-12	-1.79314	-1.79584	3.99115	2.4e-05	0.000785474
evm.model.chr1.670	1412.97	-2.23191	0.508746	-4.38709	1.15e-05	0.000102034	-2.20608	-2.20999	6.19816	0.0011274	0.0169832
evm.model.chr1.672	619.565	-6.17364	0.653378	-9.4488	3.43e-21	2.16e-19	-6.2092	-6.23201	5.02247	1.41e-09	3.47e-07
evm.model.chr1.686	45.2031	-2.5327	0.692859	-3.65542	0.000256757	0.00161064	-2.42568	-2.46377	1.36696	0.00192337	0.0255788
evm.model.chr1.719	1065.23	2.36206	0.15905	14.8511	6.85e-50	3.26e-47	2.3399	2.34041	5.80722	2.07e-10	8.36e-08
evm.model.chr1.779	36.5081	-2.09131	0.520447	-4.0183	5.86e-05	0.000439831	-2.06423	-2.07445	1.05243	0.00457423	0.0494182
evm.model.chr1.8	142.492	-2.26416	0.345249	-6.55805	5.45e-11	1.23e-09	-2.25464	-2.25867	2.93113	9.34e-06	0.000366563
evm.model.chr1.836	535.656	-2.16077	0.252588	-8.55452	1.18e-17	5.75e-16	-2.17904	-2.18207	4.80844	1.28e-06	6.95e-05
evm.model.chr1.885	336.757	-4.85884	1.40327	-3.4625	0.000535186	0.00305552	-4.98187	-4.99219	4.16074	0.00340685	0.0393087
evm.model.chr1.889	40.4077	-2.95866	0.644151	-4.59311	4.37e-06	4.3e-05	-2.97802	-3.00099	1.19899	0.000875981	0.0138398
evm.model.chr1.908	324.698	-1.62837	0.317297	-5.132	2.87e-07	3.64e-06	-1.63495	-1.64135	4.09895	0.00105678	0.0160913
evm.model.chr1.92	4732.61	1.58669	0.134688	11.7805	4.92e-32	6.84e-30	1.57184	1.57187	7.97408	2.12e-08	2.61e-06
evm.model.chr1.948	208.436	-2.0153	0.351927	-5.72647	1.03e-08	1.68e-07	-2.04588	-2.05144	3.46977	8.08e-05	0.00209401
evm.model.chr10.1008	178.79	-1.79683	0.305893	-5.87407	4.25e-09	7.51e-08	-1.83141	-1.83257	3.24474	5.43e-05	0.00153755
evm.model.chr10.1022	195.104	-1.90417	0.259007	-7.35182	1.96e-13	6e-12	-1.93093	-1.93276	3.377	3e-06	0.00013953
evm.model.chr10.1067	242.335	-2.03227	0.500429	-4.06105	4.89e-05	0.000372124	-2.05516	-2.06461	3.68345	0.00301805	0.0357978
evm.model.chr10.1075	114.495	2.55894	0.601335	4.25543	2.09e-05	0.000172742	2.50412	2.54033	2.63388	0.00175542	0.0238103
evm.model.chr10.1146	2650.11	1.56311	0.137316	11.3833	5.06e-30	5.89e-28	1.55313	1.55319	7.13476	4.41e-08	4.71e-06
evm.model.chr10.1163	44.0271	-2.14607	0.493882	-4.34531	1.39e-05	0.000120377	-2.15145	-2.15867	1.30197	0.00195073	0.0259078
evm.model.chr10.1216	2888.72	-1.56433	0.191801	-8.156	3.46e-16	1.43e-14	-1.58752	-1.58763	7.23427	5.71e-06	0.000238283
evm.model.chr10.1228	29.4505	-3.68315	0.963373	-3.82319	0.000131739	0.000893028	-3.60946	-3.69795	0.819592	0.00287107	0.0345477
evm.model.chr10.1330	1785.22	2.02757	0.157688	12.8581	7.75e-38	1.5e-35	2.01153	2.01167	6.56701	1.1e-09	2.99e-07
evm.model.chr10.135	79.9743	2.59593	0.612723	4.23672	2.27e-05	0.000186173	2.55369	2.56382	2.09517	0.00144959	0.0204778
evm.model.chr10.1351	2463.48	1.82236	0.172169	10.5847	3.51e-26	3.11e-24	1.79677	1.79707	6.99661	7.12e-08	6.9e-06
evm.model.chr10.1365	156.398	-2.75362	0.915323	-3.00836	0.00262661	0.0116183	-2.66733	-2.77575	3.0708	0.00463417	0.0498477
evm.model.chr10.141	18791.1	-1.91411	0.144039	-13.2889	2.69e-40	6.56e-38	-1.93984	-1.9399	9.92475	1.02e-09	2.93e-07
evm.model.chr10.1474	414.892	-1.50056	0.270915	-5.53887	3.04e-08	4.6e-07	-1.51972	-1.52018	4.45443	0.000169724	0.00389229
evm.model.chr10.1494	296.592	-1.67136	0.319397	-5.23287	1.67e-07	2.23e-06	-1.69915	-1.70269	3.97004	0.000433309	0.00796781
evm.model.chr10.1499	397.046	-1.64422	0.318631	-5.16027	2.47e-07	3.18e-06	-1.6517	-1.65927	4.38172	0.00149843	0.0210323
evm.model.chr10.1700	16.6366	6.31153	1.26057	5.00687	5.53e-07	6.6e-06	7.16181	144269484	-0.0212564	4.01e-06	0.000178393
evm.model.chr10.1702	145.103	-3.06333	0.786954	-3.89265	9.92e-05	0.000694511	-2.99309	-3.07788	2.96531	0.000689585	0.0114154
evm.model.chr10.1722	32.4284	-3.79983	1.18227	-3.21401	0.00130894	0.00650438	-3.64769	-3.81936	0.959116	0.00372381	0.0420237
evm.model.chr10.1767	33.3252	3.88962	0.853902	4.55511	5.24e-06	5.05e-05	3.77867	3.82272	0.867089	0.000937191	0.0145852
evm.model.chr10.177	25.5097	-7.50468	2.15161	-3.48794	0.000486764	0.0028201	-8.57504	-1.44269e+08	0.506329	0.000628763	0.0106405
evm.model.chr10.19	53.1328	5.06863	0.496474	10.2093	1.8e-24	1.43e-22	5.03188	5.06504	1.49134	8.02e-08	7.54e-06
evm.model.chr10.1949	9.3741	4.3776	1.29808	3.37235	0.000745286	0.00405049	4.21678	4.41332	-0.800994	0.0013771	0.0197074
evm.model.chr10.197	19.2939	-3.40824	0.919875	-3.70511	0.000211296	0.00135651	-3.40504	-3.46273	0.175546	0.00206207	0.0269515
evm.model.chr10.198	123.417	-2.63501	0.445177	-5.91902	3.24e-09	5.82e-08	-2.64141	-2.65574	2.7312	7.35e-05	0.0019304
evm.model.chr10.199	1259.22	-6.46093	1.19634	-5.40059	6.64e-08	9.52e-07	-7.49939	-1.44269e+08	6.02511	1.13e-06	6.24e-05
evm.model.chr10.1992	112.019	2.5945	0.322319	8.04949	8.31e-16	3.31e-14	2.59111	2.59324	2.5443	1.44e-06	7.68e-05
evm.model.chr10.1993	23.9995	3.15733	0.566339	5.57497	2.48e-08	3.82e-07	3.13947	3.15648	0.317689	0.000436965	0.00801266
evm.model.chr10.1995	91.5909	2.0544	0.496711	4.136	3.53e-05	0.00027767	2.02965	2.03106	2.24029	0.000949029	0.0146999
evm.model.chr10.2060	83.0877	-5.91267	1.24769	-4.73891	2.15e-06	2.25e-05	-6.98983	-1.44269e+08	2.21171	3.13e-05	0.000970485
evm.model.chr10.2073	114.277	1.53509	0.279828	5.48584	4.11e-08	6.07e-07	1.56034	1.5623	2.60678	0.000345325	0.00662763
evm.model.chr10.2094	3134.46	1.54093	0.154508	9.97315	2e-23	1.45e-21	1.52845	1.5285	7.38257	2.4e-07	1.81e-05
evm.model.chr10.2111	1064.08	-7.12108	1.39609	-5.10072	3.38e-07	4.23e-06	-6.93863	-6.99405	5.80867	0.00155488	0.0216859
evm.model.chr10.2181	9.72662	-4.69309	1.42573	-3.29172	0.000995773	0.0051663	-4.53991	-4.87834	-0.696078	0.00199365	0.0263538
evm.model.chr10.2192	137.326	-1.61397	0.22873	-7.05622	1.71e-12	4.67e-11	-1.63427	-1.63558	2.87479	3.26e-05	0.00100946
evm.model.chr10.2263	760.5	1.89768	0.149624	12.683	7.35e-37	1.35e-34	1.88046	1.88067	5.34013	1.34e-09	3.4e-07
evm.model.chr10.2294	45.1122	-4.67482	1.29916	-3.59835	0.000320239	0.00196092	-5.7349	-1.44269e+08	1.36818	0.00323076	0.0378212
evm.model.chr10.2296	131.935	-5.53317	1.23599	-4.4767	7.58e-06	7.03e-05	-6.60434	-1.44269e+08	2.83419	6.78e-05	0.00182974
evm.model.chr10.231	1292.85	-2.1056	0.233643	-9.01201	2.02e-19	1.14e-17	-2.13319	-2.13357	6.07424	4.56e-07	3.03e-05
evm.model.chr10.273	86.7555	-1.89334	0.442953	-4.27435	1.92e-05	0.000160098	-1.87941	-1.89245	2.25092	0.00135706	0.0195197
evm.model.chr10.286	101.83	2.45536	0.37197	6.60097	4.08e-11	9.3e-10	2.46698	2.47209	2.45004	1.02e-05	0.000392579
evm.model.chr10.306	504.696	-2.10163	0.200846	-10.4639	1.27e-25	1.07e-23	-2.11704	-2.11898	4.72394	5.25e-08	5.43e-06
evm.model.chr10.324	20.7593	5.76901	1.1817	4.88193	1.05e-06	1.18e-05	5.73733	5.84713	0.0862017	0.000133331	0.00320335
evm.model.chr10.325	21.2048	5.18409	1.32597	3.90965	9.24e-05	0.000654037	6.08121	1.44269e+08	0.364755	0.000354103	0.00676323
evm.model.chr10.33	464.819	-2.12814	0.24231	-8.78269	1.6e-18	8.34e-17	-2.09694	-2.09739	4.62544	2.39e-07	1.81e-05
evm.model.chr10.333	37.7106	-5.35315	1.28551	-4.16423	3.12e-05	0.000248269	-5.1606	-5.50635	1.12395	0.000254694	0.00527604
evm.model.chr10.335	11.5059	4.3471	1.37238	3.16757	0.0015372	0.00745176	5.23951	144269482	-0.392249	0.00349586	0.040023
evm.model.chr10.34	748.058	-2.33401	0.178417	-13.0817	4.19e-39	9.11e-37	-2.35818	-2.35987	5.28428	4.91e-11	3.43e-08
evm.model.chr10.350	125.43	-1.96946	0.513565	-3.83489	0.000125619	0.000856771	-1.99553	-2.00128	2.76354	0.00299768	0.0355991
evm.model.chr10.360	1266.19	-8.53947	1.57373	-5.42625	5.76e-08	8.33e-07	-8.49543	-8.68115	6.0597	0.000634883	0.0107165
evm.model.chr10.372	206.642	-2.78779	0.472782	-5.89656	3.71e-09	6.62e-08	-2.78003	-2.79878	3.45975	8.28e-05	0.00213292
evm.model.chr10.423	101.864	-1.86927	0.521187	-3.58656	0.000335069	0.00204236	-1.8727	-1.87767	2.47222	0.00442419	0.0480866
evm.model.chr10.503	32.6161	-5.49783	0.776105	-7.08388	1.4e-12	3.88e-11	-5.42281	-5.49795	0.826594	1.85e-07	1.48e-05
evm.model.chr10.51	114.563	-1.66783	0.405954	-4.10841	3.98e-05	0.000309355	-1.66833	-1.67811	2.63864	0.00149037	0.0209639
evm.model.chr10.564	61.9223	-1.68074	0.413894	-4.06079	4.89e-05	0.000372259	-1.68142	-1.6852	1.76348	0.00276022	0.0334633
evm.model.chr10.584	67.8931	-2.24322	0.501006	-4.47743	7.55e-06	7.01e-05	-2.23903	-2.25474	1.90634	0.00219006	0.0283245
evm.model.chr10.587	1995.09	-1.66868	0.0962886	-17.3299	2.8e-67	3.11e-64	-1.6963	-1.69645	6.71779	9.75e-11	5.35e-08
evm.model.chr10.612	482.323	1.8842	0.24154	7.80078	6.15e-15	2.25e-13	1.86025	1.86143	4.66425	2.44e-06	0.000119408
evm.model.chr10.614	596.037	-1.84949	0.174578	-10.5941	3.17e-26	2.82e-24	-1.87346	-1.8758	4.96042	1.96e-06	9.96e-05
evm.model.chr10.657	49.8347	-1.94843	0.422487	-4.61182	3.99e-06	3.96e-05	-1.96562	-1.97029	1.42121	0.00138503	0.0197771
evm.model.chr10.659	12.1785	-5.39537	1.62253	-3.32528	0.000883306	0.00467116	-6.5359	-1.44269e+08	-0.458658	0.00418444	0.0460382
evm.model.chr10.68	2238.44	1.84968	0.123129	15.0223	5.24e-51	2.76e-48	1.85473	1.85481	6.89334	5.06e-11	3.43e-08
evm.model.chr10.684	91.9601	-1.97008	0.330921	-5.95331	2.63e-09	4.79e-08	-1.97249	-1.97858	2.30677	8.61e-05	0.00219843
evm.model.chr10.703	144.904	-2.1683	0.269933	-8.03273	9.53e-16	3.75e-14	-2.18504	-2.18687	2.94627	1.25e-06	6.84e-05
evm.model.chr10.730	1301.33	-6.37714	1.05854	-6.02444	1.7e-09	3.19e-08	-6.26517	-6.28456	6.1006	0.000568141	0.00986827
evm.model.chr10.75	310.467	-3.21698	0.774403	-4.15414	3.27e-05	0.000258255	-3.12832	-3.21281	4.03032	0.001313	0.0190931
evm.model.chr10.770	416.658	1.82947	0.31722	5.76722	8.06e-09	1.35e-07	1.84683	1.84732	4.46708	5.67e-05	0.00158729
evm.model.chr10.772	887.003	-5.09449	0.852385	-5.97675	2.28e-09	4.22e-08	-5.07186	-5.10976	5.52319	0.000485245	0.00873573
evm.model.chr10.781	53.2731	-4.78587	1.93526	-2.47299	0.0133987	0.0444941	-4.85617	-4.94882	1.52843	0.00463404	0.0498477
evm.model.chr10.783	241.203	-3.18114	0.56223	-5.65807	1.53e-08	2.44e-07	-3.19954	-3.21565	3.67705	0.000190856	0.00427833
evm.model.chr10.811	707.625	-2.58775	0.204768	-12.6375	1.31e-36	2.32e-34	-2.57823	-2.58132	5.20482	4.95e-09	8.15e-07
evm.model.chr10.853	257.893	-6.7961	1.36019	-4.99643	5.84e-07	6.94e-06	-7.91983	-1.44269e+08	3.76807	0.000218461	0.00471134
evm.model.chr10.887	162.767	1.90752	0.323926	5.88876	3.89e-09	6.91e-08	1.90758	1.91224	3.11676	7.35e-05	0.0019304
evm.model.chr10.918	189.375	4.66304	0.977154	4.77206	1.82e-06	1.95e-05	4.61098	4.61913	3.32942	1.15e-05	0.000436138
evm.model.chr11.1012	7.66466	4.62608	1.40017	3.30394	0.000953376	0.00498771	5.51362	1.44269e+08	-0.907968	0.00114854	0.0172154
evm.model.chr11.1019	174.263	-1.77972	0.422313	-4.21423	2.51e-05	0.000204207	-1.75882	-1.75956	3.19383	0.00152674	0.0213387
evm.model.chr11.1026	1662.01	2.6553	0.604432	4.39305	1.12e-05	9.96e-05	2.58949	2.5898	6.45201	0.00172178	0.0234668
evm.model.chr11.1039	59.4929	-3.00347	0.742819	-4.04335	5.27e-05	0.000398058	-2.99016	-3.02217	1.73407	0.00120924	0.0179289
evm.model.chr11.1040	35.5101	-4.4088	1.14614	-3.84663	0.000119752	0.000820949	-4.24191	-4.41978	1.04544	0.000136481	0.00325921
evm.model.chr11.1108	166.395	-2.19144	0.360399	-6.08059	1.2e-09	2.29e-08	-2.131	-2.13261	3.14657	0.000129778	0.00312558
evm.model.chr11.1109	2115.04	-1.94597	0.170049	-11.4436	2.53e-30	2.98e-28	-1.96096	-1.96106	6.80709	1.65e-08	2.15e-06
evm.model.chr11.1110	79.5151	-2.06455	0.411214	-5.02061	5.15e-07	6.18e-06	-2.08806	-2.09233	2.11599	0.000496676	0.00888483
evm.model.chr11.112	1518.43	-2.25982	0.184069	-12.277	1.2e-34	1.94e-32	-2.2718	-2.27354	6.29757	2.26e-09	4.5e-07
evm.model.chr11.1192	137.546	-1.96948	0.343274	-5.73735	9.62e-09	1.59e-07	-1.97238	-1.97558	2.89021	7.05e-05	0.00187863
evm.model.chr11.146	117.002	-3.35303	0.855011	-3.92162	8.8e-05	0.000626798	-3.29988	-3.38708	2.66814	0.00208972	0.0272588
evm.model.chr11.154	69.9953	-7.15101	1.27493	-5.60897	2.04e-08	3.18e-07	-8.21884	-144269485	1.92159	5.43e-06	0.000229011
evm.model.chr11.1641	5.07048	5.73537	1.61117	3.55975	0.000371214	0.00222806	6.5817	1.44269e+08	-1.48703	0.00168115	0.0230563
evm.model.chr11.1674	313.33	-2.5336	0.2257	-11.2255	3.06e-29	3.46e-27	-2.54615	-2.54955	4.04508	1.71e-08	2.2e-06
evm.model.chr11.1734	251.324	-5.66352	1.21356	-4.66688	3.06e-06	3.1e-05	-6.73207	-1.44269e+08	3.73413	1.45e-05	0.000513459
evm.model.chr11.1738	38.4341	-6.14467	1.54431	-3.97892	6.92e-05	0.000507637	-7.21767	-144269484	1.0956	0.00440488	0.0479156
evm.model.chr11.1788	859.83	-2.21765	0.798595	-2.77693	0.00548742	0.0214848	-2.16093	-2.23641	5.47561	0.00390076	0.0434995
evm.model.chr11.1791	262.635	-5.51943	1.78243	-3.09657	0.00195771	0.00907895	-5.1452	-5.32401	3.79901	0.00396983	0.0440203
evm.model.chr11.1806	13.0275	-6.0298	1.51499	-3.98008	6.89e-05	0.000505542	-7.13236	-1.44269e+08	-0.32366	0.001316	0.0190931
evm.model.chr11.1812	1124.05	-1.97467	0.128911	-15.3181	5.79e-53	3.22e-50	-1.9889	-1.98905	5.89581	3.49e-10	1.21e-07
evm.model.chr11.1835	450.882	-1.66885	0.156254	-10.6804	1.26e-26	1.16e-24	-1.65908	-1.65955	4.57267	3.51e-07	2.42e-05
evm.model.chr11.1846	1801.69	-4.81934	0.758577	-6.35313	2.11e-10	4.43e-09	-4.88802	-4.89192	6.5706	0.000316263	0.00619017
evm.model.chr11.1849	2823.64	-2.35585	0.177977	-13.2368	5.38e-40	1.27e-37	-2.37083	-2.37099	7.2173	9.98e-10	2.9e-07
evm.model.chr11.1906	402.429	-3.819	0.586834	-6.50781	7.63e-11	1.69e-09	-3.78341	-3.829	4.39912	7.9e-06	0.00031775
evm.model.chr11.204	618.908	-5.20218	0.520229	-9.99978	1.53e-23	1.12e-21	-5.19583	-5.23856	5.01476	3.53e-11	3.03e-08
evm.model.chr11.232	510.551	-3.26844	0.532494	-6.13798	8.36e-10	1.63e-08	-3.24318	-3.27265	4.73499	6.83e-05	0.00183325
evm.model.chr11.24	123.904	-4.48005	1.09384	-4.0957	4.21e-05	0.000325314	-4.32216	-4.50098	2.73012	4.61e-05	0.0013503
evm.model.chr11.261	332.215	1.80623	0.269492	6.70235	2.05e-11	4.86e-10	1.79877	1.79911	4.13194	1e-05	0.000387807
evm.model.chr11.333	47.9271	-3.27672	0.950723	-3.44655	0.000567784	0.00321959	-3.17298	-3.28687	1.46587	0.00169539	0.0232032
evm.model.chr11.346	353.36	-1.52445	0.244638	-6.23148	4.62e-10	9.33e-09	-1.52611	-1.52675	4.22058	7.26e-05	0.00191249
evm.model.chr11.354	226.034	-1.87808	0.217305	-8.6426	5.49e-18	2.76e-16	-1.87129	-1.87357	3.58281	7.23e-07	4.38e-05
evm.model.chr11.356	196.411	-1.79702	0.212339	-8.463	2.61e-17	1.23e-15	-1.78324	-1.78502	3.3868	6.31e-07	3.95e-05
evm.model.chr11.368	614.659	-2.10576	0.465566	-4.52302	6.1e-06	5.77e-05	-2.11441	-2.11593	5.01268	0.000221714	0.00474591
evm.model.chr11.371	231.082	-1.72371	0.364848	-4.72445	2.31e-06	2.4e-05	-1.70063	-1.70549	3.61582	0.000806788	0.0129224
evm.model.chr11.374	401.514	1.77964	0.217827	8.16997	3.08e-16	1.29e-14	1.76624	1.76676	4.41183	1.09e-06	6.08e-05
evm.model.chr11.393	1335.24	-2.38438	0.162491	-14.6739	9.47e-49	4.21e-46	-2.4073	-2.40886	6.11418	2.43e-10	9.6e-08
evm.model.chr11.421	52.5487	2.2518	0.553183	4.07062	4.69e-05	0.000358807	2.22801	2.24552	1.51499	0.00125855	0.0184934
evm.model.chr11.432	7.06058	4.33733	1.35315	3.20536	0.00134894	0.00666674	4.17315	4.30636	-1.23062	0.00392289	0.0436715
evm.model.chr11.453	295.108	1.59356	0.334973	4.75727	1.96e-06	2.08e-05	1.58424	1.58508	3.9626	0.00079436	0.0127836
evm.model.chr11.50	364.218	-1.75526	0.282416	-6.21516	5.13e-10	1.03e-08	-1.73138	-1.73285	4.26887	6.96e-05	0.00185779
evm.model.chr11.52	1371.54	-2.7136	0.328217	-8.26769	1.37e-16	6.05e-15	-2.69545	-2.70862	6.14733	2.59e-08	3.05e-06
evm.model.chr11.558	19.3135	-6.52151	1.49874	-4.35134	1.35e-05	0.000117674	-7.58236	-1.44269e+08	0.250989	0.000789392	0.0127292
evm.model.chr11.570	25.7	-3.66647	0.762846	-4.80631	1.54e-06	1.67e-05	-3.58515	-3.60607	0.559453	0.000539228	0.00948396
evm.model.chr11.580	207.716	-1.68688	0.440562	-3.82891	0.000128711	0.00087547	-1.6813	-1.682	3.45556	0.00318205	0.0373173
evm.model.chr11.592	343.345	-1.57734	0.275154	-5.73256	9.89e-09	1.63e-07	-1.58494	-1.5878	4.17427	0.000117013	0.00284944
evm.model.chr11.599	21.6201	4.71941	0.951232	4.96137	7e-07	8.16e-06	4.57333	4.70952	0.298511	1.24e-05	0.000457712
evm.model.chr11.622	154.59	-1.67683	0.286434	-5.85415	4.79e-09	8.37e-08	-1.69793	-1.69864	3.0272	0.000274702	0.0055699
evm.model.chr11.671	32.6203	-5.67892	1.31062	-4.333	1.47e-05	0.000126548	-6.73607	-1.44269e+08	0.934007	0.000284593	0.00572929
evm.model.chr11.699	3102.79	-2.50206	0.192755	-12.9805	1.58e-38	3.29e-36	-2.50355	-2.50418	7.32325	1.81e-09	4.05e-07
evm.model.chr11.765	15146.2	2.42713	0.208866	11.6205	3.24e-31	4.24e-29	2.42499	2.42501	9.6656	3.45e-08	3.87e-06
evm.model.chr11.846	1639.71	-1.52443	0.13778	-11.0642	1.87e-28	2.01e-26	-1.54714	-1.54757	6.42288	3.58e-08	3.99e-06
evm.model.chr11.893	93.4802	-2.57889	0.615641	-4.18895	2.8e-05	0.000225316	-2.5777	-2.59937	2.33178	0.00103159	0.0157563
evm.model.chr11.901	50.1764	2.30644	0.553	4.17078	3.04e-05	0.000242685	2.26941	2.27684	1.42405	0.00158368	0.0219883
evm.model.chr11.908	7.56173	5.94919	1.38169	4.30573	1.66e-05	0.000141068	6.7955	1.44269e+08	-1.06454	0.000153294	0.00357426
evm.model.chr11.915	137.316	-2.0091	0.409023	-4.91195	9.02e-07	1.03e-05	-1.98856	-2.00003	2.89206	0.0002061	0.00450749
evm.model.chr11.970	2270.44	1.59253	0.141208	11.2779	1.69e-29	1.94e-27	1.57203	1.57213	6.89675	8.12e-08	7.57e-06
evm.model.chr11.999	1068.16	-3.39489	0.69712	-4.86988	1.12e-06	1.25e-05	-3.34068	-3.41085	5.78895	0.000593321	0.0101714
evm.model.chr12.1036	41.1507	-5.71885	0.981307	-5.8278	5.62e-09	9.66e-08	-5.49708	-5.61275	1.22621	1.01e-05	0.000389177
evm.model.chr12.1050	6742.22	-1.86864	0.232336	-8.04283	8.78e-16	3.48e-14	-1.9077	-1.90822	8.44787	8.24e-06	0.000329024
evm.model.chr12.121	18371.2	-8.48349	1.10394	-7.68475	1.53e-14	5.46e-13	-8.49563	-8.49993	9.92004	0.000273083	0.00554278
evm.model.chr12.1312	482.978	-2.3946	0.255289	-9.37996	6.6e-21	4.09e-19	-2.41789	-2.42185	4.65909	8.87e-08	8.18e-06
evm.model.chr12.1377	546.428	-1.83836	0.295805	-6.21477	5.14e-10	1.03e-08	-1.85875	-1.86041	4.85129	6.28e-05	0.00171855
evm.model.chr12.146	169.888	-1.77271	0.292634	-6.05776	1.38e-09	2.62e-08	-1.77577	-1.77996	3.18468	2.8e-05	0.000891318
evm.model.chr12.1534	130.127	-1.59391	0.399595	-3.98882	6.64e-05	0.000489611	-1.59897	-1.60061	2.79923	0.00227016	0.0291148
evm.model.chr12.1536	94.9154	-2.47724	0.551739	-4.48987	7.13e-06	6.65e-05	-2.50424	-2.51597	2.36357	0.000584924	0.0100624
evm.model.chr12.1562	9.60715	-5.73383	1.55576	-3.68554	0.000228215	0.00145209	-6.76752	-1.44269e+08	-0.750349	0.00180675	0.0243393
evm.model.chr12.1564	375.019	-1.68146	0.167651	-10.0296	1.13e-23	8.47e-22	-1.68954	-1.69005	4.31218	8.59e-08	7.97e-06
evm.model.chr12.1714	950.154	-2.37418	0.545463	-4.3526	1.35e-05	0.000117099	-2.37737	-2.39068	5.6194	0.00225812	0.0290147
evm.model.chr12.172	45.873	-2.08052	0.414029	-5.02505	5.03e-07	6.05e-06	-2.05734	-2.06175	1.31152	0.000597399	0.0102147
evm.model.chr12.1862	12.2039	-5.33785	1.1973	-4.45825	8.26e-06	7.59e-05	-5.21057	-5.3347	-0.510647	0.000268331	0.00547446
evm.model.chr12.194	21.6602	2.90095	0.739511	3.9228	8.75e-05	0.000624633	2.86686	2.88587	0.259824	0.00294134	0.0350565
evm.model.chr12.205	10.7054	5.01424	1.48105	3.3856	0.000710216	0.00388416	5.88398	1.44269e+08	-0.532251	0.00459774	0.0495637
evm.model.chr12.2082	169.423	-2.12634	0.546893	-3.88804	0.000101057	0.000705056	-2.13475	-2.15641	3.18259	0.0039149	0.0436317
evm.model.chr12.2100	284.901	-1.74566	0.290597	-6.00716	1.89e-09	3.53e-08	-1.76617	-1.76926	3.91038	0.000100259	0.00250002
evm.model.chr12.2159	25.5319	-3.06168	0.777125	-3.93975	8.16e-05	0.000589046	-2.99618	-3.05349	0.629809	0.0014217	0.0201559
evm.model.chr12.2215	178.866	-1.92822	0.335394	-5.74912	8.97e-09	1.48e-07	-1.93255	-1.94143	3.25567	5.51e-05	0.00155336
evm.model.chr12.2225	2223.62	6.20367	0.175857	35.2767	1.34e-272	2.67e-268	6.19132	6.19263	6.87575	6.32e-18	1.25e-13
evm.model.chr12.2226	364.784	2.97513	0.216138	13.765	4.14e-43	1.32e-40	2.96009	2.96206	4.26922	1.38e-10	6.73e-08
evm.model.chr12.299	584.998	-3.3148	0.364779	-9.08714	1.02e-19	5.83e-18	-3.31904	-3.33788	4.93207	2.39e-09	4.57e-07
evm.model.chr12.363	49.5431	-2.15349	0.565054	-3.81111	0.000138342	0.000931484	-2.16547	-2.19372	1.50663	0.00273391	0.0332463
evm.model.chr12.365	653.374	-2.82794	0.63541	-4.45057	8.56e-06	7.83e-05	-2.74218	-2.7467	5.08506	0.00026606	0.00543514
evm.model.chr12.374	370.425	-3.0013	0.630117	-4.76308	1.91e-06	2.02e-05	-2.95727	-3.00013	4.27976	0.000980786	0.0150971
evm.model.chr12.415	9.86234	6.55524	1.44218	4.54537	5.48e-06	5.26e-05	7.40835	1.44269e+08	-0.788931	0.000236916	0.00499878
evm.model.chr12.422	105.661	-8.01208	1.54224	-5.1951	2.05e-07	2.7e-06	-9.04462	-1.44269e+08	2.49992	0.000615212	0.010465
evm.model.chr12.423	371.736	1.54348	0.157371	9.80787	1.04e-22	7.26e-21	1.54408	1.54465	4.30389	1.91e-07	1.52e-05
evm.model.chr12.426	437.984	2.64441	0.370941	7.12893	1.01e-12	2.87e-11	2.66507	2.66654	4.54046	1.28e-05	0.000468124
evm.model.chr12.455	1481.66	-1.74283	0.306265	-5.69058	1.27e-08	2.05e-07	-1.73206	-1.74036	6.26311	7.53e-05	0.00197058
evm.model.chr12.486	36.3738	4.52497	0.763187	5.92905	3.05e-09	5.5e-08	4.50007	4.53458	0.895815	3.01e-05	0.000942895
evm.model.chr12.494	37.14	6.82899	1.09648	6.22812	4.72e-10	9.5e-09	6.67181	6.88157	0.961515	1.54e-06	8.14e-05
evm.model.chr12.504	615.916	-8.14193	1.66548	-4.88864	1.02e-06	1.15e-05	-8.27313	-8.30482	5.03638	0.000771203	0.0125367
evm.model.chr12.528	461.61	-2.44279	0.30118	-8.11073	5.03e-16	2.03e-14	-2.46854	-2.47291	4.59663	9.03e-07	5.27e-05
evm.model.chr12.578	40.421	3.72371	0.758253	4.9109	9.07e-07	1.04e-05	3.66321	3.68413	1.08034	0.000291533	0.00580393
evm.model.chr12.603	2826.13	-3.92063	0.623391	-6.2892	3.19e-10	6.62e-09	-3.97943	-4.00995	7.1849	4.36e-05	0.00129295
evm.model.chr12.657	1585.58	2.15859	0.131351	16.4338	1.1e-60	9.14e-58	2.14462	2.14477	6.40111	2.46e-11	2.21e-08
evm.model.chr12.662	366.215	-1.5053	0.28606	-5.26217	1.42e-07	1.93e-06	-1.52523	-1.5265	4.27157	0.000294813	0.00584006
evm.model.chr12.711	4370.99	-8.65228	2.54332	-3.40196	0.000669045	0.00370558	-8.82255	-8.90104	7.84514	0.000867302	0.0137136
evm.model.chr12.771	135.791	-3.31331	0.373097	-8.88056	6.65e-19	3.58e-17	-3.28038	-3.28565	2.86196	8.94e-08	8.21e-06
evm.model.chr12.778	74.4279	-2.08906	0.402384	-5.1917	2.08e-07	2.75e-06	-2.10584	-2.10769	1.95464	0.000296118	0.00584803
evm.model.chr12.791	3535.94	-1.83024	0.243225	-7.5249	5.28e-14	1.76e-12	-1.86016	-1.86219	7.51247	1.62e-05	0.000562825
evm.model.chr12.804	521.872	-1.61069	0.268569	-5.99731	2.01e-09	3.75e-08	-1.62455	-1.62497	4.78559	6.47e-05	0.0017654
evm.model.chr12.808	6.89391	4.43459	1.48534	2.98558	0.00283044	0.0123372	5.31711	1.44269e+08	-1.03601	0.00433745	0.0474633
evm.model.chr12.849	122.98	-1.58607	0.367384	-4.31719	1.58e-05	0.000134625	-1.61339	-1.61556	2.72695	0.00149197	0.0209715
evm.model.chr12.865	606.349	-2.60744	0.205219	-12.7057	5.5e-37	1.03e-34	-2.614	-2.61508	4.99392	9.51e-10	2.8e-07
evm.model.chr12.91	107.491	-1.56481	0.393502	-3.97661	6.99e-05	0.000512401	-1.57185	-1.57803	2.54705	0.00271923	0.0331289
evm.model.chr12.946	363.777	-1.58726	0.223317	-7.10766	1.18e-12	3.28e-11	-1.59843	-1.59943	4.26604	1.82e-05	0.000622498
evm.model.chr12.977	124.777	-2.78049	0.471641	-5.89536	3.74e-09	6.66e-08	-2.75195	-2.76969	2.75874	5.35e-05	0.00151714
evm.model.chr13.1062	24.9102	-2.8721	0.633978	-4.53028	5.89e-06	5.59e-05	-2.83662	-2.87405	0.575008	0.000573545	0.00991851
evm.model.chr13.1090	362.105	-2.82318	0.612094	-4.61232	3.98e-06	3.96e-05	-2.79872	-2.83271	4.24924	0.00151808	0.0212779
evm.model.chr13.1196	57.5188	1.67149	0.366717	4.55799	5.16e-06	4.99e-05	1.69496	1.69982	1.66309	0.00133001	0.0192039
evm.model.chr13.1206	448.597	-1.68725	0.226339	-7.45451	9.02e-14	2.89e-12	-1.69624	-1.69925	4.55501	3.28e-06	0.000150737
evm.model.chr13.127	434.66	-2.21225	0.315825	-7.00467	2.48e-12	6.62e-11	-2.18672	-2.1932	4.50909	0.00010494	0.00260688
evm.model.chr13.1366	227.542	-7.34867	1.69281	-4.3411	1.42e-05	0.000122238	-7.16703	-7.51731	3.59375	0.00170971	0.0233345
evm.model.chr13.14	1714.89	-2.48379	0.261557	-9.49615	2.18e-21	1.41e-19	-2.48731	-2.48913	6.47829	2.51e-07	1.88e-05
evm.model.chr13.1431	200.973	-1.54329	0.346334	-4.45607	8.35e-06	7.66e-05	-1.5379	-1.54059	3.41922	0.00157979	0.0219714
evm.model.chr13.1471	143.853	-1.67036	0.295227	-5.65788	1.53e-08	2.45e-07	-1.64323	-1.64745	2.94407	0.000155401	0.00361486
evm.model.chr13.152	1042.76	-2.12691	0.440229	-4.83138	1.36e-06	1.49e-05	-2.15548	-2.15595	5.78051	0.00112493	0.016959
evm.model.chr13.156	124.497	-1.897	0.454383	-4.17488	2.98e-05	0.000238836	-1.90149	-1.90864	2.74916	0.00176831	0.0239358
evm.model.chr13.1622	640.746	1.92285	0.444837	4.3226	1.54e-05	0.000131702	1.89989	1.90007	5.08423	8.62e-05	0.00219843
evm.model.chr13.183	4392.54	1.52093	0.193288	7.86871	3.58e-15	1.35e-13	1.52998	1.53003	7.86176	7.77e-06	0.000313609
evm.model.chr13.1866	948.707	-3.53372	0.577619	-6.11773	9.49e-10	1.84e-08	-3.47054	-3.52124	5.61638	6.66e-07	4.11e-05
evm.model.chr13.1895	279.839	-3.62622	0.297865	-12.174	4.27e-34	6.79e-32	-3.62669	-3.63282	3.88847	6.34e-10	2.02e-07
evm.model.chr13.197	514.952	2.97575	0.320867	9.27408	1.79e-20	1.07e-18	2.97627	2.97722	4.76665	7.5e-08	7.17e-06
evm.model.chr13.199	159.98	-2.65779	0.460046	-5.77723	7.59e-09	1.28e-07	-2.66042	-2.67631	3.10295	3.28e-05	0.001014
evm.model.chr13.200	78.8728	-3.49559	0.744731	-4.69377	2.68e-06	2.76e-05	-3.43806	-3.46232	2.13069	0.000370292	0.0069913
evm.model.chr13.214	104.357	-1.98589	0.360076	-5.5152	3.48e-08	5.22e-07	-1.95618	-1.95783	2.4772	0.000161655	0.00374271
evm.model.chr13.2156	2482.08	1.9615	0.109378	17.9331	6.5e-72	8.67e-69	1.95714	1.95739	7.01206	4.57e-12	7.53e-09
evm.model.chr13.2176	51.3053	-2.24924	0.543852	-4.13576	3.54e-05	0.000277732	-2.2534	-2.2574	1.46095	0.0017096	0.0233345
evm.model.chr13.2183	71.338	-2.96591	0.475741	-6.23429	4.54e-10	9.19e-09	-2.95177	-2.96739	1.97967	4.65e-05	0.00135995
evm.model.chr13.2184	405.557	-4.08947	0.673552	-6.07149	1.27e-09	2.42e-08	-4.03426	-4.10744	4.40969	1.73e-07	1.41e-05
evm.model.chr13.2205	69.8273	-5.55051	1.33345	-4.16253	3.15e-05	0.000249739	-6.56404	-1.44269e+08	1.91849	0.00138013	0.0197366
evm.model.chr13.2228	73.2854	-3.01508	0.486919	-6.19216	5.93e-10	1.18e-08	-3.01427	-3.02961	2.01217	1.24e-05	0.000457712
evm.model.chr13.2233	470.644	-2.26257	0.334356	-6.76696	1.32e-11	3.19e-10	-2.27397	-2.28483	4.62164	1.59e-05	0.00055703
evm.model.chr13.2255	71.6598	2.44221	0.413664	5.90386	3.55e-09	6.36e-08	2.41533	2.42736	1.96013	2.1e-05	0.000699081
evm.model.chr13.2288	619.751	2.33526	0.9187	2.54192	0.0110246	0.03781	2.33874	2.3393	5.04731	0.00144355	0.020407
evm.model.chr13.2343	50.8111	1.84608	0.401394	4.59918	4.24e-06	4.19e-05	1.8458	1.84981	1.4136	0.000958603	0.0148054
evm.model.chr13.2349	118.89	2.60617	0.442086	5.89517	3.74e-09	6.66e-08	2.56587	2.57504	2.66893	5.22e-05	0.00148645
evm.model.chr13.244	116.604	-2.94016	0.61489	-4.7816	1.74e-06	1.87e-05	-2.88575	-2.9182	2.66597	0.000444793	0.0081024
evm.model.chr13.2442	58.8281	-2.72735	0.643603	-4.23763	2.26e-05	0.000185563	-2.71299	-2.75427	1.73112	0.00152506	0.0213304
evm.model.chr13.2524	4059.2	-4.33721	1.21594	-3.56695	0.000361159	0.00217882	-4.14725	-4.48186	7.70217	4.96e-05	0.00143889
evm.model.chr13.2557	412.04	2.17786	0.391763	5.55913	2.71e-08	4.15e-07	2.1442	2.14521	4.45665	0.000334191	0.00644525
evm.model.chr13.2590	322.053	-1.67878	0.23859	-7.03626	1.97e-12	5.34e-11	-1.63121	-1.63226	4.08436	3.87e-05	0.00116854
evm.model.chr13.2599	22.5026	-4.96789	1.42596	-3.48389	0.000494186	0.00285566	-6.03732	-1.44269e+08	0.387604	0.00342518	0.0393736
evm.model.chr13.306	391.008	-1.806	0.257932	-7.00183	2.53e-12	6.75e-11	-1.82154	-1.82459	4.36707	1.06e-05	0.000404906
evm.model.chr13.325	50.7143	-7.64589	1.23012	-6.21554	5.11e-10	1.03e-08	-8.69263	-1.44269e+08	1.48623	9.7e-08	8.87e-06
evm.model.chr13.396	116.225	-1.56862	0.419309	-3.74096	0.000183316	0.00119659	-1.58498	-1.5909	2.6592	0.00396861	0.0440203
evm.model.chr13.400	125.845	4.00292	0.367025	10.9064	1.07e-27	1.08e-25	4.04488	4.05331	2.73658	4.07e-09	7.24e-07
evm.model.chr13.408	192.551	-2.02082	0.337371	-5.98992	2.1e-09	3.91e-08	-2.02246	-2.02484	3.35386	6.79e-05	0.00182974
evm.model.chr13.414	410.404	1.89802	0.196929	9.63811	5.52e-22	3.71e-20	1.88798	1.88851	4.44319	5.28e-08	5.43e-06
evm.model.chr13.420	128.418	-3.15777	0.568102	-5.55846	2.72e-08	4.16e-07	-3.12414	-3.16787	2.79223	2.22e-05	0.000737217
evm.model.chr13.455	82.7839	-2.72159	0.49349	-5.51498	3.49e-08	5.22e-07	-2.70562	-2.72399	2.19425	0.000295764	0.00584688
evm.model.chr13.488	49.6554	-4.36426	0.7929	-5.50418	3.71e-08	5.53e-07	-4.30985	-4.38464	1.47711	1.23e-05	0.000456966
evm.model.chr13.495	295.021	-2.18543	0.384684	-5.68111	1.34e-08	2.16e-07	-2.17407	-2.18863	3.96103	3.31e-05	0.00102005
evm.model.chr13.51	29.7931	-2.02728	0.557123	-3.63883	0.000273883	0.00170884	-2.02097	-2.02827	0.719515	0.00394858	0.0438585
evm.model.chr13.560	272.088	-1.51533	0.311594	-4.86316	1.16e-06	1.29e-05	-1.54975	-1.55111	3.84936	0.000779327	0.0126267
evm.model.chr13.571	180.259	-1.54756	0.39469	-3.92095	8.82e-05	0.000628107	-1.55226	-1.56411	3.26443	0.00342034	0.0393736
evm.model.chr13.582	279.881	4.14959	0.345966	11.9942	3.81e-33	5.61e-31	4.17529	4.17778	3.87734	2.14e-09	4.36e-07
evm.model.chr13.584	4.45927	4.72958	1.53217	3.08685	0.00202287	0.00934218	5.69904	1.44269e+08	-1.47752	0.00247327	0.0308947
evm.model.chr13.586	48.6144	9.69353	1.25978	7.69463	1.42e-14	5.07e-13	10.5946	1.44269e+08	1.33035	1.05e-08	1.5e-06
evm.model.chr13.588	2317.55	4.91024	0.260856	18.8236	4.84e-79	1.08e-75	4.92039	4.92116	6.93402	4.2e-11	3.19e-08
evm.model.chr13.593	386.582	5.24562	0.552661	9.49158	2.28e-21	1.46e-19	5.31715	5.32107	4.34414	3.89e-07	2.65e-05
evm.model.chr13.597	42.6601	9.74394	1.27159	7.66278	1.82e-14	6.41e-13	10.629	1.44269e+08	1.12955	2.82e-08	3.26e-06
evm.model.chr13.598	44.0726	4.00226	0.782742	5.11313	3.17e-07	3.98e-06	4.02324	4.10669	1.33786	7.63e-05	0.00199414
evm.model.chr13.601	9.95296	3.93975	1.16494	3.38193	0.000719777	0.00393215	3.89097	4.02535	-0.62966	0.00275907	0.0334633
evm.model.chr13.605	195.31	5.58358	0.392987	14.2081	8.16e-46	3.14e-43	5.57641	5.58808	3.36452	3.86e-11	3.05e-08
evm.model.chr13.611	20.2317	8.82052	1.37894	6.39659	1.59e-10	3.38e-09	9.72093	1.44269e+08	0.111231	3.49e-06	0.000158648
evm.model.chr13.614	27.9258	4.72951	0.752552	6.28463	3.29e-10	6.77e-09	4.6632	4.71496	0.632931	2.1e-05	0.000699081
evm.model.chr13.63	2155.9	1.70354	0.146943	11.5932	4.46e-31	5.69e-29	1.71092	1.71098	6.84679	5.04e-09	8.22e-07
evm.model.chr13.727	83.0118	2.13084	0.544504	3.91337	9.1e-05	0.000644903	2.09336	2.09692	2.14583	0.00228501	0.0292081
evm.model.chr13.740	4416.55	1.57286	0.126163	12.4669	1.13e-35	1.94e-33	1.57983	1.57996	7.83649	1.47e-08	1.94e-06
evm.model.chr13.807	1069.94	-1.60207	0.192449	-8.32465	8.46e-17	3.84e-15	-1.61817	-1.61858	5.80587	2.62e-06	0.000126272
evm.model.chr13.865	694.423	-8.84906	1.61793	-5.46936	4.52e-08	6.63e-07	-8.77467	-8.87097	5.20056	0.000760883	0.0124187
evm.model.chr13.96	1119.89	-2.07561	0.222424	-9.33177	1.04e-20	6.37e-19	-2.10519	-2.10565	5.86681	2.37e-07	1.81e-05
evm.model.chr13.98	3496.01	-1.92926	0.192425	-10.026	1.17e-23	8.75e-22	-1.95838	-1.95846	7.52885	6.34e-08	6.23e-06
evm.model.chr14.115	94.0719	-1.82422	0.392767	-4.64454	3.41e-06	3.43e-05	-1.80685	-1.81163	2.34487	0.0012391	0.0182211
evm.model.chr14.119	274.543	-2.81097	0.313245	-8.97371	2.87e-19	1.61e-17	-2.81716	-2.82644	3.85927	6.92e-07	4.25e-05
evm.model.chr14.1241	2653.14	1.73171	0.163645	10.5821	3.61e-26	3.17e-24	1.6955	1.69553	7.13921	7.37e-08	7.1e-06
evm.model.chr14.1262	100.482	-1.51489	0.354172	-4.27726	1.89e-05	0.000158728	-1.5151	-1.51659	2.43005	0.00315771	0.0370758
evm.model.chr14.1474	108.805	-4.14939	0.764818	-5.42533	5.78e-08	8.36e-07	-4.09197	-4.16511	2.57071	9.03e-06	0.000356039
evm.model.chr14.162	2886.06	2.03441	0.203223	10.0107	1.37e-23	1.01e-21	2.04186	2.04195	7.27003	1.27e-07	1.1e-05
evm.model.chr14.1763	10.3991	-4.93877	1.37009	-3.60472	0.000312495	0.00192233	-5.99609	-1.44269e+08	-0.534059	0.000789574	0.0127292
evm.model.chr14.1830	46.9228	-5.39943	1.35298	-3.99077	6.59e-05	0.000486134	-5.23552	-5.57994	1.37573	0.000318819	0.0062187
evm.model.chr14.1962	77.2389	-5.15567	1.65134	-3.12211	0.00179559	0.00847843	-5.16169	-5.28652	2.05083	0.00138319	0.019766
evm.model.chr14.1984	7.16789	-5.55494	1.6198	-3.42939	0.000604939	0.0034004	-6.61993	-1.44269e+08	-0.945724	0.00231626	0.0294902
evm.model.chr14.1996	575.059	-3.74436	0.310924	-12.0427	2.12e-33	3.19e-31	-3.74704	-3.76003	4.90555	5.6e-09	8.84e-07
evm.model.chr14.1999	253.261	-2.7819	0.882986	-3.15056	0.00162959	0.00782009	-2.92391	-2.96063	3.74536	0.00359333	0.040949
evm.model.chr14.2049	628.704	-2.40456	0.290978	-8.26373	1.41e-16	6.22e-15	-2.406	-2.41196	5.0327	9.27e-07	5.34e-05
evm.model.chr14.2053	815.876	-1.7142	0.177798	-9.64125	5.35e-22	3.61e-20	-1.74038	-1.74069	5.42962	1.26e-07	1.1e-05
evm.model.chr14.2084	48.8751	-2.54872	0.668619	-3.81192	0.00013789	0.000928752	-2.51068	-2.53012	1.41146	0.00360277	0.0410329
evm.model.chr14.2142	71.7491	-2.19206	0.612979	-3.57608	0.000348791	0.00211376	-2.18496	-2.20428	1.9705	0.00366221	0.0416139
evm.model.chr14.2151	214.519	-1.8801	0.414366	-4.53729	5.7e-06	5.42e-05	-1.92587	-1.92969	3.51055	0.000845267	0.0134406
evm.model.chr14.2159	277.685	-4.22363	0.623468	-6.77442	1.25e-11	3.04e-10	-4.20772	-4.24491	3.87342	1.51e-05	0.000532415
evm.model.chr14.2160	25.157	-3.67731	1.01393	-3.62678	0.000286975	0.00178012	-3.56782	-3.67968	0.639482	0.000592919	0.0101714
evm.model.chr14.2176	154.041	-4.73163	1.25283	-3.77676	0.000158882	0.00105593	-5.81371	-1.44269e+08	3.04925	0.000616106	0.0104712
evm.model.chr14.222	104.25	-6.07181	1.21913	-4.98043	6.34e-07	7.46e-06	-7.13467	-144269484	2.50917	2.74e-06	0.000129557
evm.model.chr14.2249	628.019	1.74704	0.25499	6.85142	7.31e-12	1.83e-10	1.76128	1.76154	5.06005	1.17e-05	0.000439763
evm.model.chr14.2262	106.164	-1.97989	0.313795	-6.3095	2.8e-10	5.83e-09	-1.98992	-1.99157	2.49109	2.99e-05	0.000940447
evm.model.chr14.2321	1830.06	3.22446	0.162539	19.838	1.4e-87	3.5e-84	3.20771	3.20791	6.60905	2.21e-13	1.48e-09
evm.model.chr14.2356	1196.32	-2.36092	0.205991	-11.4613	2.06e-30	2.44e-28	-2.35708	-2.35879	5.95463	1.9e-08	2.39e-06
evm.model.chr14.2416	434.522	3.25107	0.282309	11.516	1.1e-30	1.32e-28	3.22355	3.22452	4.52419	1.76e-09	4.02e-07
evm.model.chr14.2433	11.6822	3.80056	0.949335	4.00339	6.24e-05	0.000463986	3.73564	3.80354	-0.560686	0.00195784	0.0259848
evm.model.chr14.2477	371.769	-2.74602	0.485547	-5.65552	1.55e-08	2.47e-07	-2.76285	-2.77816	4.28737	0.00023983	0.00503337
evm.model.chr14.2483	171.337	-2.4598	0.550935	-4.46478	8.02e-06	7.39e-05	-2.46135	-2.49374	3.19825	0.0033446	0.038786
evm.model.chr14.2495	557.078	1.94152	0.25804	7.52408	5.31e-14	1.77e-12	1.9351	1.93565	4.89187	4.05e-06	0.00017929
evm.model.chr14.2501	102.894	-7.64999	1.55125	-4.9315	8.16e-07	9.4e-06	-8.75631	-1.44269e+08	2.48534	0.000155273	0.00361486
evm.model.chr14.2502	1430.07	1.76922	0.157963	11.2002	4.07e-29	4.57e-27	1.77469	1.77483	6.24749	1.09e-08	1.54e-06
evm.model.chr14.2529	157.639	1.52085	0.377646	4.02717	5.65e-05	0.000424523	1.51817	1.52104	3.07719	0.00293669	0.0350565
evm.model.chr14.2553	233.424	2.63892	0.5806	4.54516	5.49e-06	5.26e-05	2.58426	2.63018	3.63163	8.51e-05	0.00217936
evm.model.chr14.2554	113.701	3.52151	1.1019	3.19585	0.0013942	0.00685826	3.30534	3.49435	2.62924	0.00342368	0.0393736
evm.model.chr14.257	598.541	-2.05878	0.227298	-9.05761	1.33e-19	7.62e-18	-2.07151	-2.07341	4.96583	2.74e-07	2.01e-05
evm.model.chr14.2626	50.2431	-7.67923	2.76735	-2.77494	0.00552126	0.0216004	-8.68968	-1.44269e+08	1.44741	0.00224288	0.0288752
evm.model.chr14.2691	15.7545	-4.28824	1.34475	-3.18887	0.00142828	0.00700521	-5.39293	-1.44269e+08	-0.00816545	0.00250402	0.0311803
evm.model.chr14.2720	246.128	-2.59979	0.307662	-8.45015	2.91e-17	1.36e-15	-2.61313	-2.61589	3.70725	2.6e-07	1.92e-05
evm.model.chr14.2742	105.584	1.54554	0.315766	4.89457	9.85e-07	1.12e-05	1.52473	1.52599	2.47129	0.00143593	0.0203285
evm.model.chr14.2787	235.358	-2.04007	0.27322	-7.46678	8.22e-14	2.65e-12	-2.04916	-2.05183	3.64292	9.5e-06	0.000370751
evm.model.chr14.2857	189.055	-5.44474	1.59499	-3.41365	0.000640987	0.00356863	-5.27226	-5.39691	3.328	0.00269914	0.0329248
evm.model.chr14.2858	59.6249	-7.2766	1.29811	-5.60554	2.08e-08	3.24e-07	-8.32759	-1.44269e+08	1.70857	5.13e-06	0.000218786
evm.model.chr14.2926	52.6589	-1.73593	0.433235	-4.00689	6.15e-05	0.000458309	-1.72477	-1.73377	1.57019	0.00283975	0.0342728
evm.model.chr14.2969	7.81512	-5.971	1.50769	-3.96037	7.48e-05	0.000544349	-5.74352	-6.09206	-0.988987	0.000295713	0.00584688
evm.model.chr14.2990	3562.11	-2.62008	0.333498	-7.85637	3.95e-15	1.48e-13	-2.63717	-2.65063	7.51928	1.58e-07	1.32e-05
evm.model.chr14.30	63.0787	-4.8073	1.27849	-3.76012	0.000169829	0.00111861	-5.87923	-1.44269e+08	1.81837	0.00326842	0.0382167
evm.model.chr14.3018	2093.65	-1.66022	0.14335	-11.5816	5.11e-31	6.43e-29	-1.66528	-1.6654	6.77406	2.06e-08	2.58e-06
evm.model.chr14.3045	7056.67	-1.99115	0.165798	-12.0095	3.17e-33	4.69e-31	-2.00437	-2.00442	8.52696	1.03e-08	1.5e-06
evm.model.chr14.3051	200.116	1.61235	0.291864	5.52431	3.31e-08	4.97e-07	1.58807	1.58898	3.40828	0.000193069	0.00430838
evm.model.chr14.3115	103.97	4.18806	1.28892	3.24926	0.00115704	0.00584439	5.07093	1.44269e+08	2.50907	0.00140026	0.0199235
evm.model.chr14.362	22.67	-5.34994	1.12189	-4.76869	1.85e-06	1.98e-05	-5.42917	-5.50959	0.37811	0.000162248	0.00375204
evm.model.chr14.390	48.7698	-2.80609	0.643967	-4.35751	1.32e-05	0.000114855	-2.79114	-2.79891	1.44777	0.000639644	0.0107601
evm.model.chr14.391	57.1805	-3.13027	0.717348	-4.36367	1.28e-05	0.000112008	-3.11151	-3.16011	1.63843	0.000551959	0.00967226
evm.model.chr14.395	276.013	-4.33141	0.884628	-4.89631	9.77e-07	1.11e-05	-4.18872	-4.30586	3.86911	9.9e-06	0.000384062
evm.model.chr14.397	210.853	5.99174	0.773683	7.74444	9.6e-15	3.47e-13	6.03699	6.05016	3.47662	2.84e-07	2.05e-05
evm.model.chr14.42	705.112	-2.34102	0.561694	-4.16778	3.08e-05	0.000245047	-2.31624	-2.35546	5.19547	0.000445141	0.0081024
evm.model.chr14.433	31487	-8.73199	1.34916	-6.47215	9.66e-11	2.11e-09	-8.84845	-8.85255	10.6959	0.000260271	0.00534869
evm.model.chr14.434	347.785	-2.04545	0.638878	-3.20163	0.00136653	0.00673374	-2.14549	-2.1589	4.19154	0.00433301	0.0474633
evm.model.chr14.498	23.8127	-3.92775	1.16524	-3.37075	0.000749636	0.00406972	-3.795	-3.96998	0.550591	0.00203007	0.0266776
evm.model.chr14.541	24.4524	-3.86405	1.13903	-3.3924	0.00069283	0.00381199	-3.7539	-3.87159	0.5499	0.00304419	0.0360214
evm.model.chr14.559	3100.69	-2.28711	0.277164	-8.25182	1.56e-16	6.82e-15	-2.26569	-2.26786	7.31789	7.34e-06	0.000297467
evm.model.chr14.593	118.644	-1.85333	0.446933	-4.14677	3.37e-05	0.000265861	-1.83662	-1.84852	2.69108	0.00264344	0.032466
evm.model.chr14.639	342.09	-2.28189	0.176635	-12.9187	3.53e-38	7.14e-36	-2.30477	-2.30549	4.17774	1.34e-09	3.4e-07
evm.model.chr14.667	5.95215	5.30338	1.60039	3.31381	0.000920354	0.00484281	6.18352	144269483	-1.32718	0.00335941	0.038912
evm.model.chr14.698	171.158	-1.81416	0.279422	-6.49257	8.44e-11	1.86e-09	-1.81644	-1.8209	3.19215	1.01e-05	0.000389387
evm.model.chr14.727	144.944	1.68659	0.395062	4.26918	1.96e-05	0.00016311	1.65667	1.65758	2.93904	0.00114978	0.0172154
evm.model.chr14.85	9.89581	-6.25889	1.7992	-3.4787	0.000503845	0.0029017	-7.39682	-1.44269e+08	-0.720885	0.00418769	0.0460482
evm.model.chr14.930	41.353	-5.49232	1.23069	-4.4628	8.09e-06	7.45e-05	-5.29609	-5.64155	1.24643	1.98e-06	0.000100237
evm.model.chr14.953	523.545	-1.53464	0.234696	-6.53882	6.2e-11	1.39e-09	-1.52016	-1.52167	4.77568	4.28e-05	0.00127262
evm.model.chr14.958	262.022	-1.59785	0.405854	-3.937	8.25e-05	0.000593739	-1.59469	-1.59709	3.79787	0.00448752	0.0486945
evm.model.chr15.1013	76.4768	-2.35836	0.467422	-5.04546	4.52e-07	5.51e-06	-2.36881	-2.3858	2.07627	0.00025831	0.00532502
evm.model.chr15.1053	184.249	-1.64041	0.298914	-5.4879	4.07e-08	6.02e-07	-1.63995	-1.64367	3.29532	0.000195669	0.004337
evm.model.chr15.1057	60.1427	-2.29339	0.482504	-4.75309	2e-06	2.12e-05	-2.28251	-2.29271	1.74286	0.000652276	0.0109446
evm.model.chr15.1314	61.9381	3.7223	0.676596	5.50151	3.77e-08	5.6e-07	3.67236	3.68176	1.68379	9.07e-05	0.00228689
evm.model.chr15.1316	572.288	-1.57687	0.328664	-4.79782	1.6e-06	1.74e-05	-1.57941	-1.58018	4.9116	0.0011092	0.0167602
evm.model.chr15.1318	583.21	-1.63456	0.274383	-5.95721	2.57e-09	4.7e-08	-1.63266	-1.63389	4.9334	0.000129302	0.00311792
evm.model.chr15.1369	256.17	-2.117	0.294722	-7.18301	6.82e-13	1.96e-11	-2.10676	-2.10804	3.76478	9.43e-06	0.000368619
evm.model.chr15.1466	183.367	-2.31209	0.448266	-5.15786	2.5e-07	3.21e-06	-2.30105	-2.31675	3.28803	0.000771283	0.0125367
evm.model.chr15.1506	379.585	-1.5935	0.231687	-6.87785	6.08e-12	1.54e-10	-1.61369	-1.6152	4.32301	2.27e-05	0.000752543
evm.model.chr15.1594	1996.06	-2.71198	0.403539	-6.72049	1.81e-11	4.32e-10	-2.70774	-2.70837	6.71687	4.97e-05	0.00143889
evm.model.chr15.160	6.55877	5.27207	1.51608	3.47744	0.000506224	0.00291089	6.14102	144269483	-1.02603	0.00232974	0.0295782
evm.model.chr15.1605	244.718	-1.76022	0.252937	-6.95913	3.42e-12	8.97e-11	-1.76282	-1.76565	3.69744	1.27e-05	0.000463524
evm.model.chr15.1608	75.741	-2.68557	0.433365	-6.19703	5.75e-10	1.15e-08	-2.69712	-2.71092	2.04001	0.000141648	0.00335999
evm.model.chr15.1628	62.6933	-6.14829	1.29024	-4.76525	1.89e-06	2e-05	-7.21724	-144269484	1.81826	9.31e-05	0.00233686
evm.model.chr15.1639	24.7632	-5.955	1.50838	-3.94794	7.88e-05	0.000571521	-7.03852	-1.44269e+08	0.532315	0.00219706	0.0283964
evm.model.chr15.1640	17.5435	-4.55946	1.36237	-3.3467	0.000817784	0.00437675	-5.62895	-1.44269e+08	0.141659	0.00178444	0.0240716
evm.model.chr15.1659	465.022	-1.54497	0.294463	-5.24676	1.55e-07	2.08e-06	-1.56633	-1.57073	4.60288	0.00035836	0.00681816
evm.model.chr15.1677	1976.8	-3.66651	0.37094	-9.88438	4.87e-23	3.44e-21	-3.63866	-3.64081	6.67847	3.45e-07	2.39e-05
evm.model.chr15.1689	385.783	-1.61305	0.160018	-10.0804	6.74e-24	5.15e-22	-1.58295	-1.58334	4.35549	8.49e-07	5.02e-05
evm.model.chr15.1692	680.045	-1.67058	0.16095	-10.3795	3.07e-25	2.53e-23	-1.6467	-1.64707	5.16476	1.16e-07	1.03e-05
evm.model.chr15.1694	738.233	-3.21289	0.364648	-8.81092	1.24e-18	6.55e-17	-3.23868	-3.24672	5.26728	2.63e-06	0.000126272
evm.model.chr15.1759	828.741	-6.27723	1.87371	-3.35015	0.000807668	0.00433072	-6.46074	-6.51649	5.44983	0.00275977	0.0334633
evm.model.chr15.1770	259.223	-1.82141	0.292161	-6.23425	4.54e-10	9.19e-09	-1.83089	-1.8319	3.78199	3.03e-05	0.000947565
evm.model.chr15.1775	163.951	-2.03578	0.351311	-5.7948	6.84e-09	1.16e-07	-2.04228	-2.04503	3.11997	4.59e-05	0.00134602
evm.model.chr15.1798	403.006	-1.76587	0.28088	-6.28692	3.24e-10	6.7e-09	-1.74196	-1.74678	4.40119	0.000179154	0.00406212
evm.model.chr15.1810	31428.9	3.90642	0.17688	22.0852	4.39e-108	2.19e-104	3.87863	3.87867	10.6951	2.25e-13	1.48e-09
evm.model.chr15.1837	1167.67	1.59854	0.0924363	17.2935	5.27e-67	5.55e-64	1.59446	1.5946	5.94499	1.88e-10	8.09e-08
evm.model.chr15.1860	285.08	-1.78858	0.220307	-8.1186	4.72e-16	1.91e-14	-1.78867	-1.78938	3.91263	9.08e-07	5.27e-05
evm.model.chr15.1867	49.5865	-3.24523	0.694152	-4.67509	2.94e-06	2.99e-05	-3.18943	-3.24804	1.49294	0.000157283	0.00365004
evm.model.chr15.1873	443.569	-1.63339	0.204709	-7.97908	1.47e-15	5.75e-14	-1.65368	-1.65461	4.55458	2.19e-06	0.000108596
evm.model.chr15.1876	931.98	-3.35729	0.921007	-3.64523	0.00026715	0.00166956	-3.37719	-3.4012	5.59457	0.00436762	0.0476928
evm.model.chr15.1881	146.401	1.72993	0.375743	4.60403	4.14e-06	4.11e-05	1.72525	1.72753	2.97079	0.000941016	0.0146217
evm.model.chr15.1889	1418.97	3.47924	0.302104	11.5167	1.09e-30	1.32e-28	3.47	3.47041	6.24152	5.44e-08	5.48e-06
evm.model.chr15.1902	5.98846	6.49031	1.97992	3.27806	0.00104524	0.00537969	7.34227	1.44269e+08	-1.3913	0.00278953	0.0337564
evm.model.chr15.2006	47.3172	-6.59988	1.43807	-4.5894	4.45e-06	4.36e-05	-7.65625	-1.44269e+08	1.41478	0.00115697	0.0173098
evm.model.chr15.2020	36.311	-6.07698	1.27424	-4.76911	1.85e-06	1.97e-05	-7.10523	-1.44269e+08	1.09381	2.66e-05	0.000853134
evm.model.chr15.2037	61.6008	-3.58608	0.67896	-5.28173	1.28e-07	1.75e-06	-3.58837	-3.61398	1.77846	6.21e-05	0.00170211
evm.model.chr15.626	129.269	-1.5497	0.273145	-5.67353	1.4e-08	2.25e-07	-1.5205	-1.52414	2.79483	0.000144563	0.00341098
evm.model.chr15.854	94.7221	-7.05699	1.2845	-5.49398	3.93e-08	5.83e-07	-8.12828	-144269485	2.36276	1.97e-05	0.000662641
evm.model.chr15.879	191.815	-1.7574	0.257591	-6.82244	8.95e-12	2.22e-10	-1.75132	-1.75628	3.35419	3.91e-05	0.00117678
evm.model.chr15.888	42.5982	5.41293	1.38315	3.91348	9.1e-05	0.000644891	6.27688	1.44269e+08	1.29647	0.00269188	0.0328769
evm.model.chr16.1072	336.841	2.19768	0.295807	7.42944	1.09e-13	3.45e-12	2.24136	2.24201	4.15779	2.27e-06	0.000111625
evm.model.chr16.1075	402.115	2.48824	0.368547	6.75148	1.46e-11	3.53e-10	2.57407	2.57492	4.42204	1.05e-05	0.000403191
evm.model.chr16.12	1586.91	-6.18079	1.35232	-4.57051	4.87e-06	4.74e-05	-6.3046	-6.31816	6.38742	0.00123646	0.0181959
evm.model.chr16.120	86.4979	3.03063	0.425314	7.12564	1.04e-12	2.92e-11	3.00119	3.01154	2.20201	0.000147261	0.00344988
evm.model.chr16.1353	619.738	3.27053	0.347876	9.40141	5.38e-21	3.36e-19	3.24717	3.25012	5.02372	5.41e-07	3.48e-05
evm.model.chr16.1426	6.00212	6.47631	1.77834	3.64177	0.000270766	0.00169111	7.3316	1.44269e+08	-1.40445	0.00138806	0.0197926
evm.model.chr16.1468	368.569	-2.87887	0.555103	-5.18619	2.15e-07	2.81e-06	-2.83009	-2.87226	4.27683	2.86e-05	0.000904604
evm.model.chr16.147	7.8192	-6.06407	1.40137	-4.32725	1.51e-05	0.000129451	-7.277	-1.44269e+08	-0.910921	0.000225244	0.00480382
evm.model.chr16.1476	408.271	-3.17174	0.419413	-7.56233	3.96e-14	1.34e-12	-3.16396	-3.17613	4.41689	3.51e-06	0.000158898
evm.model.chr16.1543	3.38458	-5.1424	1.83223	-2.80663	0.00500627	0.0198771	-6.20072	-144269483	-1.79159	0.00309641	0.0364863
evm.model.chr16.1551	7666.36	-3.1593	0.176169	-17.9334	6.47e-72	8.67e-69	-3.15966	-3.15985	8.6374	1.23e-11	1.52e-08
evm.model.chr16.1632	208.741	-2.36862	0.46211	-5.12566	2.97e-07	3.75e-06	-2.37879	-2.40007	3.47475	0.000169761	0.00389229
evm.model.chr16.1643	101.254	-3.80323	0.811947	-4.68408	2.81e-06	2.87e-05	-3.72911	-3.81845	2.46042	3.91e-05	0.00117678
evm.model.chr16.1661	24.7115	-5.44406	1.31306	-4.14609	3.38e-05	0.000266337	-6.49226	-1.44269e+08	0.57901	0.000181111	0.00409665
evm.model.chr16.1664	591.8	-1.80471	0.222493	-8.11133	5.01e-16	2.02e-14	-1.83182	-1.83342	4.94926	5.35e-06	0.000226891
evm.model.chr16.1666	2937.16	-2.65384	0.195191	-13.5962	4.22e-42	1.22e-39	-2.66813	-2.67222	7.24342	2.43e-11	2.21e-08
evm.model.chr16.1748	27.1136	-3.99602	1.29056	-3.09633	0.00195929	0.0090842	-3.82699	-4.15619	0.713706	0.00186257	0.0249721
evm.model.chr16.1767	102.763	-2.96971	0.707153	-4.19953	2.67e-05	0.000216168	-2.92072	-2.95861	2.47527	0.00130885	0.0190482
evm.model.chr16.1883	143.181	-6.08388	1.2632	-4.81625	1.46e-06	1.6e-05	-5.91699	-6.2672	2.95906	1.32e-05	0.000477086
evm.model.chr16.1959	226.217	1.81703	0.31601	5.74993	8.93e-09	1.48e-07	1.79901	1.80536	3.58624	5.85e-05	0.00163264
evm.model.chr16.2001	413.379	2.19695	0.441054	4.98113	6.32e-07	7.45e-06	2.12349	2.1268	4.4383	0.00104352	0.0159016
evm.model.chr16.2066	460.063	-2.18653	0.342177	-6.39005	1.66e-10	3.51e-09	-2.21093	-2.22335	4.59225	5.53e-05	0.00155454
evm.model.chr16.2088	8.67786	4.38914	1.23225	3.56188	0.000368205	0.00221166	4.24932	4.35273	-0.975874	0.0023596	0.0298334
evm.model.chr16.2090	4326.85	-1.7169	0.128172	-13.3954	6.44e-41	1.72e-38	-1.73249	-1.73253	7.83152	1.74e-09	4.02e-07
evm.model.chr16.2092	67.2939	-3.58585	0.605886	-5.91836	3.25e-09	5.84e-08	-3.55568	-3.57093	1.88972	7.26e-05	0.00191249
evm.model.chr16.2178	172.226	-2.08987	0.294119	-7.10552	1.2e-12	3.33e-11	-2.0865	-2.08847	3.19824	5.6e-06	0.000234545
evm.model.chr16.2179	266.043	-2.30547	0.235076	-9.80735	1.05e-22	7.27e-21	-2.30262	-2.30412	3.81576	6.01e-08	5.97e-06
evm.model.chr16.2180	721.479	-1.87228	0.175018	-10.6976	1.04e-26	9.72e-25	-1.87153	-1.87207	5.24008	1.79e-08	2.27e-06
evm.model.chr16.2240	193.126	-2.19318	0.41008	-5.34818	8.88e-08	1.25e-06	-2.14538	-2.14784	3.36524	0.000221299	0.00474531
evm.model.chr16.2276	362.325	-1.86071	0.234778	-7.92541	2.27e-15	8.73e-14	-1.87548	-1.87613	4.26413	8.87e-07	5.21e-05
evm.model.chr16.2339	49.2965	-1.61035	0.415229	-3.87822	0.000105224	0.000730619	-1.59678	-1.60233	1.45978	0.0033484	0.0388072
evm.model.chr16.2382	1019.29	2.29837	0.108781	21.1285	4.35e-99	1.74e-95	2.2874	2.28781	5.74737	6.18e-13	2.11e-09
evm.model.chr16.2426	240.363	-1.65239	0.241061	-6.85465	7.15e-12	1.79e-10	-1.66242	-1.66359	3.67306	1.27e-05	0.000463524
evm.model.chr16.2433	324.137	-1.6929	0.182848	-9.2585	2.07e-20	1.23e-18	-1.69706	-1.69793	4.0982	8.96e-07	5.25e-05
evm.model.chr16.2435	14.2342	-4.73895	1.44785	-3.2731	0.00106376	0.00544563	-5.84183	-1.44269e+08	-0.0599512	0.00434332	0.0474689
evm.model.chr16.2437	261.826	-1.62952	0.18576	-8.77218	1.75e-18	9.06e-17	-1.64816	-1.64949	3.79331	7.68e-07	4.63e-05
evm.model.chr16.2452	3181.07	-2.2665	0.156105	-14.5191	9.17e-48	3.82e-45	-2.28143	-2.28171	7.37392	5.99e-10	1.94e-07
evm.model.chr16.25	42.4309	2.17752	0.542185	4.0162	5.91e-05	0.000443276	2.16379	2.17676	1.23955	0.0020932	0.0272682
evm.model.chr16.272	13.981	-5.08799	1.46638	-3.46975	0.000520935	0.00298267	-6.23768	-144269483	-0.16508	0.00340759	0.0393087
evm.model.chr16.300	66.2652	-2.02128	0.423496	-4.77285	1.82e-06	1.94e-05	-1.98208	-1.99308	1.84148	0.000230469	0.00488933
evm.model.chr16.43	38.3694	-4.50385	1.35725	-3.31835	0.00090551	0.00477223	-5.59418	-1.44269e+08	1.16357	0.0043334	0.0474633
evm.model.chr16.789	6449.25	-12.4255	1.78452	-6.9629	3.33e-12	8.75e-11	-12.2608	-12.6095	8.40734	0.000286213	0.00573849
evm.model.chr16.792	81.5982	-4.5682	0.582299	-7.8451	4.33e-15	1.62e-13	-4.54834	-4.59024	2.14338	7.51e-08	7.17e-06
evm.model.chr16.793	149.14	-2.62649	0.471754	-5.5675	2.58e-08	3.97e-07	-2.62076	-2.63416	2.99645	7.71e-05	0.00201039
evm.model.chr16.794	20.438	-5.37301	1.28491	-4.18161	2.89e-05	0.000232336	-5.49614	-5.73058	0.284774	9.8e-05	0.0024466
evm.model.chr16.795	119.863	-2.81196	0.559239	-5.0282	4.95e-07	5.97e-06	-2.87216	-2.89921	2.68676	0.000195062	0.004337
evm.model.chr16.796	69.2422	-3.21195	0.640587	-5.01407	5.33e-07	6.37e-06	-3.19217	-3.22433	1.91576	0.000185692	0.00419113
evm.model.chr16.801	99.1044	-5.01041	0.638698	-7.84473	4.34e-15	1.62e-13	-4.97686	-5.03096	2.41453	1.75e-08	2.24e-06
evm.model.chr16.803	59.7854	-1.92126	0.501903	-3.82794	0.000129219	0.000878333	-1.93433	-1.94436	1.71646	0.00288003	0.0345972
evm.model.chr16.804	61.7038	-3.16579	0.677756	-4.67098	3e-06	3.05e-05	-3.13324	-3.15853	1.75683	0.000567162	0.00985994
evm.model.chr16.806	74.2131	-2.53562	0.58339	-4.34636	1.38e-05	0.000119907	-2.56749	-2.57872	2.01114	0.000523054	0.00926439
evm.model.chr16.808	196.604	-2.40895	0.412542	-5.83927	5.24e-09	9.09e-08	-2.41066	-2.42442	3.38591	3.98e-05	0.00119319
evm.model.chr16.827	169.988	-2.35441	0.434046	-5.42435	5.82e-08	8.4e-07	-2.38032	-2.38355	3.17989	0.000108893	0.00268481
evm.model.chr16.87	243.489	-2.2145	0.333717	-6.63588	3.23e-11	7.42e-10	-2.17872	-2.18466	3.68858	3.35e-05	0.00103196
evm.model.chr17.101	733.526	-1.56639	0.229997	-6.81047	9.73e-12	2.4e-10	-1.57938	-1.57961	5.28211	2.58e-05	0.000831168
evm.model.chr17.1085	269.034	-3.29429	0.883871	-3.72712	0.00019368	0.00125469	-3.20516	-3.31914	3.82767	0.000848798	0.013475
evm.model.chr17.1116	82.6796	-2.72468	0.707168	-3.85295	0.000116704	0.000802531	-2.72006	-2.74787	2.19812	0.00379796	0.0427384
evm.model.chr17.1125	556.53	2.4751	0.165233	14.9794	1e-50	5.01e-48	2.45573	2.45641	4.88645	1.4e-10	6.73e-08
evm.model.chr17.1164	763.608	2.03985	0.228132	8.94154	3.84e-19	2.12e-17	2.01611	2.01643	5.34716	4.36e-07	2.93e-05
evm.model.chr17.1175	27.9338	8.65681	1.39934	6.18635	6.16e-10	1.22e-08	9.51794	1.44269e+08	0.55678	7.03e-06	0.000286696
evm.model.chr17.1177	859.907	-1.65126	0.289624	-5.7014	1.19e-08	1.93e-07	-1.64068	-1.64086	5.50516	0.000324498	0.00630138
evm.model.chr17.1234	191.296	-2.50739	0.36169	-6.93242	4.14e-12	1.07e-10	-2.50653	-2.51535	3.34914	4.21e-06	0.000184969
evm.model.chr17.1259	2539.01	-7.79619	1.48879	-5.23659	1.64e-07	2.19e-06	-7.85997	-7.88438	7.06464	0.00060581	0.0103228
evm.model.chr17.128	33.8633	-4.48088	0.828514	-5.40834	6.36e-08	9.13e-07	-4.38105	-4.45278	0.949664	2.41e-05	0.00078624
evm.model.chr17.1290	82.4162	-2.68247	0.693758	-3.86658	0.000110371	0.000763073	-2.65745	-2.69888	2.1939	0.00241791	0.0304537
evm.model.chr17.1294	281.761	-2.03732	0.276383	-7.37137	1.69e-13	5.23e-12	-2.01758	-2.01818	3.89575	3.6e-06	0.000162134
evm.model.chr17.1307	59.6386	-3.90901	0.827305	-4.72499	2.3e-06	2.39e-05	-3.8362	-3.92596	1.72101	0.000118854	0.00288715
evm.model.chr17.1381	47.9663	-6.22272	1.48716	-4.18431	2.86e-05	0.000229779	-7.30681	-1.44269e+08	1.4268	0.0026963	0.0329106
evm.model.chr17.1413	22.1223	-7.20713	1.42227	-5.06736	4.03e-07	4.96e-06	-8.28121	-1.44269e+08	0.342098	9.08e-05	0.00228689
evm.model.chr17.153	740.941	-5.3637	1.06425	-5.03986	4.66e-07	5.66e-06	-5.30675	-5.3494	5.28047	0.0026698	0.0326881
evm.model.chr17.168	227.653	1.62611	0.209883	7.74768	9.36e-15	3.39e-13	1.60939	1.61018	3.58792	1.41e-05	0.000504042
evm.model.chr17.1716	483.296	-1.98999	0.199638	-9.96799	2.1e-23	1.53e-21	-1.97571	-1.97609	4.68268	3.97e-08	4.31e-06
evm.model.chr17.1799	1362.07	-2.18872	0.262053	-8.35221	6.7e-17	3.07e-15	-2.19123	-2.19345	6.14103	1.9e-06	9.69e-05
evm.model.chr17.207	130.234	-2.40936	0.539703	-4.46423	8.04e-06	7.4e-05	-2.4487	-2.46331	2.80209	0.00132165	0.0191218
evm.model.chr17.221	759.638	1.57514	0.22723	6.9319	4.15e-12	1.07e-10	1.56282	1.56332	5.31119	1.93e-05	0.00065282
evm.model.chr17.245	20.8128	5.99632	1.35911	4.41196	1.02e-05	9.2e-05	6.86844	1.44269e+08	0.348815	0.000170351	0.00389832
evm.model.chr17.254	203.658	-1.9837	0.409583	-4.84323	1.28e-06	1.41e-05	-1.96558	-1.96749	3.43415	0.000401683	0.00748381
evm.model.chr17.302	604.589	-3.43996	0.293859	-11.7061	1.19e-31	1.61e-29	-3.44836	-3.45788	4.97716	1.09e-09	2.98e-07
evm.model.chr17.315	5888.25	1.90967	0.164827	11.5859	4.86e-31	6.15e-29	1.93226	1.9323	8.29289	5.17e-09	8.29e-07
evm.model.chr17.329	888.995	-4.47032	1.24474	-3.59135	0.000328963	0.00200943	-5.54417	-1.44269e+08	5.52342	0.000489071	0.00878061
evm.model.chr17.331	2132.92	-6.04947	1.31909	-4.58611	4.52e-06	4.42e-05	-6.19747	-6.22314	6.81081	0.00178342	0.0240716
evm.model.chr17.334	218.305	-2.48135	0.617756	-4.01672	5.9e-05	0.000442634	-2.44963	-2.49511	3.53628	0.000673824	0.0112015
evm.model.chr17.336	201.615	-3.66993	1.02351	-3.58563	0.000336268	0.00204842	-3.64811	-3.67087	3.43229	0.00385514	0.0431622
evm.model.chr17.364	316.335	-1.99307	0.252207	-7.90251	2.73e-15	1.04e-13	-2.00922	-2.01001	4.07081	1.26e-06	6.85e-05
evm.model.chr17.440	135.493	1.57512	0.226157	6.96472	3.29e-12	8.66e-11	1.61525	1.61708	2.85236	2.17e-05	0.000723186
evm.model.chr17.496	26.7389	-7.14169	1.62931	-4.38327	1.17e-05	0.00010361	-8.25827	-1.44269e+08	0.556734	0.00170912	0.0233345
evm.model.chr17.535	695.23	2.77845	0.25446	10.919	9.35e-28	9.5e-26	2.79979	2.80014	5.19501	4.82e-09	7.99e-07
evm.model.chr17.567	1814.97	-2.00954	0.199174	-10.0893	6.16e-24	4.72e-22	-2.02472	-2.02497	6.57857	1.94e-07	1.54e-05
evm.model.chr17.613	29.1508	-2.23264	0.522656	-4.27173	1.94e-05	0.000161496	-2.20375	-2.21898	0.71357	0.00157201	0.0218786
evm.model.chr17.716	78.8528	-3.39699	1.13066	-3.00442	0.00266088	0.0117543	-3.25465	-3.42285	2.12287	0.00308104	0.0363485
evm.model.chr17.721	153.749	-2.40194	0.267808	-8.96889	3e-19	1.67e-17	-2.39069	-2.39361	3.03686	2.42e-07	1.82e-05
evm.model.chr17.770	14.9758	-5.02457	1.41977	-3.53901	0.000401625	0.00238555	-6.05951	-1.44269e+08	-0.0829818	0.00307361	0.036326
evm.model.chr17.776	22.0635	3.21802	0.82403	3.90522	9.41e-05	0.000663889	3.14399	3.19964	0.374693	0.00156024	0.0217454
evm.model.chr17.794	86.4096	1.86113	0.409998	4.53937	5.64e-06	5.38e-05	1.83753	1.83978	2.20279	0.00105869	0.0161079
evm.model.chr17.825	11.7256	5.50717	1.41108	3.90281	9.51e-05	0.000669718	6.3617	1.44269e+08	-0.36156	0.00128163	0.018735
evm.model.chr17.827	440.704	-3.40358	0.622747	-5.46542	4.62e-08	6.78e-07	-3.34572	-3.40396	4.52762	7.12e-07	4.32e-05
evm.model.chr17.834	124.015	-6.42918	1.46919	-4.376	1.21e-05	0.000106348	-7.48588	-1.44269e+08	2.73295	0.00155113	0.021649
evm.model.chr17.94	1188.01	-1.75527	0.160983	-10.9035	1.11e-27	1.11e-25	-1.77314	-1.77341	5.95784	1.38e-08	1.86e-06
evm.model.chr17.95	63.3459	-2.30942	0.553284	-4.17401	2.99e-05	0.000239558	-2.33687	-2.34829	1.81642	0.00258165	0.0317862
evm.model.chr17.96	37.2854	-2.71147	0.581137	-4.66581	3.07e-06	3.12e-05	-2.70847	-2.71751	1.03522	0.000661412	0.0110603
evm.model.chr17.97	72.5399	-2.49144	0.392352	-6.35003	2.15e-10	4.51e-09	-2.47168	-2.47711	1.97518	1.81e-05	0.0006188
evm.model.chr17.986	1827.03	1.96055	0.107499	18.2378	2.59e-74	3.98e-71	1.94203	1.94215	6.5979	3.74e-11	3.05e-08
evm.model.chr17.997	129.216	-2.29567	0.280982	-8.17017	3.08e-16	1.29e-14	-2.2996	-2.30123	2.77781	2.85e-06	0.000133636
evm.model.chr17.998	239.902	-2.41694	0.222357	-10.8697	1.61e-27	1.6e-25	-2.41675	-2.41767	3.671	4.29e-07	2.89e-05
evm.model.chr18.1024	2794.66	-3.12814	0.211393	-14.7977	1.52e-49	7.05e-47	-3.16519	-3.16562	7.1894	7.83e-11	4.69e-08
evm.model.chr18.1087	1297.49	-2.03822	0.142349	-14.3185	1.68e-46	6.58e-44	-2.05184	-2.05203	6.0983	1.76e-10	7.89e-08
evm.model.chr18.1094	1022.69	-3.3246	0.164726	-20.1826	1.39e-90	3.98e-87	-3.3517	-3.35253	5.75189	8.89e-12	1.17e-08
evm.model.chr18.1112	1459.01	-3.02113	0.393689	-7.67391	1.67e-14	5.9e-13	-3.05602	-3.05954	6.23743	1.6e-06	8.37e-05
evm.model.chr18.1148	59.2105	-2.56001	0.535867	-4.77733	1.78e-06	1.9e-05	-2.55561	-2.57068	1.74123	0.000344216	0.00661276
evm.model.chr18.1171	111.095	2.17008	0.266814	8.1333	4.18e-16	1.7e-14	2.16146	2.16344	2.54558	3.03e-06	0.000140379
evm.model.chr18.1215	912.765	-2.06377	0.343078	-6.01545	1.79e-09	3.36e-08	-2.06951	-2.07106	5.57249	0.000203294	0.00447588
evm.model.chr18.131	1109.13	1.88198	0.119661	15.7276	9.78e-56	6.31e-53	1.85985	1.86012	5.88166	1.68e-10	7.69e-08
evm.model.chr18.1333	202.665	-1.76911	0.352817	-5.01423	5.32e-07	6.37e-06	-1.76739	-1.77095	3.43336	0.000533283	0.00941181
evm.model.chr18.1337	136.745	-2.16057	0.293699	-7.3564	1.89e-13	5.81e-12	-2.15885	-2.16417	2.87658	3.52e-06	0.000158898
evm.model.chr18.135	87.619	8.83138	1.88187	4.69286	2.69e-06	2.77e-05	9.74589	1.44269e+08	2.2589	0.00222618	0.0287164
evm.model.chr18.1362	869.458	-1.73801	0.184101	-9.44054	3.71e-21	2.33e-19	-1.7585	-1.75895	5.50925	1.82e-07	1.47e-05
evm.model.chr18.141	112.941	-6.01753	0.595028	-10.113	4.84e-24	3.74e-22	-5.96575	-6.00877	2.61263	1.88e-09	4.18e-07
evm.model.chr18.1413	89.8509	-3.16505	0.49681	-6.37074	1.88e-10	3.96e-09	-3.13943	-3.16626	2.30913	1.66e-06	8.64e-05
evm.model.chr18.1450	581.585	-3.42498	0.575076	-5.95569	2.59e-09	4.73e-08	-3.38847	-3.43307	4.92284	2.32e-05	0.000762656
evm.model.chr18.1473	80.1481	-2.1073	0.502004	-4.19778	2.7e-05	0.000217338	-2.12302	-2.13429	2.1353	0.00459616	0.0495637
evm.model.chr18.1496	49.8498	-4.5525	1.27912	-3.55909	0.000372138	0.00223227	-4.38341	-4.7212	1.49139	0.000642698	0.0108023
evm.model.chr18.1497	991.001	-1.8829	0.145843	-12.9104	3.93e-38	7.87e-36	-1.90249	-1.90269	5.71509	1.31e-09	3.4e-07
evm.model.chr18.1534	3232.77	-2.94059	0.213383	-13.7808	3.33e-43	1.07e-40	-2.96123	-2.96319	7.38698	4.12e-10	1.4e-07
evm.model.chr18.1555	1485.89	-1.57736	0.170394	-9.25711	2.1e-20	1.24e-18	-1.60382	-1.6041	6.27185	2.84e-07	2.05e-05
evm.model.chr18.165	129.132	-2.51282	0.563735	-4.45746	8.29e-06	7.62e-05	-2.55268	-2.56981	2.79916	0.00131673	0.0190931
evm.model.chr18.1671	231.442	-1.82302	0.380238	-4.79442	1.63e-06	1.76e-05	-1.83176	-1.84201	3.61953	0.000572267	0.00990514
evm.model.chr18.1678	198.776	-4.56859	1.22342	-3.73428	0.000188249	0.00122347	-4.36925	-4.70648	3.40627	0.000922858	0.0144189
evm.model.chr18.1688	4898.1	-1.70503	0.163606	-10.4215	1.98e-25	1.66e-23	-1.67532	-1.67539	8.01322	1.32e-07	1.13e-05
evm.model.chr18.1715	1467.13	1.65723	0.149987	11.0492	2.21e-28	2.37e-26	1.6461	1.6462	6.28019	2.47e-08	2.95e-06
evm.model.chr18.1717	204.595	-1.62634	0.239064	-6.80296	1.02e-11	2.52e-10	-1.63325	-1.63534	3.44228	2.19e-05	0.000728102
evm.model.chr18.1762	5.13264	6.47279	1.73095	3.73945	0.000184426	0.00120213	7.33118	1.44269e+08	-1.51786	0.000838367	0.0133523
evm.model.chr18.1796	271.015	-2.31841	0.268286	-8.64155	5.55e-18	2.77e-16	-2.33397	-2.33557	3.84846	2.84e-07	2.05e-05
evm.model.chr18.1811	367.205	-1.72577	0.346369	-4.98245	6.28e-07	7.4e-06	-1.71614	-1.71688	4.28354	0.00052043	0.00922618
evm.model.chr18.1834	228.837	-2.663	0.243887	-10.919	9.35e-28	9.5e-26	-2.64742	-2.65038	3.60373	1.46e-08	1.94e-06
evm.model.chr18.1853	88.7635	-6.53908	1.27261	-5.13834	2.77e-07	3.54e-06	-6.36347	-6.55012	2.24969	3.47e-05	0.00106293
evm.model.chr18.1876	404.698	-1.50079	0.32448	-4.62521	3.74e-06	3.74e-05	-1.51524	-1.51674	4.4143	0.00164529	0.0226906
evm.model.chr18.1900	134.719	-2.42588	0.452099	-5.36582	8.06e-08	1.14e-06	-2.46704	-2.47279	2.85433	0.000120262	0.00291775
evm.model.chr18.1941	1765.97	-1.95884	0.421624	-4.64594	3.39e-06	3.41e-05	-1.97508	-1.97541	6.51991	0.000958841	0.0148054
evm.model.chr18.1944	562.123	-3.32875	0.54311	-6.12905	8.84e-10	1.72e-08	-3.32581	-3.32742	4.88057	7.11e-05	0.00188355
evm.model.chr18.2045	195.991	-2.452	0.29898	-8.20122	2.38e-16	1.01e-14	-2.43913	-2.44717	3.38557	6.86e-08	6.71e-06
evm.model.chr18.217	107.507	-6.76786	1.28874	-5.25153	1.51e-07	2.03e-06	-7.77902	-1.44269e+08	2.54669	8.37e-05	0.00214871
evm.model.chr18.2204	83.5534	-3.69784	1.17277	-3.15308	0.00161557	0.00777145	-3.76264	-3.77606	2.1595	0.00222994	0.0287461
evm.model.chr18.2208	296.946	-3.88504	0.838589	-4.63284	3.61e-06	3.61e-05	-3.94679	-3.99281	3.97423	2.64e-05	0.000849106
evm.model.chr18.2382	65.6145	-5.80684	1.82631	-3.17956	0.00147501	0.00720088	-5.63581	-5.73053	1.82192	0.0024341	0.030599
evm.model.chr18.25	276.348	-1.87218	0.437324	-4.28099	1.86e-05	0.000156376	-1.86663	-1.87445	3.86968	0.00191735	0.0255504
evm.model.chr18.2503	204.456	-2.9274	0.510839	-5.73058	1e-08	1.64e-07	-2.89353	-2.92716	3.44363	5.97e-06	0.000248098
evm.model.chr18.2510	805.672	1.76646	0.208807	8.45979	2.68e-17	1.26e-15	1.75667	1.75689	5.41502	1.06e-06	5.94e-05
evm.model.chr18.2512	71.6635	2.28476	0.385833	5.92163	3.19e-09	5.74e-08	2.25214	2.26056	1.96017	7.78e-05	0.00202317
evm.model.chr18.2553	5653.94	2.16959	0.188377	11.5173	1.08e-30	1.32e-28	2.14007	2.14018	8.20461	2.29e-08	2.77e-06
evm.model.chr18.259	74.9402	-5.36459	1.24782	-4.29917	1.71e-05	0.000145122	-6.42085	-1.44269e+08	2.06656	0.0010743	0.0163077
evm.model.chr18.2597	484.824	2.63438	0.383168	6.87527	6.19e-12	1.57e-10	2.59669	2.59779	4.6934	1.08e-05	0.000410896
evm.model.chr18.2643	81.6059	-1.96627	0.460238	-4.27228	1.93e-05	0.000161323	-1.96757	-1.97379	2.16115	0.00131919	0.0191003
evm.model.chr18.2658	519.279	-3.10931	0.286284	-10.8609	1.77e-27	1.75e-25	-3.09238	-3.09538	4.77281	1.28e-08	1.74e-06
evm.model.chr18.2758	25.2269	-3.4275	0.683567	-5.01414	5.33e-07	6.37e-06	-3.29637	-3.33837	0.546924	6.83e-05	0.00183325
evm.model.chr18.2806	120.277	-2.07422	0.392707	-5.28186	1.28e-07	1.75e-06	-2.05614	-2.06025	2.69903	0.000255931	0.00528701
evm.model.chr18.296	4.9171	-5.21584	1.58951	-3.28142	0.00103287	0.0053229	-6.325	-1.44269e+08	-1.40648	0.00256777	0.031692
evm.model.chr18.3004	570.497	-1.90598	0.157643	-12.0905	1.19e-33	1.82e-31	-1.90279	-1.90307	4.91902	1.02e-08	1.5e-06
evm.model.chr18.3060	412.073	-1.78025	0.171757	-10.3649	3.58e-25	2.94e-23	-1.76384	-1.76485	4.44055	7.72e-08	7.29e-06
evm.model.chr18.3092	102.656	-2.06401	0.399265	-5.16952	2.35e-07	3.05e-06	-2.07113	-2.07409	2.46605	0.00029422	0.00584006
evm.model.chr18.3126	14.8336	-7.14463	1.78786	-3.99619	6.44e-05	0.000477087	-8.20367	-144269485	-0.257572	0.00127448	0.0186719
evm.model.chr18.3154	78.6243	-1.92213	0.393701	-4.88221	1.05e-06	1.18e-05	-1.92121	-1.9254	2.10124	0.000399593	0.00746601
evm.model.chr18.3298	609.125	-1.74375	0.227907	-7.65115	1.99e-14	6.99e-13	-1.76389	-1.76417	5.01429	3.08e-06	0.000142244
evm.model.chr18.3313	48.8909	-3.73657	1.10468	-3.3825	0.000718288	0.00392509	-3.581	-3.75174	1.48949	0.000756004	0.0123493
evm.model.chr18.3384	70.373	-2.27514	0.485518	-4.686	2.79e-06	2.85e-05	-2.27388	-2.2799	1.93974	0.000785672	0.012687
evm.model.chr18.3394	175.916	-2.36638	0.472753	-5.00552	5.57e-07	6.64e-06	-2.41299	-2.41848	3.22909	0.000210505	0.00457848
evm.model.chr18.340	10.2133	4.62343	1.37243	3.36879	0.000755003	0.00409219	5.4893	1.44269e+08	-0.546273	0.00183152	0.0246226
evm.model.chr18.3463	58.1173	-3.95561	0.742503	-5.3274	9.96e-08	1.38e-06	-3.92351	-3.96434	1.70701	8.8e-05	0.00223748
evm.model.chr18.3496	158.78	-2.98107	0.635237	-4.69286	2.69e-06	2.77e-05	-2.897	-2.91432	3.09077	0.00113366	0.0170645
evm.model.chr18.3516	1239.99	-3.82096	0.310089	-12.3221	6.88e-35	1.15e-32	-3.80493	-3.80992	6.01375	4.71e-09	7.89e-07
evm.model.chr18.3563	100.927	-2.20833	0.309582	-7.13327	9.8e-13	2.78e-11	-2.21236	-2.21567	2.4397	6.87e-06	0.000280819
evm.model.chr18.3604	1151.82	-7.73639	1.81484	-4.26285	2.02e-05	0.000167448	-7.45428	-7.58096	5.92134	0.00253751	0.0314782
evm.model.chr18.3614	264.184	6.43964	0.489314	13.1606	1.48e-39	3.33e-37	6.42937	6.44138	3.78771	1.95e-09	4.23e-07
evm.model.chr18.370	749.17	1.54094	0.282472	5.45518	4.89e-08	7.15e-07	1.51656	1.51682	5.31829	0.000404358	0.0075174
evm.model.chr18.3726	33.2	-2.68124	0.491049	-5.46022	4.76e-08	6.97e-07	-2.70071	-2.71193	0.910779	0.000277646	0.00561253
evm.model.chr18.3730	1267.55	-9.64482	1.91887	-5.0263	5e-07	6.02e-06	-9.46501	-9.81875	6.06167	0.00147019	0.0206948
evm.model.chr18.3767	30.0958	-3.24985	0.748331	-4.34279	1.41e-05	0.000121554	-3.1828	-3.21765	0.809514	0.000576966	0.00994454
evm.model.chr18.3814	235.344	-3.00446	0.42093	-7.13768	9.49e-13	2.7e-11	-2.99558	-3.0064	3.64238	1.67e-06	8.68e-05
evm.model.chr18.387	53.3588	3.56461	0.43342	8.22439	1.96e-16	8.42e-15	3.58153	3.60217	1.55236	2.47e-07	1.85e-05
evm.model.chr18.3930	272.11	-3.21185	0.736527	-4.36081	1.3e-05	0.000113235	-3.20097	-3.20964	3.84981	0.00107743	0.0163413
evm.model.chr18.396	156.546	3.18213	0.566263	5.61953	1.91e-08	3.01e-07	3.11801	3.12295	3.06353	6.14e-05	0.00168789
evm.model.chr18.397	809.053	2.12418	0.263999	8.04616	8.54e-16	3.39e-14	2.10587	2.10604	5.42831	4.23e-07	2.86e-05
evm.model.chr18.398	188.436	-1.98312	0.360355	-5.50323	3.73e-08	5.55e-07	-1.98818	-1.98897	3.31054	7.45e-05	0.00195292
evm.model.chr18.3991	12.0485	6.14412	1.49112	4.12048	3.78e-05	0.000294958	6.99798	1.44269e+08	-0.560518	0.00089849	0.0140939
evm.model.chr18.408	63.7494	-8.89583	1.93927	-4.58722	4.49e-06	4.4e-05	-8.72926	-9.08184	1.77291	0.00031971	0.00622678
evm.model.chr18.416	15.7533	-3.63564	0.93521	-3.88751	0.000101278	0.000705935	-3.59066	-3.63671	-0.0469557	0.00239025	0.0301437
evm.model.chr18.424	349.633	-1.82375	0.171798	-10.6157	2.52e-26	2.25e-24	-1.81475	-1.81528	4.21352	3.27e-08	3.71e-06
evm.model.chr18.438	375.31	4.15201	1.23638	3.35819	0.000784541	0.00422369	3.89123	4.25734	4.2998	0.000988265	0.0151649
evm.model.chr18.449	382.544	-2.47654	0.561596	-4.40982	1.03e-05	9.28e-05	-2.47955	-2.51987	4.32578	0.000502294	0.0089772
evm.model.chr18.477	1234.68	-1.71408	0.179736	-9.53662	1.48e-21	9.68e-20	-1.7461	-1.74642	6.01431	1.32e-07	1.13e-05
evm.model.chr18.546	760.021	-2.15925	0.482017	-4.47961	7.48e-06	6.94e-05	-2.1247	-2.12785	5.30409	0.000707012	0.0116357
evm.model.chr18.549	6059.06	-1.54489	0.129645	-11.9163	9.73e-33	1.41e-30	-1.55476	-1.55486	8.29563	2.14e-08	2.62e-06
evm.model.chr18.551	1120.18	-1.75419	0.164958	-10.6341	2.07e-26	1.87e-24	-1.73678	-1.73706	5.8694	9.05e-07	5.27e-05
evm.model.chr18.569	53.3522	-2.55894	0.519963	-4.92138	8.59e-07	9.86e-06	-2.55026	-2.55912	1.5612	0.000205148	0.00449664
evm.model.chr18.571	51.6437	-3.26887	0.695813	-4.69792	2.63e-06	2.71e-05	-3.23625	-3.27216	1.54395	0.000333206	0.00644239
evm.model.chr18.592	14.2825	-6.26924	1.39912	-4.48086	7.43e-06	6.91e-05	-7.32342	-1.44269e+08	-0.120457	0.00035339	0.00675614
evm.model.chr18.630	278.344	6.45419	0.41326	15.6177	5.51e-55	3.45e-52	6.39586	6.41159	3.87929	1.62e-11	1.86e-08
evm.model.chr18.632	76.9346	7.46668	0.849547	8.78901	1.51e-18	7.9e-17	7.35667	7.46506	1.99177	3.69e-08	4.03e-06
evm.model.chr18.634	6.15693	6.01771	1.47191	4.08837	4.34e-05	0.000334476	6.87456	1.44269e+08	-1.39142	0.000204669	0.00449112
evm.model.chr18.654	8.23496	6.90756	1.55523	4.4415	8.93e-06	8.12e-05	7.77474	1.44269e+08	-1.0683	0.000305011	0.00600565
evm.model.chr18.665	310.642	-2.38103	0.492603	-4.83357	1.34e-06	1.48e-05	-2.3737	-2.39224	4.03277	0.000631046	0.01067
evm.model.chr18.691	182.486	-2.51012	0.530492	-4.73169	2.23e-06	2.32e-05	-2.48619	-2.49198	3.28644	0.00069918	0.0115424
evm.model.chr18.745	112.237	2.09239	0.459057	4.55802	5.16e-06	4.99e-05	2.07959	2.08797	2.5941	0.0010169	0.0155559
evm.model.chr18.78	346.591	-1.73351	0.290103	-5.9755	2.29e-09	4.24e-08	-1.73784	-1.73871	4.19443	6.17e-05	0.00169569
evm.model.chr18.790	156.986	-1.71357	0.396391	-4.32294	1.54e-05	0.000131552	-1.70312	-1.7117	3.07493	0.00226399	0.0290712
evm.model.chr18.795	358.215	-3.21981	0.85635	-3.75992	0.000169969	0.00111883	-3.25096	-3.26208	4.24433	0.00456706	0.0493677
evm.model.chr18.864	195.067	-1.51572	0.341113	-4.44345	8.85e-06	8.06e-05	-1.55251	-1.55334	3.37138	0.00142749	0.0202234
evm.model.chr18.871	156.938	-1.62812	0.37146	-4.38303	1.17e-05	0.000103678	-1.65141	-1.65465	3.07165	0.00204488	0.0267978
evm.model.chr18.898	118.203	-2.13492	0.499141	-4.2772	1.89e-05	0.000158728	-2.11424	-2.12452	2.68142	0.00214209	0.0278133
evm.model.chr18.92	24.2004	-4.40298	1.30776	-3.36681	0.000760429	0.00411269	-5.44047	-1.44269e+08	0.540106	0.00309278	0.0364652
evm.model.chr18.928	39.9737	-2.50396	0.429688	-5.82739	5.63e-09	9.68e-08	-2.496	-2.51066	1.13584	6.92e-05	0.00185034
evm.model.chr18.931	120.167	1.61155	0.278874	5.77878	7.52e-09	1.27e-07	1.60591	1.60683	2.65414	0.000238034	0.00501701
evm.model.chr18.945	111.548	2.20085	0.461711	4.76673	1.87e-06	1.99e-05	2.1976	2.20361	2.58021	0.000711185	0.0116946
evm.model.chr18.950	894.489	1.51751	0.14196	10.6897	1.14e-26	1.05e-24	1.50119	1.50139	5.5629	2.27e-07	1.76e-05
evm.model.chr18.952	67.1435	-6.31099	0.873098	-7.22828	4.89e-13	1.44e-11	-6.20811	-6.33232	1.86362	1.91e-09	4.19e-07
evm.model.chr18.963	93.5468	-2.19846	0.582457	-3.77446	0.000160352	0.00106393	-2.24508	-2.24652	2.2612	0.00243634	0.0306077
evm.model.chr18.985	17.514	-4.49965	1.39506	-3.22542	0.00125786	0.00628335	-5.56958	-1.44269e+08	0.146344	0.00329822	0.0384967
evm.model.chr18.99	531.348	-4.97768	1.04773	-4.7509	2.03e-06	2.13e-05	-4.83108	-5.0116	4.79318	9.75e-07	5.55e-05
evm.model.chr18.996	330.605	-6.31195	1.65405	-3.81605	0.000135604	0.000915511	-6.02845	-6.2104	4.12855	0.00288528	0.0346391
evm.model.chr19.1010	1304.18	-2.3231	0.357029	-6.50677	7.68e-11	1.69e-09	-2.26945	-2.28375	6.07308	2.43e-05	0.000789449
evm.model.chr19.1018	3248.64	-2.27069	0.323376	-7.02182	2.19e-12	5.91e-11	-2.29167	-2.29192	7.41538	1.53e-05	0.000536873
evm.model.chr19.1082	264.326	1.58568	0.19416	8.16685	3.17e-16	1.31e-14	1.56745	1.56819	3.80495	5.93e-06	0.000247263
evm.model.chr19.1099	125.727	-2.11746	0.417282	-5.07442	3.89e-07	4.79e-06	-2.13275	-2.1408	2.76748	0.000389925	0.00731303
evm.model.chr19.1112	331.529	-1.6318	0.238032	-6.85539	7.11e-12	1.79e-10	-1.63838	-1.63942	4.13189	1.78e-05	0.000612982
evm.model.chr19.1117	14.3183	2.5981	0.663367	3.91653	8.98e-05	0.000638211	2.54902	2.57027	-0.31384	0.00300692	0.0356873
evm.model.chr19.1125	542.49	1.52725	0.308848	4.945	7.61e-07	8.84e-06	1.50057	1.5021	4.82337	0.00101942	0.0155825
evm.model.chr19.1178	31.8412	-2.84243	0.5789	-4.91007	9.1e-07	1.04e-05	-2.83245	-2.84337	0.815198	0.000775591	0.012586
evm.model.chr19.1186	69.3541	-1.65674	0.443579	-3.73494	0.000187758	0.00122067	-1.68563	-1.68919	1.92015	0.0044829	0.0486712
evm.model.chr19.1189	426.552	-1.66576	0.20392	-8.16869	3.12e-16	1.3e-14	-1.68001	-1.68089	4.48787	3.66e-06	0.000164217
evm.model.chr19.1204	138.074	1.93539	0.407267	4.75214	2.01e-06	2.12e-05	1.91575	1.92317	2.89289	0.00067743	0.0112331
evm.model.chr19.136	4524.3	-1.54242	0.199567	-7.72883	1.09e-14	3.91e-13	-1.54529	-1.54531	7.90115	8.95e-06	0.000353433
evm.model.chr19.137	99.4872	6.64597	0.865456	7.67915	1.6e-14	5.68e-13	6.53814	6.64467	2.43778	1.69e-07	1.39e-05
evm.model.chr19.1370	324.227	-1.7674	0.264727	-6.67633	2.45e-11	5.73e-10	-1.76287	-1.76471	4.09702	3.02e-05	0.000943833
evm.model.chr19.138	12.811	5.82788	1.20452	4.83835	1.31e-06	1.45e-05	5.60421	5.8076	-0.499765	2.57e-05	0.000829963
evm.model.chr19.148	1153	-1.62739	0.262345	-6.20326	5.53e-10	1.1e-08	-1.64923	-1.65108	5.90665	0.000159078	0.00368736
evm.model.chr19.1493	134.409	1.53679	0.286369	5.36645	8.03e-08	1.14e-06	1.51769	1.51918	2.83599	0.000427304	0.0078794
evm.model.chr19.1495	3277.54	1.88387	0.118622	15.8813	8.55e-57	5.7e-54	1.86687	1.86693	7.44819	1.83e-10	8.04e-08
evm.model.chr19.1529	127.657	-1.64878	0.338561	-4.86997	1.12e-06	1.25e-05	-1.64439	-1.64516	2.75493	0.000595244	0.0101956
evm.model.chr19.181	242.041	-1.6121	0.26521	-6.07858	1.21e-09	2.32e-08	-1.62284	-1.62591	3.68238	5.66e-05	0.00158729
evm.model.chr19.182	5657.46	1.67485	0.124276	13.4769	2.14e-41	5.95e-39	1.66851	1.66853	8.23343	2.81e-09	5.29e-07
evm.model.chr19.1890	5706.16	1.62741	0.175473	9.27439	1.79e-20	1.07e-18	1.61952	1.61955	8.24872	8.37e-07	4.98e-05
evm.model.chr19.1906	22.6743	4.42859	1.3635	3.24795	0.00116239	0.00586796	5.30261	1.44269e+08	0.494867	0.00341954	0.0393736
evm.model.chr19.1963	9.9261	4.79744	1.45729	3.29203	0.000994677	0.00516195	4.7129	4.84882	-0.908013	0.00366895	0.0416425
evm.model.chr19.1966	19.0731	-4.22764	0.999994	-4.22767	2.36e-05	0.000193176	-4.1363	-4.20484	0.175437	0.00106407	0.0161772
evm.model.chr19.2255	39.501	-5.04096	1.36066	-3.70478	0.000211577	0.00135788	-6.10723	-1.44269e+08	1.16186	0.00385687	0.0431622
evm.model.chr19.2274	318.766	-2.91326	0.498713	-5.84156	5.17e-09	8.98e-08	-2.91628	-2.93899	4.06833	3.91e-05	0.00117678
evm.model.chr19.2282	36.283	-2.07822	0.473699	-4.38722	1.15e-05	0.000102019	-2.07518	-2.08225	1.00395	0.00149447	0.0209916
evm.model.chr19.2332	90.207	-2.84567	0.503018	-5.65721	1.54e-08	2.45e-07	-2.84113	-2.86733	2.30623	6.31e-05	0.00172337
evm.model.chr19.2349	147.358	-2.08743	0.338854	-6.16027	7.26e-10	1.43e-08	-2.08998	-2.09174	2.97637	4.51e-05	0.0013295
evm.model.chr19.2355	128.963	-2.75413	0.443894	-6.20448	5.49e-10	1.1e-08	-2.75637	-2.76681	2.80453	7.15e-05	0.00189246
evm.model.chr19.2390	11.6103	-3.58353	1.05694	-3.39047	0.000697729	0.00383263	-3.47765	-3.59292	-0.392499	0.00230246	0.0293932
evm.model.chr19.2399	95.9999	6.45138	0.646025	9.98627	1.75e-23	1.28e-21	6.37433	6.41671	2.33481	1.2e-08	1.66e-06
evm.model.chr19.270	898.492	-1.65385	0.283922	-5.82502	5.71e-09	9.8e-08	-1.65597	-1.65612	5.56938	0.00023886	0.00502747
evm.model.chr19.315	165.644	-3.98618	0.485054	-8.21802	2.07e-16	8.85e-15	-4.00324	-4.02403	3.15385	1.29e-07	1.12e-05
evm.model.chr19.335	74.0325	2.0572	0.52266	3.93601	8.28e-05	0.000595287	2.02486	2.02708	1.93524	0.00264261	0.032466
evm.model.chr19.37	7.78108	4.73813	1.46	3.24531	0.00117323	0.00591225	4.5137	4.88731	-0.969891	0.00197993	0.0262076
evm.model.chr19.383	99.8076	1.69292	0.320546	5.28137	1.28e-07	1.75e-06	1.70393	1.70656	2.4195	0.000324471	0.00630138
evm.model.chr19.386	4058.35	1.60594	0.158807	10.1125	4.86e-24	3.74e-22	1.58627	1.5863	7.76195	1.58e-07	1.32e-05
evm.model.chr19.413	450.959	1.76283	0.133867	13.1685	1.33e-39	3.06e-37	1.75381	1.75443	4.57823	4.57e-09	7.72e-07
evm.model.chr19.458	338.633	-2.14379	0.285283	-7.51459	5.71e-14	1.89e-12	-2.14978	-2.15691	4.1556	2.24e-06	0.000110661
evm.model.chr19.460	86.4926	3.57452	0.44477	8.0368	9.22e-16	3.64e-14	3.54561	3.55367	2.19621	9.68e-07	5.54e-05
evm.model.chr19.538	124.633	1.84461	0.389706	4.73334	2.21e-06	2.31e-05	1.84524	1.85681	2.74863	0.000252403	0.0052526
evm.model.chr19.562	157.018	-4.50899	1.07516	-4.19379	2.74e-05	0.000220912	-4.36562	-4.54244	3.07129	0.000121257	0.00293828
evm.model.chr19.569	102.092	2.76939	0.635631	4.35692	1.32e-05	0.000115066	2.71602	2.72077	2.42764	0.000417082	0.00770572
evm.model.chr19.594	226.56	1.51929	0.207835	7.31005	2.67e-13	8.07e-12	1.5006	1.50199	3.58489	2.41e-05	0.000786005
evm.model.chr19.598	140.906	-6.39165	1.23355	-5.1815	2.2e-07	2.87e-06	-7.42187	-1.44269e+08	2.93346	1.02e-05	0.000391377
evm.model.chr19.615	101.02	-1.81842	0.304911	-5.96377	2.46e-09	4.53e-08	-1.83877	-1.84155	2.43908	7.72e-05	0.00201048
evm.model.chr19.653	41.9797	-4.69674	0.910353	-5.15925	2.48e-07	3.19e-06	-4.58752	-4.71015	1.25558	3.89e-06	0.00017343
evm.model.chr19.665	9.1366	5.69123	1.48127	3.84213	0.000121969	0.000834102	6.57094	1.44269e+08	-0.693029	0.000939704	0.0146128
evm.model.chr19.671	519.486	-5.76294	1.84855	-3.11755	0.00182361	0.00858437	-5.92035	-5.95057	4.77905	0.00191418	0.0255482
evm.model.chr19.674	56729.7	-9.09508	1.4576	-6.23977	4.38e-10	8.89e-09	-9.15277	-9.15873	11.543	0.000172088	0.00392285
evm.model.chr19.77	351.452	3.03623	0.209307	14.5061	1.11e-47	4.53e-45	3.03776	3.03961	4.22808	6.1e-11	3.89e-08
evm.model.chr19.772	116.995	1.53456	0.326157	4.70497	2.54e-06	2.62e-05	1.51676	1.51843	2.64253	0.000972004	0.0149774
evm.model.chr19.805	681.539	1.67604	0.187676	8.93049	4.24e-19	2.32e-17	1.67425	1.67445	5.18027	2.36e-07	1.81e-05
evm.model.chr19.813	40.8206	-5.41723	1.40982	-3.84249	0.000121793	0.000833229	-6.51071	-1.44269e+08	1.17208	0.00287416	0.0345477
evm.model.chr19.816	514.512	3.15377	0.327462	9.63096	5.92e-22	3.96e-20	3.11266	3.11817	4.75233	1.37e-07	1.16e-05
evm.model.chr19.85	177.409	-2.69239	0.246472	-10.9237	8.88e-28	9.16e-26	-2.70309	-2.70741	3.24281	4.34e-09	7.38e-07
evm.model.chr19.954	10.8687	-5.94036	1.64692	-3.60695	0.00030982	0.00190763	-7.02133	-1.44269e+08	-0.584233	0.00310672	0.0365699
evm.model.chr19.989	85.6452	-2.70296	0.371391	-7.27795	3.39e-13	1.01e-11	-2.68417	-2.68744	2.19208	5.27e-06	0.000223691
evm.model.chr2.118	236.938	-1.65112	0.313812	-5.26148	1.43e-07	1.93e-06	-1.6791	-1.68007	3.65184	0.000204063	0.0044828
evm.model.chr2.1183	260.475	-2.03612	0.263432	-7.72919	1.08e-14	3.9e-13	-2.0507	-2.0516	3.78503	3e-06	0.00013953
evm.model.chr2.1199	204.617	-3.67104	0.60265	-6.09149	1.12e-09	2.14e-08	-3.65566	-3.70727	3.45332	1.48e-05	0.000522408
evm.model.chr2.1207	209.419	-1.98485	0.223026	-8.89963	5.6e-19	3.04e-17	-1.98806	-1.98924	3.47233	3.23e-07	2.26e-05
evm.model.chr2.1212	857.996	-1.77252	0.144182	-12.2936	9.8e-35	1.59e-32	-1.79116	-1.79154	5.49219	5.12e-09	8.29e-07
evm.model.chr2.1249	67.8231	1.67851	0.423074	3.96741	7.27e-05	0.000530003	1.68702	1.69617	1.90707	0.0034024	0.0392948
evm.model.chr2.130	107.298	1.78911	0.378552	4.7262	2.29e-06	2.38e-05	1.77986	1.78242	2.51106	0.000559838	0.00976699
evm.model.chr2.1308	297.774	-3.5317	0.784341	-4.50277	6.71e-06	6.3e-05	-3.51473	-3.55489	3.97466	0.000926645	0.0144438
evm.model.chr2.133	77.8485	-3.29247	0.839548	-3.92172	8.79e-05	0.000626779	-3.22811	-3.26732	2.06799	0.00256613	0.031692
evm.model.chr2.146	363.778	-3.45531	0.788889	-4.37997	1.19e-05	0.000104866	-3.39956	-3.48772	4.25538	0.00151286	0.0212198
evm.model.chr2.147	61.95	1.90046	0.437785	4.34109	1.42e-05	0.000122238	1.88827	1.8948	1.76554	0.00200744	0.0265006
evm.model.chr2.157	385.286	-2.3846	0.53924	-4.42215	9.77e-06	8.81e-05	-2.34664	-2.38007	4.33695	0.000145812	0.00343224
evm.model.chr2.165	1482.52	2.2319	0.198325	11.2538	2.22e-29	2.54e-27	2.21334	2.21361	6.31472	6.73e-09	1.05e-06
evm.model.chr2.175	604.817	2.22649	0.312853	7.11674	1.11e-12	3.1e-11	2.20778	2.20813	5.00844	4.26e-06	0.00018599
evm.model.chr2.2072	74.6855	-4.67487	1.26087	-3.70765	0.000209192	0.0013456	-4.48856	-4.82899	2.06821	0.000309846	0.00607661
evm.model.chr2.2117	207.815	-5.35872	0.853964	-6.27511	3.49e-10	7.17e-09	-5.18236	-5.30017	3.4682	1.06e-08	1.5e-06
evm.model.chr2.220	1004.53	-1.64301	0.215035	-7.64068	2.16e-14	7.52e-13	-1.65508	-1.65636	5.70777	2.18e-05	0.000723186
evm.model.chr2.2298	57.7657	-2.26564	0.485326	-4.66828	3.04e-06	3.08e-05	-2.25862	-2.27289	1.69769	0.00173142	0.0235495
evm.model.chr2.2303	2385	-1.85855	0.195737	-9.49515	2.2e-21	1.42e-19	-1.86033	-1.86054	6.96676	2.97e-07	2.12e-05
evm.model.chr2.2340	410.191	-1.80355	0.521285	-3.45982	0.000540537	0.00308255	-1.83563	-1.83629	4.45182	0.0011352	0.0170747
evm.model.chr2.261	90.8869	-2.67603	0.403993	-6.62394	3.5e-11	8e-10	-2.67891	-2.69228	2.30275	6.49e-06	0.000267487
evm.model.chr2.295	69.1474	1.79065	0.419022	4.27341	1.93e-05	0.00016058	1.76866	1.77144	1.88894	0.00166429	0.0228887
evm.model.chr2.326	29.093	-3.98397	0.748848	-5.32013	1.04e-07	1.44e-06	-3.98237	-4.02752	0.753771	0.000359477	0.00682672
evm.model.chr2.346	341.823	-1.9117	0.184573	-10.3575	3.87e-25	3.16e-23	-1.91328	-1.91514	4.16962	9.72e-09	1.44e-06
evm.model.chr2.350	128.831	1.70012	0.196727	8.64202	5.52e-18	2.77e-16	1.68499	1.68611	2.763	0.000143446	0.00339678
evm.model.chr2.361	33.2032	-2.04957	0.515665	-3.97461	7.05e-05	0.00051597	-2.03414	-2.05268	0.907677	0.00280169	0.0338828
evm.model.chr2.362	113.092	-1.53825	0.332576	-4.62526	3.74e-06	3.74e-05	-1.52587	-1.5269	2.58484	0.00116671	0.0174423
evm.model.chr2.37	707.662	3.79651	0.289746	13.1029	3.17e-39	7.05e-37	3.7774	3.77902	5.21229	8.6e-10	2.6e-07
evm.model.chr2.377	27.4754	-2.21317	0.572195	-3.86785	0.000109797	0.000759735	-2.18103	-2.1955	0.667305	0.00230677	0.0294292
evm.model.chr2.379	24.8069	-2.66277	0.678875	-3.92232	8.77e-05	0.000625658	-2.65464	-2.66947	0.528595	0.00191989	0.025567
evm.model.chr2.390	381.293	-1.85471	0.252454	-7.34671	2.03e-13	6.21e-12	-1.8667	-1.86861	4.32864	2.46e-06	0.000119557
evm.model.chr2.448	39.6893	2.07041	0.531557	3.89499	9.82e-05	0.000688786	2.08004	2.08358	0.994788	0.00293388	0.0350565
evm.model.chr2.490	357.512	2.62614	0.227464	11.5453	7.8e-31	9.57e-29	2.64227	2.64345	4.23612	1.57e-09	3.78e-07
evm.model.chr2.524	259.257	2.48209	0.713821	3.47718	0.000506715	0.00291124	2.50391	2.50474	3.79372	0.00133663	0.0192821
evm.model.chr2.535	118.606	2.9879	0.539925	5.53392	3.13e-08	4.72e-07	3.0184	3.02245	2.66775	9.17e-05	0.00230423
evm.model.chr2.539	718.341	2.72393	0.498638	5.46274	4.69e-08	6.87e-07	2.72332	2.72371	5.25482	0.000150976	0.00353087
evm.model.chr2.548	397.811	-3.82999	0.82115	-4.66418	3.1e-06	3.14e-05	-3.74397	-3.77003	4.39394	0.00160566	0.0222216
evm.model.chr2.624	134.893	-5.39496	1.29873	-4.15403	3.27e-05	0.000258272	-6.41433	-1.44269e+08	2.85942	0.00437164	0.0476992
evm.model.chr2.676	165.714	-3.24877	0.475791	-6.82814	8.6e-12	2.13e-10	-3.1933	-3.21331	3.15113	1.63e-06	8.54e-05
evm.model.chr2.68	444.491	-2.44154	0.371631	-6.56979	5.04e-11	1.14e-09	-2.46853	-2.47337	4.54575	3e-05	0.000942895
evm.model.chr2.7	14.6353	2.77281	0.902475	3.07245	0.00212308	0.00971955	2.69362	2.7853	-0.135501	0.00434283	0.0474689
evm.model.chr2.702	49.0256	-5.51567	1.34059	-4.11437	3.88e-05	0.000302065	-6.58956	-1.44269e+08	1.45704	0.00153876	0.0214914
evm.model.chr2.707	1452.72	-1.51018	0.164551	-9.17758	4.41e-20	2.56e-18	-1.50846	-1.51041	6.23328	9.64e-07	5.53e-05
evm.model.chr2.737	497.408	-1.74187	0.434881	-4.0054	6.19e-05	0.000460737	-1.79537	-1.8036	4.699	0.00379072	0.0427056
evm.model.chr2.740	323.713	1.80668	0.224445	8.04954	8.31e-16	3.31e-14	1.80346	1.8046	4.09283	1.83e-06	9.38e-05
evm.model.chr2.754	101.348	-2.71264	0.745262	-3.63984	0.000272803	0.00170276	-2.65102	-2.71548	2.47171	0.00158154	0.0219801
evm.model.chr2.765	4595.11	-4.97707	0.323647	-15.3781	2.3e-53	1.31e-50	-4.96899	-4.97555	7.8893	2.19e-09	4.4e-07
evm.model.chr2.789	96.9143	4.14332	0.386048	10.7327	7.15e-27	6.81e-25	4.13548	4.14626	2.3655	7.14e-09	1.1e-06
evm.model.chr2.794	221.05	-1.95906	0.331042	-5.91786	3.26e-09	5.85e-08	-1.9751	-1.97696	3.55643	5.2e-05	0.00148645
evm.model.chr2.853	76.0043	-2.79238	0.746438	-3.74094	0.000183336	0.00119659	-2.74367	-2.81012	2.07437	0.00204881	0.0268316
evm.model.chr2.867	109.365	2.96475	0.612575	4.83981	1.3e-06	1.44e-05	2.92929	2.93169	2.49143	0.000135764	0.00324995
evm.model.chr2.911	12.7158	6.25316	1.50553	4.15347	3.27e-05	0.000258812	7.09762	1.44269e+08	-0.420756	0.000656904	0.0110036
evm.model.chr2.976	74.1277	5.15099	1.2732	4.04572	5.22e-05	0.000394649	6.03194	1.44269e+08	2.0161	0.000294493	0.00584006
evm.model.chr20.1055	519.517	1.86037	0.216124	8.60788	7.44e-18	3.68e-16	1.84954	1.84984	4.78894	2.3e-06	0.000112866
evm.model.chr20.1056	89.2561	-1.51719	0.368904	-4.11268	3.91e-05	0.00030401	-1.52092	-1.52586	2.27839	0.00191112	0.0255377
evm.model.chr20.1237	116.246	-2.03485	0.507279	-4.01129	6.04e-05	0.000451237	-2.04549	-2.06432	2.6491	0.00141026	0.0200224
evm.model.chr20.1306	578.69	-3.01642	0.317119	-9.51196	1.87e-21	1.22e-19	-3.05924	-3.06118	4.91995	1.07e-07	9.56e-06
evm.model.chr20.141	97.1955	-2.58688	0.460579	-5.6166	1.95e-08	3.05e-07	-2.59072	-2.60712	2.41132	6.65e-05	0.00180533
evm.model.chr20.145	572.82	-1.73664	0.206623	-8.40486	4.28e-17	2e-15	-1.73718	-1.73757	4.91702	8.32e-07	4.96e-05
evm.model.chr20.1531	585.367	-6.45903	0.510975	-12.6406	1.26e-36	2.25e-34	-6.47014	-6.50571	4.94132	2.05e-09	4.34e-07
evm.model.chr20.220	605.1	-2.44212	0.585824	-4.16869	3.06e-05	0.000244338	-2.4751	-2.47872	4.99645	0.00233459	0.0295782
evm.model.chr20.270	116.206	3.22368	0.350467	9.19825	3.64e-20	2.12e-18	3.24247	3.24621	2.60213	2.28e-07	1.76e-05
evm.model.chr20.28	809.591	-2.97478	0.700926	-4.24408	2.19e-05	0.000180606	-2.93302	-3.00032	5.39245	0.00159132	0.0220695
evm.model.chr20.305	49.0902	-4.76929	1.28238	-3.71908	0.000199947	0.00129069	-5.83665	-1.44269e+08	1.47187	0.000790306	0.0127306
evm.model.chr20.31	401.716	-1.53403	0.295647	-5.18873	2.12e-07	2.78e-06	-1.5199	-1.52068	4.40107	0.00054505	0.00956818
evm.model.chr20.315	139.765	-2.39102	0.518558	-4.61091	4.01e-06	3.98e-05	-2.39652	-2.41116	2.90744	0.000813145	0.0129926
evm.model.chr20.324	110.752	-4.04901	0.713471	-5.67509	1.39e-08	2.24e-07	-4.00359	-4.04065	2.59545	3.39e-05	0.00104052
evm.model.chr20.357	194.481	1.5753	0.28581	5.5117	3.55e-08	5.31e-07	1.55039	1.5521	3.37766	0.000229467	0.0048781
evm.model.chr20.360	90.8962	2.52728	0.618081	4.08892	4.33e-05	0.000333944	2.47566	2.49571	2.28829	0.00366694	0.0416425
evm.model.chr20.365	99.6412	-2.45667	0.504756	-4.86704	1.13e-06	1.27e-05	-2.47867	-2.49176	2.43734	0.000272032	0.00552711
evm.model.chr20.373	59.5366	-6.8528	1.81336	-3.77906	0.000157421	0.00104726	-7.90127	-1.44269e+08	1.69052	0.00274931	0.033413
evm.model.chr20.377	549.504	1.83916	0.120594	15.2509	1.62e-52	8.78e-50	1.81437	1.81488	4.85476	2e-10	8.22e-08
evm.model.chr20.419	264.623	-2.93697	0.481821	-6.09556	1.09e-09	2.1e-08	-2.93539	-2.94543	3.80846	5.94e-05	0.00164679
evm.model.chr20.449	7.24307	6.45034	1.66033	3.88497	0.000102342	0.000712584	7.31305	1.44269e+08	-1.13391	0.00138597	0.0197771
evm.model.chr20.450	100.775	-4.09721	0.551473	-7.42959	1.09e-13	3.45e-12	-4.08421	-4.08941	2.3896	1.04e-06	5.87e-05
evm.model.chr20.452	5437.76	-2.0769	0.162983	-12.7431	3.41e-37	6.49e-35	-2.11029	-2.11042	8.13995	1.64e-09	3.85e-07
evm.model.chr20.467	2200.85	-3.94631	0.240287	-16.4233	1.3e-60	1.04e-57	-3.96037	-3.96112	6.85355	7.29e-11	4.5e-08
evm.model.chr20.490	28.222	-4.81521	1.26441	-3.80827	0.000139941	0.000940665	-4.6472	-4.98615	0.768924	0.000115184	0.00280835
evm.model.chr20.504	46.9877	-3.52471	0.919199	-3.83455	0.000125797	0.000857689	-3.51534	-3.5668	1.36356	0.00233492	0.0295782
evm.model.chr20.512	47.3229	-2.38997	0.683727	-3.49551	0.000473165	0.00275247	-2.33526	-2.3523	1.36923	0.00398946	0.0441884
evm.model.chr20.529	161.99	1.59199	0.354791	4.48713	7.22e-06	6.73e-05	1.63524	1.63594	3.08781	0.000607365	0.0103404
evm.model.chr20.552	50.5612	-3.29766	0.790854	-4.16974	3.05e-05	0.000243474	-3.22946	-3.29854	1.5209	0.000289376	0.00577844
evm.model.chr20.557	264.581	-2.89561	0.520786	-5.56007	2.7e-08	4.13e-07	-2.89264	-2.92383	3.80678	7.83e-05	0.00203581
evm.model.chr20.560	333.215	-2.12175	0.268636	-7.89824	2.83e-15	1.08e-13	-2.143	-2.14814	4.13479	4.27e-06	0.00018599
evm.model.chr20.568	432.028	-1.68559	0.262943	-6.41049	1.45e-10	3.1e-09	-1.70113	-1.7037	4.50238	1.41e-05	0.000504042
evm.model.chr20.574	88.9318	-4.04386	0.516043	-7.83628	4.64e-15	1.72e-13	-4.05468	-4.06431	2.26978	3.4e-07	2.36e-05
evm.model.chr20.577	276.163	-1.87507	0.365981	-5.12342	3e-07	3.79e-06	-1.88313	-1.88473	3.87099	0.000252726	0.00525377
evm.model.chr20.60	147.372	2.05274	0.30502	6.72984	1.7e-11	4.06e-10	2.01942	2.02115	2.96142	1.25e-05	0.000457941
evm.model.chr20.605	95.9709	-6.33175	1.61249	-3.9267	8.61e-05	0.000616369	-7.39195	-1.44269e+08	2.38796	0.00378891	0.0427056
evm.model.chr20.649	29.32	-3.20407	0.76073	-4.21183	2.53e-05	0.000206306	-3.15981	-3.21732	0.810996	0.000717849	0.0117748
evm.model.chr20.693	97.5866	-2.7603	0.410131	-6.73029	1.69e-11	4.05e-10	-2.75382	-2.7679	2.4084	4.24e-06	0.00018583
evm.model.chr20.760	1912	-1.52154	0.112183	-13.5631	6.63e-42	1.9e-39	-1.54724	-1.54731	6.66334	2.97e-09	5.54e-07
evm.model.chr20.763	238.181	-1.5945	0.215764	-7.39003	1.47e-13	4.58e-12	-1.61572	-1.61781	3.65702	8.25e-06	0.000329024
evm.model.chr20.774	336.64	-3.09422	0.303071	-10.2095	1.8e-24	1.43e-22	-3.10339	-3.11343	4.14816	7.09e-08	6.9e-06
evm.model.chr20.855	69.9228	-2.57001	0.418969	-6.13413	8.56e-10	1.66e-08	-2.52982	-2.53322	1.88667	6.03e-05	0.00166335
evm.model.chr20.933	535.021	-5.66677	1.36824	-4.14165	3.45e-05	0.000271336	-6.82767	-1.44269e+08	4.79996	0.00356879	0.0407163
evm.model.chr20.936	31.8593	-2.32523	0.640053	-3.63287	0.000280284	0.00174347	-2.29443	-2.30014	0.779183	0.00457774	0.0494291
evm.model.chr20.97	168.731	-1.79409	0.336729	-5.328	9.93e-08	1.38e-06	-1.8112	-1.81439	3.17323	0.000305625	0.00601175
evm.model.chr20.986	232.668	5.92904	0.432512	13.7084	9.05e-43	2.78e-40	5.88393	5.90131	3.62421	4.97e-11	3.43e-08
evm.model.chr3.1006	86.6108	-2.42043	0.454307	-5.32774	9.94e-08	1.38e-06	-2.43003	-2.45018	2.25073	0.000244445	0.00510851
evm.model.chr3.1017	76.8074	-1.53803	0.344226	-4.46809	7.89e-06	7.29e-05	-1.52004	-1.52205	2.06093	0.00209151	0.0272641
evm.model.chr3.1025	47.5852	-2.17087	0.471719	-4.60205	4.18e-06	4.14e-05	-2.11166	-2.11712	1.39663	0.00127742	0.018701
evm.model.chr3.1044	3866.64	-1.84139	0.360554	-5.10712	3.27e-07	4.1e-06	-1.81886	-1.82091	7.63408	0.000208052	0.00453511
evm.model.chr3.1046	764.362	-4.1494	0.711561	-5.8314	5.5e-09	9.47e-08	-4.02468	-4.09751	5.30851	1.99e-05	0.000666669
evm.model.chr3.107	449.627	-2.97833	0.325818	-9.14109	6.18e-20	3.57e-18	-2.99364	-3.0036	4.55746	7.07e-07	4.31e-05
evm.model.chr3.1095	192.386	2.40999	0.34687	6.9478	3.71e-12	9.67e-11	2.38245	2.38725	3.35529	1.18e-05	0.000445402
evm.model.chr3.1126	1119.32	-1.88261	0.180396	-10.436	1.7e-25	1.43e-23	-1.91073	-1.91095	5.88309	1.17e-07	1.04e-05
evm.model.chr3.1158	104.215	-2.54639	0.647905	-3.93019	8.49e-05	0.000608344	-2.54338	-2.54727	2.46867	0.00246562	0.030837
evm.model.chr3.1193	7.57444	-6.96122	2.06645	-3.36868	0.000755288	0.00409263	-7.94933	-1.44269e+08	-1.13332	0.00254876	0.0315582
evm.model.chr3.1283	100.357	-3.95168	0.713609	-5.5376	3.07e-08	4.63e-07	-3.88919	-3.96203	2.45727	1.66e-05	0.000575054
evm.model.chr3.1490	17.2527	-5.18625	1.33577	-3.88261	0.000103343	0.000718804	-6.24839	-1.44269e+08	0.123865	0.000540249	0.00949234
evm.model.chr3.1582	16.5355	-4.44951	1.33181	-3.34094	0.000834949	0.00445076	-4.30077	-4.62856	0.0705852	0.000951884	0.0147326
evm.model.chr3.160	805.571	-3.04406	0.493381	-6.16979	6.84e-10	1.35e-08	-3.0882	-3.08958	5.4073	0.000167871	0.00386396
evm.model.chr3.161	25.1965	-7.11059	1.37977	-5.15347	2.56e-07	3.28e-06	-8.1558	-144269485	0.481204	3.14e-05	0.000972342
evm.model.chr3.1824	312.155	-1.76984	0.304594	-5.81051	6.23e-09	1.06e-07	-1.78343	-1.78645	4.04129	8.18e-05	0.0021156
evm.model.chr3.1827	227.504	-1.57668	0.274751	-5.73858	9.55e-09	1.58e-07	-1.6043	-1.60573	3.59481	0.000140575	0.00334081
evm.model.chr3.19	17.4444	3.78324	0.944651	4.00491	6.2e-05	0.000461525	3.73137	3.77201	-0.0720823	0.00166766	0.022919
evm.model.chr3.216	119.07	-1.60338	0.393633	-4.07329	4.64e-05	0.000355122	-1.61454	-1.62163	2.68016	0.00277781	0.0336558
evm.model.chr3.2249	197.099	-2.10023	0.412389	-5.09283	3.53e-07	4.4e-06	-2.11426	-2.1151	3.39378	0.000200785	0.0044305
evm.model.chr3.2275	490.233	-2.09879	0.160737	-13.0573	5.77e-39	1.22e-36	-2.08318	-2.08397	4.6928	1.06e-09	2.98e-07
evm.model.chr3.232	21711.3	-1.98087	0.0840377	-23.5712	7.62e-123	7.62e-119	-2.00899	-2.00902	10.1453	6.4e-13	2.11e-09
evm.model.chr3.264	26.5556	3.58256	0.875779	4.09071	4.3e-05	0.000331504	3.46023	3.55796	0.59404	0.000481976	0.0086848
evm.model.chr3.29	88.4384	-5.70203	1.35416	-4.21074	2.55e-05	0.000207058	-6.76167	-1.44269e+08	2.25029	0.00172432	0.0234852
evm.model.chr3.325	168.66	1.88158	0.370424	5.07953	3.78e-07	4.67e-06	1.85998	1.86096	3.16543	0.000279333	0.00564065
evm.model.chr3.41	125.212	-2.74054	0.359756	-7.61776	2.58e-14	8.89e-13	-2.72408	-2.72821	2.74599	1.09e-06	6.06e-05
evm.model.chr3.410	511.218	-4.42529	1.14348	-3.87002	0.000108825	0.000753528	-4.42415	-4.43753	4.75555	0.0019221	0.0255788
evm.model.chr3.411	1384.61	-2.58684	0.146545	-17.6521	9.8e-70	1.23e-66	-2.61231	-2.61279	6.1803	4.21e-12	7.53e-09
evm.model.chr3.422	1560.99	-1.52795	0.191495	-7.97906	1.47e-15	5.75e-14	-1.52287	-1.52299	6.3642	4.9e-06	0.000210843
evm.model.chr3.434	9622.86	1.70079	0.113902	14.932	2.04e-50	9.96e-48	1.67089	1.6709	9.00837	2.57e-10	9.84e-08
evm.model.chr3.495	330.749	-2.58357	0.191303	-13.5051	1.46e-41	4.11e-39	-2.57438	-2.57671	4.12327	1.1e-10	5.88e-08
evm.model.chr3.515	83.2814	2.2938	0.54498	4.20896	2.57e-05	0.000208438	2.29919	2.30407	2.14497	0.00250665	0.0311933
evm.model.chr3.567	954.814	-1.79024	0.402622	-4.44645	8.73e-06	7.96e-05	-1.81568	-1.81627	5.64347	0.000674883	0.0112096
evm.model.chr3.568	112.419	-2.40048	0.47711	-5.0313	4.87e-07	5.89e-06	-2.39739	-2.41501	2.6043	0.000634243	0.0107149
evm.model.chr3.618	480.048	1.61376	0.27823	5.80012	6.63e-09	1.12e-07	1.66168	1.66216	4.67585	1.24e-05	0.000457712
evm.model.chr3.623	95.5491	-2.22347	0.300069	-7.40985	1.26e-13	3.98e-12	-2.21284	-2.21802	2.36887	0.000186916	0.00420913
evm.model.chr3.638	131.697	-1.73	0.397207	-4.35542	1.33e-05	0.000115754	-1.75043	-1.7584	2.83686	0.00120328	0.0178674
evm.model.chr3.644	195.86	-2.59195	0.405351	-6.39433	1.61e-10	3.42e-09	-2.55187	-2.56018	3.38394	1.36e-05	0.000490113
evm.model.chr3.661	189.38	2.88449	0.223112	12.9284	3.11e-38	6.35e-36	2.89971	2.90248	3.32723	3.37e-10	1.19e-07
evm.model.chr3.668	32220.9	1.66686	0.135101	12.3378	5.67e-35	9.53e-33	1.64223	1.64223	10.756	1.51e-08	1.99e-06
evm.model.chr3.670	2318.96	1.78556	0.380048	4.69825	2.62e-06	2.7e-05	1.76908	1.76925	6.9628	4.46e-05	0.00131727
evm.model.chr3.7	544.377	-5.51504	1.54381	-3.57235	0.000353788	0.00213917	-5.46548	-5.81177	4.82494	0.00455795	0.0493054
evm.model.chr3.705	228.311	-2.11397	0.473231	-4.46711	7.93e-06	7.31e-05	-2.14948	-2.15697	3.59953	0.00130059	0.01897
evm.model.chr3.735	136.794	-1.51658	0.370153	-4.09718	4.18e-05	0.000323368	-1.52213	-1.52873	2.88294	0.00275562	0.0334633
evm.model.chr3.744	87.5101	-2.09808	0.539377	-3.88982	0.00010032	0.000701507	-2.08951	-2.09989	2.27006	0.00459011	0.0495356
evm.model.chr3.751	446.48	-3.58409	0.401179	-8.93391	4.11e-19	2.25e-17	-3.61793	-3.62443	4.5604	3.12e-07	2.21e-05
evm.model.chr3.761	170.623	1.954	0.208489	9.37223	7.1e-21	4.39e-19	1.94227	1.94367	3.17378	3.26e-07	2.28e-05
evm.model.chr3.77	33.6426	-3.93841	0.816769	-4.82193	1.42e-06	1.55e-05	-3.88239	-3.97054	0.98252	0.000110561	0.00271576
evm.model.chr3.784	423.555	-5.01238	1.34667	-3.72207	0.000197598	0.00127594	-4.91799	-5.26189	4.46924	0.00203912	0.0267401
evm.model.chr3.787	26.2858	-5.62327	1.56391	-3.59565	0.000323586	0.001979	-6.6882	-1.44269e+08	0.554809	0.00440604	0.0479156
evm.model.chr3.816	282.654	-2.42889	0.262324	-9.25911	2.06e-20	1.23e-18	-2.43746	-2.4424	3.90146	3.7e-08	4.03e-06
evm.model.chr3.863	538.046	-2.32755	0.285595	-8.14983	3.64e-16	1.5e-14	-2.36024	-2.36438	4.82349	6.34e-07	3.97e-05
evm.model.chr3.867	212.594	-2.70136	0.361493	-7.47279	7.85e-14	2.54e-12	-2.73205	-2.73431	3.49933	7.69e-07	4.63e-05
evm.model.chr3.936	24.8833	-2.50825	0.63546	-3.94714	7.91e-05	0.000573073	-2.45031	-2.46571	0.503022	0.00169482	0.0232032
evm.model.chr3.958	260.171	-3.97941	0.596836	-6.66751	2.6e-11	6.05e-10	-3.90946	-3.94312	3.78361	3.67e-05	0.00111663
evm.model.chr4.1012	48.5041	2.80057	0.752312	3.72262	0.00019717	0.00127359	2.76063	2.76737	1.36784	0.00280474	0.0338989
evm.model.chr4.109	117.576	-2.29248	0.468241	-4.89594	9.78e-07	1.11e-05	-2.31939	-2.32998	2.67155	0.000529339	0.00935893
evm.model.chr4.1141	116.465	3.18704	0.876316	3.63686	0.000275978	0.00171883	3.135	3.14187	2.64451	0.00266648	0.0326879
evm.model.chr4.126	665.117	-2.63372	0.294186	-8.95256	3.47e-19	1.92e-17	-2.64667	-2.64785	5.12955	5.02e-07	3.28e-05
evm.model.chr4.13	86.0187	-1.84632	0.386022	-4.78294	1.73e-06	1.85e-05	-1.84059	-1.84254	2.1918	0.000561637	0.00978973
evm.model.chr4.130	229.571	2.58804	0.531294	4.8712	1.11e-06	1.24e-05	2.5565	2.57953	3.61017	0.000783299	0.0126591
evm.model.chr4.1328	66.058	-3.64724	0.564041	-6.46626	1e-10	2.18e-09	-3.64454	-3.67291	1.87953	9.6e-06	0.000373385
evm.model.chr4.1345	151.698	1.73817	0.301767	5.75997	8.41e-09	1.4e-07	1.72649	1.72825	3.01311	0.000110368	0.0027144
evm.model.chr4.14	16.9506	-5.55303	1.69801	-3.27031	0.00107429	0.00549391	-6.63582	-1.44269e+08	-0.0263928	0.00433498	0.0474633
evm.model.chr4.1484	301.441	-1.88518	0.254782	-7.39918	1.37e-13	4.3e-12	-1.8928	-1.89396	3.99691	2.72e-06	0.000129215
evm.model.chr4.1622	50.6036	-3.75719	1.13791	-3.30182	0.000960593	0.00502022	-3.57866	-3.75226	1.49989	0.00139121	0.0198232
evm.model.chr4.1626	138.878	-1.6283	0.315616	-5.15912	2.48e-07	3.19e-06	-1.63543	-1.63861	2.90151	0.000289111	0.00577844
evm.model.chr4.171	1251.95	3.25632	0.176082	18.4932	2.34e-76	4.26e-73	3.24887	3.24937	6.04635	5.87e-13	2.11e-09
evm.model.chr4.172	200.1	4.68315	0.301368	15.5397	1.87e-54	1.1e-51	4.74712	4.75553	3.40326	1.69e-11	1.86e-08
evm.model.chr4.173	34.6608	6.65974	1.14178	5.83276	5.45e-09	9.41e-08	6.62658	6.76878	0.914601	1.41e-05	0.000502904
evm.model.chr4.175	179.374	6.94369	0.869499	7.98585	1.4e-15	5.46e-14	7.02346	7.05293	3.23427	2.12e-08	2.61e-06
evm.model.chr4.181	12.3257	3.94069	1.08994	3.61552	0.000299742	0.00185128	3.81484	3.94527	-0.449706	0.00231667	0.0294902
evm.model.chr4.182	4.76619	6.07395	1.73349	3.50389	0.000458512	0.00267813	7.04608	1.44269e+08	-1.50796	0.00171385	0.0233749
evm.model.chr4.190	93.9262	2.88868	0.477886	6.0447	1.5e-09	2.83e-08	2.9259	2.94027	2.35822	4.99e-05	0.00144041
evm.model.chr4.1901	288.041	-1.51888	0.174872	-8.68569	3.76e-18	1.9e-16	-1.53165	-1.53307	3.92787	2.98e-06	0.000139146
evm.model.chr4.1987	126.397	2.54392	0.308531	8.24527	1.65e-16	7.16e-15	2.51137	2.5184	2.76311	6.58e-07	4.07e-05
evm.model.chr4.2015	152.674	-2.13003	0.387915	-5.49097	4e-08	5.92e-07	-2.1386	-2.15087	3.03676	0.000107889	0.00267006
evm.model.chr4.205	519.742	1.70773	0.132681	12.8709	6.56e-38	1.29e-35	1.69545	1.69577	4.78862	2.86e-08	3.27e-06
evm.model.chr4.2087	175.226	-2.35542	0.470818	-5.00281	5.65e-07	6.72e-06	-2.36382	-2.38516	3.22575	0.000926087	0.0144438
evm.model.chr4.2099	146.034	-2.40719	0.607924	-3.95969	7.5e-05	0.000545702	-2.38253	-2.42799	2.97555	2.8e-05	0.000891318
evm.model.chr4.212	170.336	-4.68209	0.343999	-13.6108	3.46e-42	1.02e-39	-4.68771	-4.69759	3.17374	2.02e-11	1.99e-08
evm.model.chr4.2120	1387.21	-4.76703	0.740791	-6.43505	1.23e-10	2.66e-09	-4.70366	-4.79725	6.16166	8.07e-10	2.53e-07
evm.model.chr4.2154	26.4009	-4.46499	1.29948	-3.43598	0.000590422	0.00332815	-5.53742	-1.44269e+08	0.593358	0.000438069	0.00801311
evm.model.chr4.2291	263.301	-1.94919	0.413799	-4.71047	2.47e-06	2.56e-05	-1.91419	-1.91838	3.80326	0.00070159	0.0115657
evm.model.chr4.2335	12464.7	-9.15278	1.16424	-7.8616	3.79e-15	1.43e-13	-9.15435	-9.16077	9.36355	0.000195612	0.004337
evm.model.chr4.234	1387.13	-2.40975	0.206874	-11.6484	2.34e-31	3.12e-29	-2.43769	-2.43925	6.18139	2.34e-09	4.54e-07
evm.model.chr4.2403	288.138	-3.28806	0.441772	-7.44289	9.85e-14	3.14e-12	-3.26697	-3.29224	3.92622	1.79e-08	2.27e-06
evm.model.chr4.2420	18.9531	-5.61363	1.47423	-3.80785	0.000140181	0.000941963	-6.68712	-1.44269e+08	0.215561	0.00248841	0.031025
evm.model.chr4.244	1543.24	-5.29218	1.21952	-4.33957	1.43e-05	0.000122978	-6.349	-1.44269e+08	6.31309	0.000604361	0.010307
evm.model.chr4.2521	221.414	-4.58605	0.882757	-5.19514	2.05e-07	2.7e-06	-4.48337	-4.60598	3.55542	5.4e-06	0.000228285
evm.model.chr4.2532	70.7988	1.78003	0.402989	4.41709	1e-05	9.01e-05	1.76544	1.76832	1.91457	0.00152434	0.0213304
evm.model.chr4.2539	14.096	-5.1712	1.50606	-3.43359	0.000595642	0.00335568	-6.27612	-1.44269e+08	-0.187816	0.00438457	0.0477875
evm.model.chr4.2548	80.6117	-5.00722	1.25806	-3.98011	6.89e-05	0.000505542	-6.07097	-1.44269e+08	2.16443	0.00121021	0.0179298
evm.model.chr4.2550	315.45	3.41372	0.388824	8.7796	1.64e-18	8.53e-17	3.3966	3.39793	4.05236	1.44e-07	1.22e-05
evm.model.chr4.2552	109.701	2.96004	1.14951	2.57504	0.0100228	0.03507	2.92251	2.92446	2.48141	0.000177241	0.00403263
evm.model.chr4.2556	169.692	5.1506	1.43784	3.58218	0.000340744	0.00207002	5.09125	5.10919	3.16555	0.00012523	0.00302713
evm.model.chr4.2570	12.2206	6.00695	1.70677	3.51949	0.000432371	0.00254626	6.86681	1.44269e+08	-0.494772	0.00410269	0.0452648
evm.model.chr4.259	65.3854	-2.03486	0.537357	-3.78679	0.000152606	0.00101725	-2.00423	-2.01196	1.84873	0.00450708	0.0488263
evm.model.chr4.2661	217.08	-1.76549	0.271231	-6.50918	7.56e-11	1.67e-09	-1.78753	-1.79254	3.52854	5.95e-05	0.00164747
evm.model.chr4.270	49.054	3.43935	1.14959	2.99181	0.00277326	0.0121408	3.24178	3.429	1.47869	0.00436864	0.0476928
evm.model.chr4.306	127.956	-1.80121	0.431957	-4.1699	3.05e-05	0.000243474	-1.79517	-1.80203	2.77883	0.00181593	0.0244464
evm.model.chr4.333	458.622	-2.41521	0.204615	-11.8037	3.74e-32	5.23e-30	-2.41558	-2.41624	4.59937	1.08e-09	2.98e-07
evm.model.chr4.413	1002.15	-2.45706	0.645759	-3.80492	0.000141851	0.000950632	-2.43378	-2.48664	5.69764	0.00174953	0.023763
evm.model.chr4.454	3239.28	-1.56629	0.2543	-6.15921	7.31e-10	1.43e-08	-1.55971	-1.56409	7.38062	0.000263153	0.00539669
evm.model.chr4.481	405.623	-2.17273	0.243894	-8.90849	5.17e-19	2.82e-17	-2.18394	-2.18822	4.41421	1.71e-07	1.4e-05
evm.model.chr4.519	9474.24	1.82858	0.12959	14.1105	3.27e-45	1.17e-42	1.82327	1.8233	8.96898	4.68e-10	1.54e-07
evm.model.chr4.582	91.0688	-2.03998	0.53015	-3.84792	0.000119123	0.000817759	-2.0575	-2.0641	2.28995	0.0029859	0.0354805
evm.model.chr4.597	45.6092	-2.08187	0.397993	-5.23093	1.69e-07	2.25e-06	-2.10678	-2.11461	1.34679	0.000658814	0.0110262
evm.model.chr4.649	132.759	-2.29289	0.3371	-6.8018	1.03e-11	2.54e-10	-2.31995	-2.32661	2.83327	4.54e-06	0.000197233
evm.model.chr4.68	3110.88	1.64712	0.116208	14.1738	1.33e-45	5.02e-43	1.64389	1.64396	7.36301	1.26e-09	3.31e-07
evm.model.chr4.692	1720.17	-2.79653	0.667811	-4.18761	2.82e-05	0.000226561	-2.76615	-2.78372	6.47182	0.00135473	0.0195005
evm.model.chr4.756	110.596	-2.18206	0.455265	-4.79294	1.64e-06	1.77e-05	-2.18389	-2.18998	2.58201	0.00046901	0.0084899
evm.model.chr4.9	1454.16	2.47421	0.196987	12.5603	3.49e-36	6.07e-34	2.45151	2.45174	6.27135	2.32e-09	4.54e-07
evm.model.chr4.958	70.8384	-1.74017	0.389134	-4.4719	7.75e-06	7.17e-05	-1.75901	-1.7681	1.96841	0.00111722	0.0168555
evm.model.chr4.959	21.1657	-5.2473	1.3181	-3.98095	6.86e-05	0.000504436	-6.29978	-1.44269e+08	0.367581	0.000261792	0.00537435
evm.model.chr4.969	783.842	3.11073	0.191355	16.2563	2.02e-59	1.49e-56	3.09398	3.09645	5.35783	5.62e-12	8.53e-09
evm.model.chr5.1061	190.998	-2.20763	0.444755	-4.96371	6.92e-07	8.07e-06	-2.25116	-2.254	3.34618	0.000213741	0.00463357
evm.model.chr5.1100	36.8368	-4.86234	1.28062	-3.79687	0.000146536	0.000979405	-5.90648	-1.44269e+08	1.12527	0.000308123	0.00604884
evm.model.chr5.1189	33.6845	7.93927	1.34872	5.88654	3.94e-09	6.99e-08	8.78919	1.44269e+08	0.933956	1.25e-05	0.000457941
evm.model.chr5.1222	86.7444	-2.61326	0.381127	-6.85667	7.05e-12	1.78e-10	-2.6175	-2.62284	2.23704	9.55e-06	0.000372186
evm.model.chr5.145	181.639	2.50455	0.507676	4.93336	8.08e-07	9.32e-06	2.49623	2.49758	3.27413	0.00056426	0.00981812
evm.model.chr5.1578	81.5681	-2.6014	0.383317	-6.78654	1.15e-11	2.8e-10	-2.60947	-2.61631	2.14805	6.42e-06	0.000265283
evm.model.chr5.1579	26.8077	-2.48814	0.642437	-3.87297	0.000107515	0.000745232	-2.48125	-2.51079	0.654334	0.00140255	0.0199416
evm.model.chr5.1607	456.343	-3.3178	0.797578	-4.15984	3.18e-05	0.000252393	-3.25635	-3.2704	4.59162	0.0044963	0.048763
evm.model.chr5.1699	81.9313	-2.45215	0.408659	-6.00047	1.97e-09	3.68e-08	-2.42542	-2.43712	2.16614	0.000434154	0.00797591
evm.model.chr5.1782	59.1904	-1.69466	0.4432	-3.8237	0.000131465	0.000891479	-1.68178	-1.68741	1.70826	0.00363323	0.0413322
evm.model.chr5.18	419.792	-3.90909	1.05926	-3.69038	0.000223918	0.00142656	-3.73784	-3.91204	4.46196	1.36e-05	0.000490209
evm.model.chr5.1814	390.965	-1.58527	0.1647	-9.62521	6.26e-22	4.17e-20	-1.5984	-1.59883	4.3744	1.96e-07	1.55e-05
evm.model.chr5.1842	434.343	-3.56926	0.428753	-8.32475	8.45e-17	3.84e-15	-3.61497	-3.62812	4.51036	8.65e-07	5.1e-05
evm.model.chr5.1843	1222.72	-2.15449	0.18653	-11.5504	7.35e-31	9.13e-29	-2.16486	-2.16528	6.00317	4.32e-09	7.38e-07
evm.model.chr5.1868	81.1286	-2.86154	0.661212	-4.32771	1.51e-05	0.000129231	-2.84216	-2.8794	2.16928	0.00122819	0.0181051
evm.model.chr5.1869	412.367	-2.09016	0.236154	-8.85085	8.69e-19	4.61e-17	-2.10674	-2.10929	4.43941	3.78e-07	2.58e-05
evm.model.chr5.2035	13.3174	-4.1763	1.22962	-3.39641	0.000682749	0.00376688	-4.04567	-4.16611	-0.260767	0.003509	0.040127
evm.model.chr5.2072	129.419	-1.56701	0.274014	-5.71872	1.07e-08	1.75e-07	-1.5772	-1.57887	2.78484	0.000135421	0.00324567
evm.model.chr5.2087	10.7272	8.11811	1.66901	4.86403	1.15e-06	1.28e-05	8.97569	1.44269e+08	-0.798741	0.000113753	0.00278032
evm.model.chr5.2091	30.1633	9.29359	1.26117	7.36904	1.72e-13	5.32e-12	10.1385	144269487	0.637414	4.83e-08	5.1e-06
evm.model.chr5.2155	8.36887	5.38197	1.50946	3.56549	0.000363174	0.00218834	6.27702	1.44269e+08	-0.809512	0.00219985	0.0284138
evm.model.chr5.218	545.466	-9.4256	1.81328	-5.19809	2.01e-07	2.66e-06	-9.37267	-9.56016	4.84775	0.000625906	0.0106103
evm.model.chr5.2208	525.487	-1.81674	0.191588	-9.48256	2.48e-21	1.58e-19	-1.8145	-1.81525	4.78946	2.06e-07	1.61e-05
evm.model.chr5.228	91.6805	-1.52495	0.33476	-4.55534	5.23e-06	5.05e-05	-1.5199	-1.52167	2.29335	0.00126729	0.0185803
evm.model.chr5.2384	436.301	2.07575	0.404284	5.1344	2.83e-07	3.6e-06	2.0713	2.07215	4.54785	0.000404106	0.0075174
evm.model.chr5.2390	319.489	2.36401	0.686523	3.44345	0.000574351	0.00325222	2.32888	2.32969	4.08217	0.00272926	0.0332102
evm.model.chr5.2434	1333.45	-1.88621	0.194821	-9.68174	3.61e-22	2.44e-20	-1.89809	-1.89893	6.11217	6.27e-08	6.19e-06
evm.model.chr5.2486	12.1185	-7.11688	1.4522	-4.90076	9.55e-07	1.09e-05	-8.18606	-144269485	-0.441734	0.000132085	0.00317729
evm.model.chr5.250	1142.55	-2.5264	0.615049	-4.10764	4e-05	0.000310277	-2.49968	-2.54615	5.88315	0.00268651	0.0328317
evm.model.chr5.2518	1425.85	1.81997	0.171162	10.633	2.09e-26	1.89e-24	1.80716	1.80733	6.23436	4.3e-08	4.62e-06
evm.model.chr5.267	483.739	-3.44409	0.900418	-3.82499	0.00013078	0.000887419	-3.44467	-3.44766	4.67877	0.00136358	0.0195707
evm.model.chr5.273	193.059	-3.05794	0.217418	-14.0648	6.25e-45	2.19e-42	-3.07995	-3.08321	3.36112	3.12e-10	1.14e-07
evm.model.chr5.278	547.511	-1.77974	0.198434	-8.96897	2.99e-19	1.67e-17	-1.7946	-1.79608	4.8411	2.96e-07	2.12e-05
evm.model.chr5.315	47.4777	2.7953	0.580851	4.81242	1.49e-06	1.62e-05	2.77871	2.78657	1.31971	0.000286002	0.00573849
evm.model.chr5.38	3.95193	4.96572	1.67117	2.97141	0.00296439	0.0128344	4.71881	5.09615	-1.82927	0.00379648	0.0427384
evm.model.chr5.417	1148.86	2.01556	0.25269	7.9764	1.51e-15	5.87e-14	1.99595	1.99652	5.90441	3.2e-06	0.000147321
evm.model.chr5.42	262.943	1.63682	0.293716	5.5728	2.51e-08	3.86e-07	1.64369	1.64527	3.80494	0.000168876	0.00388258
evm.model.chr5.496	857.908	-1.71794	0.30774	-5.58246	2.37e-08	3.67e-07	-1.71281	-1.71652	5.48229	0.000285613	0.00573849
evm.model.chr5.531	29.4592	-4.61577	1.28967	-3.57904	0.000344855	0.00209308	-4.42178	-4.76162	0.817613	0.000676617	0.011229
evm.model.chr5.540	157.432	2.42803	0.276868	8.76964	1.79e-18	9.24e-17	2.39823	2.40012	3.0512	6.23e-07	3.93e-05
evm.model.chr5.568	194.197	-1.82783	0.383775	-4.76277	1.91e-06	2.02e-05	-1.84251	-1.85315	3.37288	0.00108362	0.0164052
evm.model.chr5.569	68.3962	-1.76213	0.472348	-3.73058	0.000191039	0.00124039	-1.78402	-1.79248	1.90213	0.00346203	0.0397279
evm.model.chr5.582	346.506	2.00027	0.410742	4.86988	1.12e-06	1.25e-05	1.96393	1.96462	4.19432	0.00117361	0.0175152
evm.model.chr5.59	1415.76	-3.3252	0.47864	-6.94719	3.73e-12	9.7e-11	-3.30583	-3.30738	6.2211	2.3e-05	0.000757509
evm.model.chr5.592	1190.84	1.61967	0.139509	11.6098	3.67e-31	4.74e-29	1.6146	1.61471	5.9838	1.05e-08	1.5e-06
evm.model.chr5.6	169.856	-2.83287	0.32179	-8.80345	1.33e-18	6.99e-17	-2.7917	-2.79687	3.18164	4.64e-08	4.92e-06
evm.model.chr5.617	372.689	-2.05746	0.241786	-8.50943	1.75e-17	8.45e-16	-2.08396	-2.08579	4.29908	6.13e-07	3.92e-05
evm.model.chr5.632	83.5649	-3.24588	0.863255	-3.76005	0.00016988	0.00111861	-3.28111	-3.31031	2.16507	0.002164	0.0280425
evm.model.chr5.640	38.6488	1.83818	0.452959	4.05816	4.95e-05	0.000375757	1.8564	1.8605	1.05701	0.00198424	0.026247
evm.model.chr5.676	1401.23	-1.62407	0.138883	-11.6938	1.37e-31	1.85e-29	-1.64242	-1.64261	6.20161	1.2e-08	1.66e-06
evm.model.chr5.684	417.827	-1.57211	0.175607	-8.95242	3.48e-19	1.92e-17	-1.59282	-1.59402	4.45548	6.16e-07	3.93e-05
evm.model.chr5.694	3728.75	1.58529	0.137305	11.5458	7.76e-31	9.57e-29	1.59764	1.59767	7.62676	4.95e-08	5.17e-06
evm.model.chr5.706	266.867	-2.92426	0.523976	-5.5809	2.39e-08	3.7e-07	-2.9178	-2.94631	3.81819	0.000189154	0.00424983
evm.model.chr5.713	479.553	-2.89298	0.259712	-11.1392	8.09e-29	8.84e-27	-2.89563	-2.90308	4.65396	7.52e-09	1.15e-06
evm.model.chr5.74	122.502	-2.30452	0.302907	-7.60802	2.78e-14	9.54e-13	-2.31979	-2.32191	2.70169	2.11e-06	0.000105188
evm.model.chr5.778	336.582	1.71741	0.176815	9.71301	2.65e-22	1.81e-20	1.71861	1.71995	4.14976	3.63e-07	2.5e-05
evm.model.chr5.801	33.8657	-4.89365	0.977943	-5.00403	5.61e-07	6.68e-06	-4.78787	-4.86373	0.911508	8.56e-05	0.00219103
evm.model.chr5.914	695.501	-2.14754	0.534707	-4.01629	5.91e-05	0.000443259	-2.14512	-2.14545	5.19787	0.00333401	0.0387086
evm.model.chr5.917	253.651	-1.99062	0.457527	-4.35082	1.36e-05	0.000117881	-1.99869	-1.99968	3.74764	0.00238409	0.0301044
evm.model.chr5.936	12.9744	5.23553	1.38459	3.78129	0.000156018	0.00103896	5.00783	5.377	-0.367272	0.000382154	0.00719463
evm.model.chr5.940	67.1718	-2.18703	0.580174	-3.7696	0.000163508	0.00108164	-2.17653	-2.18208	1.85863	0.00287146	0.0345477
evm.model.chr5.968	18.1561	-4.22954	1.0463	-4.04237	5.29e-05	0.000399481	-4.19387	-4.26667	0.0995681	0.00128035	0.0187301
evm.model.chr5.997	67.7656	-2.31996	0.495884	-4.67843	2.89e-06	2.95e-05	-2.24986	-2.26217	1.91777	0.00137457	0.0196862
evm.model.chr6.101	189.596	1.65478	0.299837	5.51893	3.41e-08	5.11e-07	1.62319	1.62568	3.3339	0.000254866	0.00527604
evm.model.chr6.1065	6125.69	-1.88395	0.250411	-7.52343	5.34e-14	1.77e-12	-1.91127	-1.91263	8.29658	1.01e-05	0.000389177
evm.model.chr6.1083	275.035	2.39241	0.231035	10.3552	3.96e-25	3.22e-23	2.44108	2.44196	3.86023	5.21e-09	8.3e-07
evm.model.chr6.1097	275.365	-1.6967	0.320153	-5.29967	1.16e-07	1.6e-06	-1.70343	-1.70562	3.86352	0.000255603	0.00528575
evm.model.chr6.1112	1123.84	-1.61626	0.103948	-15.5488	1.62e-54	9.84e-52	-1.61123	-1.61132	5.89908	2.05e-09	4.34e-07
evm.model.chr6.1118	256.133	2.50112	0.303355	8.24484	1.65e-16	7.16e-15	2.51301	2.51668	3.76067	5.23e-07	3.41e-05
evm.model.chr6.1140	352.394	-2.35761	0.333616	-7.06683	1.59e-12	4.36e-11	-2.38337	-2.38447	4.22351	4.99e-06	0.000214329
evm.model.chr6.1224	465.101	-1.75647	0.23024	-7.62887	2.37e-14	8.21e-13	-1.7922	-1.79324	4.60884	1.38e-06	7.39e-05
evm.model.chr6.1243	133.346	2.29114	0.409526	5.59461	2.21e-08	3.43e-07	2.26383	2.26664	2.82421	8.27e-05	0.00213241
evm.model.chr6.125	414.408	-3.70271	0.775419	-4.77511	1.8e-06	1.92e-05	-3.63381	-3.68539	4.43789	0.000381819	0.00719463
evm.model.chr6.1264	919.51	1.66638	0.155454	10.7194	8.25e-27	7.79e-25	1.64564	1.64612	5.58909	5.37e-08	5.46e-06
evm.model.chr6.1282	136.678	-1.99575	0.296278	-6.73609	1.63e-11	3.9e-10	-2.00839	-2.01439	2.87101	2.56e-05	0.000829191
evm.model.chr6.1382	12.5889	-6.22811	1.73702	-3.58552	0.000336413	0.00204868	-7.30525	-1.44269e+08	-0.396779	0.00342268	0.0393736
evm.model.chr6.1426	15.5642	2.93567	0.745438	3.93818	8.21e-05	0.000591413	2.86377	2.9112	-0.10883	0.00263851	0.0324458
evm.model.chr6.1518	9.44189	5.10449	1.51796	3.36274	0.000771726	0.00416591	5.97246	1.44269e+08	-0.714019	0.00417078	0.0459134
evm.model.chr6.1580	22.5075	-6.37406	1.32931	-4.79502	1.63e-06	1.76e-05	-7.43569	-1.44269e+08	0.465614	5.92e-05	0.00164679
evm.model.chr6.1589	5443.5	-3.25628	0.585056	-5.56575	2.61e-08	4.01e-07	-3.21979	-3.2396	8.12503	4.38e-05	0.0012966
evm.model.chr6.1641	368.084	-2.43948	0.423274	-5.76338	8.24e-09	1.38e-07	-2.45766	-2.47911	4.27591	4.5e-06	0.000195612
evm.model.chr6.1783	113.209	-6.45586	1.2576	-5.1335	2.84e-07	3.62e-06	-7.50512	-1.44269e+08	2.61158	4.43e-05	0.00131068
evm.model.chr6.1798	39.3632	1.5928	0.374539	4.2527	2.11e-05	0.000174573	1.60264	1.60929	1.1236	0.00371154	0.0419572
evm.model.chr6.1831	26646.1	-1.91544	0.151311	-12.659	9.98e-37	1.8e-34	-1.92858	-1.92861	10.4239	3.87e-09	6.94e-07
evm.model.chr6.1836	310.315	1.5832	0.311443	5.08343	3.71e-07	4.59e-06	1.55941	1.55991	4.04181	0.00043804	0.00801311
evm.model.chr6.1850	39.0884	-2.67413	0.67303	-3.97327	7.09e-05	0.000518497	-2.61466	-2.65475	1.19572	0.00245533	0.0307485
evm.model.chr6.1857	457.69	-2.19123	0.172683	-12.6893	6.78e-37	1.26e-34	-2.19457	-2.19507	4.59527	3.28e-09	6e-07
evm.model.chr6.1904	274.154	1.7542	0.255996	6.85245	7.26e-12	1.82e-10	1.73793	1.73849	3.85755	1.67e-05	0.000577664
evm.model.chr6.1926	536.073	-3.50226	0.556969	-6.28808	3.21e-10	6.66e-09	-3.48008	-3.52376	4.80746	1.58e-06	8.32e-05
evm.model.chr6.1945	203.814	-1.56222	0.346486	-4.50876	6.52e-06	6.14e-05	-1.5795	-1.58608	3.44544	0.00188793	0.0252778
evm.model.chr6.1990	56.7829	-3.32549	0.968975	-3.43196	0.000599231	0.00337211	-3.25087	-3.36624	1.69695	0.00395182	0.0438699
evm.model.chr6.1994	1224.54	-3.0025	0.284862	-10.5402	5.64e-26	4.88e-24	-3.01151	-3.01417	5.99204	3.29e-08	3.71e-06
evm.model.chr6.1997	133.976	-1.82144	0.361847	-5.03374	4.81e-07	5.83e-06	-1.8432	-1.846	2.83593	0.000294827	0.00584006
evm.model.chr6.20	201.737	3.31892	0.30427	10.9078	1.06e-27	1.07e-25	3.2932	3.29523	3.40252	4.2e-09	7.27e-07
evm.model.chr6.2017	221.578	-7.65301	1.59277	-4.80485	1.55e-06	1.68e-05	-8.70193	-1.44269e+08	3.55597	0.00119066	0.0177199
evm.model.chr6.203	22.3236	3.42809	0.966287	3.54769	0.000388623	0.00231589	3.32383	3.40136	0.383048	0.00387917	0.0433472
evm.model.chr6.2040	243.525	-1.69523	0.169529	-9.99965	1.53e-23	1.12e-21	-1.69726	-1.69807	3.68972	2.57e-07	1.91e-05
evm.model.chr6.2053	82.4452	-1.74962	0.449577	-3.89169	9.95e-05	0.000697002	-1.72848	-1.73014	2.13222	0.00243315	0.030599
evm.model.chr6.2063	81.1005	-2.27795	0.490712	-4.64213	3.45e-06	3.47e-05	-2.25234	-2.25841	2.12253	0.000765365	0.0124713
evm.model.chr6.210	330.7	-2.68164	0.419351	-6.39473	1.61e-10	3.41e-09	-2.68704	-2.6991	4.12178	4.27e-05	0.00127209
evm.model.chr6.2100	1227.31	-1.82622	0.260374	-7.01384	2.32e-12	6.23e-11	-1.82178	-1.82204	6.01718	2.54e-05	0.000823475
evm.model.chr6.212	15.1979	4.96746	1.19259	4.16527	3.11e-05	0.000247344	4.74373	4.94281	-0.236758	0.000288128	0.00577104
evm.model.chr6.231	50.0606	-2.86163	0.791361	-3.61609	0.000299089	0.00184781	-2.80187	-2.86869	1.49066	0.00293269	0.0350565
evm.model.chr6.29	141.521	-2.09803	0.283624	-7.39721	1.39e-13	4.36e-12	-2.10529	-2.1088	2.92384	1.1e-05	0.000418273
evm.model.chr6.360	97.1313	2.60181	0.565807	4.59839	4.26e-06	4.21e-05	2.58457	2.61577	2.40895	0.000344192	0.00661276
evm.model.chr6.386	2377.8	-2.94434	0.168857	-17.4369	4.33e-68	5.09e-65	-2.97082	-2.97114	6.95982	2.95e-12	6.48e-09
evm.model.chr6.390	170.75	-3.58549	0.904531	-3.96393	7.37e-05	0.000537466	-3.4977	-3.61383	3.19378	0.00156643	0.0218162
evm.model.chr6.396	171.584	-4.15214	0.412598	-10.0634	8.02e-24	6.1e-22	-4.15204	-4.16901	3.20031	3.33e-09	6.04e-07
evm.model.chr6.442	4513.13	-8.23308	2.09171	-3.93606	8.28e-05	0.000595287	-8.44214	-8.47283	7.89262	0.00136574	0.0195875
evm.model.chr6.507	3041.02	2.02421	0.166283	12.1733	4.31e-34	6.8e-32	1.99541	1.99557	7.31235	9.84e-09	1.45e-06
evm.model.chr6.575	24.8487	3.92415	0.82577	4.75211	2.01e-06	2.12e-05	3.84534	3.92677	0.563064	0.000496662	0.00888483
evm.model.chr6.645	7812.71	-2.43966	0.514623	-4.74066	2.13e-06	2.24e-05	-2.42816	-2.42841	8.66521	0.00032863	0.00637536
evm.model.chr6.659	67.443	-2.03502	0.377291	-5.39377	6.9e-08	9.85e-07	-2.02261	-2.03252	1.90031	0.000896848	0.0140794
evm.model.chr6.707	465.353	1.73623	0.126573	13.7172	8.01e-43	2.51e-40	1.75927	1.75973	4.61952	1.38e-09	3.44e-07
evm.model.chr6.728	431.314	-3.37885	0.290194	-11.6434	2.48e-31	3.28e-29	-3.37767	-3.38677	4.51639	1.17e-09	3.12e-07
evm.model.chr6.782	32.0052	-3.16992	0.755238	-4.19724	2.7e-05	0.000217747	-3.13746	-3.18583	0.840531	0.000962794	0.0148549
evm.model.chr6.784	784.225	3.53607	0.356267	9.92535	3.23e-23	2.3e-21	3.58473	3.58525	5.37271	1.43e-06	7.64e-05
evm.model.chr6.785	138.794	-1.74134	0.388122	-4.48659	7.24e-06	6.73e-05	-1.74897	-1.75473	2.89247	0.00069959	0.0115424
evm.model.chr6.796	1102.57	-1.98787	0.384897	-5.16468	2.41e-07	3.12e-06	-1.99432	-2.01101	5.83675	9.58e-05	0.00239491
evm.model.chr6.806	429.16	-1.82241	0.292557	-6.22925	4.69e-10	9.44e-09	-1.85083	-1.85388	4.49113	3.29e-05	0.00101636
evm.model.chr6.825	258.458	-3.0987	0.914381	-3.38885	0.000701867	0.00384902	-3.19469	-3.23886	3.77598	0.00264894	0.0325133
evm.model.chr6.842	174.127	2.33385	0.292962	7.96638	1.63e-15	6.3e-14	2.31423	2.31741	3.21513	2.45e-06	0.000119539
evm.model.chr6.862	180.565	2.128	0.213898	9.94867	2.56e-23	1.83e-21	2.12443	2.12606	3.2612	2.16e-07	1.68e-05
evm.model.chr6.866	662.47	2.65746	0.155829	17.0536	3.28e-65	3.29e-62	2.64114	2.64182	5.12691	7.45e-12	1.05e-08
evm.model.chr6.884	1152.15	-6.40939	1.36686	-4.68914	2.74e-06	2.81e-05	-6.18992	-6.24513	5.91641	0.00268001	0.0327724
evm.model.chr6.894	221.868	1.55826	0.306717	5.08044	3.77e-07	4.66e-06	1.54973	1.55096	3.55749	0.000506553	0.0090288
evm.model.chr6.917	129.435	-2.2227	0.359227	-6.18746	6.11e-10	1.21e-08	-2.23873	-2.24049	2.78404	2.34e-05	0.000767279
evm.model.chr6.920	221.358	-2.81442	0.563485	-4.99467	5.89e-07	6.98e-06	-2.81938	-2.83823	3.55681	0.000773806	0.0125673
evm.model.chr6.931	30.6502	-3.72516	1.18777	-3.13626	0.00171115	0.00816254	-3.57133	-3.74337	0.849071	0.00244408	0.0306768
evm.model.chr6.941	101.057	-6.17951	1.25071	-4.9408	7.78e-07	9.02e-06	-7.25101	-1.44269e+08	2.46226	5.22e-05	0.00148645
evm.model.chr6.959	95.9158	-7.29754	1.66133	-4.39258	1.12e-05	9.98e-05	-8.36216	-1.44269e+08	2.37336	0.0020737	0.0270857
evm.model.chr6.966	230.348	-1.90784	0.389042	-4.90394	9.39e-07	1.07e-05	-1.91235	-1.92694	3.61156	0.000254158	0.00527245
evm.model.chr7.1185	440.359	-2.43661	0.226528	-10.7563	5.53e-27	5.35e-25	-2.44719	-2.4486	4.53084	1.18e-08	1.65e-06
evm.model.chr7.12	40.8477	3.10772	0.650542	4.77713	1.78e-06	1.9e-05	3.07045	3.08204	1.10315	0.0005506	0.00965702
evm.model.chr7.1340	155.692	-1.90785	0.259654	-7.34765	2.02e-13	6.18e-12	-1.92106	-1.92338	3.05578	7.35e-06	0.000297467
evm.model.chr7.1348	84.1911	1.73848	0.381764	4.55382	5.27e-06	5.07e-05	1.75966	1.7649	2.1974	0.00123065	0.0181238
evm.model.chr7.151	142.669	-1.52093	0.249398	-6.09841	1.07e-09	2.06e-08	-1.54212	-1.54394	2.93352	0.000110701	0.00271582
evm.model.chr7.1538	1133.33	-1.58441	0.268411	-5.90293	3.57e-09	6.39e-08	-1.60282	-1.60306	5.89278	0.000250663	0.00522188
evm.model.chr7.171	64.9476	-3.93655	1.25697	-3.13177	0.00173754	0.00826084	-3.76803	-4.09753	1.86839	0.00110383	0.0166919
evm.model.chr7.1791	53.3323	-2.78327	0.529292	-5.25848	1.45e-07	1.96e-06	-2.74586	-2.76595	1.59385	0.000111137	0.00272312
evm.model.chr7.1794	974.775	-1.7069	0.286756	-5.95244	2.64e-09	4.81e-08	-1.66496	-1.66679	5.66153	0.00027003	0.00549775
evm.model.chr7.180	2848.15	-8.03532	1.76618	-4.54955	5.38e-06	5.16e-05	-8.07018	-8.19784	7.22691	0.00293832	0.0350565
evm.model.chr7.181	24679.7	-7.70265	1.05507	-7.30059	2.86e-13	8.6e-12	-7.78067	-7.78433	10.343	0.000265428	0.00543206
evm.model.chr7.1816	1705.68	-2.00758	0.410227	-4.89384	9.89e-07	1.12e-05	-2.03202	-2.03296	6.48929	0.000972256	0.0149774
evm.model.chr7.184	38.41	-5.78672	1.42557	-4.05922	4.92e-05	0.000374489	-6.8706	-1.44269e+08	1.17665	0.00162568	0.0224514
evm.model.chr7.1912	207.773	-1.70797	0.321054	-5.31988	1.04e-07	1.44e-06	-1.72106	-1.72307	3.46576	0.000151098	0.00353087
evm.model.chr7.192	1713.92	1.92396	0.0943279	20.3965	1.8e-92	5.99e-89	1.91178	1.91198	6.5098	1.83e-12	4.51e-09
evm.model.chr7.23	22.694	-3.95597	1.05422	-3.7525	0.000175078	0.00114944	-3.91527	-4.0052	0.334599	0.002084	0.0272022
evm.model.chr7.257	77.3156	-1.96321	0.39025	-5.03064	4.89e-07	5.91e-06	-1.96795	-1.97095	2.05609	0.000415075	0.00768979
evm.model.chr7.278	104.43	-2.78377	0.397756	-6.99869	2.58e-12	6.88e-11	-2.80164	-2.80517	2.48856	2.81e-06	0.000132355
evm.model.chr7.295	240.167	-1.64803	0.281386	-5.85681	4.72e-09	8.26e-08	-1.65682	-1.65726	3.66515	5.47e-05	0.00154743
evm.model.chr7.314	63.2977	-7.84864	2.04282	-3.84206	0.000122004	0.000834102	-8.93034	-1.44269e+08	1.77757	0.00257183	0.0317048
evm.model.chr7.327	250.179	-1.57246	0.327056	-4.80792	1.53e-06	1.66e-05	-1.60487	-1.61267	3.72707	0.000723328	0.0118548
evm.model.chr7.374	105.05	-7.56717	2.64124	-2.86501	0.00416995	0.0170574	-8.58939	-1.44269e+08	2.48931	0.00460693	0.0496357
evm.model.chr7.381	154.15	-1.91654	0.461762	-4.15049	3.32e-05	0.000261994	-1.95929	-1.96043	3.03121	0.00085325	0.0135348
evm.model.chr7.442	90.4165	-3.35267	0.475072	-7.0572	1.7e-12	4.64e-11	-3.33055	-3.34289	2.3	3.82e-05	0.00115797
evm.model.chr7.447	289.428	-1.59687	0.352254	-4.53328	5.81e-06	5.52e-05	-1.61518	-1.62029	3.93664	0.00162261	0.0224248
evm.model.chr7.456	313.789	2.49842	0.306186	8.1598	3.36e-16	1.39e-14	2.47175	2.47263	4.04933	6.42e-07	4e-05
evm.model.chr7.472	153.622	-1.64546	0.32111	-5.1243	2.99e-07	3.77e-06	-1.65251	-1.65341	3.02708	0.00031898	0.0062187
evm.model.chr7.518	390.876	-2.4734	0.458328	-5.39658	6.79e-08	9.71e-07	-2.49705	-2.50535	4.35668	0.000223255	0.00477172
evm.model.chr7.519	20306.8	1.54477	0.102995	14.9985	7.51e-51	3.85e-48	1.524	1.524	10.0824	1.77e-09	4.02e-07
evm.model.chr7.54	460.679	-2.88111	0.196786	-14.6409	1.54e-48	6.7e-46	-2.89802	-2.90078	4.59523	5.21e-11	3.43e-08
evm.model.chr7.563	66.3327	-3.74409	0.753062	-4.97182	6.63e-07	7.77e-06	-3.71168	-3.71788	1.79857	0.000144518	0.00341098
evm.model.chr7.571	51.5799	-2.9757	0.606407	-4.90709	9.24e-07	1.06e-05	-3.00562	-3.01994	1.5176	0.000151254	0.00353087
evm.model.chr7.587	683.886	2.38075	0.161202	14.7687	2.33e-49	1.06e-46	2.38697	2.38726	5.18102	3.37e-10	1.19e-07
evm.model.chr7.624	180.66	2.02206	0.266011	7.60141	2.93e-14	9.99e-13	2.02615	2.02726	3.25417	5.61e-06	0.000234545
evm.model.chr7.633	16.4801	-5.44565	1.46851	-3.70829	0.000208662	0.00134262	-6.52127	-1.44269e+08	0.0258944	0.00245388	0.0307485
evm.model.chr7.656	17.2157	8.75054	1.3907	6.29217	3.13e-10	6.5e-09	9.60108	1.44269e+08	-0.171067	8.55e-06	0.000339032
evm.model.chr7.657	31.005	6.2068	1.75688	3.53285	0.000411113	0.00243324	6.27424	6.35811	0.597925	0.000136105	0.00325415
evm.model.chr7.676	191.902	-2.99182	0.272603	-10.975	5.04e-28	5.28e-26	-2.96592	-2.96909	3.34797	4.15e-09	7.26e-07
evm.model.chr7.694	4174.88	-8.75706	1.19514	-7.32723	2.35e-13	7.15e-12	-9.80999	-1.44269e+08	7.74585	1.38e-08	1.86e-06
evm.model.chr7.710	8.03108	5.94897	1.67298	3.55592	0.000376654	0.00225448	6.79947	1.44269e+08	-1.05994	0.00185594	0.0249002
evm.model.chr7.723	326.047	-2.29803	0.318366	-7.21822	5.27e-13	1.53e-11	-2.30282	-2.31307	4.10222	8.72e-05	0.00221843
evm.model.chr7.842	90.9188	-3.3604	0.615455	-5.46002	4.76e-08	6.97e-07	-3.33426	-3.35467	2.29315	6.81e-05	0.00183178
evm.model.chr7.857	222.948	-4.34022	1.40614	-3.08662	0.00202449	0.00934749	-4.4048	-4.47891	3.56541	0.00388059	0.0433472
evm.model.chr7.860	153929	-9.22171	0.843876	-10.9278	8.49e-28	8.85e-26	-9.30964	-9.31463	12.9817	5.09e-05	0.00146622
evm.model.chr7.889	169.893	2.20976	0.337014	6.55689	5.49e-11	1.24e-09	2.21589	2.21691	3.15228	1.24e-05	0.000457712
evm.model.chr7.912	194.89	-2.78932	0.515363	-5.41233	6.22e-08	8.95e-07	-2.77574	-2.80158	3.37649	0.000373738	0.00704962
evm.model.chr7.920	527.074	-4.92094	1.05842	-4.64934	3.33e-06	3.36e-05	-4.77869	-4.96056	4.78807	3.6e-05	0.0010971
evm.model.chr8.1011	209.955	-3.07641	0.556783	-5.52533	3.29e-08	4.94e-07	-3.07989	-3.09129	3.47904	0.000177831	0.00404142
evm.model.chr8.1013	190.695	-1.70626	0.377064	-4.52512	6.04e-06	5.72e-05	-1.73422	-1.7366	3.34086	0.000670829	0.0111611
evm.model.chr8.1054	570.908	-4.72539	0.334598	-14.1226	2.76e-45	1e-42	-4.75074	-4.7636	4.90441	1.9e-11	1.97e-08
evm.model.chr8.1114	1587.94	1.84778	0.20427	9.04575	1.49e-19	8.43e-18	1.85557	1.85575	6.41332	1.76e-07	1.43e-05
evm.model.chr8.1122	330.199	-2.5579	0.259092	-9.87256	5.47e-23	3.84e-21	-2.57833	-2.58153	4.12071	3.69e-08	4.03e-06
evm.model.chr8.1177	65.4058	4.08657	0.73668	5.54727	2.9e-08	4.4e-07	4.03733	4.05903	1.7799	5.51e-05	0.00155336
evm.model.chr8.1203	145.08	2.25536	0.525651	4.29061	1.78e-05	0.000150324	2.23629	2.23795	2.93475	0.000936201	0.0145813
evm.model.chr8.1213	2256.62	-2.14134	0.170405	-12.5662	3.24e-36	5.68e-34	-2.17427	-2.17436	6.89962	2.11e-09	4.36e-07
evm.model.chr8.1324	94.3332	-2.0133	0.407298	-4.94307	7.69e-07	8.92e-06	-2.03416	-2.03686	2.34704	0.000417105	0.00770572
evm.model.chr8.1508	288.401	-7.30661	1.21565	-6.01045	1.85e-09	3.47e-08	-8.34924	-1.44269e+08	3.93264	4.65e-07	3.06e-05
evm.model.chr8.1583	45.4695	-3.16873	0.548961	-5.77223	7.82e-09	1.31e-07	-3.17917	-3.20891	1.311	0.000166899	0.00384607
evm.model.chr8.1592	17.5494	5.71601	1.31417	4.34951	1.36e-05	0.000118451	6.58155	1.44269e+08	0.111865	6.86e-05	0.00183896
evm.model.chr8.1603	301.63	-1.55598	0.302148	-5.14974	2.61e-07	3.34e-06	-1.56991	-1.57151	3.99501	0.000407726	0.00756785
evm.model.chr8.1671	382.648	-6.35085	1.22822	-5.17076	2.33e-07	3.03e-06	-7.36737	-1.44269e+08	4.3322	0.000128156	0.00309407
evm.model.chr8.1691	857.189	-1.87808	0.14164	-13.2596	3.97e-40	9.46e-38	-1.90899	-1.90932	5.48954	2.64e-10	9.84e-08
evm.model.chr8.1743	220.467	-2.0911	0.455968	-4.58607	4.52e-06	4.42e-05	-2.08495	-2.10281	3.55058	0.00203305	0.0266782
evm.model.chr8.1756	1645.82	1.6753	0.229725	7.29263	3.04e-13	9.08e-12	1.67012	1.67025	6.45639	1.13e-05	0.000429708
evm.model.chr8.1763	618.583	-3.19694	0.438233	-7.29505	2.99e-13	8.93e-12	-3.21001	-3.23713	5.00836	3.38e-06	0.000154548
evm.model.chr8.1774	1323.17	-8.04519	1.4628	-5.49986	3.8e-08	5.64e-07	-8.11764	-8.15671	6.12692	0.00070618	0.0116316
evm.model.chr8.1775	409.79	-9.22179	2.29796	-4.01304	5.99e-05	0.000448579	-9.03004	-9.3826	4.43626	0.00295746	0.0351848
evm.model.chr8.1776	505.142	-2.88966	0.258845	-11.1637	6.14e-29	6.83e-27	-2.90737	-2.90911	4.73243	3.17e-09	5.85e-07
evm.model.chr8.1805	715.759	2.41724	0.23274	10.386	2.87e-25	2.37e-23	2.40114	2.40206	5.25644	2.8e-08	3.26e-06
evm.model.chr8.1843	5.68113	-5.02928	1.50629	-3.33885	0.000841275	0.00447852	-6.14105	-1.44269e+08	-1.17841	0.00146263	0.0206177
evm.model.chr8.1859	342.423	-2.66788	0.204286	-13.0595	5.61e-39	1.19e-36	-2.68314	-2.68685	4.1748	1.56e-10	7.34e-08
evm.model.chr8.1892	30.1935	-5.4522	1.37651	-3.96089	7.47e-05	0.000543566	-6.52015	-1.44269e+08	0.784867	0.00191122	0.0255377
evm.model.chr8.1904	32.6319	-6.51496	1.58222	-4.11762	3.83e-05	0.000298416	-6.33827	-6.69025	0.847409	0.000800498	0.0128424
evm.model.chr8.193	658.64	-2.78761	0.661332	-4.21514	2.5e-05	0.000203472	-2.81553	-2.8207	5.1188	0.00100944	0.0154658
evm.model.chr8.1955	110.974	4.20993	0.595394	7.07082	1.54e-12	4.25e-11	4.23336	4.26286	2.57613	1.64e-05	0.000570454
evm.model.chr8.1982	521.448	-2.77274	0.523828	-5.29323	1.2e-07	1.65e-06	-2.75713	-2.79447	4.76732	0.000103903	0.00258763
evm.model.chr8.1992	1441.72	1.94705	0.150598	12.9288	3.09e-38	6.35e-36	1.91988	1.92003	6.25669	1.49e-09	3.64e-07
evm.model.chr8.2004	199.435	-4.91527	1.04748	-4.69249	2.7e-06	2.77e-05	-4.88162	-4.88935	3.41612	0.00228083	0.0291737
evm.model.chr8.2014	166.068	-1.98682	0.498909	-3.98233	6.82e-05	0.000502066	-1.97348	-1.98005	3.15127	0.00294091	0.0350565
evm.model.chr8.202	174.263	-1.56204	0.266304	-5.86562	4.47e-09	7.88e-08	-1.56791	-1.57209	3.21879	4.31e-05	0.0012795
evm.model.chr8.203	492.509	3.88723	0.278493	13.958	2.81e-44	9.53e-42	3.86289	3.86517	4.70989	1.39e-10	6.73e-08
evm.model.chr8.2030	38.7243	-4.8166	1.3691	-3.51807	0.000434691	0.00255841	-5.90951	-1.44269e+08	1.11186	0.00440602	0.0479156
evm.model.chr8.2034	71.5647	-3.93394	0.4762	-8.26112	1.44e-16	6.35e-15	-3.91748	-3.93906	1.96414	9.89e-07	5.61e-05
evm.model.chr8.2039	400.25	1.64907	0.220141	7.49096	6.84e-14	2.24e-12	1.6303	1.63077	4.41356	4.08e-06	0.000180212
evm.model.chr8.2071	4159.93	-2.00871	0.121873	-16.4821	4.94e-61	4.3e-58	-2.02685	-2.02716	7.74679	9.65e-11	5.35e-08
evm.model.chr8.2079	456.345	2.67744	0.261541	10.2372	1.35e-24	1.08e-22	2.64078	2.64158	4.59817	2.22e-08	2.7e-06
evm.model.chr8.2089	144.847	-4.47641	1.25554	-3.56533	0.000363404	0.00218907	-4.30957	-4.64751	2.96799	0.00295209	0.0351421
evm.model.chr8.2099	80.0861	-4.82501	0.743743	-6.48746	8.73e-11	1.92e-09	-4.76409	-4.83873	2.138	5.38e-07	3.47e-05
evm.model.chr8.2114	64.1596	-4.82869	1.16025	-4.16175	3.16e-05	0.000250485	-4.64681	-4.8277	1.83477	0.00019289	0.00430838
evm.model.chr8.2120	233.811	-2.01281	0.331522	-6.07143	1.27e-09	2.42e-08	-2.01308	-2.0145	3.63561	3.58e-05	0.00109222
evm.model.chr8.2166	174.302	-1.6764	0.453982	-3.69266	0.000221924	0.00141656	-1.68003	-1.68167	3.21655	0.00399876	0.0442665
evm.model.chr8.2174	104.942	-5.17673	1.07313	-4.82398	1.41e-06	1.54e-05	-4.99177	-5.17343	2.51339	2.62e-06	0.000126272
evm.model.chr8.2201	134.367	1.80775	0.275286	6.56682	5.14e-11	1.16e-09	1.80713	1.80907	2.8317	3.06e-05	0.000954459
evm.model.chr8.2207	1501.9	-1.63277	0.149488	-10.9224	9.01e-28	9.24e-26	-1.63691	-1.63702	6.3071	7.7e-08	7.29e-06
evm.model.chr8.2231	100.279	1.5601	0.391963	3.98023	6.88e-05	0.000505542	1.54506	1.54671	2.41169	0.00331869	0.0386443
evm.model.chr8.2244	22474.5	1.62857	0.199109	8.17927	2.86e-16	1.2e-14	1.62282	1.62282	10.2318	4.03e-06	0.000178997
evm.model.chr8.2245	317.765	-3.73017	0.637117	-5.85476	4.78e-09	8.35e-08	-3.68358	-3.68603	4.07319	9.46e-05	0.00237102
evm.model.chr8.2249	235.377	-1.97197	0.189788	-10.3904	2.74e-25	2.29e-23	-1.99093	-1.99166	3.64037	1.06e-07	9.53e-06
evm.model.chr8.2269	74.6949	-2.10734	0.365874	-5.75973	8.42e-09	1.4e-07	-2.11605	-2.11814	1.97621	0.000195588	0.004337
evm.model.chr8.2282	24.6283	-5.39068	1.51472	-3.55886	0.000372475	0.00223362	-5.29817	-5.47907	0.460138	0.00318948	0.0373822
evm.model.chr8.2308	181.036	-4.23409	1.23106	-3.43937	0.000583069	0.0032932	-4.06213	-4.39671	3.27173	0.000592473	0.0101714
evm.model.chr8.233	184.914	-1.62231	0.467813	-3.46785	0.00052463	0.00300297	-1.6093	-1.62843	3.3021	0.00122846	0.0181051
evm.model.chr8.2384	229.708	-1.52443	0.400671	-3.80468	0.000141987	0.000951221	-1.51255	-1.51338	3.60662	0.00249547	0.0310934
evm.model.chr8.2392	1650.72	-1.58491	0.11914	-13.3029	2.23e-40	5.57e-38	-1.60382	-1.60415	6.42399	2.07e-09	4.34e-07
evm.model.chr8.2400	74.9383	-2.3579	0.440382	-5.35423	8.59e-08	1.21e-06	-2.35447	-2.36625	2.04446	4.99e-05	0.00144041
evm.model.chr8.2406	636.924	-1.60293	0.151946	-10.5493	5.12e-26	4.45e-24	-1.61908	-1.62046	5.05853	1.59e-06	8.34e-05
evm.model.chr8.2410	86.324	-2.13291	0.382854	-5.57108	2.53e-08	3.89e-07	-2.13291	-2.13572	2.21932	0.000140434	0.00334081
evm.model.chr8.2413	216.75	-2.07456	0.297088	-6.983	2.89e-12	7.64e-11	-2.10516	-2.1066	3.52506	1.53e-05	0.000536873
evm.model.chr8.2418	201.655	2.48327	0.274253	9.05467	1.37e-19	7.79e-18	2.46762	2.46961	3.41935	1.78e-07	1.44e-05
evm.model.chr8.2421	280.961	1.90793	0.234686	8.12973	4.3e-16	1.75e-14	1.89154	1.89225	3.89475	1.04e-06	5.87e-05
evm.model.chr8.2423	397.704	2.09289	0.251794	8.31192	9.42e-17	4.23e-15	2.06991	2.07038	4.40028	4.63e-07	3.06e-05
evm.model.chr8.2426	10633.1	2.31279	0.101061	22.885	6.55e-116	4.37e-112	2.30195	2.30198	9.15569	1.1e-12	3.09e-09
evm.model.chr8.2532	231.783	-2.05609	0.384	-5.35441	8.58e-08	1.21e-06	-2.05865	-2.07228	3.61938	0.000432564	0.00796151
evm.model.chr8.2536	70.2378	-3.18046	0.579613	-5.4872	4.08e-08	6.04e-07	-3.1663	-3.18417	1.95616	0.000192629	0.0043083
evm.model.chr8.2546	200.68	-1.64613	0.420467	-3.915	9.04e-05	0.000641741	-1.60015	-1.60136	3.41516	0.00294411	0.0350683
evm.model.chr8.2564	668.921	-2.04036	0.261794	-7.79376	6.5e-15	2.37e-13	-2.06122	-2.06639	5.12234	5.37e-07	3.47e-05
evm.model.chr8.2588	361.15	1.74445	0.337298	5.17185	2.32e-07	3.02e-06	1.73167	1.73481	4.28007	0.00038402	0.00721599
evm.model.chr8.2591	13.2186	-4.64715	1.43331	-3.24224	0.00118593	0.00596636	-5.70922	-1.44269e+08	-0.295671	0.00465087	0.0499457
evm.model.chr8.282	128.576	-2.47605	0.28493	-8.69003	3.62e-18	1.84e-16	-2.47242	-2.47516	2.78458	7.07e-07	4.31e-05
evm.model.chr8.287	99.6337	-3.03896	0.373292	-8.14099	3.92e-16	1.61e-14	-3.02997	-3.03444	2.40825	6.21e-07	3.93e-05
evm.model.chr8.288	32.3308	-2.42589	0.47758	-5.07955	3.78e-07	4.67e-06	-2.39512	-2.40275	0.833762	0.000863637	0.0136776
evm.model.chr8.289	24.7041	-7.01531	1.33038	-5.27315	1.34e-07	1.83e-06	-6.80742	-7.15782	0.496272	3.54e-06	0.000159574
evm.model.chr8.290	37.7821	-3.28413	0.648781	-5.062	4.15e-07	5.09e-06	-3.21452	-3.22781	1.04133	0.000218252	0.00471134
evm.model.chr8.31	66.6679	2.12738	0.358353	5.93656	2.91e-09	5.28e-08	2.12926	2.1317	1.78185	0.000572161	0.00990514
evm.model.chr8.333	1028.03	-1.83972	0.126455	-14.5484	5.98e-48	2.55e-45	-1.87037	-1.87053	5.7659	2.61e-10	9.84e-08
evm.model.chr8.435	7.40473	6.28662	1.65843	3.7907	0.000150224	0.00100338	7.18308	144269484	-1.14748	0.00174438	0.0237093
evm.model.chr8.623	36.3837	2.67456	0.625671	4.27471	1.91e-05	0.000159979	2.63382	2.64987	0.956871	0.00176792	0.0239358
evm.model.chr8.667	52.0371	1.97087	0.477322	4.12901	3.64e-05	0.000285572	1.9543	1.96279	1.52441	0.00181741	0.0244497
evm.model.chr8.743	311.025	-1.87144	0.334997	-5.58644	2.32e-08	3.59e-07	-1.90329	-1.90445	4.04294	0.000107149	0.00265507
evm.model.chr8.831	43.8189	-7.13584	1.93164	-3.69418	0.000220596	0.00140898	-8.17823	-144269485	1.25202	0.000916981	0.0143498
evm.model.chr8.889	496.195	1.7526	0.216691	8.08803	6.06e-16	2.44e-14	1.73335	1.73387	4.72386	2.09e-06	0.00010408
evm.model.chr8.890	251.157	-2.2969	0.715914	-3.20834	0.00133502	0.00661757	-2.2409	-2.30218	3.73237	0.00283979	0.0342728
evm.model.chr8.944	281.748	-2.56333	0.284005	-9.02565	1.79e-19	1.01e-17	-2.56699	-2.56918	3.89738	1.65e-07	1.36e-05
evm.model.chr9.1065	4.71504	-5.62462	1.73793	-3.23638	0.00121056	0.00607434	-6.74041	-1.44269e+08	-1.48972	0.00346546	0.0397441
evm.model.chr9.1108	114.265	-7.09856	1.22696	-5.7855	7.23e-09	1.22e-07	-8.17902	-144269485	2.63881	6.22e-07	3.93e-05
evm.model.chr9.1118	194.353	-1.57819	0.422009	-3.73971	0.000184232	0.00120126	-1.56197	-1.56241	3.3516	0.00340154	0.0392948
evm.model.chr9.116	454.433	2.31417	0.182533	12.6781	7.82e-37	1.42e-34	2.309	2.31049	4.59421	4.52e-10	1.51e-07
evm.model.chr9.1225	54.1461	-4.54906	0.901139	-5.04812	4.46e-07	5.44e-06	-4.5347	-4.58888	1.57166	0.000141722	0.00335999
evm.model.chr9.1236	6.17569	-4.3061	1.4294	-3.01253	0.00259081	0.0114802	-4.15358	-4.49021	-1.26904	0.00336548	0.0389367
evm.model.chr9.139	24.9059	3.14794	0.69076	4.55721	5.18e-06	5e-05	3.07072	3.12491	0.528945	0.000519949	0.00922595
evm.model.chr9.149	32.9939	-5.36719	1.27448	-4.21127	2.54e-05	0.00020674	-5.17967	-5.52402	0.948201	4.18e-05	0.00124825
evm.model.chr9.1766	829.139	-1.83628	0.33772	-5.43729	5.41e-08	7.85e-07	-1.85388	-1.85427	5.45645	0.000361835	0.00685128
evm.model.chr9.1867	294.06	-3.19543	0.445306	-7.17581	7.19e-13	2.06e-11	-3.17955	-3.20618	3.95732	1.62e-07	1.35e-05
evm.model.chr9.188	60.8914	-4.44682	1.24728	-3.56521	0.000363563	0.00218937	-4.29647	-4.63408	1.78137	0.000232674	0.00492506
evm.model.chr9.1930	95.3664	-2.20687	0.328625	-6.71548	1.87e-11	4.47e-10	-2.23015	-2.23345	2.35555	1.78e-05	0.000612924
evm.model.chr9.1949	104.311	8.47403	1.2232	6.92776	4.28e-12	1.1e-10	9.32464	1.44269e+08	2.4785	1.2e-07	1.06e-05
evm.model.chr9.2137	203.021	-6.31799	1.08886	-5.80238	6.54e-09	1.11e-07	-6.15194	-6.33252	3.43409	3.65e-07	2.5e-05
evm.model.chr9.2204	434.356	-1.69805	0.243041	-6.98665	2.82e-12	7.46e-11	-1.699	-1.7029	4.50993	4.73e-06	0.000204446
evm.model.chr9.2211	38.9031	-9.0689	3.44161	-2.63508	0.00841183	0.0303679	-10.1351	-144269487	1.06239	0.00334036	0.0387596
evm.model.chr9.2275	129.136	1.80906	0.323778	5.58736	2.31e-08	3.57e-07	1.77795	1.78151	2.78922	0.000211363	0.00459208
evm.model.chr9.252	300.744	-3.81992	0.868194	-4.39985	1.08e-05	9.67e-05	-3.72108	-3.83965	3.98636	1.19e-05	0.000445402
evm.model.chr9.255	256.716	-2.49593	0.337185	-7.40225	1.34e-13	4.21e-12	-2.48484	-2.49277	3.7639	5.58e-06	0.000234545
evm.model.chr9.273	274.826	3.55362	0.463029	7.67472	1.66e-14	5.87e-13	3.48755	3.49117	3.85822	5.02e-06	0.000215011
evm.model.chr9.299	128.895	-2.82686	0.272126	-10.3881	2.81e-25	2.33e-23	-2.82606	-2.82976	2.78733	5.34e-08	5.46e-06
evm.model.chr9.355	24.5348	4.75411	1.40037	3.3949	0.000686545	0.00378344	5.69243	1.44269e+08	0.493409	0.00423709	0.0465138
evm.model.chr9.374	1027.68	2.42476	0.132362	18.3192	5.81e-75	9.7e-72	2.40974	2.41016	5.76923	3.62e-12	7.15e-09
evm.model.chr9.376	147.321	1.82917	0.339625	5.38586	7.21e-08	1.03e-06	1.81285	1.81641	2.98312	0.000404628	0.0075174
evm.model.chr9.417	178.399	2.50171	0.377224	6.63188	3.31e-11	7.6e-10	2.47911	2.49129	3.25424	8.63e-05	0.00219848
evm.model.chr9.442	118.58	-1.99097	0.466131	-4.27127	1.94e-05	0.000161718	-2.01562	-2.01708	2.66333	0.000816216	0.0130311
evm.model.chr9.496	520.227	-1.98542	0.347808	-5.70838	1.14e-08	1.85e-07	-1.97539	-1.97878	4.76416	0.000206583	0.00451306
evm.model.chr9.51	220.156	-2.78711	0.337493	-8.25828	1.48e-16	6.49e-15	-2.77316	-2.78668	3.54903	3.22e-07	2.26e-05
evm.model.chr9.515	879.439	-3.38685	0.678953	-4.98835	6.09e-07	7.19e-06	-3.40324	-3.43083	5.51805	0.000514213	0.00914882
evm.model.chr9.52	416.366	2.48949	0.294428	8.45535	2.78e-17	1.31e-15	2.47109	2.47246	4.46349	6.31e-07	3.95e-05
evm.model.chr9.539	43.7371	-2.60657	0.645591	-4.03749	5.4e-05	0.000407049	-2.60661	-2.62448	1.28778	0.00167877	0.0230396
evm.model.chr9.54	132.228	1.92849	0.40226	4.79414	1.63e-06	1.77e-05	1.89984	1.90144	2.79929	0.000727595	0.011905
evm.model.chr9.58	282.642	2.63212	0.370307	7.10794	1.18e-12	3.28e-11	2.67473	2.67864	3.8993	8.43e-06	0.000335815
evm.model.chr9.689	45.1316	5.01785	1.27725	3.92863	8.54e-05	0.000612076	5.88755	1.44269e+08	1.38272	0.000879452	0.0138835
evm.model.chr9.762	121.429	1.97237	0.26028	7.57791	3.51e-14	1.19e-12	1.94329	1.94497	2.68775	8.17e-06	0.000327165
evm.model.chr9.764	153.751	-1.85351	0.226874	-8.16976	3.09e-16	1.29e-14	-1.85616	-1.85811	3.03756	1.4e-06	7.48e-05
evm.model.chr9.784	239.863	1.87522	0.484988	3.86653	0.000110394	0.000763073	1.89357	1.89407	3.65551	0.00164419	0.0226906
evm.model.chr9.879	94.3968	1.51195	0.328491	4.60272	4.17e-06	4.13e-05	1.53863	1.5403	2.32381	0.000765043	0.0124713
evm.model.chr9.888	97.6656	-1.53321	0.392637	-3.90491	9.43e-05	0.000664412	-1.53484	-1.53857	2.40585	0.00392015	0.0436655
evm.model.chr9.903	872.96	2.76179	0.202841	13.6155	3.24e-42	9.67e-40	2.74202	2.74242	5.53573	1.99e-10	8.22e-08
evm.model.chr9.904	430.274	2.03188	0.146371	13.8817	8.18e-44	2.73e-41	2.03252	2.03309	4.50899	8.5e-10	2.6e-07
evm.model.chr9.954	1703.3	-1.69209	0.244032	-6.93387	4.09e-12	1.06e-10	-1.71944	-1.72044	6.46087	2.3e-05	0.000757256
evm.model.chr9.98	294.351	-1.79882	0.208846	-8.61312	7.11e-18	3.52e-16	-1.81069	-1.81127	3.9625	4.51e-07	3.01e-05
evm.model.chr15.868	4.76083	6.29131	1.98383	3.17129	0.00151764	0.0073752	NA	NA	NA	NA	NA
evm.model.chr8.2155	31.5522	5.71245	1.6201	3.52598	0.000421924	0.00248913	NA	NA	NA	NA	NA
evm.model.chr9.603	4.61348	5.39852	2.10249	2.56768	0.0102382	0.0356266	NA	NA	NA	NA	NA
evm.model.chr14.2932	8.03107	5.39006	1.60558	3.35708	0.000787707	0.00423731	NA	NA	NA	NA	NA
evm.model.chr4.704	5.91855	5.28619	1.71275	3.08638	0.00202608	0.00935268	NA	NA	NA	NA	NA
evm.model.chr7.980	4.00395	5.26554	1.90809	2.75958	0.00578752	0.0224185	NA	NA	NA	NA	NA
evm.model.chr18.1764	3.76791	5.20137	1.60078	3.24928	0.00115697	0.00584439	NA	NA	NA	NA	NA
evm.model.chr5.873	6.67434	5.1977	1.70837	3.04248	0.00234636	0.0105941	NA	NA	NA	NA	NA
evm.model.chr11.602	27.3216	5.16127	1.44986	3.55984	0.000371077	0.00222791	NA	NA	NA	NA	NA
evm.model.chr18.1942	3.90469	5.14975	1.56268	3.29546	0.000982623	0.00511531	NA	NA	NA	NA	NA
evm.model.chr4.2481	4.78016	5.14829	2.06058	2.49847	0.012473	0.0419421	NA	NA	NA	NA	NA
evm.model.chr9.2178	4.28056	5.07836	1.94775	2.6073	0.00912594	0.0325003	NA	NA	NA	NA	NA
evm.model.chr12.591	9.59922	5.07207	1.75846	2.88438	0.00392182	0.0161647	NA	NA	NA	NA	NA
evm.model.chr19.1834	11.9244	5.06527	1.77925	2.84685	0.00441542	0.0179021	NA	NA	NA	NA	NA
evm.model.chr19.2375	5.49067	5.06416	1.63183	3.10336	0.00191335	0.00892162	NA	NA	NA	NA	NA
evm.model.chr10.638	5.79876	5.03062	1.42294	3.53538	0.000407192	0.00241503	NA	NA	NA	NA	NA
evm.model.chr12.425	7.75712	4.99361	1.56305	3.19478	0.00139938	0.00688011	NA	NA	NA	NA	NA
evm.model.chr14.194	24.0536	4.94535	1.45438	3.40032	0.000673066	0.00372476	NA	NA	NA	NA	NA
evm.model.chr10.1965	6.70359	4.90172	1.57342	3.11534	0.00183736	0.00864098	NA	NA	NA	NA	NA
evm.model.chr1.1762	5.52994	4.76797	1.74974	2.72496	0.00643084	0.0243747	NA	NA	NA	NA	NA
evm.model.chr13.1958	7.63295	4.76402	1.56054	3.0528	0.00226715	0.0102642	NA	NA	NA	NA	NA
evm.model.chr11.33	12.7751	4.71074	1.49962	3.14129	0.00168206	0.00803909	NA	NA	NA	NA	NA
evm.model.chr17.339	6.00855	4.69106	1.82339	2.57272	0.0100904	0.0352513	NA	NA	NA	NA	NA
evm.model.chr12.420	12.1105	4.66001	1.80815	2.57722	0.00995988	0.0348805	NA	NA	NA	NA	NA
evm.model.chr13.1939	6.35696	4.6533	1.58507	2.93571	0.00332783	0.0141237	NA	NA	NA	NA	NA
evm.model.chr4.2278	13.6408	4.64357	1.74624	2.65918	0.00783301	0.0285981	NA	NA	NA	NA	NA
evm.model.chr1.995	36.117	4.63853	1.36894	3.38842	0.000702965	0.00385293	NA	NA	NA	NA	NA
evm.model.chr3.923	9.0454	4.62338	1.68021	2.75167	0.00592923	0.0228612	NA	NA	NA	NA	NA
evm.model.chr1.575	9.67915	4.62276	1.69499	2.72731	0.00638533	0.0242369	NA	NA	NA	NA	NA
evm.model.chr2.2091	10.8644	4.62221	1.6357	2.82584	0.00471571	0.0188921	NA	NA	NA	NA	NA
evm.model.chr7.477	8.78089	4.57928	1.55369	2.94735	0.00320507	0.0136976	NA	NA	NA	NA	NA
evm.model.chr1.84	22.4185	4.56331	1.40781	3.24143	0.00118932	0.00598125	NA	NA	NA	NA	NA
evm.model.chr1.73	21.6388	4.55597	1.58906	2.86708	0.00414278	0.0169636	NA	NA	NA	NA	NA
evm.model.chr13.1560	6.87689	4.54505	1.5195	2.99114	0.00277937	0.0121596	NA	NA	NA	NA	NA
evm.model.chr9.532	5.73864	4.52173	1.64197	2.75385	0.00588995	0.0227405	NA	NA	NA	NA	NA
evm.model.chr10.249	9.76197	4.47226	1.50463	2.97234	0.00295536	0.0128036	NA	NA	NA	NA	NA
evm.model.chr14.554	12.7823	4.43139	1.4396	3.0782	0.00208254	0.00956477	NA	NA	NA	NA	NA
evm.model.chr1.1911	6.0199	4.42962	1.57006	2.82131	0.00478286	0.019119	NA	NA	NA	NA	NA
evm.model.chr7.961	8.74934	4.39779	1.4648	3.00231	0.00267942	0.0118218	NA	NA	NA	NA	NA
evm.model.chr4.1950	57.9724	4.38593	1.40599	3.11946	0.0018118	0.00854288	NA	NA	NA	NA	NA
evm.model.chr5.53	5.06514	4.3158	1.72327	2.50443	0.0122649	0.0413742	NA	NA	NA	NA	NA
evm.model.chr1.1435	12.1797	4.30916	1.56292	2.75713	0.00583113	0.0225613	NA	NA	NA	NA	NA
evm.model.chr5.63	4.75231	4.28454	1.68088	2.54898	0.0108039	0.0372304	NA	NA	NA	NA	NA
evm.model.chr14.2739	12.5502	4.26132	1.34372	3.17127	0.00151772	0.0073752	NA	NA	NA	NA	NA
evm.model.chr9.268	43.1845	4.24153	1.40986	3.00848	0.0026256	0.0116164	NA	NA	NA	NA	NA
evm.model.chr13.2201	7.28394	4.21261	1.47664	2.85284	0.00433302	0.0176343	NA	NA	NA	NA	NA
evm.model.chr18.919	154.165	4.20391	1.28657	3.26752	0.00108494	0.00553847	NA	NA	NA	NA	NA
evm.model.chr18.2051	10.3721	4.1766	1.47568	2.83029	0.00465061	0.0186724	NA	NA	NA	NA	NA
evm.model.chr5.1670	15.0153	4.15628	1.41954	2.92791	0.00341249	0.0144157	NA	NA	NA	NA	NA
evm.model.chr11.1102	22.0572	4.14902	1.40847	2.94576	0.00322166	0.0137577	NA	NA	NA	NA	NA
evm.model.chr17.806	40.9286	4.14797	1.35523	3.06072	0.00220808	0.0100423	NA	NA	NA	NA	NA
evm.model.chr13.615	13.3662	4.03924	1.28572	3.14162	0.00168016	0.00803195	NA	NA	NA	NA	NA
evm.model.chr3.590	7.064	4.03458	1.54965	2.60354	0.00922676	0.0328126	NA	NA	NA	NA	NA
evm.model.chr17.40	7.04438	4.02473	1.56726	2.56801	0.0102285	0.0356094	NA	NA	NA	NA	NA
evm.model.chr7.281	144.418	4.01765	1.3055	3.07749	0.00208753	0.00958329	NA	NA	NA	NA	NA
evm.model.chr1.386	8.84341	4.01647	1.50222	2.67369	0.0075022	0.0276489	NA	NA	NA	NA	NA
evm.model.chr9.2281	21.8448	4.00134	1.53863	2.60058	0.00930657	0.0330436	NA	NA	NA	NA	NA
evm.model.chr14.808	68.2241	3.99942	1.29708	3.0834	0.0020465	0.00943173	NA	NA	NA	NA	NA
evm.model.chr13.369	7.29453	3.98759	1.48913	2.6778	0.00741076	0.0273661	NA	NA	NA	NA	NA
evm.model.chr18.2625	22.2993	3.9325	1.38505	2.83925	0.00452191	0.0182472	NA	NA	NA	NA	NA
evm.model.chr15.1407	19.7014	3.92938	1.56241	2.51495	0.0119048	0.04035	NA	NA	NA	NA	NA
evm.model.chr19.42	27.0649	3.89987	1.43657	2.71472	0.00663328	0.0250344	NA	NA	NA	NA	NA
evm.model.chr18.79	26.8171	3.88875	1.42261	2.73353	0.0062659	0.0238514	NA	NA	NA	NA	NA
evm.model.chr10.1750	8.40537	3.88246	1.5045	2.58057	0.00986362	0.0346222	NA	NA	NA	NA	NA
evm.model.chr11.58	36.541	3.87437	1.32392	2.92643	0.00342879	0.0144693	NA	NA	NA	NA	NA
evm.model.chr17.557	35.9218	3.83251	1.37669	2.78385	0.00537173	0.0210896	NA	NA	NA	NA	NA
evm.model.chr11.814	7.61349	3.82834	1.57417	2.43198	0.0150167	0.0488298	NA	NA	NA	NA	NA
evm.model.chr8.1562	8.01117	3.8086	1.57299	2.42125	0.0154673	0.0498818	NA	NA	NA	NA	NA
evm.model.chr3.2222	58.3725	3.79742	1.04904	3.61991	0.000294704	0.00182128	NA	NA	NA	NA	NA
evm.model.chr11.1221	27.2343	3.73614	1.42571	2.62054	0.00877903	0.0314834	NA	NA	NA	NA	NA
evm.model.chr17.1092	8.88344	3.68664	1.18574	3.10914	0.00187635	0.00878718	NA	NA	NA	NA	NA
evm.model.chr20.190	19.1464	3.60905	1.46791	2.45864	0.0139466	0.0459324	NA	NA	NA	NA	NA
evm.model.chr19.1720	8.78699	3.58653	1.47558	2.4306	0.0150739	0.0489762	NA	NA	NA	NA	NA
evm.model.chr19.47	43.3829	3.54372	1.30743	2.71045	0.0067192	0.0252836	NA	NA	NA	NA	NA
evm.model.chr16.1995	17.4003	3.53625	1.42431	2.48278	0.0130363	0.0434928	NA	NA	NA	NA	NA
evm.model.chr14.3007	36.9933	3.44101	1.14384	3.00829	0.00262724	0.0116185	NA	NA	NA	NA	NA
evm.model.chr11.1029	10.1854	3.43685	1.4129	2.43248	0.014996	0.0487783	NA	NA	NA	NA	NA
evm.model.chr20.946	16.0444	3.42156	1.27247	2.68892	0.00716841	0.0266531	NA	NA	NA	NA	NA
evm.model.chr18.431	5.16092	3.42037	1.40961	2.42647	0.0152466	0.0493696	NA	NA	NA	NA	NA
evm.model.chr15.1339	12.1454	3.41092	1.38747	2.45838	0.0139565	0.0459425	NA	NA	NA	NA	NA
evm.model.chr5.155	9.14406	3.38313	1.37874	2.45379	0.0141359	0.046426	NA	NA	NA	NA	NA
evm.model.chr10.497	14.0965	3.36983	1.08856	3.09568	0.00196362	0.00910006	NA	NA	NA	NA	NA
evm.model.chr3.100	6.45898	3.35141	1.24498	2.69193	0.00710393	0.0264576	NA	NA	NA	NA	NA
evm.model.chr7.435	81.5629	3.34621	1.37866	2.42714	0.0152182	0.0493169	NA	NA	NA	NA	NA
evm.model.chr4.2238	205.962	3.34323	1.35999	2.45827	0.0139607	0.0459487	NA	NA	NA	NA	NA
evm.model.chr1.1031	486.837	3.33806	1.34672	2.47867	0.0131875	0.0439384	NA	NA	NA	NA	NA
evm.model.chr3.619	16.9978	3.28844	1.16902	2.81299	0.00490827	0.01955	NA	NA	NA	NA	NA
evm.model.chr18.1610	10.0744	3.26961	1.34628	2.42862	0.0151565	0.0491567	NA	NA	NA	NA	NA
evm.model.chr18.2192	755.011	3.14172	1.09884	2.85911	0.00424826	0.0173458	NA	NA	NA	NA	NA
evm.model.chr10.493	20.3068	3.04226	1.21855	2.49661	0.0125386	0.0421061	NA	NA	NA	NA	NA
evm.model.chr14.249	18.2277	3.01274	1.03436	2.91266	0.0035837	0.0150248	NA	NA	NA	NA	NA
evm.model.chr12.193	19.3845	2.99284	0.882778	3.39026	0.000698273	0.00383456	NA	NA	NA	NA	NA
evm.model.chr10.1074	24.7054	2.98911	1.00294	2.98035	0.00287921	0.0125143	NA	NA	NA	NA	NA
evm.model.chr8.1201	19.9467	2.94918	0.918028	3.21251	0.0013158	0.00653201	NA	NA	NA	NA	NA
evm.model.chr17.293	7.43917	2.94605	1.11089	2.65199	0.00800195	0.0291034	NA	NA	NA	NA	NA
evm.model.chr18.3050	18.5909	2.92389	1.05985	2.75877	0.00580198	0.0224615	NA	NA	NA	NA	NA
evm.model.chr6.1266	12.8483	2.89978	0.832495	3.48324	0.000495391	0.0028618	NA	NA	NA	NA	NA
evm.model.chr8.1549	33.3901	2.8863	1.12284	2.57054	0.0101539	0.0354174	NA	NA	NA	NA	NA
evm.model.chr6.230	146.015	2.88336	1.12017	2.57403	0.0100522	0.0351545	NA	NA	NA	NA	NA
evm.model.chr5.207	13.84	2.87123	0.844841	3.39855	0.000677449	0.00374384	NA	NA	NA	NA	NA
evm.model.chr18.2411	11.3765	2.80439	0.952225	2.9451	0.00322855	0.0137783	NA	NA	NA	NA	NA
evm.model.chr3.723	20.0227	2.77762	1.09335	2.54048	0.0110702	0.0379324	NA	NA	NA	NA	NA
evm.model.chr8.1516	35.2994	2.71621	0.823102	3.29996	0.000966981	0.00504701	NA	NA	NA	NA	NA
evm.model.chr4.174	17.0486	2.71615	1.03175	2.63257	0.00847425	0.0305547	NA	NA	NA	NA	NA
evm.model.chr3.724	12.8832	2.71589	0.893854	3.0384	0.00237835	0.0107047	NA	NA	NA	NA	NA
evm.model.chr19.2049	12.3879	2.66253	0.856915	3.10711	0.00188928	0.00883534	NA	NA	NA	NA	NA
evm.model.chr8.1630	46.0001	2.58554	0.814641	3.17384	0.00150439	0.00732644	NA	NA	NA	NA	NA
evm.model.chr19.770	37.4107	2.5836	0.704968	3.66485	0.000247485	0.00156031	NA	NA	NA	NA	NA
evm.model.chr4.1499	153.641	2.5777	0.94062	2.74043	0.00613594	0.0234504	NA	NA	NA	NA	NA
evm.model.chr6.1791	20.4683	2.56683	0.900787	2.84954	0.00437819	0.0177784	NA	NA	NA	NA	NA
evm.model.chr5.1188	37.0239	2.5667	0.848609	3.02459	0.00248966	0.0111257	NA	NA	NA	NA	NA
evm.model.chr17.920	19.775	2.51282	0.952309	2.63866	0.00832352	0.030087	NA	NA	NA	NA	NA
evm.model.chr2.1131	11.6204	2.5036	0.906536	2.76172	0.0057498	0.0223243	NA	NA	NA	NA	NA
evm.model.chr2.1962	23.0825	2.49244	0.909774	2.73963	0.00615083	0.0234804	NA	NA	NA	NA	NA
evm.model.chr6.263	15.56	2.47142	0.808531	3.05667	0.00223807	0.0101496	NA	NA	NA	NA	NA
evm.model.chr20.788	18.9882	2.45745	0.808559	3.0393	0.00237132	0.0106803	NA	NA	NA	NA	NA
evm.model.chr5.879	24.2458	2.445	0.948651	2.57734	0.00995642	0.0348805	NA	NA	NA	NA	NA
evm.model.chr5.783	13.1281	2.43693	0.868959	2.80443	0.00504056	0.0199776	NA	NA	NA	NA	NA
evm.model.chr1.420	16.3619	2.41585	0.730182	3.30856	0.00093777	0.00491635	NA	NA	NA	NA	NA
evm.model.chr7.851	17.2639	2.40053	0.861907	2.78514	0.00535044	0.0210225	NA	NA	NA	NA	NA
evm.model.chr9.685	33.4739	2.38773	0.72157	3.30908	0.000936042	0.00490858	NA	NA	NA	NA	NA
evm.model.chr3.1082	11.0267	2.38671	0.82082	2.90772	0.00364078	0.0152068	NA	NA	NA	NA	NA
evm.model.chr9.1941	22.4887	2.37538	0.856093	2.77468	0.00552566	0.0216134	NA	NA	NA	NA	NA
[truncated: 664 more rows]
