# Supplementary material for: A recessive mutation in muscadine grapes causes berry color-loss without influencing anthocyanin pathway
Source: Commun Biol. 2022 Sep 24;5:1012. doi: 10.1038/s42003-022-04001-8 (PMC9509324; doi:10.1038/s42003-022-04001-8)
Supplement: Supplementary file 7 — Supplementary Data 5 [file 42003_2022_4001_MOESM7_ESM.xlsx]

## Sheet: DE_Genes
Supplementary Data 5a: Differentially expressed genes when muscadine C5 stages were compared to its corresponding in LF. Genes that are differentially expressed when C5 stages were compared to its corresponding LF stages, using DESeq2 and/or EdgeR pipelines. In addition, the fold2change of those genes are >1.5 or < -1.5. As a result, 5515 genes were significantly expressed with fold2change >1.5 o…
	DESq2		EdgeR		Common genes between DESq2 + EdgeR	unique in DESq2	unique in EdgeR	common + unique genes between DESq2 + EdgeR
Condition	SigGenes	Log2fold > 1.5 or ˂ -1.5	SigGenes	Log2fold > 1.5 or ˂ -1.5	Log2fold > 1.5 or ˂ -1.5	Log2fold > 1.5 or ˂ -1.5	Log2fold > 1.5 or ˂ -1.5	Log2fold > 1.5 or ˂ -1.5
C5FS-LFFS	2339	746	1628	492	472	274	20	766
C5V-LFV	10623	4286	10269	3845	3692	594	153	4439
C5R-LFR	5759	1848	4933	1266	1262	586	4	1852
Supplementary Data 5b: Genes that are differentially expressed when C5 stages were compared to its corresponding LF stages, as well as those that are uniquely picked by DESeq2 and/or EdgeR pipeline when each stage was compared to each consecutive time point, and the log2fold > 1.5 or ˂ -1.5, were further checked.
	Induced		Repressed
	DESeq2	EdgeR	DESeq2	EdgeR
C5FS-LFFS	320	216	426	276
C5V-LFV	3173	2845	1113	1000
C5R-LFR	504	346	1344	920
Supplementary Data 5c: Total Number of DEGs (FDR<0.05).
	Induced	Repressed	Total
C5FS-LFFS	330	436	766
C5V-LFV	3301	1138	4439
C5R-LFR	507	1345	1852

## Sheet: C5FS-LFFS
Supplementary Data 5d. By using DESeq2 and/or EdgeR pipeline, pairwise comparison between fruit-set stage (FS) in C5 and LF genotypes resulted in 766 non-redundant differentially expressed genes (DEGs), with log2fold >1.5 or < -1.5.
GENEID	baseMean	log2FoldChange	lfcSE	stat	pvalue	padj	logFC	unshrunk.logFC	logCPM	PValue	FDR
evm.model.chr1.1002	41.5403	1.98534	0.374666	5.29896	1.16e-07	4.05e-06	1.95919	1.96514	1.21852	0.000483051	0.0202114
evm.model.chr1.1068	220.678	-1.84829	0.444836	-4.155	3.25e-05	0.000649642	-1.83692	-1.83943	3.55245	0.00123565	0.0412211
evm.model.chr1.1209	10.5276	-7.7765	1.75051	-4.44241	8.9e-06	0.00020844	-8.07892	-1.44269e+08	-0.581613	0.00048195	0.0202081
evm.model.chr1.129	16.5787	4.75654	1.08409	4.38759	1.15e-05	0.000261818	4.69431	4.75813	0.0718676	0.000514787	0.0212689
evm.model.chr1.1423	97.4105	-2.14086	0.541157	-3.95607	7.62e-05	0.00135647	-2.11235	-2.14829	2.34315	0.00114152	0.0391001
evm.model.chr1.1443	149.901	2.84075	0.387718	7.32684	2.36e-13	1.86e-11	2.84002	2.84739	2.99927	2.23e-06	0.000244678
evm.model.chr1.1445	25.5572	7.25996	1.28228	5.66176	1.5e-08	6.11e-07	6.62943	7.18055	0.530364	2.49e-06	0.000264452
evm.model.chr1.148	250.001	-1.86471	0.215447	-8.65506	4.93e-18	6.62e-16	-1.89389	-1.89458	3.73057	2.99e-06	0.000304572
evm.model.chr1.1632	173.439	3.24046	0.232439	13.9411	3.56e-44	2.1e-41	3.22559	3.22918	3.20492	2.19e-10	9.19e-08
evm.model.chr1.1882	104.521	11.1537	1.20375	9.26576	1.94e-20	3.15e-18	11.2505	1.44269e+08	2.49673	2.45e-09	7.45e-07
evm.model.chr1.1884	111.856	7.10624	0.559509	12.7009	5.85e-37	2.66e-34	6.98191	7.07216	2.59344	2.06e-11	1.23e-08
evm.model.chr1.1992	7.06162	6.53439	1.51717	4.30697	1.66e-05	0.000360785	6.67229	1.44269e+08	-1.08087	0.000276685	0.0128571
evm.model.chr1.2044	61.4312	1.94607	0.428193	4.54486	5.5e-06	0.000134977	1.92504	1.93029	1.73283	0.0011798	0.0399655
evm.model.chr1.2179	2525.87	2.17717	0.131937	16.5016	3.57e-61	4.4e-58	2.16221	2.16246	7.06459	2.48e-11	1.44e-08
evm.model.chr1.2300	212.62	-1.98863	0.380997	-5.21953	1.79e-07	6e-06	-1.98207	-1.98485	3.48742	0.000173413	0.0088954
evm.model.chr1.2328	34869.7	-2.1375	0.279234	-7.65487	1.94e-14	1.76e-12	-2.15247	-2.15766	10.8655	2.15e-05	0.00157586
evm.model.chr1.2419	17.392	-3.53357	0.843298	-4.19017	2.79e-05	0.000565708	-3.52957	-3.55567	0.16977	0.00103827	0.0366158
evm.model.chr1.264	530.043	-3.66285	0.306853	-11.9368	7.61e-33	2.54e-30	-3.68524	-3.69299	4.81678	1.62e-09	5.51e-07
evm.model.chr1.392	3331.47	-2.54498	0.18089	-14.0692	5.87e-45	3.79e-42	-2.5631	-2.5647	7.47263	6.28e-11	3.26e-08
evm.model.chr1.404	57.1341	2.32903	0.464146	5.01789	5.22e-07	1.58e-05	2.451	2.45438	1.67821	0.000384494	0.0166824
evm.model.chr1.410	4262.09	2.29344	0.345659	6.63497	3.25e-11	2e-09	2.27162	2.29215	7.83324	8.17e-05	0.00501165
evm.model.chr1.475	37.2355	-2.1641	0.496634	-4.35754	1.32e-05	0.00029574	-2.16951	-2.17726	1.07175	0.00110744	0.0383698
evm.model.chr1.516	194.099	1.80299	0.345486	5.21869	1.8e-07	6.02e-06	1.77948	1.7804	3.36144	0.000193555	0.00965283
evm.model.chr1.544	1090.76	-1.6575	0.23368	-7.09303	1.31e-12	9.55e-11	-1.67239	-1.67352	5.85087	1.1e-05	0.000903424
evm.model.chr1.609	93.4101	1.6002	0.324589	4.92993	8.23e-07	2.4e-05	1.57339	1.57623	2.33025	0.00123991	0.041229
evm.model.chr1.634	210012	3.56244	0.47729	7.46389	8.4e-14	7e-12	3.58585	3.61226	13.457	2.49e-05	0.0017812
evm.model.chr1.639	36.9295	4.92512	0.945361	5.20978	1.89e-07	6.3e-06	4.72436	4.9506	0.93245	3.34e-06	0.000333455
evm.model.chr1.648	747.175	2.04103	0.66235	3.08149	0.00205965	0.0218303	2.04266	2.04282	5.27411	1.96e-05	0.00148231
evm.model.chr1.734	20.3418	-5.2861	1.27603	-4.14262	3.43e-05	0.000677614	-5.02064	-5.30975	0.189132	0.000372046	0.0162197
evm.model.chr1.765	236.151	-3.47621	0.485387	-7.16172	7.97e-13	5.93e-11	-3.42449	-3.44102	3.64721	9.87e-06	0.000832701
evm.model.chr1.817	7.43596	6.3097	1.54525	4.08328	4.44e-05	0.000843862	6.43017	1.44269e+08	-1.02153	0.000387457	0.0167437
evm.model.chr1.819	16.1839	3.36345	0.741805	4.53414	5.78e-06	0.000141148	3.32046	3.37936	-0.0337698	0.000678474	0.0265857
evm.model.chr1.838	149.73	-1.85016	0.338206	-5.47052	4.49e-08	1.7e-06	-1.85983	-1.86387	2.98737	0.000128399	0.00702426
evm.model.chr1.859	27.8274	7.01031	1.10124	6.36582	1.94e-10	1.09e-08	6.65633	6.98814	0.666252	1.49e-07	2.49e-05
evm.model.chr1.86	961.872	-2.25168	0.346495	-6.49845	8.12e-11	4.68e-09	-2.27344	-2.2807	5.67464	0.000114977	0.00643251
evm.model.chr1.864	13.0779	-4.61509	1.26948	-3.63543	0.000277516	0.00416919	-4.3329	-4.6158	-0.328608	0.0012424	0.041229
evm.model.chr1.908	324.698	-1.78996	0.196082	-9.12861	6.94e-20	1.08e-17	-1.8142	-1.8145	4.09895	4.9e-06	0.000460917
evm.model.chr1.995	36.117	5.49775	1.34091	4.10001	4.13e-05	0.000792581	5.62525	1.44269e+08	0.993779	0.000950418	0.0339356
evm.model.chr10.1132	269.429	-5.13484	1.24588	-4.12146	3.76e-05	0.000733342	-5.47177	-1.44269e+08	3.8466	0.000191145	0.00955675
evm.model.chr10.1309	257.297	-2.17147	0.316674	-6.85712	7.03e-12	4.7e-10	-2.04888	-2.05512	3.76709	1.02e-05	0.000850123
evm.model.chr10.1387	242.69	8.9758	0.566173	15.8535	1.33e-56	1.27e-53	8.87641	8.9668	3.67968	3.65e-13	4.29e-10
evm.model.chr10.1460	834.288	3.03353	0.152983	19.8292	1.67e-87	4.17e-84	3.01971	3.02108	5.46843	3.43e-13	4.29e-10
evm.model.chr10.191	21.4437	-6.10044	1.32661	-4.59852	4.26e-06	0.000107239	-5.6418	-6.17109	0.195917	2.97e-05	0.00206639
evm.model.chr10.223	111.688	10.9134	1.21095	9.01228	2.02e-19	2.97e-17	10.4414	11.0446	2.59338	1.26e-12	1.13e-09
evm.model.chr10.286	101.83	1.74624	0.336584	5.18811	2.12e-07	7e-06	1.78183	1.78393	2.45004	0.00023554	0.0112486
evm.model.chr10.851	15.1278	-5.19147	0.924083	-5.61797	1.93e-08	7.73e-07	-5.05758	-5.21061	-0.115528	2.34e-05	0.00170111
evm.model.chr10.876	21.2069	-3.461	0.893852	-3.87201	0.000107943	0.00185253	-3.48541	-3.50147	0.42806	0.00105902	0.0371485
evm.model.chr11.1053	56.6717	-8.06928	1.30597	-6.17875	6.46e-10	3.18e-08	-8.39257	-1.44269e+08	1.60677	2.7e-06	0.000281694
evm.model.chr11.112	1518.43	-1.71022	0.142838	-11.9732	4.91e-33	1.69e-30	-1.72206	-1.72213	6.29757	2.18e-08	4.79e-06
evm.model.chr11.1559	343.378	1.65345	0.202518	8.16445	3.23e-16	3.49e-14	1.62844	1.62898	4.1801	2.88e-06	0.000296143
evm.model.chr11.1564	36.322	-2.88431	0.527505	-5.46784	4.56e-08	1.72e-06	-2.88098	-2.89286	1.03677	0.000126817	0.00698889
evm.model.chr11.1764	69.427	-2.04282	0.439699	-4.64594	3.39e-06	8.73e-05	-2.05161	-2.05435	1.93667	0.000663799	0.0261664
evm.model.chr11.1842	20.7769	-6.29417	1.47134	-4.27785	1.89e-05	0.000404311	-6.59746	-1.44269e+08	0.222731	0.000884184	0.0325172
evm.model.chr11.1843	130.44	-3.53751	0.725208	-4.87793	1.07e-06	3.05e-05	-3.5197	-3.57846	2.78146	0.000787721	0.0298593
evm.model.chr11.1844	195.81	-2.32744	0.460334	-5.05597	4.28e-07	1.32e-05	-2.33706	-2.35726	3.35373	0.000266278	0.0124614
evm.model.chr11.1850	934.408	-2.94018	0.330228	-8.90349	5.41e-19	7.63e-17	-2.9132	-2.9224	5.63214	1.23e-06	0.000151088
evm.model.chr11.1851	176.501	-2.76323	0.497693	-5.55208	2.82e-08	1.1e-06	-2.75739	-2.77963	3.20776	0.000107489	0.00608897
evm.model.chr11.1858	68.4971	-4.71941	1.12991	-4.17682	2.96e-05	0.000596926	-4.4499	-4.73372	1.82628	5.93e-05	0.00378953
evm.model.chr11.200	1365.44	-3.1912	0.280805	-11.3645	6.29e-30	1.88e-27	-3.2065	-3.20807	6.17018	4.89e-08	9.47e-06
evm.model.chr11.24	123.904	-2.61669	0.415466	-6.29821	3.01e-10	1.62e-08	-2.60592	-2.61944	2.73012	1.5e-05	0.00116956
evm.model.chr11.50	364.218	-5.95627	0.529164	-11.256	2.16e-29	6.27e-27	-5.88889	-5.95322	4.26887	7.81e-11	3.85e-08
evm.model.chr11.652	201.564	5.79942	0.395762	14.6538	1.27e-48	9.81e-46	5.79325	5.82567	3.42395	6.91e-13	7.58e-10
evm.model.chr11.824	35.0073	3.6765	0.468365	7.84965	4.17e-15	4.03e-13	3.6068	3.64292	0.974113	7.21e-07	9.3e-05
evm.model.chr11.825	323.851	3.1195	0.223842	13.9362	3.82e-44	2.18e-41	3.09272	3.09482	4.10347	1.63e-10	7.15e-08
evm.model.chr12.1150	181.171	-2.96261	0.351238	-8.43477	3.32e-17	3.95e-15	-2.96858	-2.97909	3.25887	2.03e-07	3.13e-05
evm.model.chr12.1185	23.9173	-3.59438	0.579353	-6.20413	5.5e-10	2.74e-08	-3.50605	-3.54436	0.438039	0.000147704	0.00791218
evm.model.chr12.12	199.091	1.79106	0.316098	5.66614	1.46e-08	5.96e-07	1.78122	1.78258	3.4044	9.44e-05	0.00556383
evm.model.chr12.1219	25.5073	2.81829	0.545717	5.16437	2.41e-07	7.82e-06	2.74467	2.77729	0.533881	0.00143881	0.0467774
evm.model.chr12.1382	115.017	2.31664	0.464153	4.99112	6e-07	1.8e-05	2.31794	2.32095	2.63211	0.000228698	0.0110429
evm.model.chr12.1475	154.819	2.86182	0.343524	8.33077	8.03e-17	9.29e-15	2.83819	2.8409	3.042	6.19e-07	8.1e-05
evm.model.chr12.1611	5.16304	-7.02084	1.86939	-3.75568	0.000172873	0.0028102	-7.34605	-1.44269e+08	-1.26121	0.000623014	0.0249067
evm.model.chr12.1651	73.3182	-3.36013	0.360515	-9.32036	1.16e-20	1.95e-18	-3.3706	-3.37667	2.01974	1.5e-07	2.5e-05
evm.model.chr12.1655	216.109	1.90908	0.190695	10.0111	1.36e-23	2.75e-21	1.88966	1.89101	3.52466	1.83e-07	2.89e-05
evm.model.chr12.1673	74.1924	2.8204	0.297541	9.47902	2.57e-21	4.43e-19	2.78927	2.79582	2.01448	1.27e-06	0.000154417
evm.model.chr12.1674	16.3671	3.19272	0.608402	5.24772	1.54e-07	5.22e-06	3.15895	3.18714	0.0104678	0.000393006	0.0169095
evm.model.chr12.1727	208.032	-9.70658	1.56065	-6.21958	4.99e-10	2.53e-08	-10.0012	-1.44269e+08	3.45218	5.42e-06	0.000507003
evm.model.chr12.1744	25.0608	4.31188	0.705669	6.11035	9.94e-10	4.74e-08	4.24469	4.30594	0.514715	8.66e-05	0.00518504
evm.model.chr12.1780	2633.47	1.62268	0.237719	6.82604	8.73e-12	5.77e-10	1.60688	1.60981	7.13416	5.34e-05	0.00343435
evm.model.chr12.1790	2462.83	2.58214	0.180647	14.2938	2.39e-46	1.65e-43	2.56388	2.56758	7.03837	3.37e-11	1.9e-08
evm.model.chr12.1819	77.3663	-2.00319	0.354338	-5.65334	1.57e-08	6.4e-07	-2.02841	-2.03053	2.10049	0.000155399	0.00816219
evm.model.chr12.1849	8.86919	6.53809	1.42829	4.57758	4.7e-06	0.00011737	6.21724	6.54444	-0.705511	0.000104241	0.00596714
evm.model.chr12.1854	102.037	-1.93915	0.37625	-5.15389	2.55e-07	8.21e-06	-1.95533	-1.96145	2.43656	0.000176012	0.00895891
evm.model.chr12.1876	39.2761	10.742	1.37734	7.7991	6.24e-15	5.97e-13	10.8403	1.44269e+08	1.17858	1.43e-06	0.000170727
evm.model.chr12.1877	90.4016	7.94191	0.584838	13.5797	5.29e-42	2.78e-39	7.92323	8.00633	2.30976	2.29e-10	9.44e-08
evm.model.chr12.1879	19.7899	8.87005	1.3823	6.41688	1.39e-10	7.93e-09	8.41134	9.01419	0.308608	2.36e-06	0.000254714
evm.model.chr12.1880	104.349	12.1664	1.24698	9.75673	1.73e-22	3.26e-20	12.2803	1.44269e+08	2.50188	9.21e-09	2.39e-06
evm.model.chr12.1881	206.331	12.0238	1.19415	10.0689	7.58e-24	1.55e-21	11.5334	12.1372	3.44821	7.23e-15	2.52e-11
evm.model.chr12.1886	522.423	8.35764	0.331456	25.2149	2.75e-140	1.83e-136	8.30575	8.32582	4.76294	3.27e-14	7.18e-11
evm.model.chr12.1901	27.3464	9.12601	1.29246	7.06096	1.65e-12	1.18e-10	8.43226	8.93884	0.710958	2.9e-07	4.12e-05
evm.model.chr12.1905	49.2608	6.2048	0.774775	8.00852	1.16e-15	1.19e-13	6.11524	6.15879	1.48768	5.72e-07	7.64e-05
evm.model.chr12.1915	99.7157	7.04027	0.578312	12.1738	4.29e-34	1.5e-31	7.02473	7.07076	2.43905	6.57e-09	1.78e-06
evm.model.chr12.1917	86.7459	1.51281	0.266775	5.67073	1.42e-08	5.82e-07	1.56404	1.56551	2.24311	0.000391761	0.0168928
evm.model.chr12.1925	11.1109	8.65839	1.49757	5.78164	7.4e-09	3.18e-07	8.76315	1.44269e+08	-0.45093	2.19e-05	0.00160384
evm.model.chr12.1947	7.46493	8.35887	1.8995	4.40055	1.08e-05	0.000248644	8.45997	1.44269e+08	-0.952948	8.37e-05	0.00506784
evm.model.chr12.1955	279.361	10.3193	0.701367	14.7131	5.31e-49	4.25e-46	10.1524	10.2951	3.87595	8.95e-13	8.83e-10
evm.model.chr12.1993	149.841	3.91361	0.419536	9.32844	1.07e-20	1.82e-18	3.8856	3.88962	3.00223	9.31e-08	1.67e-05
evm.model.chr12.2000	28.8254	3.97456	0.586058	6.78185	1.19e-11	7.73e-10	3.91547	3.94379	0.72759	1.25e-05	0.000995542
evm.model.chr12.2148	32.3746	9.36603	1.24357	7.53154	5.01e-14	4.36e-12	9.46743	1.44269e+08	0.879124	7.44e-08	1.39e-05
evm.model.chr12.2173	9.12145	7.44029	1.36024	5.46983	4.5e-08	1.7e-06	7.55248	1.44269e+08	-0.76337	2.03e-05	0.00152125
evm.model.chr12.2175	41.6724	6.29111	0.794299	7.92032	2.37e-15	2.35e-13	6.19897	6.28849	1.23709	3.9e-07	5.35e-05
evm.model.chr12.343	9.53285	6.72487	1.33473	5.03836	4.7e-07	1.43e-05	6.84301	1.44269e+08	-0.740605	5.71e-05	0.00366091
evm.model.chr12.351	184.815	-2.58826	0.292367	-8.85276	8.54e-19	1.18e-16	-2.52537	-2.53522	3.29077	8.92e-08	1.63e-05
evm.model.chr12.379	2973.55	-1.83607	0.180074	-10.1962	2.06e-24	4.34e-22	-1.87643	-1.87705	7.30383	8.16e-08	1.51e-05
evm.model.chr12.420	12.1105	-7.76925	1.76264	-4.40772	1.04e-05	0.000240829	-6.88191	-7.267	-0.182137	0.000197256	0.00978796
evm.model.chr12.450	43.4417	-1.97608	0.433197	-4.56162	5.08e-06	0.000125624	-1.99119	-1.99829	1.25076	0.00115794	0.0392925
evm.model.chr12.455	1481.66	3.73459	0.123974	30.1241	2.35e-199	4.7e-195	3.71165	3.71204	6.26311	7.66e-15	2.52e-11
evm.model.chr12.47	35.4192	3.12032	0.609484	5.11961	3.06e-07	9.75e-06	3.07951	3.08676	1.05573	0.000190514	0.00955675
evm.model.chr12.475	101.811	-1.68019	0.236329	-7.10954	1.16e-12	8.53e-11	-1.69163	-1.69283	2.47331	3.25e-05	0.00222586
evm.model.chr12.560	1785.83	3.57658	0.193046	18.527	1.25e-76	2.5e-73	3.55458	3.55691	6.5729	3.69e-13	4.29e-10
evm.model.chr12.624	23.0167	-3.46264	0.643268	-5.38288	7.33e-08	2.65e-06	-3.46996	-3.48926	0.47381	0.000163957	0.00852745
evm.model.chr12.650	278.181	-2.37413	0.243366	-9.75539	1.75e-22	3.27e-20	-2.38981	-2.39046	3.88162	1.08e-06	0.000134983
evm.model.chr12.698	36.6298	-2.70049	0.391101	-6.90483	5.03e-12	3.43e-10	-2.72284	-2.7279	1.13777	0.000124121	0.00686629
evm.model.chr12.809	127.089	-2.32536	0.31043	-7.49076	6.85e-14	5.83e-12	-2.35105	-2.35248	2.78689	8.82e-06	0.000761021
evm.model.chr12.816	5.79661	7.4539	2.37307	3.14104	0.00168348	0.0185202	7.56997	1.44269e+08	-1.1881	0.00150697	0.0486294
evm.model.chr12.823	40.7385	3.89056	0.562159	6.92074	4.49e-12	3.09e-10	3.85403	3.86819	1.21968	8.86e-06	0.000761021
evm.model.chr13.1018	355.549	-1.65063	0.354565	-4.65537	3.23e-06	8.37e-05	-1.68108	-1.68509	4.24287	0.000857386	0.0317683
evm.model.chr13.1159	69.128	2.61927	0.363155	7.21254	5.49e-13	4.16e-11	2.60276	2.60699	1.93031	0.000127399	0.00698889
evm.model.chr13.1195	45.4716	-2.33958	0.475979	-4.9153	8.86e-07	2.58e-05	-2.32986	-2.33979	1.3044	0.000307853	0.0138177
evm.model.chr13.1196	57.5188	-3.17557	0.349127	-9.09575	9.39e-20	1.42e-17	-3.19735	-3.20541	1.66309	3.54e-07	4.92e-05
evm.model.chr13.1230	66.1455	2.15713	0.322965	6.67917	2.4e-11	1.51e-09	2.14047	2.14266	1.88688	0.000985882	0.0350183
evm.model.chr13.1240	47.2982	-10.5958	1.34443	-7.88128	3.24e-15	3.16e-13	-10.8911	-1.44269e+08	1.45725	2.13e-07	3.22e-05
evm.model.chr13.1599	3433.38	-1.8132	0.14378	-12.6109	1.84e-36	8.17e-34	-1.83256	-1.83325	7.51925	2.43e-09	7.45e-07
evm.model.chr13.1627	12.8122	-4.34383	1.32274	-3.28396	0.00102361	0.0123543	-3.98004	-4.49489	-0.42616	0.000927976	0.0335652
evm.model.chr13.1685	35.6358	2.79086	0.384641	7.25575	3.99e-13	3.07e-11	2.7535	2.76246	1.02231	0.000216935	0.0106309
evm.model.chr13.1687	6.79504	7.03466	1.5987	4.40025	1.08e-05	0.000248705	7.14095	144269484	-1.06475	0.000166282	0.00859663
evm.model.chr13.1691	3.70411	6.98292	2.24581	3.10931	0.00187527	0.0201861	7.10792	1.44269e+08	-1.65462	0.0010906	0.0378527
evm.model.chr13.1783	96.131	-2.52204	0.33732	-7.4767	7.62e-14	6.41e-12	-2.51392	-2.52183	2.34451	2.88e-06	0.000296143
evm.model.chr13.1999	131.077	-4.46619	0.400562	-11.1498	7.18e-29	2.02e-26	-4.44666	-4.46088	2.79803	3.87e-09	1.12e-06
evm.model.chr13.2135	15.4914	7.11189	1.27805	5.56466	2.63e-08	1.02e-06	6.86728	7.11221	-0.0274038	2.24e-05	0.00163189
evm.model.chr13.218	367.021	-2.79767	0.52359	-5.34325	9.13e-08	3.23e-06	-2.73901	-2.76349	4.28313	0.00137888	0.0451437
evm.model.chr13.22	2064.71	-1.56937	0.151356	-10.3687	3.44e-25	7.83e-23	-1.59257	-1.59263	6.7446	2.03e-07	3.13e-05
evm.model.chr13.2265	104.935	2.84794	0.434118	6.5603	5.37e-11	3.18e-09	2.823	2.8266	2.50523	3.46e-05	0.00236777
evm.model.chr13.2369	48.2046	-4.26157	0.44395	-9.59923	8.05e-22	1.44e-19	-4.27937	-4.2928	1.47706	1.78e-07	2.83e-05
evm.model.chr13.2372	73.223	5.52045	0.382451	14.4344	3.14e-47	2.33e-44	5.48169	5.50343	2.01639	2.09e-10	8.96e-08
evm.model.chr13.2376	30.9493	7.95119	1.01091	7.8654	3.68e-15	3.57e-13	7.69248	7.92302	0.86886	6.06e-07	7.98e-05
evm.model.chr13.2380	85.5671	3.91551	0.425707	9.19766	3.66e-20	5.81e-18	3.88725	3.89316	2.22377	2.89e-07	4.12e-05
evm.model.chr13.2383	18.6349	4.16846	0.791987	5.26329	1.42e-07	4.84e-06	4.15626	4.18492	0.211973	7.22e-05	0.00451319
evm.model.chr13.2417	37.5648	-4.31333	0.92972	-4.63939	3.49e-06	8.98e-05	-4.27627	-4.29393	1.13892	0.000150195	0.00796681
evm.model.chr13.2455	198.309	-3.81107	0.565209	-6.74275	1.55e-11	1e-09	-3.79116	-3.83533	3.38234	1.25e-05	0.000995542
evm.model.chr13.2505	760.3	-2.69844	0.914013	-2.9523	0.00315417	0.0307743	-2.72423	-2.72448	5.30378	1.48e-05	0.00116781
evm.model.chr13.2575	219.875	-3.00754	0.460417	-6.5322	6.48e-11	3.8e-09	-2.86023	-2.89646	3.54228	8.94e-06	0.000764675
evm.model.chr13.2620	70.5175	2.2627	0.305892	7.39704	1.39e-13	1.14e-11	2.23192	2.23599	1.94342	2.01e-05	0.00151318
evm.model.chr13.51	29.7931	2.40959	0.586547	4.1081	3.99e-05	0.000769083	2.3615	2.38407	0.719515	0.00135825	0.0446325
evm.model.chr13.592	209.044	-1.62375	0.361982	-4.48572	7.27e-06	0.000173733	-1.64494	-1.65219	3.47425	0.000939771	0.0337688
evm.model.chr13.593	386.582	-2.77193	0.559262	-4.9564	7.18e-07	2.12e-05	-2.72061	-2.72643	4.34414	0.000694196	0.0269345
evm.model.chr13.597	42.6601	-3.26929	0.741098	-4.41141	1.03e-05	0.000237309	-3.19461	-3.27862	1.12955	0.000620921	0.0248825
evm.model.chr13.829	21.3496	-3.74716	0.737701	-5.07952	3.78e-07	1.18e-05	-3.69492	-3.73954	0.298246	0.000227158	0.0109955
evm.model.chr13.857	21.9533	-7.13387	1.46503	-4.86943	1.12e-06	3.17e-05	-7.44778	-1.44269e+08	0.278351	0.000222935	0.010871
evm.model.chr13.922	12.5534	8.28286	1.43586	5.76857	7.99e-09	3.43e-07	8.39941	1.44269e+08	-0.319507	2.53e-05	0.00180378
evm.model.chr14.1210	31.4361	7.97034	1.24899	6.38145	1.75e-10	9.92e-09	7.86452	8.71077	0.824456	2.51e-08	5.45e-06
evm.model.chr14.1461	318.035	1.73474	0.18668	9.2926	1.51e-20	2.49e-18	1.71741	1.71815	4.07189	2.7e-07	3.97e-05
evm.model.chr14.1487	29.3191	-5.40424	1.27372	-4.24289	2.21e-05	0.000464809	-5.73177	-1.44269e+08	0.663103	3.82e-05	0.00258109
evm.model.chr14.1865	8.06047	6.23484	1.51655	4.11119	3.94e-05	0.000761772	6.34793	1.44269e+08	-0.921461	0.000529835	0.0217541
evm.model.chr14.1897	478.965	2.08844	0.200651	10.4083	2.27e-25	5.35e-23	2.07167	2.07212	4.65276	2.71e-08	5.74e-06
evm.model.chr14.1898	189.87	2.13957	0.37897	5.64574	1.64e-08	6.66e-07	2.15839	2.15934	3.33449	5.28e-05	0.00340582
evm.model.chr14.1899	24.5225	3.95385	0.707724	5.58671	2.31e-08	9.11e-07	3.87583	3.89789	0.556238	9.55e-05	0.00558008
evm.model.chr14.2154	37.8394	-2.89738	0.702315	-4.12547	3.7e-05	0.000724896	-2.90214	-2.90929	1.14618	0.00108	0.0376092
evm.model.chr14.2169	14.6817	-5.11313	1.05614	-4.84135	1.29e-06	3.6e-05	-5.03576	-5.10655	-0.0231221	0.000173284	0.0088954
evm.model.chr14.2755	21.5018	-3.85888	0.785978	-4.90966	9.12e-07	2.64e-05	-3.79606	-3.87082	0.279916	0.000175179	0.00893958
evm.model.chr14.2756	173.623	-2.20546	0.277942	-7.93498	2.11e-15	2.1e-13	-2.22532	-2.22813	3.20154	1.39e-06	0.000167971
evm.model.chr14.2758	159.182	-1.75569	0.227696	-7.71066	1.25e-14	1.16e-12	-1.78073	-1.78301	3.08492	4.51e-06	0.000433603
evm.model.chr14.3007	36.9933	3.45968	0.815063	4.24468	2.19e-05	0.000461584	3.43252	3.45387	1.05236	0.000882126	0.0325021
evm.model.chr14.311	765.808	10.8731	0.49847	21.813	1.75e-105	7e-102	10.7663	10.8472	5.3097	7.68e-17	7.58e-13
evm.model.chr14.322	61.197	7.00588	0.564073	12.4202	2.03e-35	8.3e-33	6.9257	6.98596	1.77877	6.24e-08	1.19e-05
evm.model.chr14.340	12.1021	-3.95172	0.915212	-4.31782	1.58e-05	0.00034576	-3.90394	-3.9559	-0.300232	0.00096786	0.0344401
evm.model.chr14.469	53.4167	7.91525	0.870058	9.09738	9.25e-20	1.41e-17	7.70623	7.88242	1.57869	2.05e-08	4.55e-06
evm.model.chr14.471	12.5952	8.52953	1.33984	6.36609	1.94e-10	1.09e-08	8.62679	1.44269e+08	-0.307003	6.83e-06	0.000615732
evm.model.chr14.540	49.2107	-4.878	0.541655	-9.00574	2.14e-19	3.13e-17	-4.82805	-4.86728	1.43653	1.7e-07	2.75e-05
evm.model.chr14.598	35.9727	3.63254	0.625346	5.80886	6.29e-09	2.73e-07	3.60401	3.61518	1.06515	8.29e-05	0.00505577
evm.model.chr14.602	5.9854	-5.11739	1.58779	-3.22297	0.00126867	0.0146663	-5.05219	-5.26477	-1.11263	0.000916823	0.033345
evm.model.chr14.665	102.344	-1.66463	0.196749	-8.4607	2.66e-17	3.28e-15	-1.67144	-1.67253	2.48515	0.000258657	0.0121335
evm.model.chr14.722	154.618	2.71987	0.297452	9.14391	6.02e-20	9.42e-18	2.69316	2.69535	3.05187	1.09e-05	0.000898914
evm.model.chr14.727	144.944	-4.45476	0.438877	-10.1504	3.3e-24	6.81e-22	-4.45729	-4.47032	2.93904	9.63e-09	2.47e-06
evm.model.chr14.781	40900.3	-3.29357	0.229803	-14.3322	1.38e-46	9.85e-44	-3.29482	-3.29691	11.0941	1.85e-09	6.09e-07
evm.model.chr14.91	120.08	3.14191	0.748031	4.20024	2.67e-05	0.000547702	2.99713	3.1069	2.66882	0.000912304	0.0332418
evm.model.chr14.969	19.6809	-6.65148	1.18219	-5.62642	1.84e-08	7.39e-07	-6.42051	-6.61937	0.286294	1.79e-05	0.00138243
evm.model.chr15.1013	76.4768	-2.70607	0.3208	-8.4354	3.3e-17	3.95e-15	-2.72343	-2.72775	2.07627	3.65e-06	0.000360647
evm.model.chr15.1044	147.576	-2.61008	0.414152	-6.30224	2.93e-10	1.58e-08	-2.57638	-2.60016	2.95048	6.95e-06	0.000621962
evm.model.chr15.1163	160.419	-1.62733	0.307886	-5.28549	1.25e-07	4.35e-06	-1.64962	-1.6511	3.10018	0.000236143	0.0112486
evm.model.chr15.1228	467.209	-1.70494	0.273934	-6.22391	4.85e-10	2.48e-08	-1.70939	-1.71121	4.62898	5.12e-05	0.00332696
evm.model.chr15.1273	7.25654	7.80145	1.73673	4.49204	7.05e-06	0.00016906	7.90797	1.44269e+08	-0.95365	0.000176587	0.00896507
evm.model.chr15.1286	157.987	3.652	0.312614	11.6821	1.57e-31	5.16e-29	3.62679	3.63473	3.07724	8.99e-09	2.37e-06
evm.model.chr15.1365	61.2659	2.82818	0.461011	6.13472	8.53e-10	4.11e-08	2.79996	2.8129	1.74368	1.41e-05	0.00112012
evm.model.chr15.1426	158.308	2.28904	0.268301	8.53162	1.44e-17	1.83e-15	2.26919	2.27082	3.0806	9.09e-06	0.000774187
evm.model.chr15.1458	34.7684	-7.10395	2.11509	-3.3587	0.000783087	0.00988665	-7.00486	-7.11423	1.09619	8.59e-07	0.000108722
evm.model.chr15.1459	522.317	2.98014	0.179656	16.5881	8.5e-62	1.13e-58	2.96196	2.96274	4.77416	1.34e-11	8.82e-09
evm.model.chr15.1466	183.367	1.52063	0.283387	5.36593	8.05e-08	2.88e-06	1.504	1.50444	3.28803	0.00137118	0.0449825
evm.model.chr15.1475	28.6368	9.24193	1.28024	7.2189	5.24e-13	4e-11	9.34639	1.44269e+08	0.716044	3.43e-07	4.81e-05
evm.model.chr15.1584	272.107	-3.65069	0.226334	-16.1297	1.58e-58	1.66e-55	-3.66627	-3.67121	3.86184	7.46e-12	5.67e-09
evm.model.chr15.1645	132.772	1.58966	0.322268	4.93273	8.11e-07	2.37e-05	1.56524	1.56599	2.82928	0.000573888	0.02313
evm.model.chr15.1966	87.0989	1.72804	0.340882	5.06933	3.99e-07	1.24e-05	1.70602	1.70789	2.24311	0.000621149	0.0248825
evm.model.chr15.1971	52.6902	-6.62576	0.898125	-7.37733	1.61e-13	1.3e-11	-6.44211	-6.64487	1.48034	1.33e-07	2.25e-05
evm.model.chr15.1974	222.484	-8.91503	0.590688	-15.0926	1.81e-51	1.58e-48	-8.85548	-8.92045	3.57339	4.19e-11	2.24e-08
evm.model.chr15.232	68.721	9.88842	1.21321	8.15064	3.62e-16	3.89e-14	10.0073	1.44269e+08	1.90848	1.85e-08	4.24e-06
evm.model.chr15.269	254.002	-1.94186	0.206485	-9.40438	5.23e-21	8.95e-19	-1.96255	-1.96325	3.7526	1.32e-07	2.25e-05
evm.model.chr15.53	5.08123	6.69078	1.82708	3.66202	0.000250238	0.00384306	6.78966	1.44269e+08	-1.42603	0.000693958	0.0269345
evm.model.chr15.626	129.269	2.13886	0.207649	10.3004	7.02e-25	1.56e-22	2.125	2.12657	2.79483	1.73e-07	2.78e-05
evm.model.chr15.926	189.943	-2.72982	0.276195	-9.88365	4.9e-23	9.43e-21	-2.74581	-2.755	3.32587	4.3e-08	8.59e-06
evm.model.chr16.1072	336.841	-3.05778	0.506063	-6.04228	1.52e-09	7.07e-08	-3.00507	-3.04961	4.15779	4.67e-05	0.00308733
evm.model.chr16.1093	376.756	-8.09274	0.504986	-16.0257	8.46e-58	8.46e-55	-7.94615	-8.01299	4.31375	3.56e-16	1.76e-12
evm.model.chr16.1121	398.308	-6.47852	0.26931	-24.056	7.23e-128	3.62e-124	-6.49086	-6.49974	4.39336	1.18e-14	3.32e-11
evm.model.chr16.1327	8.90538	-6.56542	1.4516	-4.52289	6.1e-06	0.000148139	-6.82576	-1.44269e+08	-0.820553	0.000224401	0.0109155
evm.model.chr16.1328	132.16	-10.6618	1.20306	-8.86223	7.84e-19	1.1e-16	-10.9591	-1.44269e+08	2.80412	1.1e-10	5.04e-08
evm.model.chr16.1525	1981.59	2.11021	0.220777	9.55812	1.2e-21	2.12e-19	2.08607	2.08621	6.70179	2.73e-07	3.97e-05
evm.model.chr16.1598	5.89823	-6.43299	1.491	-4.31455	1.6e-05	0.000349764	-6.75927	-1.44269e+08	-1.23731	0.000278047	0.01289
evm.model.chr16.1643	101.254	-2.96357	0.359034	-8.25428	1.53e-16	1.71e-14	-2.98113	-2.98777	2.46042	1.14e-06	0.000140464
evm.model.chr16.1732	350.388	-5.77911	0.63514	-9.09896	9.12e-20	1.4e-17	-5.708	-5.80048	4.21033	1.1e-08	2.74e-06
evm.model.chr16.1734	1123.25	-6.08537	1.05134	-5.7882	7.11e-09	3.07e-07	-5.76531	-6.05966	5.90463	1.66e-07	2.71e-05
evm.model.chr16.1782	123.837	3.31625	0.754716	4.39404	1.11e-05	0.000255333	3.17719	3.28445	2.72656	0.00114436	0.0391001
evm.model.chr16.1883	143.181	-3.35111	0.437703	-7.65614	1.92e-14	1.75e-12	-3.35597	-3.35823	2.95906	3.9e-07	5.35e-05
evm.model.chr16.1888	244.917	3.72157	0.196894	18.9014	1.11e-79	2.47e-76	3.69213	3.69448	3.69213	2.87e-09	8.59e-07
evm.model.chr16.1891	671.619	4.20073	0.337265	12.4553	1.31e-35	5.45e-33	4.17914	4.18821	5.16371	1.82e-09	6.09e-07
evm.model.chr16.1976	5817.95	1.98583	0.179552	11.06	1.96e-28	5.45e-26	1.95665	1.95764	8.28095	1.07e-08	2.7e-06
evm.model.chr16.2110	222.942	-2.24831	0.339778	-6.61698	3.67e-11	2.23e-09	-2.25728	-2.26012	3.56196	1.05e-05	0.000874847
evm.model.chr16.2135	15.5416	3.57999	0.871935	4.10579	4.03e-05	0.000774547	3.55563	3.58526	-0.0401096	0.00121199	0.0407066
evm.model.chr16.2241	161.568	2.17257	0.263497	8.24513	1.65e-16	1.82e-14	2.16781	2.16966	3.10582	2.12e-06	0.000235723
evm.model.chr16.2345	138.211	-9.06124	1.2095	-7.49171	6.8e-14	5.81e-12	-8.51358	-9.02017	2.85829	1.28e-11	8.74e-09
evm.model.chr16.298	19.9989	-6.20566	1.29582	-4.78898	1.68e-06	4.59e-05	-6.49629	-1.44269e+08	0.175665	2.61e-05	0.0018551
evm.model.chr16.311	165.395	-7.66409	0.708103	-10.8234	2.67e-27	7.21e-25	-7.53055	-7.65562	3.12636	1.05e-11	7.44e-09
evm.model.chr16.353	97.4254	-7.22762	0.850562	-8.49746	1.94e-17	2.44e-15	-7.28395	-7.45958	2.36353	2.84e-08	5.98e-06
evm.model.chr16.379	4494.66	1.55105	0.184186	8.4211	3.73e-17	4.42e-15	1.53085	1.53146	7.90928	2.08e-06	0.000232313
evm.model.chr16.473	140.24	-1.83501	0.293135	-6.25994	3.85e-10	2.01e-08	-1.82665	-1.82958	2.89049	3.24e-05	0.00222586
evm.model.chr16.769	197.3	-2.9449	0.236096	-12.4733	1.04e-35	4.44e-33	-2.9612	-2.9634	3.39061	2.02e-09	6.55e-07
evm.model.chr16.793	149.14	-2.62109	0.378587	-6.92334	4.41e-12	3.05e-10	-2.62583	-2.63079	2.99645	6.34e-06	0.000573901
evm.model.chr16.794	20.438	-7.90289	1.38814	-5.69314	1.25e-08	5.18e-07	-7.22803	-7.66857	0.284774	2.6e-06	0.000273306
evm.model.chr16.795	119.863	-1.91028	0.392757	-4.86376	1.15e-06	3.25e-05	-1.90849	-1.91267	2.68676	0.000640577	0.0254543
evm.model.chr16.806	74.2131	-2.68822	0.560357	-4.79734	1.61e-06	4.44e-05	-2.65247	-2.66445	2.01114	0.000211581	0.0103943
evm.model.chr16.829	2891.86	-1.5479	0.181182	-8.54334	1.3e-17	1.69e-15	-1.56682	-1.56772	7.26705	1.71e-06	0.000198774
evm.model.chr16.97	143.93	-2.01964	0.421028	-4.79693	1.61e-06	4.44e-05	-2.00926	-2.01487	2.93999	0.000550247	0.0223597
evm.model.chr17.1082	6.78918	-5.26891	1.47205	-3.57929	0.000344527	0.00499089	-5.61485	-1.44269e+08	-1.14224	0.00142113	0.0463809
evm.model.chr17.1132	693.101	-1.53365	0.145276	-10.5568	4.73e-26	1.2e-23	-1.55676	-1.55735	5.19565	5.75e-08	1.1e-05
evm.model.chr17.1294	281.761	-1.59044	0.27806	-5.71976	1.07e-08	4.48e-07	-1.5576	-1.55857	3.89575	0.000148236	0.00791218
evm.model.chr17.1329	171.423	-1.75198	0.352949	-4.96384	6.91e-07	2.05e-05	-1.76888	-1.7696	3.20119	0.000287874	0.0133143
evm.model.chr17.254	203.658	-3.0763	0.416179	-7.39177	1.45e-13	1.18e-11	-3.07183	-3.07739	3.43415	1.81e-06	0.000204668
evm.model.chr17.377	103.104	-9.11355	1.19062	-7.65444	1.94e-14	1.76e-12	-8.73545	-9.28146	2.44955	3.42e-13	4.29e-10
evm.model.chr17.4	1620.15	5.60635	0.207415	27.0297	6.63e-161	6.63e-157	5.58112	5.58312	6.40454	7.6e-14	1.33e-10
evm.model.chr17.414	4.18037	-6.19273	1.79013	-3.45938	0.000541415	0.0072567	-6.52007	-1.44269e+08	-1.5893	0.00106917	0.0373056
evm.model.chr17.442	242.048	-10.2152	1.19157	-8.57292	1.01e-17	1.32e-15	-10.5121	-1.44269e+08	3.67358	1.5e-12	1.28e-09
evm.model.chr17.466	7.69533	6.15504	1.52482	4.03657	5.42e-05	0.00100902	5.79373	6.12065	-0.87677	0.000231043	0.0111019
evm.model.chr17.85	20.1866	6.70023	1.14317	5.86107	4.6e-09	2.03e-07	6.36375	6.69514	0.235422	1.8e-06	0.000204668
evm.model.chr18.1127	362.384	-1.59834	0.306537	-5.21419	1.85e-07	6.16e-06	-1.55261	-1.56064	4.26495	0.000429631	0.0184052
evm.model.chr18.141	112.941	-2.27487	0.357067	-6.37098	1.88e-10	1.06e-08	-2.2868	-2.28918	2.61263	3.94e-05	0.00264564
evm.model.chr18.1627	23.8979	-3.57434	0.776606	-4.60251	4.17e-06	0.000105471	-3.56716	-3.60071	0.427185	0.000814816	0.0307096
evm.model.chr18.165	129.132	-1.89755	0.45225	-4.19579	2.72e-05	0.000553464	-1.9214	-1.92348	2.79916	0.0014401	0.0467774
evm.model.chr18.1811	367.205	-1.89841	0.353773	-5.36618	8.04e-08	2.88e-06	-1.91882	-1.92117	4.28354	0.000257394	0.012103
evm.model.chr18.1814	234.353	-1.72674	0.212083	-8.14183	3.89e-16	4.14e-14	-1.73857	-1.7396	3.63695	8.92e-07	0.000112194
evm.model.chr18.1894	61.4583	-4.57894	0.906256	-5.0526	4.36e-07	1.34e-05	-4.41573	-4.61363	1.72505	5.9e-06	0.000546769
evm.model.chr18.1929	193.659	-1.59024	0.35457	-4.48498	7.29e-06	0.000174128	-1.59875	-1.60404	3.36351	0.000889	0.0325905
evm.model.chr18.212	79.5485	-3.91186	0.898883	-4.35191	1.35e-05	0.000302757	-3.89845	-3.94563	2.10187	0.000785371	0.0298275
evm.model.chr18.2338	47.1815	2.4434	0.379076	6.44567	1.15e-10	6.58e-09	2.4173	2.42331	1.4037	0.00047315	0.0199237
evm.model.chr18.2366	85.194	7.58161	0.579452	13.0841	4.06e-39	1.93e-36	7.49533	7.57695	2.21768	8.22e-11	3.96e-08
evm.model.chr18.2708	182.644	1.69304	0.216041	7.83665	4.63e-15	4.45e-13	1.67165	1.67321	3.28127	4e-06	0.000389126
evm.model.chr18.2711	85.6056	-1.97846	0.388824	-5.08831	3.61e-07	1.14e-05	-1.97358	-1.97797	2.189	0.000321755	0.0142794
evm.model.chr18.2991	102.65	2.56543	0.26469	9.69219	3.25e-22	5.98e-20	2.54112	2.54419	2.46757	2.04e-07	3.13e-05
evm.model.chr18.3070	13.6139	8.19388	1.34475	6.09322	1.11e-09	5.25e-08	8.30091	1.44269e+08	-0.247689	7.37e-06	0.000653102
evm.model.chr18.3199	14.9092	3.54057	0.665352	5.32135	1.03e-07	3.61e-06	3.52502	3.57712	-0.134721	0.000219115	0.0107111
evm.model.chr18.3209	48.6333	-1.9283	0.414462	-4.65254	3.28e-06	8.48e-05	-1.92482	-1.93313	1.3962	0.00121673	0.0407273
evm.model.chr18.3375	14.6494	8.83797	1.64168	5.3835	7.3e-08	2.64e-06	8.93928	1.44269e+08	-0.12785	9.97e-05	0.0057857
evm.model.chr18.3402	37.9768	9.18356	1.22732	7.48264	7.28e-14	6.15e-12	9.28914	1.44269e+08	1.09119	3.41e-08	7.08e-06
evm.model.chr18.3602	63.3715	-3.89901	0.364829	-10.6872	1.17e-26	3.04e-24	-3.86488	-3.87563	1.81695	3.65e-08	7.43e-06
evm.model.chr18.3614	264.184	-5.6166	0.931548	-6.02933	1.65e-09	7.59e-08	-5.44066	-5.64183	3.78771	1.79e-05	0.00138243
evm.model.chr18.3735	12.6766	-8.42808	1.34047	-6.28741	3.23e-10	1.71e-08	-8.73236	-1.44269e+08	-0.27592	2.6e-06	0.000273306
evm.model.chr18.3764	55.2751	-1.87702	0.410289	-4.57487	4.77e-06	0.0001186	-1.88069	-1.88434	1.60019	0.000944851	0.0338041
evm.model.chr18.3858	84.6606	-2.42404	0.423591	-5.7226	1.05e-08	4.41e-07	-2.43506	-2.43688	2.2274	6.78e-05	0.00426149
evm.model.chr18.550	111.472	1.87027	0.397799	4.70156	2.58e-06	6.86e-05	1.84936	1.85115	2.58528	0.000570596	0.0230444
evm.model.chr18.551	1120.18	-11.1362	0.533968	-20.8556	1.36e-96	4.52e-93	-11.0088	-11.089	5.8694	1.23e-16	8.07e-13
evm.model.chr18.552	126.52	-1.62926	0.301541	-5.4031	6.55e-08	2.39e-06	-1.64691	-1.64812	2.75933	0.000305601	0.0137479
evm.model.chr18.642	3109.61	-2.14844	0.261448	-8.21749	2.08e-16	2.27e-14	-2.16298	-2.1652	7.36575	6.96e-06	0.000621962
evm.model.chr18.643	581.093	-2.91544	0.426456	-6.83644	8.12e-12	5.38e-10	-2.90743	-2.91624	4.94034	0.000174252	0.00891529
evm.model.chr18.693	1005.29	2.04297	0.248325	8.22702	1.92e-16	2.11e-14	2.02237	2.02269	5.71723	1.76e-06	0.000203112
evm.model.chr18.698	97.2537	-3.71785	0.487284	-7.62974	2.35e-14	2.12e-12	-3.70969	-3.71649	2.41681	8.4e-07	0.000107086
evm.model.chr18.746	1995.08	-1.88844	0.250625	-7.5349	4.89e-14	4.27e-12	-1.89954	-1.90023	6.72465	1.49e-05	0.00116891
evm.model.chr18.963	93.5468	7.05971	1.322	5.34016	9.29e-08	3.28e-06	7.15826	144269484	2.2612	0.000160795	0.00842317
evm.model.chr18.994	1489.22	-2.57931	0.245962	-10.4866	9.95e-26	2.4e-23	-2.58637	-2.58986	6.30427	3.79e-08	7.64e-06
evm.model.chr19.115	188.126	2.96886	0.240257	12.357	4.47e-35	1.72e-32	2.96906	2.97033	3.32141	1.69e-08	3.94e-06
evm.model.chr19.1729	16.8372	-3.23247	0.678569	-4.76365	1.9e-06	5.18e-05	-3.22631	-3.26932	-0.0125088	0.00104838	0.0369062
evm.model.chr19.188	216.416	1.53907	0.28986	5.30971	1.1e-07	3.83e-06	1.52334	1.52424	3.52993	0.000319277	0.0142162
evm.model.chr19.2049	12.3879	-5.21634	1.43684	-3.63044	0.000282941	0.00422848	-5.54801	-1.44269e+08	-0.54222	0.0015008	0.0485096
evm.model.chr19.220	5.20476	5.10614	1.71163	2.98321	0.00285242	0.0283979	4.85207	5.02431	-1.30807	0.000791237	0.0299351
evm.model.chr19.319	1582.77	2.05913	0.12527	16.4375	1.03e-60	1.15e-57	2.03516	2.03592	6.40041	1.41e-11	8.96e-09
evm.model.chr19.322	42.226	-9.99908	1.23716	-8.08229	6.36e-16	6.59e-14	-10.3034	-1.44269e+08	1.26708	1.37e-08	3.27e-06
evm.model.chr19.323	16.0316	-8.84924	1.31554	-6.7267	1.74e-11	1.11e-09	-9.08978	-1.44269e+08	0.0111623	1.41e-06	0.000170225
evm.model.chr19.455	5.60916	-4.40902	1.34531	-3.27733	0.00104792	0.0126249	-4.34701	-4.46612	-1.13247	0.000951964	0.0339356
evm.model.chr19.534	21.9391	2.86123	0.560983	5.10039	3.39e-07	1.07e-05	2.82395	2.83673	0.376259	0.000293477	0.0134788
evm.model.chr19.54	156.467	-1.77503	0.251088	-7.06934	1.56e-12	1.12e-10	-1.79758	-1.80055	3.05389	1.02e-05	0.000850123
evm.model.chr19.60	908.011	1.71387	0.129096	13.276	3.19e-40	1.6e-37	1.68747	1.68765	5.57023	8.59e-09	2.29e-06
evm.model.chr2.1167	6.76885	-5.50687	1.53354	-3.59096	0.000329463	0.00480858	-5.22525	-5.51754	-1.05398	0.000818767	0.0307997
evm.model.chr2.1579	30.6908	-3.93191	0.735149	-5.34845	8.87e-08	3.15e-06	-3.88809	-3.91986	0.80027	7.9e-05	0.00487606
evm.model.chr2.1813	29.0553	-4.94247	1.17024	-4.22347	2.41e-05	0.000502988	-4.66519	-4.95098	0.60115	0.000235191	0.0112486
evm.model.chr2.2072	74.6855	-3.6244	0.396377	-9.14384	6.03e-20	9.42e-18	-3.6393	-3.64509	2.06821	2.78e-07	4.01e-05
evm.model.chr2.2184	135.815	-4.35313	0.482767	-9.01706	1.93e-19	2.86e-17	-4.33636	-4.35274	2.84698	7.13e-08	1.34e-05
evm.model.chr2.553	70.8438	-2.6189	0.590237	-4.43702	9.12e-06	0.000213227	-2.60052	-2.63464	1.93039	0.000511016	0.0211573
evm.model.chr2.558	235.897	-6.39874	0.775978	-8.24604	1.64e-16	1.82e-14	-6.22601	-6.3543	3.64304	1.27e-07	2.17e-05
evm.model.chr2.849	198.814	-9.60825	0.89581	-10.7258	7.7e-27	2.03e-24	-9.1689	-9.3392	3.40576	3.47e-12	2.86e-09
evm.model.chr2.976	74.1277	6.16186	0.568764	10.8338	2.38e-27	6.53e-25	6.06806	6.14076	2.0161	3.66e-09	1.08e-06
evm.model.chr2.978	51.6785	3.40028	0.882489	3.85305	0.000116655	0.00199009	3.41435	3.43416	1.50882	0.000988768	0.0350578
evm.model.chr20.107	88.6143	2.17431	0.343615	6.32775	2.49e-10	1.36e-08	2.14977	2.15371	2.26071	6.24e-05	0.00396052
evm.model.chr20.1237	116.246	1.99635	0.326156	6.12086	9.31e-10	4.46e-08	1.98436	1.98583	2.6491	5.11e-05	0.00332696
evm.model.chr20.1359	14.9731	3.44855	0.727513	4.74019	2.14e-06	5.74e-05	3.28948	3.33986	-0.122879	0.000531726	0.0217864
evm.model.chr20.1360	265.286	5.12429	0.428703	11.953	6.26e-33	2.12e-30	5.08393	5.09019	3.80503	8.02e-10	2.93e-07
evm.model.chr20.169	179.905	-3.79894	0.307161	-12.3679	3.9e-35	1.53e-32	-3.78393	-3.78801	3.26384	1.2e-08	2.92e-06
evm.model.chr20.332	112.104	-3.25052	0.364198	-8.92516	4.45e-19	6.36e-17	-3.25045	-3.26729	2.56859	3.49e-08	7.19e-06
evm.model.chr20.353	244.084	3.44312	0.208688	16.4989	3.74e-61	4.4e-58	3.41782	3.41919	3.68394	1.16e-09	4.15e-07
evm.model.chr20.355	729.308	3.22331	0.231677	13.913	5.28e-44	2.94e-41	3.19569	3.19611	5.24021	2.36e-09	7.43e-07
evm.model.chr20.361	203.66	3.64779	0.365215	9.98807	1.72e-23	3.44e-21	3.61645	3.61843	3.43101	4.49e-08	8.87e-06
evm.model.chr20.362	133.291	3.96942	0.297216	13.3553	1.1e-40	5.66e-38	3.94114	3.94644	2.84056	1.11e-08	2.75e-06
evm.model.chr20.73	8.9434	-4.00442	1.00822	-3.97177	7.13e-05	0.00128152	-3.9201	-4.02024	-0.736995	0.000820663	0.0308123
evm.model.chr20.767	555.443	-1.75604	0.240495	-7.30178	2.84e-13	2.23e-11	-1.77802	-1.78157	4.88062	4.61e-06	0.000437317
evm.model.chr3.1036	459.768	1.85492	0.208163	8.91088	5.06e-19	7.19e-17	1.8359	1.83612	4.5817	6.09e-06	0.000561773
evm.model.chr3.1052	3.58483	-7.01841	2.22425	-3.15541	0.00160273	0.0177488	-7.33426	-1.44269e+08	-1.59183	0.000336683	0.0148419
evm.model.chr3.1060	6.33395	-7.87119	1.80204	-4.36794	1.25e-05	0.000284891	-8.14903	-144269485	-1.04778	9.99e-05	0.0057857
evm.model.chr3.1061	6.2619	-7.9715	2.25288	-3.53836	0.000402626	0.00565401	-8.28335	-1.44269e+08	-1.0319	0.000102663	0.00589384
evm.model.chr3.1158	104.215	2.88665	0.65371	4.41579	1.01e-05	0.000233362	2.89979	2.91002	2.46867	0.000942155	0.0337688
evm.model.chr3.1159	3.77016	-5.83336	1.68364	-3.46472	0.000530775	0.00712841	-6.14929	-144269483	-1.71066	0.000838644	0.0313088
evm.model.chr3.1318	20.2057	-4.8236	1.21477	-3.97079	7.16e-05	0.00128447	-4.72531	-4.81353	0.265533	0.000872269	0.0321989
evm.model.chr3.1660	80.4845	6.50307	1.25322	5.1891	2.11e-07	6.98e-06	5.99651	6.56168	2.12226	2.89e-06	0.000296143
evm.model.chr3.1805	21.7392	-3.91901	0.783904	-4.99935	5.75e-07	1.73e-05	-3.88843	-3.92534	0.339406	0.000236374	0.0112486
evm.model.chr3.1948	58.4453	-2.498	0.673436	-3.70934	0.000207797	0.00328195	-2.4533	-2.51908	1.62517	0.00103478	0.0365578
evm.model.chr3.2058	19.5421	3.9116	0.693356	5.64154	1.69e-08	6.8e-07	3.76473	3.83765	0.180576	0.000319611	0.0142162
evm.model.chr3.2061	1235.58	-1.62672	0.262509	-6.19683	5.76e-10	2.85e-08	-1.68299	-1.68511	6.04029	0.000314268	0.0140418
evm.model.chr3.220	275.485	12.3796	1.19128	10.3918	2.7e-25	6.29e-23	12.4816	1.44269e+08	3.868	4.92e-14	9.72e-11
evm.model.chr3.226	291.191	-1.50645	0.259821	-5.79803	6.71e-09	2.91e-07	-1.52724	-1.52761	3.94648	0.000129766	0.00707944
evm.model.chr3.227	211.602	-1.93072	0.18948	-10.1896	2.21e-24	4.6e-22	-1.94411	-1.94501	3.48925	2.35e-07	3.51e-05
evm.model.chr3.2288	16.5979	8.06445	1.30731	6.16874	6.88e-10	3.36e-08	8.17237	144269485	-0.0141829	2.25e-06	0.000245961
evm.model.chr3.300	35.7656	3.46446	0.533017	6.49971	8.05e-11	4.65e-09	3.429	3.44446	1.03325	8.44e-05	0.00506784
evm.model.chr3.371	42.9207	-8.98039	1.23668	-7.26168	3.82e-13	2.97e-11	-9.2919	-1.44269e+08	1.20655	1.92e-08	4.36e-06
evm.model.chr3.372	347.65	-5.14672	0.281173	-18.3045	7.62e-75	1.39e-71	-5.14938	-5.16128	4.19594	1.13e-13	1.71e-10
evm.model.chr3.490	189.004	-2.5463	0.3012	-8.45384	2.82e-17	3.46e-15	-2.55353	-2.55683	3.32038	5.65e-07	7.59e-05
evm.model.chr3.553	162.568	8.05917	1.57375	5.12101	3.04e-07	9.7e-06	7.88244	7.92389	3.11723	2.06e-07	3.13e-05
evm.model.chr3.610	9.74989	-8.13404	1.49592	-5.43749	5.4e-08	2.01e-06	-8.44602	-1.44269e+08	-0.555236	3.97e-05	0.00264564
evm.model.chr3.751	446.48	-6.96161	0.679489	-10.2454	1.24e-24	2.73e-22	-6.88046	-6.98801	4.5604	2.37e-09	7.43e-07
evm.model.chr3.803	190.367	12.2857	1.18908	10.3321	5.05e-25	1.13e-22	12.3247	1.44269e+08	3.33711	8.1e-14	1.33e-10
evm.model.chr3.845	167.282	-1.70962	0.288809	-5.91957	3.23e-09	1.45e-07	-1.72903	-1.73243	3.15486	4.95e-05	0.00324705
evm.model.chr3.961	578.765	-2.19233	0.305772	-7.16982	7.51e-13	5.61e-11	-2.21163	-2.21794	4.9359	1.16e-05	0.000939591
evm.model.chr3.978	68.2876	10.0188	1.20506	8.31392	9.26e-17	1.06e-14	10.1169	1.44269e+08	1.90016	2.72e-10	1.09e-07
evm.model.chr3.979	6.35472	7.7954	1.76562	4.41512	1.01e-05	0.000233824	7.96899	1.44269e+08	-1.11851	0.000190946	0.00955675
evm.model.chr3.983	47.9587	-3.23351	0.516283	-6.26305	3.78e-10	1.97e-08	-3.20718	-3.22966	1.35911	2.09e-05	0.0015403
evm.model.chr3.984	108.707	-2.34493	0.373965	-6.27046	3.6e-10	1.89e-08	-2.36727	-2.37212	2.53692	2.78e-05	0.00194616
evm.model.chr4.1155	91.0771	-3.48416	0.669711	-5.20249	1.97e-07	6.53e-06	-3.45606	-3.53991	2.28458	8.64e-06	0.000756234
evm.model.chr4.1169	29.6867	-3.259	0.904572	-3.60281	0.000314793	0.00463001	-3.30573	-3.31563	0.858491	0.00128035	0.0422835
evm.model.chr4.1177	198.123	1.71222	0.207264	8.26108	1.44e-16	1.62e-14	1.68633	1.6883	3.39547	1.78e-06	0.000203958
evm.model.chr4.13	86.0187	-1.97501	0.392283	-5.03466	4.79e-07	1.46e-05	-1.98817	-1.99243	2.1918	0.000290331	0.0133966
evm.model.chr4.1313	5194.9	4.67071	0.232067	20.1266	4.32e-90	1.23e-86	4.65473	4.65925	8.11978	8.3e-13	8.63e-10
evm.model.chr4.160	1697.42	-2.59746	0.253736	-10.2368	1.36e-24	2.95e-22	-2.58697	-2.59086	6.50274	1.25e-07	2.17e-05
evm.model.chr4.1633	5.73375	7.10248	1.57936	4.49707	6.89e-06	0.00016551	7.20539	144269484	-1.29241	0.000135557	0.00735472
evm.model.chr4.1910	134.388	2.05236	0.338231	6.06793	1.3e-09	6.09e-08	2.02884	2.03159	2.84937	4.27e-05	0.00283629
evm.model.chr4.1942	88.9323	2.09252	0.333903	6.26685	3.68e-10	1.93e-08	2.06519	2.06655	2.28725	0.000100193	0.0057857
evm.model.chr4.2082	1939.01	5.87404	0.57475	10.2202	1.61e-24	3.47e-22	5.84039	5.84508	6.67051	3.13e-06	0.000315338
evm.model.chr4.2356	38.077	-2.68802	0.526907	-5.1015	3.37e-07	1.07e-05	-2.70319	-2.71184	1.10874	0.000303333	0.013709
evm.model.chr4.2483	9.53206	-6.82953	1.46265	-4.6693	3.02e-06	7.9e-05	-7.13364	-144269484	-0.759772	0.000137987	0.00746607
evm.model.chr4.2505	101.307	-1.81681	0.31936	-5.6889	1.28e-08	5.3e-07	-1.84123	-1.84416	2.43837	0.000165516	0.00857947
evm.model.chr4.2555	36.1754	2.57638	0.571833	4.50547	6.62e-06	0.000159668	2.52654	2.55375	1.01502	0.00124424	0.041229
evm.model.chr4.2582	73.455	-7.16115	1.28656	-5.56614	2.6e-08	1.02e-06	-7.45904	-1.44269e+08	1.982	8.69e-06	0.000756234
evm.model.chr4.2647	11.172	-7.5496	1.42335	-5.30409	1.13e-07	3.94e-06	-7.81126	-1.44269e+08	-0.510776	3.85e-05	0.00259495
evm.model.chr4.2648	35.2299	-2.62848	0.563947	-4.66086	3.15e-06	8.18e-05	-2.5777	-2.59775	0.937067	0.000891129	0.0325906
evm.model.chr4.2661	217.08	-1.79459	0.18886	-9.50221	2.05e-21	3.58e-19	-1.81771	-1.81938	3.52854	4.4e-06	0.000425571
evm.model.chr4.47	11.9688	3.70032	0.671088	5.51391	3.51e-08	1.35e-06	3.6242	3.66525	-0.350382	0.000164081	0.00852745
evm.model.chr4.593	9.76034	-6.90949	1.41635	-4.87839	1.07e-06	3.05e-05	-7.23702	-1.44269e+08	-0.653086	0.000127214	0.00698889
evm.model.chr4.647	981.05	-3.50914	0.451115	-7.77882	7.32e-15	6.98e-13	-3.54293	-3.55207	5.70023	3.47e-06	0.000344243
evm.model.chr4.653	106.965	-1.61688	0.322639	-5.01143	5.4e-07	1.64e-05	-1.63878	-1.64046	2.53358	0.000692528	0.0269345
evm.model.chr4.733	169.712	-1.64297	0.371966	-4.41699	1e-05	0.00023234	-1.54977	-1.55824	3.17632	0.00120466	0.0405958
evm.model.chr5.1065	35.7873	-2.10418	0.404079	-5.20734	1.92e-07	6.37e-06	-2.1214	-2.12804	1.01529	0.000504048	0.0209127
evm.model.chr5.1070	12.4314	7.54959	1.81213	4.16614	3.1e-05	0.000621806	7.62142	1.44269e+08	-0.422772	0.00120663	0.0405958
evm.model.chr5.1109	4.9603	5.59579	1.52252	3.67534	0.000237535	0.00366485	5.75894	1.44269e+08	-1.46647	0.000669198	0.0262743
evm.model.chr5.1234	120.226	3.0594	0.342478	8.93312	4.14e-19	5.96e-17	3.03843	3.04132	2.6958	1.99e-07	3.12e-05
evm.model.chr5.1278	54.4705	9.37879	1.26892	7.39115	1.46e-13	1.18e-11	9.48913	1.44269e+08	1.5726	1.09e-07	1.93e-05
evm.model.chr5.1508	2829.94	-13.0083	1.03205	-12.6043	2e-36	8.69e-34	-12.4428	-12.6915	7.22625	1.27e-19	2.5e-15
evm.model.chr5.1858	188.411	-2.08226	0.400858	-5.1945	2.05e-07	6.8e-06	-2.09554	-2.0966	3.32879	0.00024314	0.0115427
evm.model.chr5.1931	111.99	-3.00811	0.315386	-9.53788	1.46e-21	2.56e-19	-3.03154	-3.04762	2.55881	6.13e-09	1.68e-06
evm.model.chr5.1943	11.7137	-6.09363	1.50502	-4.04887	5.15e-05	0.000965207	-6.39468	-1.44269e+08	-0.617326	0.000926278	0.0335652
evm.model.chr5.1963	8.95058	-7.24317	1.72012	-4.21085	2.54e-05	0.00052603	-7.51759	-1.44269e+08	-0.713997	0.00045039	0.0190466
evm.model.chr5.2102	37.9603	9.91715	1.23994	7.99807	1.26e-15	1.29e-13	10.0209	1.44269e+08	1.10181	2.04e-08	4.55e-06
evm.model.chr5.2253	8.90589	6.08604	1.47116	4.13689	3.52e-05	0.000693395	5.56644	6.15853	-0.78031	0.000197843	0.00979251
evm.model.chr5.2259	380.747	12.4282	1.19735	10.3797	3.07e-25	7.05e-23	11.9399	12.5439	4.32241	2.1e-14	5.2e-11
evm.model.chr5.2263	115.631	6.95036	0.6641	10.4658	1.24e-25	2.95e-23	6.80484	6.92357	2.64098	1.46e-09	5.04e-07
evm.model.chr5.228	91.6805	-2.65254	0.401619	-6.60462	3.99e-11	2.41e-09	-2.65893	-2.67463	2.29335	4.82e-06	0.000455901
evm.model.chr5.2346	14.1795	7.7195	1.31094	5.88854	3.9e-09	1.72e-07	7.82862	1.44269e+08	-0.237226	8.65e-06	0.000756234
evm.model.chr5.43	1789.66	-1.8051	0.156956	-11.5007	1.31e-30	4.09e-28	-1.82821	-1.82863	6.56392	4.12e-09	1.18e-06
evm.model.chr5.540	157.432	-1.98774	0.309889	-6.41434	1.41e-10	8.04e-09	-2.00299	-2.00925	3.0512	2.36e-05	0.00170442
evm.model.chr5.687	180.581	-2.27985	0.311582	-7.31702	2.54e-13	2e-11	-2.28994	-2.29312	3.25533	2.37e-06	0.000254714
evm.model.chr5.908	343978	-1.70751	0.185062	-9.22671	2.79e-20	4.47e-18	-1.71897	-1.71927	14.169	5.83e-07	7.73e-05
evm.model.chr6.1002	45.6248	10.7852	1.2629	8.54002	1.34e-17	1.73e-15	10.8608	1.44269e+08	1.37281	9.21e-08	1.67e-05
evm.model.chr6.1282	136.678	4.29124	0.28292	15.1677	5.79e-52	5.26e-49	4.27837	4.29205	2.87101	6.43e-11	3.26e-08
evm.model.chr6.153	481.75	-1.65459	0.213319	-7.75639	8.74e-15	8.25e-13	-1.6731	-1.67332	4.66003	2.3e-06	0.000249181
evm.model.chr6.1622	52.8345	5.8021	1.32059	4.39358	1.11e-05	0.000255577	5.93402	1.44269e+08	1.52329	0.000399995	0.0171728
evm.model.chr6.1870	35.846	-7.98584	1.27984	-6.23971	4.38e-10	2.26e-08	-8.28465	-1.44269e+08	0.932542	1.98e-06	0.000221789
evm.model.chr6.1904	274.154	-1.60478	0.261063	-6.14709	7.89e-10	3.82e-08	-1.6207	-1.62194	3.85755	6e-05	0.00382115
evm.model.chr6.1930	13.2957	-5.74107	1.38378	-4.14884	3.34e-05	0.000662083	-6.04006	-1.44269e+08	-0.315133	0.000642625	0.0254728
evm.model.chr6.1971	17.2028	-6.06559	1.26427	-4.7977	1.6e-06	4.44e-05	-5.45521	-5.68262	0.0188805	0.000107427	0.00608897
evm.model.chr6.198	6.18521	-7.63078	1.83358	-4.16168	3.16e-05	0.000632809	-7.94516	-1.44269e+08	-1.06016	0.000253984	0.0119712
evm.model.chr6.1986	110.29	-4.60064	1.02443	-4.49094	7.09e-06	0.000169737	-4.39128	-4.5872	2.56163	0.000701838	0.0271776
evm.model.chr6.1988	11.1411	4.65396	0.961704	4.83928	1.3e-06	3.64e-05	4.57513	4.65922	-0.44684	0.000243959	0.0115538
evm.model.chr6.2016	684.25	-1.57772	0.139866	-11.2802	1.64e-29	4.84e-27	-1.60294	-1.60316	5.16939	1.53e-08	3.59e-06
evm.model.chr6.2066	1144.64	2.22999	0.134263	16.6092	5.98e-62	9.21e-59	2.21289	2.21394	5.92279	1.55e-11	9.54e-09
evm.model.chr6.2088	173.439	-8.31203	0.500772	-16.5984	7.15e-62	1.02e-58	-8.24669	-8.30564	3.22467	1.2e-12	1.12e-09
evm.model.chr6.2093	128.494	-2.87832	0.556061	-5.17627	2.26e-07	7.37e-06	-2.81191	-2.87374	2.76052	1.85e-05	0.00142127
evm.model.chr6.2110	28.8471	-8.22578	1.25991	-6.52889	6.63e-11	3.88e-09	-8.53031	-1.44269e+08	0.679756	2.73e-07	3.97e-05
evm.model.chr6.2121	119.411	-1.75966	0.35653	-4.93551	7.99e-07	2.34e-05	-1.77102	-1.77397	2.66018	0.000368624	0.0161777
evm.model.chr6.245	607.764	-10.2683	1.05349	-9.74692	1.9e-22	3.52e-20	-9.77004	-10.0309	5.00483	9.07e-12	6.64e-09
evm.model.chr6.44	11.3752	7.83317	1.6523	4.74077	2.13e-06	5.74e-05	7.30435	7.90357	-0.414749	9.54e-05	0.00558008
evm.model.chr6.556	92.1389	-2.1693	0.5293	-4.09843	4.16e-05	0.000795016	-2.19554	-2.20092	2.31714	0.00114405	0.0391001
evm.model.chr6.70	106.957	2.01938	0.297081	6.79741	1.07e-11	7.01e-10	2.071	2.07378	2.52634	4.37e-05	0.00289739
evm.model.chr6.74	189.213	2.0464	0.506975	4.0365	5.43e-05	0.00100902	2.02062	2.02161	3.33087	0.000827443	0.0310079
evm.model.chr6.784	784.225	-2.72609	0.373524	-7.2983	2.91e-13	2.28e-11	-2.68825	-2.69184	5.37271	0.000130934	0.00712346
evm.model.chr6.859	37.708	-3.83338	0.910418	-4.21058	2.55e-05	0.00052603	-3.9005	-3.92542	1.08284	0.000731861	0.0281745
evm.model.chr6.904	112.056	2.23306	0.218943	10.1993	2e-24	4.25e-22	2.21266	2.21394	2.60336	1.24e-05	0.000992496
evm.model.chr6.922	867.799	-1.74864	0.218742	-7.99406	1.31e-15	1.33e-13	-1.76333	-1.76397	5.51736	1.51e-06	0.000179014
evm.model.chr6.981	18.3756	8.20486	1.43044	5.73588	9.7e-09	4.13e-07	8.33261	1.44269e+08	0.123652	2.78e-05	0.00194616
evm.model.chr7.1100	20.101	-7.44039	1.27287	-5.84538	5.05e-09	2.22e-07	-7.74096	-1.44269e+08	0.196747	1.7e-06	0.000198774
evm.model.chr7.1172	75.5775	-3.02491	0.552156	-5.47836	4.29e-08	1.63e-06	-3.02648	-3.04689	2.0015	9.27e-05	0.00549958
evm.model.chr7.1208	17.986	-5.56014	1.30273	-4.26806	1.97e-05	0.000420656	-5.38975	-5.51501	0.183714	0.000432759	0.0184777
evm.model.chr7.1214	57.7756	2.36837	0.36312	6.52227	6.92e-11	4.03e-09	2.3359	2.34283	1.64465	2.99e-05	0.0020693
evm.model.chr7.1224	206.142	-2.65772	0.214609	-12.384	3.19e-35	1.28e-32	-2.67135	-2.67363	3.45226	1.33e-09	4.68e-07
evm.model.chr7.1240	11.7204	6.93385	1.42449	4.86758	1.13e-06	3.19e-05	7.06248	1.44269e+08	-0.471796	0.000112801	0.00632871
evm.model.chr7.1374	1778.25	2.03077	0.144422	14.0614	6.56e-45	4.1e-42	2.00886	2.00919	6.5569	7e-10	2.61e-07
evm.model.chr7.1375	23.5037	8.3606	1.24587	6.71062	1.94e-11	1.23e-09	8.45741	1.44269e+08	0.429181	7.03e-07	9.14e-05
evm.model.chr7.1390	95.8804	-10.9776	1.20791	-9.08806	1.01e-19	1.52e-17	-11.2976	-1.44269e+08	2.36816	3.53e-10	1.4e-07
evm.model.chr7.1459	16.4486	-9.27864	2.66693	-3.47914	0.000503018	0.00681971	-9.59024	-1.44269e+08	0.135268	2.06e-05	0.0015349
evm.model.chr7.1579	475.273	1.65435	0.206971	7.99316	1.32e-15	1.33e-13	1.63751	1.63776	4.63785	3.79e-06	0.000370097
evm.model.chr7.1648	87.9104	8.44483	1.24805	6.7664	1.32e-11	8.52e-10	8.51806	1.44269e+08	2.24343	1.14e-07	1.99e-05
evm.model.chr7.1881	96.134	-2.76193	0.493409	-5.59764	2.17e-08	8.59e-07	-2.78001	-2.78238	2.40526	7.64e-05	0.00473104
evm.model.chr7.270	39.9122	-4.29977	0.769665	-5.58654	2.32e-08	9.11e-07	-4.28372	-4.3106	1.16212	6.41e-05	0.0040554
evm.model.chr7.296	91.3099	-2.55891	0.420332	-6.08782	1.14e-09	5.41e-08	-2.55056	-2.56548	2.25731	4.86e-05	0.00320163
evm.model.chr7.302	105.813	-1.89465	0.255535	-7.41442	1.22e-13	1.01e-11	-1.90893	-1.91181	2.49832	1.08e-05	0.000895714
evm.model.chr7.306	76.8027	1.80092	0.385813	4.66786	3.04e-06	7.93e-05	1.7892	1.79219	2.06694	0.00148619	0.0481167
evm.model.chr7.506	1641.38	-1.9471	0.31294	-6.22196	4.91e-10	2.5e-08	-1.96856	-1.97088	6.45079	0.000502822	0.0209057
evm.model.chr7.583	208.104	-1.911	0.309727	-6.16996	6.83e-10	3.35e-08	-1.93247	-1.93491	3.46463	2.41e-05	0.00173542
evm.model.chr7.587	683.886	-2.71553	0.198635	-13.671	1.51e-42	8.19e-40	-2.68711	-2.69071	5.18102	3.69e-10	1.43e-07
evm.model.chr7.656	17.2157	-5.70096	1.41029	-4.04241	5.29e-05	0.000990339	-6.00161	-1.44269e+08	-0.171067	0.00072853	0.028101
evm.model.chr7.724	10.0288	4.88559	1.3433	3.63702	0.00027581	0.0041498	4.69608	4.91712	-0.624564	0.00155815	0.0499545
evm.model.chr7.734	93.5323	-1.5969	0.32582	-4.90118	9.53e-07	2.74e-05	-1.62251	-1.62459	2.34251	0.000851545	0.0316112
evm.model.chr8.1432	13.3422	-6.85784	1.28984	-5.31683	1.06e-07	3.69e-06	-7.16322	-144269484	-0.376275	4.59e-06	0.000437317
evm.model.chr8.1583	45.4695	3.79282	0.626966	6.04948	1.45e-09	6.81e-08	3.69668	3.78154	1.311	5.14e-05	0.00332775
evm.model.chr8.1668	146.472	2.59417	0.348605	7.44157	9.95e-14	8.23e-12	2.57604	2.57893	2.96975	8.66e-06	0.000756234
evm.model.chr8.1687	28.3278	-4.76854	0.762446	-6.25426	3.99e-10	2.07e-08	-4.72893	-4.75609	0.814574	1.5e-05	0.00116956
evm.model.chr8.209	153.73	5.34717	1.27296	4.20058	2.66e-05	0.000547529	5.47514	1.44269e+08	3.03691	0.000529726	0.0217541
evm.model.chr8.2170	10.9218	-4.42559	0.906383	-4.88269	1.05e-06	3e-05	-4.32638	-4.44665	-0.529881	0.000205114	0.010127
evm.model.chr8.2470	86.8686	-1.74576	0.376618	-4.63536	3.56e-06	9.14e-05	-1.63453	-1.639	2.20722	0.00115436	0.0392925
evm.model.chr8.2546	200.68	-2.33868	0.459818	-5.08611	3.65e-07	1.15e-05	-2.3437	-2.35414	3.41516	0.000299011	0.0136694
evm.model.chr8.334	6.05198	-6.08939	1.86075	-3.27254	0.00106585	0.012787	-5.76177	-6.05869	-0.931863	0.000544968	0.0222044
evm.model.chr8.37	157.12	8.80868	1.19707	7.35853	1.86e-13	1.49e-11	8.84441	1.44269e+08	3.08058	3.66e-11	2.01e-08
evm.model.chr8.594	5.31807	6.91407	2.29174	3.01695	0.00255336	0.0260557	6.38446	6.9807	-1.25521	0.000385192	0.0166824
evm.model.chr8.604	114.323	4.40935	0.294268	14.9841	9.32e-51	7.77e-48	4.36556	4.37659	2.62118	1.17e-10	5.24e-08
evm.model.chr8.622	425.566	-4.34391	0.576326	-7.53725	4.8e-14	4.22e-12	-4.32628	-4.33933	4.4913	1.81e-06	0.000204668
evm.model.chr8.710	11.392	7.98249	1.39885	5.70645	1.15e-08	4.81e-07	8.08302	1.44269e+08	-0.482468	2.09e-05	0.0015403
evm.model.chr8.924	1686.42	-6.2556	0.489989	-12.7668	2.51e-37	1.17e-34	-6.11475	-6.13491	6.48564	5.05e-10	1.92e-07
evm.model.chr9.1033	10.5618	-4.80274	1.02225	-4.6982	2.62e-06	6.95e-05	-4.72021	-4.82233	-0.479924	0.000297365	0.0136257
evm.model.chr9.1074	318.768	-2.02195	0.236814	-8.53813	1.36e-17	1.75e-15	-2.04586	-2.0472	4.07502	5.06e-07	6.84e-05
evm.model.chr9.116	454.433	2.08317	0.181621	11.4699	1.87e-30	5.76e-28	2.05281	2.05509	4.59421	4.68e-09	1.32e-06
evm.model.chr9.1168	98.081	-2.61842	0.3091	-8.47111	2.43e-17	3.02e-15	-2.63589	-2.64124	2.40046	3.74e-06	0.000367283
evm.model.chr9.121	6.0475	7.63932	1.77859	4.29516	1.75e-05	0.000377248	7.77568	1.44269e+08	-1.16422	0.000168657	0.00869661
evm.model.chr9.123	19.8659	9.6386	1.34188	7.18292	6.82e-13	5.13e-11	9.73927	1.44269e+08	0.294981	2.22e-06	0.000244678
evm.model.chr9.176	364.367	-4.93395	1.23625	-3.99105	6.58e-05	0.00119452	-5.20653	-144269482	4.27397	0.000155126	0.00816219
evm.model.chr9.1766	829.139	-2.11553	0.36539	-5.7898	7.05e-09	3.05e-07	-2.0839	-2.08829	5.45645	0.000647824	0.0255877
evm.model.chr9.2107	120.987	3.89316	0.402455	9.67352	3.91e-22	7.11e-20	3.86341	3.87092	2.69758	2.56e-08	5.5e-06
evm.model.chr9.215	176.096	-11.211	1.20394	-9.31188	1.26e-20	2.09e-18	-11.4865	-1.44269e+08	3.22192	4.94e-12	3.9e-09
evm.model.chr9.226	91.9438	-2.46077	0.322922	-7.6203	2.53e-14	2.27e-12	-2.46075	-2.46758	2.292	1.67e-06	0.000196249
evm.model.chr9.2298	69.8074	5.01288	0.440889	11.3699	5.9e-30	1.79e-27	4.97137	4.98436	1.95398	4.59e-07	6.25e-05
evm.model.chr9.44	45.3632	-2.92564	0.465044	-6.29109	3.15e-10	1.69e-08	-2.91889	-2.92711	1.38537	9.49e-05	0.005575
evm.model.chr9.51	220.156	-1.86095	0.161505	-11.5225	1.02e-30	3.23e-28	-1.87554	-1.87676	3.54903	1.44e-06	0.000170727
evm.model.chr9.536	12.7798	-6.03587	1.78108	-3.38889	0.000701756	0.00901338	-5.84317	-5.99899	-0.182015	0.000931944	0.0335857
evm.model.chr9.552	30.0612	-3.17094	0.600382	-5.28153	1.28e-07	4.42e-06	-3.16869	-3.18738	0.786943	0.000144407	0.00777081
evm.model.chr9.554	57.477	-2.57519	0.488468	-5.27198	1.35e-07	4.63e-06	-2.59442	-2.59927	1.68219	0.000443349	0.0187891
evm.model.chr9.726	18.2775	-8.27694	1.38388	-5.98098	2.22e-09	1.01e-07	-8.5894	-1.44269e+08	0.117977	6.24e-06	0.00056882
evm.model.chr9.731	36.6871	6.49129	0.933571	6.95318	3.57e-12	2.5e-10	6.24905	6.47817	1.04289	8.09e-07	0.000103709
evm.model.chr9.733	86.6295	10.2741	1.21798	8.43539	3.3e-17	3.95e-15	9.78762	10.3912	2.24042	1.09e-10	5.04e-08
evm.model.chr9.738	7.18495	6.08322	1.41367	4.30314	1.68e-05	0.00036588	6.21315	144269483	-1.06105	0.00020766	0.0102271
evm.model.chr9.743	18.4977	-5.01147	0.861685	-5.81589	6.03e-09	2.63e-07	-4.91424	-5.03808	0.123948	2.76e-05	0.00194616
evm.model.chr9.819	16.9579	5.17774	0.912737	5.67277	1.41e-08	5.77e-07	4.98608	5.15543	0.0134549	8.78e-05	0.00524061
evm.model.chr9.871	11.3313	5.17363	1.19461	4.33081	1.49e-05	0.000329193	5.09951	5.21311	-0.415248	0.000324363	0.0143629
evm.model.chr9.957	30.7163	8.28044	1.3071	6.335	2.37e-10	1.3e-08	7.69865	8.24686	0.811874	3.03e-07	4.28e-05
evm.model.chr9.98	294.351	-1.57328	0.264851	-5.94026	2.85e-09	1.28e-07	-1.57312	-1.57826	3.9625	4.98e-05	0.00325895
evm.model.chr2.1138	27.8039	12.7942	2.42519	5.27556	1.32e-07	4.56e-06	NA	NA	NA	NA	NA
evm.model.chr14.2178	111.644	8.08495	2.34461	3.44832	0.00056409	0.00751532	NA	NA	NA	NA	NA
evm.model.chr3.725	6.15478	7.37334	2.22438	3.31478	0.000917159	0.0112735	NA	NA	NA	NA	NA
evm.model.chr15.1267	3.33458	6.82979	2.31053	2.95594	0.00311721	0.0304881	NA	NA	NA	NA	NA
evm.model.chr10.1468	3.19111	6.48299	2.24111	2.89276	0.00381877	0.0358767	NA	NA	NA	NA	NA
evm.model.chr5.2342	7.14529	6.34423	1.8555	3.41915	0.000628174	0.00824288	NA	NA	NA	NA	NA
evm.model.chr9.730	3.97592	6.08502	2.00692	3.03202	0.00242927	0.0250065	NA	NA	NA	NA	NA
evm.model.chr18.4021	5.80942	6.01477	1.97168	3.05058	0.00228402	0.0237554	NA	NA	NA	NA	NA
evm.model.chr12.769	12.8193	5.99787	1.56283	3.83782	0.000124131	0.00210151	NA	NA	NA	NA	NA
evm.model.chr7.1729	4.05097	5.90923	2.01883	2.92706	0.00342185	0.0328416	NA	NA	NA	NA	NA
evm.model.chr5.2345	8.17373	5.82147	1.68779	3.44917	0.000562312	0.00749662	NA	NA	NA	NA	NA
evm.model.chr20.363	3.15063	5.78465	2.01368	2.87267	0.00407015	0.0376118	NA	NA	NA	NA	NA
evm.model.chr4.2557	9.90277	5.72153	1.60005	3.57585	0.000349086	0.00503282	NA	NA	NA	NA	NA
evm.model.chr15.399	6.14149	5.42054	1.67902	3.2284	0.00124483	0.014451	NA	NA	NA	NA	NA
evm.model.chr11.1575	4.26729	5.42005	1.50141	3.60996	0.000306241	0.00451599	NA	NA	NA	NA	NA
evm.model.chr6.769	4.41271	5.27432	1.87197	2.81753	0.00483949	0.0430031	NA	NA	NA	NA	NA
evm.model.chr4.108	4.83337	5.07307	1.58658	3.19748	0.00138632	0.0158163	NA	NA	NA	NA	NA
evm.model.chr9.1949	104.311	4.89498	1.2756	3.83739	0.000124351	0.00210345	NA	NA	NA	NA	NA
evm.model.chr15.1241	3.32	4.89192	1.72114	2.84226	0.00447951	0.0404328	NA	NA	NA	NA	NA
evm.model.chr3.1923	10.6224	4.83554	1.68874	2.86339	0.0041913	0.0384735	NA	NA	NA	NA	NA
evm.model.chr7.1580	18.0989	4.70392	1.37771	3.4143	0.000639452	0.00835252	NA	NA	NA	NA	NA
evm.model.chr15.398	8.58511	4.56102	1.60462	2.84243	0.00447705	0.0404288	NA	NA	NA	NA	NA
evm.model.chr9.2265	4.66712	4.5602	1.57757	2.89064	0.00384459	0.0361023	NA	NA	NA	NA	NA
evm.model.chr19.335	74.0325	4.4636	1.32007	3.38133	0.000721366	0.00921204	NA	NA	NA	NA	NA
evm.model.chr12.1997	5.81646	4.37166	1.31344	3.32839	0.000873495	0.0108703	NA	NA	NA	NA	NA
evm.model.chr15.1022	11.2529	4.33924	1.29544	3.34962	0.000809232	0.0101654	NA	NA	NA	NA	NA
evm.model.chr9.1064	6.29097	4.06934	1.44732	2.81163	0.00492904	0.0436232	NA	NA	NA	NA	NA
evm.model.chr12.1335	7.21647	4.04326	1.41172	2.86405	0.00418256	0.0384253	NA	NA	NA	NA	NA
evm.model.chr2.2218	6.70588	3.97244	1.11456	3.56414	0.000365047	0.00523278	NA	NA	NA	NA	NA
evm.model.chr12.767	24.8824	3.92979	1.41786	2.77163	0.0055776	0.0482218	NA	NA	NA	NA	NA
evm.model.chr6.1976	11.7311	3.8299	1.07768	3.55382	0.000379679	0.00539614	NA	NA	NA	NA	NA
evm.model.chr12.1366	8.88668	3.7471	1.03184	3.63149	0.000281794	0.00421449	NA	NA	NA	NA	NA
evm.model.chr14.604	7.80197	3.70618	1.14144	3.24694	0.00116653	0.0137515	NA	NA	NA	NA	NA
evm.model.chr3.642	12.8414	3.53171	1.13992	3.09821	0.00194692	0.0208788	NA	NA	NA	NA	NA
evm.model.chr1.818	11.0063	3.42738	1.05147	3.2596	0.00111568	0.013313	NA	NA	NA	NA	NA
evm.model.chr1.1911	6.0199	3.27845	1.12529	2.91342	0.00357498	0.0339691	NA	NA	NA	NA	NA
evm.model.chr5.1114	7.92481	3.21159	1.13501	2.82958	0.00466096	0.0417318	NA	NA	NA	NA	NA
evm.model.chr12.1931	8.32593	3.16763	1.10164	2.87537	0.00403557	0.0374311	NA	NA	NA	NA	NA
evm.model.chr7.860	153929	3.12918	0.985899	3.17394	0.00150387	0.0168217	NA	NA	NA	NA	NA
evm.model.chr2.1927	11.7463	3.1283	0.985345	3.17483	0.00149924	0.0167887	NA	NA	NA	NA	NA
evm.model.chr16.1532	13.7996	3.10633	0.739804	4.19885	2.68e-05	0.000548459	NA	NA	NA	NA	NA
evm.model.chr5.1253	10.939	3.08218	0.873757	3.52751	0.000419495	0.00585678	NA	NA	NA	NA	NA
evm.model.chr16.1975	10.8845	3.04348	0.820111	3.71106	0.000206393	0.00326492	NA	NA	NA	NA	NA
evm.model.chr2.968	13.2424	3.0151	0.774568	3.89262	9.92e-05	0.00170923	NA	NA	NA	NA	NA
evm.model.chr9.355	24.5348	2.95964	0.759196	3.89839	9.68e-05	0.00167194	NA	NA	NA	NA	NA
evm.model.chr9.1577	6.20412	2.95723	0.845378	3.49812	0.000468551	0.00640449	NA	NA	NA	NA	NA
evm.model.chr12.1549	5.74634	2.94655	1.04242	2.82663	0.00470401	0.0420419	NA	NA	NA	NA	NA
evm.model.chr9.397	5.72043	2.8364	0.974702	2.91002	0.00361407	0.0342431	NA	NA	NA	NA	NA
evm.model.chr19.1945	10.3957	2.80463	0.974796	2.87715	0.00401286	0.0372801	NA	NA	NA	NA	NA
evm.model.chr13.77	15.0209	2.79963	0.800034	3.49938	0.000466335	0.00637961	NA	NA	NA	NA	NA
evm.model.chr18.3146	12.7124	2.77405	0.749283	3.70228	0.000213674	0.00335886	NA	NA	NA	NA	NA
evm.model.chr2.1801	16.1823	2.74161	0.980755	2.7954	0.00518351	0.0454148	NA	NA	NA	NA	NA
evm.model.chr9.751	9.41804	2.65576	0.789796	3.36259	0.000772162	0.00977632	NA	NA	NA	NA	NA
evm.model.chr15.48	15.3402	2.65217	0.624255	4.24854	2.15e-05	0.000454665	NA	NA	NA	NA	NA
evm.model.chr15.1697	14.8846	2.63533	0.744071	3.54177	0.000397448	0.005597	NA	NA	NA	NA	NA
evm.model.chr12.2137	11.5207	2.62511	0.710058	3.69703	0.000218139	0.0034103	NA	NA	NA	NA	NA
evm.model.chr4.48	16.3096	2.57551	0.844899	3.0483	0.00230138	0.0239112	NA	NA	NA	NA	NA
evm.model.chr3.29	88.4384	2.54646	0.79074	3.22036	0.00128032	0.0147924	NA	NA	NA	NA	NA
evm.model.chr13.1081	8.63117	2.50219	0.877385	2.85187	0.00434626	0.0395872	NA	NA	NA	NA	NA
evm.model.chr14.600	19.779	2.48934	0.847732	2.93647	0.00331969	0.0320455	NA	NA	NA	NA	NA
evm.model.chr18.2530	13.6067	2.48431	0.714658	3.47622	0.000508534	0.00687587	NA	NA	NA	NA	NA
evm.model.chr9.74	25.6751	2.40629	0.861874	2.79193	0.00523955	0.0457854	NA	NA	NA	NA	NA
evm.model.chr16.2128	10.8067	2.39839	0.831686	2.88377	0.00392945	0.0367269	NA	NA	NA	NA	NA
evm.model.chr7.673	55.9196	2.38372	0.516861	4.61192	3.99e-06	0.000101059	NA	NA	NA	NA	NA
evm.model.chr4.1708	14.3398	2.34724	0.761803	3.08116	0.00206197	0.0218433	NA	NA	NA	NA	NA
evm.model.chr2.2114	15.4992	2.33635	0.841097	2.77774	0.00547389	0.0474413	NA	NA	NA	NA	NA
evm.model.chr3.1183	17.8454	2.33386	0.678597	3.43924	0.000583353	0.00774103	NA	NA	NA	NA	NA
evm.model.chr16.2291	29.9548	2.22849	0.636151	3.50308	0.000459908	0.00631655	NA	NA	NA	NA	NA
evm.model.chr15.1432	107.429	2.22022	0.612696	3.62369	0.000290434	0.00432216	NA	NA	NA	NA	NA
evm.model.chr15.1236	30.5104	2.1912	0.733732	2.98637	0.00282307	0.0281758	NA	NA	NA	NA	NA
evm.model.chr14.283	110.529	2.18721	0.713142	3.06701	0.00216212	0.0227597	NA	NA	NA	NA	NA
evm.model.chr13.1885	62.2771	2.16495	0.59716	3.62542	0.000288494	0.00429863	NA	NA	NA	NA	NA
evm.model.chr19.2426	16.5126	2.12233	0.59373	3.57457	0.000350809	0.00505402	NA	NA	NA	NA	NA
evm.model.chr3.494	30.9707	2.11555	0.588613	3.59413	0.00032548	0.00475762	NA	NA	NA	NA	NA
evm.model.chr9.2245	19.7173	2.11392	0.627542	3.36857	0.000755596	0.00958797	NA	NA	NA	NA	NA
evm.model.chr13.1588	22.4751	2.10724	0.687817	3.06366	0.00218649	0.0229077	NA	NA	NA	NA	NA
evm.model.chr11.599	21.6201	2.09972	0.498934	4.20842	2.57e-05	0.000530533	NA	NA	NA	NA	NA
evm.model.chr12.2288	20.7249	2.07227	0.629214	3.29343	0.000989725	0.0120324	NA	NA	NA	NA	NA
evm.model.chr5.940	67.1718	2.03597	0.588164	3.46157	0.000537037	0.00720285	NA	NA	NA	NA	NA
evm.model.chr5.1427	19.226	2.01462	0.549288	3.66769	0.000244749	0.00376454	NA	NA	NA	NA	NA
evm.model.chr9.1559	21.6007	1.98396	0.571555	3.47115	0.000518225	0.0069833	NA	NA	NA	NA	NA
evm.model.chr16.2319	10.6773	1.9783	0.660568	2.99485	0.00274577	0.027597	NA	NA	NA	NA	NA
evm.model.chr9.718	41.933	1.97122	0.521587	3.77928	0.00015728	0.00258827	NA	NA	NA	NA	NA
evm.model.chr19.169	33.0324	1.94804	0.492937	3.95191	7.75e-05	0.00137665	NA	NA	NA	NA	NA
evm.model.chr15.1191	42.2025	1.94778	0.568917	3.42366	0.000617846	0.008118	NA	NA	NA	NA	NA
evm.model.chr17.92	25.8083	1.90774	0.599543	3.18199	0.00146268	0.0164993	NA	NA	NA	NA	NA
evm.model.chr6.1621	14.3659	1.88525	0.674796	2.7938	0.00520921	0.0455601	NA	NA	NA	NA	NA
evm.model.chr18.2762	24.3904	1.86754	0.652088	2.86394	0.00418414	0.0384253	NA	NA	NA	NA	NA
evm.model.chr2.2216	22.4969	1.83142	0.623672	2.93651	0.00331928	0.0320455	NA	NA	NA	NA	NA
evm.model.chr12.1654	42.5643	1.80735	0.513694	3.51833	0.000434267	0.00602226	NA	NA	NA	NA	NA
evm.model.chr14.508	30.7933	1.80276	0.4362	4.13287	3.58e-05	0.000704919	NA	NA	NA	NA	NA
evm.model.chr1.339	65.053	1.78084	0.565841	3.14724	0.00164818	0.0181818	NA	NA	NA	NA	NA
evm.model.chr13.142	46.1516	1.75594	0.421231	4.16859	3.06e-05	0.000615772	NA	NA	NA	NA	NA
evm.model.chr19.2427	83.1148	1.68929	0.474197	3.56241	0.00036746	0.00525345	NA	NA	NA	NA	NA
evm.model.chr13.1813	97.0327	1.68489	0.311729	5.40498	6.48e-08	2.37e-06	NA	NA	NA	NA	NA
evm.model.chr8.1630	46.0001	1.67262	0.426774	3.91922	8.88e-05	0.00155255	NA	NA	NA	NA	NA
evm.model.chr4.2620	14.8864	1.63837	0.577872	2.83518	0.00458003	0.041136	NA	NA	NA	NA	NA
evm.model.chr16.2064	68.1003	1.62979	0.267022	6.10358	1.04e-09	4.93e-08	NA	NA	NA	NA	NA
evm.model.chr15.1965	70.7811	1.62411	0.41278	3.93456	8.33e-05	0.00146564	NA	NA	NA	NA	NA
evm.model.chr15.988	28.2312	1.60429	0.453769	3.53548	0.000407027	0.0057038	NA	NA	NA	NA	NA
evm.model.chr1.390	42.8815	1.60384	0.321194	4.99335	5.93e-07	1.78e-05	NA	NA	NA	NA	NA
evm.model.chr9.139	24.9059	1.59897	0.416163	3.84217	0.000121951	0.00206986	NA	NA	NA	NA	NA
evm.model.chr10.159	84.6633	1.59226	0.452767	3.51674	0.000436881	0.00604594	NA	NA	NA	NA	NA
evm.model.chr9.639	23.6552	1.58667	0.547954	2.89562	0.00378405	0.0356007	NA	NA	NA	NA	NA
evm.model.chr8.1631	55.0625	1.57889	0.502083	3.14469	0.00166264	0.018311	NA	NA	NA	NA	NA
evm.model.chr15.1832	29.7208	1.57174	0.497068	3.16201	0.00156682	0.0173897	NA	NA	NA	NA	NA
evm.model.chr12.1742	84.6627	1.55649	0.540304	2.88076	0.00396722	0.0369246	NA	NA	NA	NA	NA
evm.model.chr19.47	43.3829	1.54224	0.383216	4.02446	5.71e-05	0.00105129	NA	NA	NA	NA	NA
evm.model.chr19.56	45.6465	1.53878	0.415161	3.70647	0.000210169	0.00330896	NA	NA	NA	NA	NA
evm.model.chr8.1674	789.085	1.53682	0.501343	3.0654	0.00217376	0.0228313	NA	NA	NA	NA	NA
evm.model.chr12.1665	34.1345	1.53511	0.508962	3.01617	0.0025599	0.0260959	NA	NA	NA	NA	NA
evm.model.chr6.860	61.5828	1.52901	0.53291	2.86916	0.00411558	0.0379001	NA	NA	NA	NA	NA
evm.model.chr10.2012	37.6556	1.52659	0.552205	2.76454	0.00570024	0.0490613	NA	NA	NA	NA	NA
evm.model.chr12.374	370.425	1.50908	0.319542	4.72265	2.33e-06	6.22e-05	NA	NA	NA	NA	NA
evm.model.chr4.1862	29.812	-1.51092	0.509369	-2.96625	0.00301451	0.0297159	NA	NA	NA	NA	NA
evm.model.chr9.1894	59.1324	-1.51367	0.515294	-2.93749	0.00330885	0.0319718	NA	NA	NA	NA	NA
evm.model.chr2.496	72.3901	-1.51688	0.461062	-3.28996	0.00100202	0.012145	NA	NA	NA	NA	NA
evm.model.chr2.50	202.524	-1.51926	0.51713	-2.93787	0.00330476	0.0319476	NA	NA	NA	NA	NA
evm.model.chr9.1203	31.6431	-1.52556	0.445007	-3.42818	0.000607648	0.00799879	NA	NA	NA	NA	NA
evm.model.chr1.1076	49.0723	-1.53117	0.553217	-2.76775	0.00564445	0.0486648	NA	NA	NA	NA	NA
evm.model.chr19.391	56.218	-1.54374	0.37776	-4.08658	4.38e-05	0.00083275	NA	NA	NA	NA	NA
evm.model.chr13.831	130.701	-1.54789	0.447048	-3.46246	0.000535262	0.00718385	NA	NA	NA	NA	NA
evm.model.chr15.1164	40.6749	-1.5615	0.447704	-3.48779	0.000487026	0.00663888	NA	NA	NA	NA	NA
evm.model.chr1.869	71.6331	-1.57946	0.435246	-3.62888	0.000284656	0.00424776	NA	NA	NA	NA	NA
evm.model.chr12.97	87.3202	-1.58247	0.56792	-2.78644	0.00532912	0.0464465	NA	NA	NA	NA	NA
evm.model.chr16.792	81.5982	-1.59132	0.344348	-4.62125	3.81e-06	9.71e-05	NA	NA	NA	NA	NA
evm.model.chr14.391	57.1805	-1.60729	0.537131	-2.99236	0.00276834	0.0277959	NA	NA	NA	NA	NA
evm.model.chr1.322	50.9315	-1.63508	0.454208	-3.59985	0.000318399	0.0046746	NA	NA	NA	NA	NA
evm.model.chr18.1945	1185.3	-1.66047	0.576145	-2.88204	0.0039511	0.036826	NA	NA	NA	NA	NA
evm.model.chr12.86	41.2623	-1.67261	0.572894	-2.91959	0.00350495	0.0334307	NA	NA	NA	NA	NA
evm.model.chr18.761	47.9024	-1.68351	0.413113	-4.07518	4.6e-05	0.000872948	NA	NA	NA	NA	NA
evm.model.chr17.998	239.902	-1.68676	0.482023	-3.49934	0.000466412	0.00637961	NA	NA	NA	NA	NA
evm.model.chr8.2588	361.15	-1.68807	0.52876	-3.19251	0.00141042	0.0160364	NA	NA	NA	NA	NA
evm.model.chr9.611	38.2187	-1.71457	0.445643	-3.84741	0.000119376	0.00203131	NA	NA	NA	NA	NA
evm.model.chr19.1855	53.0234	-1.71569	0.455123	-3.76973	0.000163422	0.00267614	NA	NA	NA	NA	NA
evm.model.chr5.917	253.651	-1.71744	0.452215	-3.79783	0.000145968	0.00242203	NA	NA	NA	NA	NA
evm.model.chr7.721	51.6776	-1.72042	0.427219	-4.02701	5.65e-05	0.00104283	NA	NA	NA	NA	NA
evm.model.chr18.3394	175.916	-1.72546	0.464014	-3.71855	0.000200371	0.0031873	NA	NA	NA	NA	NA
evm.model.chr13.200	78.8728	-1.75196	0.629844	-2.78157	0.00540959	0.0470454	NA	NA	NA	NA	NA
evm.model.chr10.758	58.1823	-1.75566	0.477481	-3.67693	0.00023606	0.00365178	NA	NA	NA	NA	NA
evm.model.chr14.2160	25.157	-1.78435	0.556117	-3.20858	0.00133393	0.0153197	NA	NA	NA	NA	NA
evm.model.chr19.520	147.994	-1.78514	0.599539	-2.97752	0.00290593	0.0288302	NA	NA	NA	NA	NA
evm.model.chr16.803	59.7854	-1.81	0.44149	-4.09976	4.14e-05	0.000792581	NA	NA	NA	NA	NA
evm.model.chr6.575	24.8487	-1.81511	0.515225	-3.52295	0.000426774	0.00593067	NA	NA	NA	NA	NA
evm.model.chr1.381	30.2338	-1.8287	0.535324	-3.41606	0.000635344	0.00831516	NA	NA	NA	NA	NA
evm.model.chr20.270	116.206	-1.84599	0.520225	-3.54845	0.000387508	0.00548403	NA	NA	NA	NA	NA
evm.model.chr18.1155	29.1333	-1.86195	0.52739	-3.5305	0.000414776	0.00579614	NA	NA	NA	NA	NA
evm.model.chr1.2429	11.2779	-1.88357	0.595023	-3.16553	0.00154799	0.0172285	NA	NA	NA	NA	NA
evm.model.chr2.539	718.341	-1.9123	0.50489	-3.78755	0.000152138	0.00251386	NA	NA	NA	NA	NA
evm.model.chr6.194	25.1259	-1.9217	0.624984	-3.0748	0.00210643	0.0222443	NA	NA	NA	NA	NA
evm.model.chr15.1587	34.6058	-1.92977	0.488957	-3.9467	7.92e-05	0.00140069	NA	NA	NA	NA	NA
evm.model.chr2.526	80.9708	-1.94067	0.437125	-4.43962	9.01e-06	0.000210914	NA	NA	NA	NA	NA
evm.model.chr8.801	3600.6	-1.96242	0.552728	-3.55043	0.000384603	0.00545836	NA	NA	NA	NA	NA
evm.model.chr7.1875	31.0745	-1.96981	0.695154	-2.83363	0.0046023	0.0413143	NA	NA	NA	NA	NA
evm.model.chr18.638	377.536	-1.97908	0.608283	-3.25355	0.00113972	0.0135352	NA	NA	NA	NA	NA
evm.model.chr18.3400	43.2091	-1.9866	0.671717	-2.95749	0.00310152	0.0303642	NA	NA	NA	NA	NA
evm.model.chr16.804	61.7038	-1.99842	0.575779	-3.47082	0.000518873	0.00698732	NA	NA	NA	NA	NA
evm.model.chr18.896	50.069	-1.99871	0.615067	-3.24958	0.00115577	0.013661	NA	NA	NA	NA	NA
evm.model.chr15.1382	70.2532	-2.02107	0.528002	-3.82776	0.000129313	0.00217269	NA	NA	NA	NA	NA
evm.model.chr17.1717	60.3743	-2.07515	0.569882	-3.64137	0.000271196	0.00409577	NA	NA	NA	NA	NA
evm.model.chr2.229	16.5395	-2.10196	0.692201	-3.03663	0.00239239	0.0246901	NA	NA	NA	NA	NA
evm.model.chr3.150	29.3214	-2.10564	0.630083	-3.34184	0.000832238	0.0103986	NA	NA	NA	NA	NA
evm.model.chr2.742	12.3869	-2.10954	0.733828	-2.8747	0.00404407	0.0374657	NA	NA	NA	NA	NA
evm.model.chr14.127	37.2979	-2.1114	0.3901	-5.41247	6.22e-08	2.28e-06	NA	NA	NA	NA	NA
evm.model.chr15.1362	30.076	-2.11261	0.459731	-4.59532	4.32e-06	0.000108349	NA	NA	NA	NA	NA
evm.model.chr14.2785	19.365	-2.172	0.671881	-3.23271	0.00122623	0.014308	NA	NA	NA	NA	NA
evm.model.chr7.426	86.6652	-2.17613	0.540294	-4.02767	5.63e-05	0.00104182	NA	NA	NA	NA	NA
evm.model.chr10.1619	532.041	-2.19938	0.578943	-3.79896	0.000145304	0.00241302	NA	NA	NA	NA	NA
evm.model.chr8.2012	35.9451	-2.21362	0.664428	-3.33162	0.000863412	0.0107582	NA	NA	NA	NA	NA
evm.model.chr18.382	51.7707	-2.25079	0.574372	-3.91869	8.9e-05	0.00155434	NA	NA	NA	NA	NA
evm.model.chr10.1312	18.0958	-2.27405	0.698119	-3.2574	0.00112439	0.013393	NA	NA	NA	NA	NA
evm.model.chr7.1079	19.7443	-2.30056	0.771103	-2.98346	0.00285005	0.0283884	NA	NA	NA	NA	NA
evm.model.chr19.2250	44.6907	-2.31631	0.80428	-2.87999	0.00397693	0.0369807	NA	NA	NA	NA	NA
evm.model.chr13.2392	17.0595	-2.31699	0.786314	-2.94665	0.00321241	0.0312663	NA	NA	NA	NA	NA
evm.model.chr17.152	349.721	-2.31715	0.574146	-4.03582	5.44e-05	0.00101098	NA	NA	NA	NA	NA
evm.model.chr1.1184	24.7585	-2.36183	0.711994	-3.31721	0.000909212	0.0112033	NA	NA	NA	NA	NA
evm.model.chr4.2351	55.1136	-2.37341	0.599819	-3.95688	7.59e-05	0.00135309	NA	NA	NA	NA	NA
evm.model.chr12.822	29.307	-2.40135	0.831826	-2.88684	0.00389126	0.0364039	NA	NA	NA	NA	NA
evm.model.chr14.390	48.7698	-2.41963	0.628987	-3.84687	0.000119637	0.00203403	NA	NA	NA	NA	NA
evm.model.chr19.651	26.9127	-2.43378	0.783964	-3.10446	0.00190628	0.0204979	NA	NA	NA	NA	NA
evm.model.chr14.597	14.4409	-2.44961	0.866476	-2.82709	0.00469727	0.0420005	NA	NA	NA	NA	NA
evm.model.chr14.1872	34.3175	-2.45186	0.753983	-3.25188	0.00114643	0.0135828	NA	NA	NA	NA	NA
evm.model.chr18.3454	28.2452	-2.46516	0.862377	-2.85856	0.00425563	0.0389568	NA	NA	NA	NA	NA
evm.model.chr7.1685	30.0112	-2.48945	0.863924	-2.88156	0.00395711	0.0368649	NA	NA	NA	NA	NA
evm.model.chr9.1047	25.9474	-2.50236	0.585338	-4.27506	1.91e-05	0.00040897	NA	NA	NA	NA	NA
evm.model.chr17.441	15.6292	-2.51173	0.840685	-2.98772	0.0028107	0.0280803	NA	NA	NA	NA	NA
evm.model.chr3.2220	17.1056	-2.51561	0.7898	-3.18512	0.00144693	0.0163585	NA	NA	NA	NA	NA
evm.model.chr12.1077	20.8649	-2.54406	0.875403	-2.90616	0.00365898	0.0345702	NA	NA	NA	NA	NA
evm.model.chr13.926	13.3556	-2.57872	0.81512	-3.16361	0.00155824	0.0173137	NA	NA	NA	NA	NA
evm.model.chr11.625	33.8308	-2.582	0.811234	-3.18281	0.00145852	0.0164616	NA	NA	NA	NA	NA
evm.model.chr4.2129	13.9263	-2.66326	0.73056	-3.6455	0.000266876	0.00403662	NA	NA	NA	NA	NA
evm.model.chr13.2418	56.0884	-2.66361	0.701688	-3.796	0.000147047	0.00243791	NA	NA	NA	NA	NA
evm.model.chr3.2073	10.9642	-2.66584	0.915672	-2.91135	0.00359873	0.03413	NA	NA	NA	NA	NA
evm.model.chr4.2615	31.6887	-2.72486	0.78569	-3.46812	0.000524118	0.00705321	NA	NA	NA	NA	NA
evm.model.chr16.1156	20.4357	-2.73521	0.643441	-4.25091	2.13e-05	0.000450834	NA	NA	NA	NA	NA
evm.model.chr8.1040	32.6433	-2.74549	0.853188	-3.21792	0.00129124	0.0148929	NA	NA	NA	NA	NA
evm.model.chr13.601	9.95296	-2.74836	0.894935	-3.07102	0.00213331	0.0224801	NA	NA	NA	NA	NA
evm.model.chr18.416	15.7533	-2.75636	0.823922	-3.34542	0.000821593	0.0102949	NA	NA	NA	NA	NA
evm.model.chr6.1008	21.3911	-2.76555	0.980122	-2.82163	0.00477799	0.04257	NA	NA	NA	NA	NA
evm.model.chr18.641	103.015	-2.7878	0.91132	-3.05908	0.00222017	0.0231859	NA	NA	NA	NA	NA
evm.model.chr3.140	10.8952	-2.80261	0.725339	-3.86386	0.00011161	0.00191054	NA	NA	NA	NA	NA
evm.model.chr15.1979	30.9553	-2.87216	0.716911	-4.0063	6.17e-05	0.00112612	NA	NA	NA	NA	NA
evm.model.chr10.1786	25.9548	-2.8797	0.8752	-3.29033	0.00100069	0.0121362	NA	NA	NA	NA	NA
evm.model.chr14.1496	12.371	-2.88953	0.999726	-2.89032	0.00384844	0.0361216	NA	NA	NA	NA	NA
evm.model.chr8.96	35.4474	-2.90274	0.815331	-3.5602	0.000370573	0.00529303	NA	NA	NA	NA	NA
evm.model.chr8.1843	5.68113	-2.9061	1.01072	-2.87529	0.00403659	0.0374311	NA	NA	NA	NA	NA
evm.model.chr11.1856	53.2438	-2.91114	0.706289	-4.12174	3.76e-05	0.000733342	NA	NA	NA	NA	NA
evm.model.chr9.1200	11.9451	-2.91427	1.03374	-2.81914	0.00481522	0.0428446	NA	NA	NA	NA	NA
evm.model.chr19.854	722.767	-2.93028	0.723557	-4.04982	5.13e-05	0.000962181	NA	NA	NA	NA	NA
evm.model.chr18.1321	77.3725	-2.93997	0.825078	-3.56326	0.000366281	0.00524295	NA	NA	NA	NA	NA
evm.model.chr16.1828	10.3539	-2.96292	0.729881	-4.05945	4.92e-05	0.000927719	NA	NA	NA	NA	NA
evm.model.chr3.1208	15.2947	-2.98324	1.05717	-2.82192	0.0047737	0.0425508	NA	NA	NA	NA	NA
evm.model.chr6.2063	81.1005	-2.99893	0.880485	-3.406	0.000659233	0.00857732	NA	NA	NA	NA	NA
evm.model.chr9.375	17.1188	-3.05754	0.945299	-3.23447	0.00121871	0.014245	NA	NA	NA	NA	NA
evm.model.chr9.1225	54.1461	-3.08565	0.862421	-3.57789	0.000346377	0.00501182	NA	NA	NA	NA	NA
evm.model.chr6.762	31.2752	-3.21081	0.887649	-3.6172	0.000297805	0.00441762	NA	NA	NA	NA	NA
evm.model.chr8.2446	18.8626	-3.23256	0.901683	-3.58503	0.000337038	0.00490361	NA	NA	NA	NA	NA
evm.model.chr14.362	22.67	-3.25126	1.03548	-3.13986	0.00169029	0.0185424	NA	NA	NA	NA	NA
evm.model.chr4.2323	24.6784	-3.32095	1.08954	-3.04803	0.00230346	0.0239204	NA	NA	NA	NA	NA
evm.model.chr4.734	43.7251	-3.36229	0.918257	-3.6616	0.000250641	0.00384336	NA	NA	NA	NA	NA
evm.model.chr13.726	14.5456	-3.36826	1.03558	-3.25253	0.00114383	0.0135599	NA	NA	NA	NA	NA
evm.model.chr10.1764	23.4768	-3.3885	0.848361	-3.99417	6.49e-05	0.00118104	NA	NA	NA	NA	NA
evm.model.chr17.1963	11.7462	-3.41711	0.911218	-3.75005	0.000176802	0.00286383	NA	NA	NA	NA	NA
evm.model.chr14.1984	7.16789	-3.4407	1.19356	-2.88272	0.00394256	0.0368091	NA	NA	NA	NA	NA
evm.model.chr9.347	10.5984	-3.44644	0.938996	-3.67035	0.000242221	0.00372853	NA	NA	NA	NA	NA
evm.model.chr18.431	5.16092	-3.50375	1.26434	-2.77121	0.00558486	0.0482342	NA	NA	NA	NA	NA
evm.model.chr18.1198	12.4088	-3.5165	1.12531	-3.1249	0.00177865	0.0193543	NA	NA	NA	NA	NA
evm.model.chr3.1140	10.9272	-3.51893	1.00217	-3.51129	0.00044593	0.00615414	NA	NA	NA	NA	NA
evm.model.chr12.1583	16.2502	-3.54222	1.0982	-3.22549	0.00125756	0.0145715	NA	NA	NA	NA	NA
evm.model.chr6.520	39.9734	-3.65779	1.23393	-2.96433	0.00303342	0.0298289	NA	NA	NA	NA	NA
evm.model.chr13.1529	12.724	-3.69341	1.07482	-3.4363	0.000589728	0.00780492	NA	NA	NA	NA	NA
evm.model.chr16.1783	51.872	-3.85005	1.3367	-2.88026	0.00397353	0.0369662	NA	NA	NA	NA	NA
evm.model.chr12.1862	12.2039	-3.87462	1.06125	-3.65102	0.000261205	0.00395982	NA	NA	NA	NA	NA
evm.model.chr5.119	24.5919	-4.04885	1.41785	-2.85563	0.00429509	0.0392282	NA	NA	NA	NA	NA
evm.model.chr13.1238	12.5879	-4.08199	1.13303	-3.60272	0.000314899	0.00463001	NA	NA	NA	NA	NA
evm.model.chr5.233	497.43	-4.09028	1.29077	-3.16888	0.00153029	0.0170694	NA	NA	NA	NA	NA
evm.model.chr4.2509	8.81373	-4.09742	1.33056	-3.07948	0.00207363	0.0219552	NA	NA	NA	NA	NA
evm.model.chr2.1084	1927.5	-4.1861	1.33858	-3.12727	0.00176437	0.0192198	NA	NA	NA	NA	NA
evm.model.chr4.1073	5.33819	-4.19631	1.40818	-2.97995	0.00288293	0.0286446	NA	NA	NA	NA	NA
evm.model.chr3.333	14.1409	-4.2027	1.48355	-2.83287	0.00461318	0.0413595	NA	NA	NA	NA	NA
evm.model.chr3.1139	11.3066	-4.24937	1.53251	-2.77282	0.00555725	0.0480788	NA	NA	NA	NA	NA
evm.model.chr12.578	40.421	-4.26283	1.25377	-3.4	0.000673865	0.00869982	NA	NA	NA	NA	NA
evm.model.chr2.531	75.9258	-4.28752	1.47444	-2.90789	0.00363878	0.0343957	NA	NA	NA	NA	NA
evm.model.chr15.1282	14.1271	-4.32292	1.25589	-3.44211	0.000577193	0.00767455	NA	NA	NA	NA	NA
evm.model.chr8.1613	11283.2	-4.3393	1.2819	-3.38505	0.000711657	0.00911331	NA	NA	NA	NA	NA
evm.model.chr7.383	5.68336	-4.42264	1.57215	-2.81312	0.00490641	0.0434819	NA	NA	NA	NA	NA
evm.model.chr6.5	35.8316	-4.43167	1.5229	-2.91002	0.00361409	0.0342431	NA	NA	NA	NA	NA
evm.model.chr1.2126	7.72499	-4.49674	1.45235	-3.09618	0.0019603	0.0209998	NA	NA	NA	NA	NA
evm.model.chr7.1808	29.2597	-4.50652	1.5488	-2.90969	0.00361789	0.0342467	NA	NA	NA	NA	NA
evm.model.chr6.487	10.7373	-4.53811	1.48061	-3.06503	0.00217646	0.0228385	NA	NA	NA	NA	NA
evm.model.chr7.1834	39.5824	-4.54396	1.57417	-2.88658	0.00389458	0.036418	NA	NA	NA	NA	NA
evm.model.chr20.90	22.7638	-4.63665	1.59824	-2.9011	0.0037186	0.0350343	NA	NA	NA	NA	NA
evm.model.chr3.2062	18.1461	-4.70324	1.4652	-3.20996	0.00132752	0.0152584	NA	NA	NA	NA	NA
evm.model.chr1.842	3.27261	-4.76159	1.60334	-2.9698	0.00297998	0.0294772	NA	NA	NA	NA	NA
evm.model.chr19.1728	11.4295	-4.80566	1.47474	-3.25864	0.00111948	0.0133424	NA	NA	NA	NA	NA
evm.model.chr4.2328	13.179	-4.812	1.51096	-3.18473	0.0014489	0.0163715	NA	NA	NA	NA	NA
evm.model.chr12.1562	9.60715	-4.97144	1.56994	-3.16664	0.00154209	0.017182	NA	NA	NA	NA	NA
evm.model.chr7.385	10.4631	-5.00492	1.48928	-3.36063	0.000777644	0.00983656	NA	NA	NA	NA	NA
evm.model.chr2.1489	362.88	-5.02873	1.33977	-3.75342	0.000174435	0.0028333	NA	NA	NA	NA	NA
evm.model.chr8.1563	42.6814	-5.0292	1.34695	-3.73377	0.000188631	0.00302703	NA	NA	NA	NA	NA
evm.model.chr4.619	19.5474	-5.16952	1.51263	-3.41757	0.00063184	0.00828555	NA	NA	NA	NA	NA
evm.model.chr16.1543	3.38458	-5.22869	1.81884	-2.87474	0.00404355	0.0374657	NA	NA	NA	NA	NA
evm.model.chr5.1747	9.37939	-5.30894	1.50003	-3.53921	0.000401325	0.00564762	NA	NA	NA	NA	NA
evm.model.chr12.749	6.49966	-5.348	1.65651	-3.22847	0.00124455	0.014451	NA	NA	NA	NA	NA
evm.model.chr1.1316	3.93946	-5.41118	1.81154	-2.98706	0.00281674	0.0281267	NA	NA	NA	NA	NA
evm.model.chr18.1762	5.13264	-5.4796	1.73886	-3.15127	0.00162564	0.0179728	NA	NA	NA	NA	NA
evm.model.chr9.699	7.1846	-5.6857	1.78362	-3.18773	0.00143397	0.0162395	NA	NA	NA	NA	NA
evm.model.chr13.2219	102.925	-5.89487	1.764	-3.34177	0.000832466	0.0103986	NA	NA	NA	NA	NA
evm.model.chr10.1135	4.79911	-6.25451	1.9743	-3.16796	0.00153511	0.0171137	NA	NA	NA	NA	NA
evm.model.chr14.1268	3.50893	-6.31061	2.27983	-2.76802	0.00563979	0.0486456	NA	NA	NA	NA	NA
evm.model.chr4.271	46.1733	-6.33582	1.5242	-4.15682	3.23e-05	0.000645124	NA	NA	NA	NA	NA
evm.model.chr8.1862	3.43021	-6.42189	2.32064	-2.7673	0.00565235	0.048691	NA	NA	NA	NA	NA
evm.model.chr13.2288	619.751	-6.53987	1.50468	-4.34635	1.38e-05	0.000309844	NA	NA	NA	NA	NA
evm.model.chr18.2672	37.8101	-18.7074	3.29836	-5.67174	1.41e-08	5.8e-07	NA	NA	NA	NA	NA
evm.model.chr16.2062	NA	NA	NA	NA	NA	NA	9.79318	1.44269e+08	0.206353	2.45e-05	0.00175684
evm.model.chr14.2886	NA	NA	NA	NA	NA	NA	8.65471	1.44269e+08	-0.559678	0.000302315	0.013709
evm.model.chr3.1080	NA	NA	NA	NA	NA	NA	8.34438	1.44269e+08	-0.760452	0.00068886	0.026886
evm.model.chr6.781	NA	NA	NA	NA	NA	NA	7.83628	1.44269e+08	-1.35345	0.000553989	0.0224655
evm.model.chr12.819	NA	NA	NA	NA	NA	NA	7.35251	1.44269e+08	-1.65739	0.00112298	0.0386152
evm.model.chr18.2904	NA	NA	NA	NA	NA	NA	6.81373	1.44269e+08	-1.99606	0.000500838	0.0208672
evm.model.chr5.2267	NA	NA	NA	NA	NA	NA	6.65354	1.44269e+08	-2.10492	0.00120229	0.0405882
evm.model.chr13.2371	NA	NA	NA	NA	NA	NA	5.97148	6.19926	-0.722074	0.000433775	0.0184777
evm.model.chr19.229	NA	NA	NA	NA	NA	NA	4.93396	5.24558	-1.7962	0.00114663	0.0391103
evm.model.chr1.645	NA	NA	NA	NA	NA	NA	1.51665	1.51825	4.11504	0.000122563	0.0068183
evm.model.chr9.207	NA	NA	NA	NA	NA	NA	-1.5042	-1.50447	5.04341	1.11e-05	0.000908983
evm.model.chr5.1081	NA	NA	NA	NA	NA	NA	-1.5109	-1.51703	5.12659	0.000162628	0.00849668
evm.model.chr14.2143	NA	NA	NA	NA	NA	NA	-1.52474	-1.52576	4.42486	7.42e-05	0.00461109
evm.model.chr4.1484	NA	NA	NA	NA	NA	NA	-1.52846	-1.52888	3.99691	3.58e-05	0.00243649
evm.model.chr20.1305	NA	NA	NA	NA	NA	NA	-1.70478	-1.70483	6.71136	8.12e-05	0.00499695
evm.model.chr11.878	NA	NA	NA	NA	NA	NA	-4.67508	-4.71796	0.233775	0.00055605	0.0225029
evm.model.chr18.2741	NA	NA	NA	NA	NA	NA	-5.06604	-5.22038	-0.953123	0.00118685	0.0401355
evm.model.chr19.285	NA	NA	NA	NA	NA	NA	-7.24036	-1.44269e+08	-1.72809	0.000840572	0.0313216
evm.model.chr16.1766	NA	NA	NA	NA	NA	NA	-7.8851	-1.44269e+08	-1.25085	0.00043413	0.0184777
evm.model.chr8.336	NA	NA	NA	NA	NA	NA	-8.42414	-1.44269e+08	-0.848035	0.000229925	0.0110751

## Sheet: C5V-LFV
Supplementary Data 5e. By using DESeq2 and/or EdgeR pipeline, pairwise comparison between véraison stage (V) in C5 and LF genotypes resulted in 4439 non-redundant differentially expressed genes (DEGs), with log2fold >1.5 or < -1.5.
GENEID	baseMean	log2FoldChange	lfcSE	stat	pvalue	padj	logFC	unshrunk.logFC	logCPM	PValue	FDR
evm.model.chr1.100	35.4307	-1.63217	0.484604	-3.36805	0.000757007	0.00215243	-1.64019	-1.6517	0.944589	0.0101715	0.0373237
evm.model.chr1.101	25.8652	2.36479	0.448616	5.27129	1.35e-07	7.06e-07	2.3415	2.35168	0.597875	0.000405149	0.00245514
evm.model.chr1.1016	31.6817	1.57536	0.428562	3.67591	0.000237003	0.000743657	1.56571	1.57258	0.857022	0.00766852	0.0295561
evm.model.chr1.1031	486.837	8.59471	1.18591	7.24737	4.25e-13	4.09e-12	9.41574	1.44269e+08	4.66643	2.31e-09	9.26e-08
evm.model.chr1.1059	23.2514	-2.20968	0.665084	-3.3224	0.000892454	0.00249698	-2.36396	-2.38871	0.506559	0.0111418	0.0404337
evm.model.chr1.1061	4.07724	6.15008	1.97746	3.11008	0.00187035	0.0048826	6.97353	1.44269e+08	-1.7063	0.00282395	0.0127708
evm.model.chr1.1065	3087.29	-2.42685	0.160785	-15.0937	1.78e-51	1.2e-49	-2.45011	-2.45029	7.36744	2.17e-11	2.02e-09
evm.model.chr1.1068	220.678	3.83136	0.442782	8.65293	5.02e-18	7.25e-17	3.80313	3.80534	3.55245	1.39e-07	2.91e-06
evm.model.chr1.1069	29.9207	2.7539	0.6956	3.95903	7.53e-05	0.000257773	2.68684	2.69702	0.767183	0.00362247	0.01573
evm.model.chr1.1077	34.3948	2.4828	0.568515	4.36717	1.26e-05	4.92e-05	2.46597	2.4764	0.961035	0.00231577	0.0107661
evm.model.chr1.1081	60.6395	4.49328	0.464042	9.68291	3.56e-22	6.78e-21	4.45014	4.4747	1.75972	1.96e-07	3.86e-06
evm.model.chr1.1083	1819.06	6.89775	0.144858	47.6173	0	0	6.90982	6.9129	6.56731	5.87e-19	5.43e-15
evm.model.chr1.1123	302.094	2.28412	0.749318	3.04826	0.0023017	0.00586023	2.37439	2.38138	3.99383	0.00147294	0.00738115
evm.model.chr1.1130	285.752	2.09786	0.208784	10.048	9.38e-24	1.96e-22	2.07616	2.078	3.91561	5.62e-08	1.38e-06
evm.model.chr1.1133	136.021	4.44176	0.32842	13.5247	1.12e-41	5.42e-40	4.39835	4.4115	2.87662	2.58e-10	1.45e-08
evm.model.chr1.1136	196.662	2.70498	0.699547	3.86676	0.000110293	0.000367625	2.67411	2.67507	3.38719	0.000155517	0.00109768
evm.model.chr1.1163	708.826	4.79442	0.661169	7.25142	4.12e-13	3.98e-12	4.66125	4.66986	5.2033	3.72e-09	1.38e-07
evm.model.chr1.1166	71.631	1.90243	0.558678	3.40523	0.000661093	0.00190153	1.85673	1.86421	1.99095	0.0086254	0.0325891
evm.model.chr1.1169	67.0438	6.23447	1.24146	5.02189	5.12e-07	2.47e-06	7.06816	1.44269e+08	1.92165	1.69e-05	0.000165912
evm.model.chr1.1175	2032.13	2.27851	0.23037	9.89067	4.57e-23	9.21e-22	2.25907	2.26282	6.71722	8.49e-08	1.94e-06
evm.model.chr1.1176	61.4906	3.24984	0.503789	6.45079	1.11e-10	8.38e-10	3.19308	3.19877	1.73608	1.28e-05	0.00013071
evm.model.chr1.1193	157.803	2.4555	0.947083	2.5927	0.00952267	0.0209498	2.45939	2.46384	3.08284	0.00314842	0.0140041
evm.model.chr1.1204	445.088	-1.74475	0.148131	-11.7785	5.04e-32	1.63e-30	-1.78457	-1.78513	4.55749	4.87e-09	1.72e-07
evm.model.chr1.1211	66.0558	1.65239	0.424413	3.89335	9.89e-05	0.00033199	1.60707	1.61188	1.86705	0.00458644	0.0192391
evm.model.chr1.1213	296.009	2.77271	0.198917	13.9391	3.67e-44	1.96e-42	2.76451	2.76606	3.96675	3.13e-10	1.71e-08
evm.model.chr1.1222	610.477	-1.59146	0.209427	-7.59911	2.98e-14	3.19e-13	-1.66268	-1.66304	5.01784	1.23e-06	1.79e-05
evm.model.chr1.1235	1099.87	-1.81672	0.216166	-8.40425	4.31e-17	5.86e-16	-1.83496	-1.83521	5.87348	8.33e-07	1.29e-05
evm.model.chr1.1265	961.621	-2.32989	0.171411	-13.5925	4.44e-42	2.18e-40	-2.36962	-2.37021	5.68618	2.27e-10	1.3e-08
evm.model.chr1.1271	379.9	2.77782	0.339471	8.18278	2.77e-16	3.52e-15	2.71107	2.7138	4.32321	1.9e-06	2.61e-05
evm.model.chr1.1273	1557.33	1.52354	0.268956	5.66465	1.47e-08	8.74e-08	1.54598	1.54626	6.34122	0.000360255	0.00222751
evm.model.chr1.1277	364.474	1.95796	0.232536	8.42003	3.76e-17	5.16e-16	1.94417	1.94559	4.26289	1.21e-06	1.77e-05
evm.model.chr1.1350	3172.09	1.96659	0.143084	13.7443	5.51e-43	2.83e-41	1.90161	1.90167	7.36816	4.86e-09	1.72e-07
evm.model.chr1.1358	904.448	-1.75997	0.127632	-13.7894	2.95e-43	1.52e-41	-1.79963	-1.80007	5.57032	1.7e-09	7.36e-08
evm.model.chr1.1362	241.357	1.59338	0.208402	7.64572	2.08e-14	2.25e-13	1.55975	1.56153	3.67777	1.66e-05	0.00016367
evm.model.chr1.1370	440.125	-1.50693	0.187032	-8.05711	7.81e-16	9.53e-15	-1.57327	-1.57378	4.54675	1.27e-06	1.84e-05
evm.model.chr1.1401	90.8396	-1.70234	0.44381	-3.83575	0.000125183	0.000413288	-1.7726	-1.77481	2.28192	0.00197138	0.00938593
evm.model.chr1.141	53.8584	6.45732	1.26091	5.12117	3.04e-07	1.51e-06	7.28451	1.44269e+08	1.62313	2.24e-05	0.000210953
evm.model.chr1.142	101.553	-11.1278	1.25537	-8.86411	7.71e-19	1.18e-17	-11.7665	-1.44269e+08	2.39157	4.35e-08	1.12e-06
evm.model.chr1.1423	97.4105	-1.77442	0.345767	-5.13183	2.87e-07	1.44e-06	-1.80551	-1.80689	2.34315	0.000235301	0.00155521
evm.model.chr1.1431	7.45459	-6.10599	1.82609	-3.34376	0.000826522	0.00233131	-6.81069	-1.44269e+08	-0.99838	0.00455541	0.0191496
evm.model.chr1.1432	85.5425	2.09259	0.525581	3.98149	6.85e-05	0.000236334	2.05932	2.0623	2.22473	0.00197833	0.00941447
evm.model.chr1.1435	12.1797	6.49757	1.50412	4.31984	1.56e-05	6.01e-05	7.35991	1.44269e+08	-0.392637	0.000573624	0.00332507
evm.model.chr1.1436	6381.67	-2.55398	0.115365	-22.1382	1.35e-108	4.48e-106	-2.55144	-2.5515	8.41093	1.26e-13	3.55e-11
evm.model.chr1.1443	149.901	2.5411	0.37362	6.80131	1.04e-11	8.76e-11	2.49243	2.49502	2.99927	8.46e-06	9.19e-05
evm.model.chr1.1445	25.5572	7.67753	1.28281	5.98492	2.16e-09	1.41e-08	8.52985	1.44269e+08	0.530364	2.6e-06	3.41e-05
evm.model.chr1.1470	512.729	1.91452	0.297497	6.43545	1.23e-10	9.21e-10	1.87689	1.8815	4.73935	8.37e-05	0.000648469
evm.model.chr1.1486	285.067	2.90533	0.809813	3.58765	0.000333671	0.00101634	2.74412	2.75637	3.91137	0.000115594	0.000855003
evm.model.chr1.1487	207.807	4.99277	0.30726	16.2494	2.26e-59	1.94e-57	4.96687	4.97925	3.46649	1.82e-09	7.77e-08
evm.model.chr1.150	18.9363	6.28074	1.3223	4.74985	2.04e-06	9.06e-06	7.14827	144269484	0.287	8.05e-05	0.000627761
evm.model.chr1.151	210.747	2.16699	0.271703	7.97556	1.52e-15	1.8e-14	2.15725	2.15824	3.48444	2.12e-06	2.86e-05
evm.model.chr1.1571	923.757	1.74352	0.193199	9.0245	1.81e-19	2.86e-18	1.71047	1.71077	5.5936	8.92e-07	1.36e-05
evm.model.chr1.1632	173.439	1.60982	0.234676	6.85973	6.9e-12	5.92e-11	1.55223	1.55373	3.20492	5.27e-05	0.00043599
evm.model.chr1.1702	69.8325	-3.23733	0.474208	-6.82681	8.68e-12	7.38e-11	-3.30714	-3.32226	1.94812	5.42e-06	6.35e-05
evm.model.chr1.1707	63.0106	2.10971	0.608274	3.46836	0.000523642	0.0015374	2.06062	2.09786	1.83214	0.00565843	0.0230266
evm.model.chr1.175	118.093	4.07026	0.503213	8.08853	6.04e-16	7.43e-15	4.03556	4.0701	2.67999	8.7e-07	1.34e-05
evm.model.chr1.1760	63.3784	2.27734	0.604404	3.7679	0.000164624	0.000532354	2.24659	2.26368	1.81461	0.00353486	0.015397
evm.model.chr1.1798	160.783	2.01289	0.284224	7.08207	1.42e-12	1.3e-11	1.98476	1.98763	3.10523	1.52e-05	0.000151101
evm.model.chr1.1820	174.721	-3.18686	0.457624	-6.96393	3.31e-12	2.9e-11	-3.20107	-3.20399	3.1963	4.35e-06	5.34e-05
evm.model.chr1.1826	11.7985	-7.35737	1.36608	-5.38576	7.21e-08	3.92e-07	-7.99707	-1.44269e+08	-0.613638	2.64e-05	0.000242432
evm.model.chr1.1855	4085.29	-1.68933	0.160509	-10.5248	6.64e-26	1.57e-24	-1.72251	-1.7226	7.73929	3.81e-08	1.01e-06
evm.model.chr1.1880	448.591	-1.9876	0.27847	-7.13757	9.5e-13	8.81e-12	-2.03851	-2.03895	4.56677	4.39e-06	5.38e-05
evm.model.chr1.1882	104.521	5.68297	0.486464	11.6822	1.57e-31	4.94e-30	5.61118	5.64706	2.49673	1.25e-07	2.67e-06
evm.model.chr1.1884	111.856	9.58652	1.20221	7.97412	1.53e-15	1.82e-14	10.4112	1.44269e+08	2.59344	7.47e-11	5.24e-09
evm.model.chr1.1893	908.768	1.9926	0.194218	10.2596	1.07e-24	2.38e-23	1.95857	1.95887	5.58757	7.48e-08	1.75e-06
evm.model.chr1.1894	307.813	1.56098	0.250454	6.23259	4.59e-10	3.24e-09	1.52148	1.52223	4.02843	0.000104963	0.000787579
evm.model.chr1.1911	6.0199	4.79677	1.54377	3.10717	0.00188888	0.00492482	5.62222	1.44269e+08	-1.25112	0.00496768	0.020615
evm.model.chr1.1930	222.937	3.39702	0.394031	8.62122	6.62e-18	9.51e-17	3.38843	3.39619	3.5654	1.41e-07	2.94e-06
evm.model.chr1.1961	48.9191	2.42956	0.577725	4.2054	2.61e-05	9.64e-05	2.35755	2.37181	1.43621	0.00333968	0.0147123
evm.model.chr1.198	813.173	-1.72207	0.157649	-10.9235	8.9e-28	2.32e-26	-1.79862	-1.7989	5.42863	8.24e-09	2.66e-07
evm.model.chr1.1982	6.41417	6.4446	2.08937	3.08447	0.00203918	0.00526263	6.15762	6.54455	-1.23094	0.000727573	0.00405327
evm.model.chr1.1991	4243.98	-3.36051	0.408253	-8.23143	1.85e-16	2.38e-15	-3.41755	-3.41768	7.82416	6.28e-06	7.18e-05
evm.model.chr1.1992	7.06162	6.83964	1.51107	4.52635	6e-06	2.48e-05	7.60246	1.44269e+08	-1.08087	0.000195889	0.00133465
evm.model.chr1.1994	6.11658	4.96575	1.72154	2.88448	0.00392057	0.00948106	5.88328	1.44269e+08	-1.05166	0.00652134	0.0258815
evm.model.chr1.2010	1064.76	3.09906	0.29271	10.5875	3.41e-26	8.2e-25	3.0736	3.07394	5.80408	1.57e-07	3.23e-06
evm.model.chr1.2029	162.028	3.8238	0.408763	9.35455	8.4e-21	1.45e-19	3.76949	3.78894	3.12084	8.94e-08	2.01e-06
evm.model.chr1.2037	101.45	5.71449	0.494001	11.5678	6e-31	1.83e-29	5.64633	5.67342	2.4604	9.56e-10	4.49e-08
evm.model.chr1.2044	61.4312	2.60708	0.438558	5.94467	2.77e-09	1.78e-08	2.53789	2.54321	1.73283	7.15e-05	0.000567883
evm.model.chr1.206	14.6111	2.97959	0.762144	3.90949	9.25e-05	0.000311888	2.84345	2.88502	-0.159553	0.00189699	0.00908872
evm.model.chr1.2060	28629.5	-1.81639	0.105842	-17.1614	5.17e-66	5.27e-64	-1.83044	-1.83045	10.5776	3.54e-11	2.97e-09
evm.model.chr1.2071	7.70795	4.89584	1.69176	2.89393	0.00380448	0.00922495	5.76201	1.44269e+08	-0.825626	0.00863753	0.0326286
evm.model.chr1.2085	914.95	2.03018	0.108671	18.6819	6.95e-78	9.92e-76	1.99333	1.99356	5.58731	1.92e-11	1.81e-09
evm.model.chr1.2087	101.011	1.71918	0.413731	4.15531	3.25e-05	0.000118214	1.6802	1.68346	2.45864	0.00226704	0.0105735
evm.model.chr1.2098	31.9533	3.96533	0.904866	4.38222	1.17e-05	4.62e-05	3.90456	3.93595	0.898401	0.000965737	0.00516585
evm.model.chr1.210	87.6273	-1.67381	0.405321	-4.12959	3.63e-05	0.000131239	-1.71072	-1.71366	2.2399	0.00251942	0.0115691
evm.model.chr1.2142	11.5009	4.63333	1.37421	3.37162	0.000747265	0.00212793	5.48013	1.44269e+08	-0.341616	0.00177673	0.00861471
evm.model.chr1.218	73.3475	2.73104	0.457708	5.96678	2.42e-09	1.57e-08	2.65599	2.67351	2.00456	0.000361944	0.00223726
evm.model.chr1.2186	64.0446	4.40127	0.701334	6.27556	3.48e-10	2.48e-09	4.28605	4.36852	1.84882	1.6e-05	0.000157975
evm.model.chr1.2187	95.6241	2.26622	0.437766	5.17679	2.26e-07	1.15e-06	2.21671	2.22384	2.39423	0.000911338	0.0049081
evm.model.chr1.2191	59.0374	2.37625	0.769751	3.08704	0.00202161	0.00522385	2.31354	2.3456	1.74503	0.0131609	0.0464882
evm.model.chr1.2197	4763.09	2.15134	0.121306	17.7348	2.26e-70	2.6e-68	2.14551	2.14564	7.94663	2.68e-11	2.35e-09
evm.model.chr1.2207	26.5228	3.29977	0.622043	5.30473	1.13e-07	5.95e-07	3.24588	3.25958	0.576663	0.000145699	0.00104028
evm.model.chr1.2215	8.41426	-6.61683	1.49659	-4.42127	9.81e-06	3.92e-05	-7.26847	-1.44269e+08	-0.860593	0.000285919	0.0018209
evm.model.chr1.2227	28.7857	3.1074	0.677297	4.58795	4.48e-06	1.89e-05	3.0652	3.08114	0.733128	0.0011083	0.0058197
evm.model.chr1.224	29.304	4.77114	0.968007	4.92883	8.27e-07	3.89e-06	4.61255	4.7479	0.75517	7.04e-05	0.000560309
evm.model.chr1.2245	452.964	-1.8244	0.215862	-8.45172	2.87e-17	3.96e-16	-1.85125	-1.85239	4.58097	4.75e-07	8e-06
evm.model.chr1.2252	6.39525	5.58198	1.49949	3.72258	0.000197196	0.000627767	5.27974	5.66002	-1.13273	0.000686538	0.0038617
evm.model.chr1.2298	1310.94	1.54326	0.179433	8.60074	7.92e-18	1.13e-16	1.5122	1.51236	6.09326	5.31e-06	6.26e-05
evm.model.chr1.23	3.75858	6.02554	2.17005	2.77669	0.00549159	0.0128417	6.87817	1.44269e+08	-1.64914	0.00640405	0.0254833
evm.model.chr1.2300	212.62	-2.89664	0.371172	-7.80404	6e-15	6.77e-14	-2.93045	-2.93192	3.48742	5.61e-07	9.22e-06
evm.model.chr1.2308	277.427	2.35037	0.219304	10.7174	8.43e-27	2.11e-25	2.32477	2.32797	3.87368	7.36e-09	2.41e-07
evm.model.chr1.2309	18.6941	4.31002	0.786018	5.48336	4.17e-08	2.33e-07	4.27581	4.32693	0.158573	0.000118491	0.00087024
evm.model.chr1.232	610.364	2.58464	0.489373	5.28153	1.28e-07	6.7e-07	2.5641	2.56566	4.99166	1.54e-06	2.18e-05
evm.model.chr1.2324	234.49	5.33696	1.21945	4.37652	1.21e-05	4.73e-05	5.06739	5.44578	3.63715	5.85e-05	0.00047663
evm.model.chr1.2328	34869.7	-2.64861	0.228898	-11.5711	5.77e-31	1.76e-29	-2.69401	-2.69402	10.8655	2.76e-08	7.67e-07
evm.model.chr1.2330	2430.56	-1.51453	0.148282	-10.2139	1.72e-24	3.78e-23	-1.50109	-1.50117	7.01475	1.11e-07	2.41e-06
evm.model.chr1.2337	70.2793	-2.68159	0.452842	-5.92169	3.19e-09	2.03e-08	-2.68747	-2.70489	1.96812	0.000380738	0.00233515
evm.model.chr1.2340	323.581	2.06911	0.302673	6.83612	8.14e-12	6.93e-11	2.06804	2.07058	4.09212	1.15e-05	0.000119552
evm.model.chr1.2355	7.63849	4.58357	1.5305	2.99483	0.00274598	0.00687867	4.3174	4.69105	-0.857671	0.00457501	0.0191993
evm.model.chr1.2376	129.356	-4.5999	0.360312	-12.7664	2.52e-37	1.04e-35	-4.62651	-4.63538	2.7782	3.22e-10	1.75e-08
evm.model.chr1.2377	79.5045	3.73355	0.746995	4.9981	5.79e-07	2.78e-06	3.79929	3.82324	2.14001	0.000111674	0.000830364
evm.model.chr1.2380	175.106	3.4922	1.19048	2.93344	0.00335234	0.00824175	3.48443	3.48631	3.22003	0.00384416	0.0165544
evm.model.chr1.2390	26.0733	2.65132	0.763225	3.47384	0.000513071	0.00150997	2.51607	2.54667	0.652782	0.00734984	0.028562
evm.model.chr1.2394	99.3903	-1.69044	0.435089	-3.88529	0.000102209	0.00034238	-1.6933	-1.70379	2.38692	0.00157811	0.00781136
evm.model.chr1.2396	116.267	2.06809	0.411975	5.01994	5.17e-07	2.5e-06	2.05843	2.06228	2.65302	0.000372775	0.00229773
evm.model.chr1.2399	2886.89	-1.88183	0.112771	-16.6872	1.62e-62	1.51e-60	-1.89788	-1.89798	7.2588	1.12e-11	1.2e-09
evm.model.chr1.2426	694.014	-1.50513	0.181877	-8.27553	1.28e-16	1.67e-15	-1.54292	-1.54317	5.19585	1.76e-06	2.44e-05
evm.model.chr1.2430	38.6208	-3.92027	0.782591	-5.00934	5.46e-07	2.63e-06	-3.93857	-3.95418	1.01734	0.000154574	0.00109258
evm.model.chr1.2433	525.158	-1.63147	0.164039	-9.9456	2.64e-23	5.4e-22	-1.6357	-1.63614	4.807	1.65e-07	3.36e-06
evm.model.chr1.2442	2673.11	-4.88814	0.190576	-25.6493	4.3e-145	2.36e-142	-4.91145	-4.91236	7.15176	3.49e-15	2.22e-12
evm.model.chr1.2443	459.014	5.19363	0.354088	14.6676	1.04e-48	6.44e-47	5.17536	5.19412	4.58456	3.76e-12	5.42e-10
evm.model.chr1.2450	159.627	4.84219	0.454087	10.6636	1.51e-26	3.71e-25	4.79595	4.81057	3.09652	6.25e-08	1.52e-06
evm.model.chr1.2465	55.5266	6.43465	1.29743	4.95952	7.07e-07	3.35e-06	6.13048	6.50933	1.64849	1.51e-05	0.00015047
evm.model.chr1.252	247.754	4.76824	0.756489	6.30312	2.92e-10	2.1e-09	4.64704	4.75043	3.71333	6.02e-07	9.8e-06
evm.model.chr1.263	797.682	-1.90287	0.237776	-8.00281	1.22e-15	1.46e-14	-1.91513	-1.91547	5.40831	1.11e-06	1.65e-05
evm.model.chr1.264	530.043	-3.19945	0.268637	-11.9099	1.05e-32	3.49e-31	-3.23989	-3.24115	4.81678	1.24e-09	5.57e-08
evm.model.chr1.269	7.1025	2.80431	1.09417	2.56295	0.0103786	0.0226016	2.70921	2.73744	-1.11099	0.0132884	0.0467879
evm.model.chr1.29	4.64527	3.4469	1.30978	2.63166	0.00849681	0.0189659	3.2735	3.40065	-1.44988	0.0117419	0.0422926
evm.model.chr1.322	50.9315	-5.95958	0.643874	-9.25582	2.13e-20	3.59e-19	-5.95324	-6.00714	1.45894	1.1e-07	2.39e-06
evm.model.chr1.323	97.169	2.24688	0.421405	5.33187	9.72e-08	5.17e-07	2.21135	2.21367	2.38553	0.000168304	0.00117575
evm.model.chr1.327	2449.62	3.05389	0.164347	18.582	4.5e-77	6.24e-75	3.00965	3.00981	7.00181	1.86e-12	3.13e-10
evm.model.chr1.330	109.901	1.72136	0.354354	4.85773	1.19e-06	5.47e-06	1.69978	1.70286	2.57136	0.000820437	0.00448831
evm.model.chr1.334	79.3018	2.30486	0.537083	4.29145	1.78e-05	6.76e-05	2.16473	2.17545	2.05868	0.00119211	0.00619065
evm.model.chr1.335	99.1323	4.4282	0.638715	6.93299	4.12e-12	3.59e-11	4.33475	4.39414	2.44115	4.5e-06	5.48e-05
evm.model.chr1.338	73.585	3.81238	0.780208	4.88636	1.03e-06	4.76e-06	3.80784	3.81338	1.98904	4.06e-05	0.00034972
evm.model.chr1.339	65.053	4.74313	0.629964	7.52921	5.1e-14	5.36e-13	4.70281	4.7221	1.83292	2.43e-06	3.23e-05
evm.model.chr1.345	6.29026	5.47106	1.57646	3.47047	0.000519542	0.00152709	6.27243	1.44269e+08	-1.37511	0.00186421	0.00896211
evm.model.chr1.351	282.654	6.04993	1.06626	5.674	1.4e-08	8.3e-08	5.85951	6.06302	3.8985	3.03e-07	5.57e-06
evm.model.chr1.359	209.9	3.35063	0.24015	13.9522	3.05e-44	1.63e-42	3.35873	3.36112	3.47912	1.14e-09	5.23e-08
evm.model.chr1.36	342.002	1.51712	0.151939	9.98506	1.77e-23	3.67e-22	1.51464	1.5152	4.17372	2.7e-07	5.06e-06
evm.model.chr1.363	165.737	4.63618	0.512665	9.04329	1.52e-19	2.42e-18	4.58848	4.59328	3.14427	7.48e-08	1.75e-06
evm.model.chr1.378	1588.45	2.73264	0.469547	5.81973	5.89e-09	3.65e-08	2.68809	2.69108	6.35634	3.12e-06	4e-05
evm.model.chr1.381	30.2338	4.61016	0.655343	7.03472	2e-12	1.8e-11	4.54277	4.58034	0.801844	2.24e-05	0.000211122
evm.model.chr1.386	8.84341	4.82836	1.45169	3.32603	0.000880917	0.00246901	5.71229	1.44269e+08	-0.743839	0.00314823	0.0140041
evm.model.chr1.391	8.42178	3.6566	1.34506	2.71855	0.00655694	0.0150689	3.47991	3.56006	-0.756314	0.01212	0.0433857
evm.model.chr1.392	3331.47	-3.06169	0.16284	-18.8018	7.3e-79	1.06e-76	-3.05066	-3.05084	7.47263	4.29e-13	9.52e-11
evm.model.chr1.399	1221.59	1.58419	0.131393	12.0569	1.78e-33	6.18e-32	1.58083	1.58111	5.98667	1.83e-07	3.66e-06
evm.model.chr1.406	3584.33	3.44505	0.243113	14.1705	1.39e-45	7.84e-44	3.38525	3.38574	7.53006	2.43e-09	9.65e-08
evm.model.chr1.410	4262.09	-1.99986	0.180592	-11.0739	1.68e-28	4.55e-27	-2.04172	-2.04179	7.83324	8.92e-08	2.01e-06
evm.model.chr1.419	187.501	2.83007	0.256011	11.0545	2.08e-28	5.64e-27	2.80155	2.80482	3.32105	7.97e-09	2.59e-07
evm.model.chr1.420	16.3619	3.06994	0.714763	4.29505	1.75e-05	6.66e-05	3.05144	3.08756	-0.0625417	0.00127402	0.00654031
evm.model.chr1.422	884.491	3.39041	0.306605	11.0579	2.01e-28	5.43e-27	3.3968	3.39722	5.54007	6.92e-08	1.65e-06
evm.model.chr1.424	42.8743	2.77806	0.634664	4.37721	1.2e-05	4.72e-05	2.70149	2.72051	1.27737	0.00272317	0.0123689
evm.model.chr1.442	154.132	2.13399	0.325256	6.56095	5.35e-11	4.17e-10	2.13421	2.13627	3.04406	2.04e-05	0.000195681
evm.model.chr1.444	87.9358	-4.18535	0.496496	-8.42978	3.46e-17	4.75e-16	-4.20208	-4.22954	2.24238	5.05e-06	6.01e-05
evm.model.chr1.453	23.2959	2.77112	0.662347	4.18379	2.87e-05	0.000105229	2.64985	2.69032	0.496855	0.0033806	0.0148528
evm.model.chr1.461	185.872	-3.00152	0.293478	-10.2274	1.49e-24	3.3e-23	-3.01706	-3.01972	3.30139	2.37e-08	6.77e-07
evm.model.chr1.469	820.034	6.6023	0.277	23.8351	1.45e-125	6.55e-123	6.59651	6.60871	5.41523	7.1e-12	8.46e-10
evm.model.chr1.474	6.05607	5.31154	1.83761	2.89046	0.00384684	0.00931898	6.18163	144269483	-1.09062	0.0074138	0.0287427
evm.model.chr1.497	885.654	6.44617	0.282274	22.8366	1.99e-115	7.8e-113	6.43994	6.4547	5.52211	1.19e-11	1.24e-09
evm.model.chr1.506	13.3724	8.22827	1.54729	5.31787	1.05e-07	5.56e-07	9.05324	1.44269e+08	-0.289318	8.51e-05	0.000657539
evm.model.chr1.512	1772.38	-1.8468	0.142074	-12.9989	1.24e-38	5.4e-37	-1.86599	-1.86616	6.56236	5.86e-10	2.94e-08
evm.model.chr1.514	139.376	-1.55179	0.300026	-5.17217	2.31e-07	1.17e-06	-1.57987	-1.58141	2.88267	0.000333756	0.00208323
evm.model.chr1.515	41.6301	-1.90189	0.579041	-3.28455	0.00102146	0.00282225	-1.92831	-1.93635	1.15959	0.009257	0.0345197
evm.model.chr1.521	186.638	1.94913	0.279499	6.97366	3.09e-12	2.72e-11	1.93748	1.93906	3.31339	1.53e-05	0.000151633
evm.model.chr1.522	25.1405	4.16794	1.26955	3.28299	0.0010271	0.00283598	4.0824	4.10401	0.496749	0.00263867	0.0120349
evm.model.chr1.533	20.502	3.35412	1.20668	2.77963	0.00544211	0.0127331	3.27113	3.28566	0.233262	0.00843995	0.0319618
evm.model.chr1.554	1497.91	-1.50546	0.114721	-13.1228	2.44e-39	1.1e-37	-1.53176	-1.53191	6.31186	3.63e-09	1.36e-07
evm.model.chr1.569	113.291	3.95724	0.534734	7.40039	1.36e-13	1.37e-12	3.80453	3.81492	2.62052	6.88e-06	7.79e-05
evm.model.chr1.582	17.5214	2.55758	0.837813	3.05269	0.00226803	0.00578442	2.5825	2.60987	0.0777469	0.0093126	0.0346989
evm.model.chr1.588	52.434	-1.62494	0.41792	-3.88816	0.000101006	0.000338621	-1.60552	-1.60981	1.49058	0.00427743	0.0181394
evm.model.chr1.595	349.318	1.55666	0.197884	7.86654	3.65e-15	4.18e-14	1.51556	1.51632	4.20934	7.64e-06	8.5e-05
evm.model.chr1.605	38.9881	1.63195	0.414373	3.93835	8.2e-05	0.000278918	1.55863	1.56303	1.11481	0.00702597	0.0275254
evm.model.chr1.609	93.4101	1.56201	0.317691	4.91675	8.8e-07	4.12e-06	1.54439	1.54573	2.33025	0.00131859	0.00673883
evm.model.chr1.618	108.904	3.32382	0.491804	6.75843	1.39e-11	1.15e-10	3.26869	3.28137	2.56956	7.68e-06	8.52e-05
evm.model.chr1.634	210012	-3.08817	0.37824	-8.16458	3.23e-16	4.06e-15	-3.12224	-3.12225	13.457	8.72e-07	1.34e-05
evm.model.chr1.637	16.2066	-8.4729	1.48093	-5.72135	1.06e-08	6.38e-08	-9.10934	-1.44269e+08	-0.239602	4.97e-05	0.000414608
evm.model.chr1.639	36.9295	-3.7135	0.511651	-7.25788	3.93e-13	3.81e-12	-3.78565	-3.80631	0.93245	2.58e-06	3.39e-05
evm.model.chr1.643	36.9045	9.95186	1.25078	7.95651	1.77e-15	2.09e-14	10.735	1.44269e+08	1.02687	2.34e-07	4.49e-06
evm.model.chr1.645	327.722	9.12922	0.546171	16.715	1.02e-62	9.61e-61	8.99671	9.05091	4.11504	3.38e-14	1.21e-11
evm.model.chr1.646	217.99	10.0193	1.20581	8.30913	9.64e-17	1.27e-15	10.8415	1.44269e+08	3.53626	2.31e-09	9.26e-08
evm.model.chr1.648	747.175	4.33094	0.701524	6.17362	6.67e-10	4.61e-09	4.18893	4.19828	5.27411	5.02e-08	1.26e-06
evm.model.chr1.649	4913.03	5.83929	0.279605	20.884	7.48e-97	1.79e-94	5.79899	5.81411	7.97934	1.93e-13	4.83e-11
evm.model.chr1.65	2632.73	3.79353	0.0983648	38.5659	0	0	3.76587	3.76655	7.08726	4.21e-11	3.37e-09
evm.model.chr1.667	1486.81	1.60702	0.148969	10.7877	3.94e-27	1e-25	1.58844	1.58867	6.27015	1.1e-07	2.39e-06
evm.model.chr1.670	1412.97	4.21563	0.480743	8.76898	1.8e-18	2.67e-17	4.22545	4.22647	6.19816	4.17e-08	1.09e-06
evm.model.chr1.686	45.2031	2.03522	0.476943	4.26722	1.98e-05	7.48e-05	2.01704	2.02344	1.36696	0.00123697	0.00638
evm.model.chr1.723	160.91	-2.21224	0.271386	-8.15163	3.59e-16	4.5e-15	-2.22126	-2.22332	3.08874	1.16e-06	1.71e-05
evm.model.chr1.734	20.3418	-4.86576	0.997341	-4.87873	1.07e-06	4.94e-06	-4.77655	-4.87419	0.189132	0.000211634	0.00141968
evm.model.chr1.735	6.30043	-4.74107	1.70559	-2.77972	0.00544061	0.012731	-5.43028	-1.44269e+08	-1.06404	0.0103014	0.0377516
evm.model.chr1.743	1135.22	1.80139	0.136609	13.1864	1.05e-39	4.84e-38	1.77531	1.77556	5.89972	2.7e-09	1.06e-07
evm.model.chr1.753	51.5679	-1.86433	0.491936	-3.78978	0.000150783	0.000490415	-1.89107	-1.89682	1.51262	0.00803912	0.0307029
evm.model.chr1.756	14.0763	6.78025	1.4029	4.83301	1.34e-06	6.15e-06	6.54736	6.75288	-0.271641	5.35e-05	0.000441534
evm.model.chr1.765	236.151	1.72652	0.416785	4.14246	3.44e-05	0.000124449	1.70058	1.70107	3.64721	0.00166189	0.00816841
evm.model.chr1.779	36.5081	-1.90919	0.496698	-3.84377	0.000121157	0.000400947	-1.94763	-1.95686	1.05243	0.00584293	0.0236332
evm.model.chr1.792	1206.69	2.66432	0.172035	15.4871	4.24e-54	3.03e-52	2.63381	2.63428	5.97171	8.91e-11	5.94e-09
evm.model.chr1.796	3.83161	4.67603	1.96295	2.38214	0.0172122	0.0353637	4.4499	4.6488	-1.75398	0.00478381	0.0199821
evm.model.chr1.802	6.6904	-6.34885	1.8006	-3.52595	0.00042196	0.00126182	-6.08628	-6.53078	-1.25337	0.00104136	0.00549743
evm.model.chr1.811	81.7173	-3.25162	0.582332	-5.58379	2.35e-08	1.35e-07	-3.29551	-3.30779	2.10779	4.68e-05	0.000395212
evm.model.chr1.817	7.43596	7.348	1.53394	4.79027	1.67e-06	7.52e-06	8.1419	144269485	-1.02153	0.000101246	0.000764628
evm.model.chr1.818	11.0063	7.97707	1.41576	5.63448	1.76e-08	1.03e-07	8.80362	1.44269e+08	-0.535359	1.48e-05	0.000148072
evm.model.chr1.819	16.1839	8.31294	1.32009	6.29727	3.03e-10	2.17e-09	9.1168	1.44269e+08	-0.0337698	3.27e-06	4.17e-05
evm.model.chr1.834	18.1499	3.32391	1.13667	2.92426	0.00345281	0.00845993	3.23309	3.35927	0.180615	0.0136445	0.0478795
evm.model.chr1.836	535.656	1.90411	0.210878	9.02946	1.73e-19	2.74e-18	1.87456	1.87517	4.80844	1.14e-06	1.69e-05
evm.model.chr1.84	22.4185	5.72894	1.36479	4.19767	2.7e-05	9.94e-05	6.61082	1.44269e+08	0.469432	0.000623264	0.00356985
evm.model.chr1.856	35.4724	2.30996	0.621801	3.71496	0.000203239	0.000645399	2.25606	2.27977	1.06512	0.00411461	0.0175355
evm.model.chr1.859	27.8274	8.1963	1.2553	6.52934	6.61e-11	5.1e-10	9.01996	1.44269e+08	0.666252	1.41e-07	2.94e-06
evm.model.chr1.86	961.872	-6.30174	0.325984	-19.3315	2.92e-83	4.9e-81	-6.30897	-6.31392	5.67464	1.12e-11	1.2e-09
evm.model.chr1.864	13.0779	3.74321	0.840612	4.45296	8.47e-06	3.42e-05	3.66389	3.69893	-0.328608	0.00114168	0.00596324
evm.model.chr1.896	195.24	4.62675	0.480504	9.62896	6.03e-22	1.12e-20	4.55527	4.5836	3.37706	8.7e-07	1.34e-05
evm.model.chr1.898	1168.79	-3.45933	0.206779	-16.7295	7.98e-63	7.56e-61	-3.46197	-3.46249	5.9563	6.95e-12	8.37e-10
evm.model.chr1.908	324.698	-1.70706	0.302236	-5.64811	1.62e-08	9.56e-08	-1.74064	-1.74767	4.09895	0.000373995	0.00230453
evm.model.chr1.911	1878.66	-3.6495	0.239602	-15.2315	2.18e-52	1.51e-50	-3.71897	-3.71931	6.64015	2.63e-10	1.47e-08
evm.model.chr1.914	673.81	-2.15933	0.182458	-11.8347	2.58e-32	8.43e-31	-2.21421	-2.21458	5.15746	2.17e-09	8.9e-08
evm.model.chr1.928	266.849	-1.65474	0.234165	-7.06653	1.59e-12	1.45e-11	-1.60843	-1.60924	3.82102	2.46e-05	0.000227095
evm.model.chr1.933	128.696	2.97488	0.562055	5.29287	1.2e-07	6.32e-07	2.9146	2.92268	2.7965	0.000231063	0.00153027
evm.model.chr1.934	136.31	4.41379	0.470908	9.37294	7.05e-21	1.23e-19	4.36525	4.38276	2.87689	7.77e-08	1.8e-06
evm.model.chr1.935	51.4152	2.57216	0.51247	5.01914	5.19e-07	2.51e-06	2.56421	2.57476	1.52337	0.000377744	0.00232111
evm.model.chr1.938	57.4199	5.22806	1.24237	4.20813	2.57e-05	9.54e-05	6.06504	1.44269e+08	1.715	5.93e-05	0.000482287
evm.model.chr1.948	208.436	2.30886	0.296769	7.77999	7.25e-15	8.14e-14	2.28038	2.28173	3.46977	2.08e-06	2.82e-05
evm.model.chr1.951	32.3883	7.20727	1.25908	5.72425	1.04e-08	6.27e-08	8.11006	1.44269e+08	0.937694	5.84e-06	6.74e-05
evm.model.chr1.961	2207.84	-1.6058	0.0854671	-18.7885	9.38e-79	1.36e-76	-1.61473	-1.61491	6.87305	1.61e-11	1.58e-09
evm.model.chr1.964	33.1589	2.3718	0.607145	3.90648	9.36e-05	0.000315532	2.35974	2.36828	0.899712	0.00452929	0.019056
evm.model.chr1.976	252.822	1.96797	0.209665	9.38625	6.22e-21	1.08e-19	1.93025	1.93131	3.7434	3.62e-07	6.44e-06
evm.model.chr1.983	664.226	-6.98738	0.376612	-18.5533	7.67e-77	1.05e-74	-6.96509	-6.97963	5.14227	3.7e-11	3.07e-09
evm.model.chr1.989	1228.25	-1.90987	0.118892	-16.0639	4.57e-58	3.81e-56	-1.95338	-1.95353	6.03115	7.77e-11	5.36e-09
evm.model.chr1.995	36.117	9.84803	1.30621	7.53937	4.72e-14	4.98e-13	10.636	1.44269e+08	0.993779	3.2e-07	5.83e-06
evm.model.chr10.1013	364.469	1.69483	0.246061	6.88786	5.66e-12	4.89e-11	1.67469	1.67515	4.26825	1.29e-05	0.000131366
evm.model.chr10.1016	4.67473	-4.74002	1.87131	-2.533	0.011309	0.024383	-5.46769	-1.44269e+08	-1.34126	0.0107062	0.0390689
evm.model.chr10.102	41.9385	4.04028	0.689719	5.85786	4.69e-09	2.94e-08	4.01227	4.027	1.21368	3.42e-05	0.000302368
evm.model.chr10.1030	281.414	2.44111	0.226807	10.763	5.15e-27	1.3e-25	2.42131	2.42338	3.89376	4.68e-08	1.19e-06
evm.model.chr10.1032	252.977	1.58687	0.257205	6.16968	6.84e-10	4.73e-09	1.5738	1.57512	3.74389	0.000104224	0.000783224
evm.model.chr10.1034	77.3308	1.54572	0.434827	3.55478	0.000378294	0.00113992	1.53358	1.53727	2.06231	0.00726092	0.0282888
evm.model.chr10.1037	51.806	2.17469	0.508493	4.27672	1.9e-05	7.19e-05	2.11764	2.12237	1.49736	0.00191215	0.00915023
evm.model.chr10.1040	131.459	2.78538	0.357113	7.79971	6.2e-15	6.99e-14	2.70422	2.7078	2.82019	2.8e-06	3.64e-05
evm.model.chr10.1057	14.764	4.29788	1.27247	3.37759	0.000731228	0.00208597	4.06338	4.2598	-0.130802	0.00128596	0.00659476
evm.model.chr10.1066	6.28148	6.0736	1.45747	4.16722	3.08e-05	0.000112577	6.92113	1.44269e+08	-1.11946	0.000254434	0.00165617
evm.model.chr10.1067	242.335	2.21754	0.432175	5.13112	2.88e-07	1.44e-06	2.16979	2.17204	3.68345	0.000174486	0.00121223
evm.model.chr10.1068	131.451	1.82706	0.318658	5.73362	9.83e-09	5.95e-08	1.80776	1.81007	2.81938	0.00016529	0.00115797
evm.model.chr10.1074	24.7054	3.38248	0.990084	3.41635	0.000634662	0.00183464	3.27495	3.35269	0.553503	0.00594172	0.0239427
evm.model.chr10.1075	114.495	5.44472	0.569445	9.56145	1.16e-21	2.13e-20	5.37707	5.42016	2.63388	1.35e-08	4.13e-07
evm.model.chr10.1085	124.047	6.55362	1.26439	5.18321	2.18e-07	1.11e-06	7.3844	1.44269e+08	2.7572	8.6e-05	0.000664612
evm.model.chr10.1090	9.34916	4.15729	1.13735	3.65525	0.00025693	0.000801353	4.01861	4.11913	-0.683125	0.0032171	0.0142678
evm.model.chr10.1094	74.8595	2.06207	0.576699	3.57564	0.000349374	0.00105983	2.01914	2.02551	2.04632	0.00578152	0.0234454
evm.model.chr10.1095	50.4585	1.53359	0.466405	3.2881	0.00100866	0.00279208	1.52957	1.5374	1.51062	0.0135108	0.0474608
evm.model.chr10.1102	443.011	3.64997	0.8707	4.19199	2.77e-05	0.000101782	3.49506	3.62492	4.53182	1.68e-05	0.000165511
evm.model.chr10.1123	58.9597	2.96846	0.549488	5.40222	6.58e-08	3.6e-07	2.88729	2.90334	1.73575	0.0012603	0.00647492
evm.model.chr10.1126	3.50781	6.0664	2.06783	2.93371	0.00334939	0.00823658	6.8963	1.44269e+08	-1.84	0.00177712	0.00861471
evm.model.chr10.1129	6506.2	-4.75568	0.366409	-12.9792	1.61e-38	6.92e-37	-4.79837	-4.79928	8.44974	9.43e-09	2.99e-07
evm.model.chr10.1132	269.429	-5.75763	0.472776	-12.1783	4.05e-34	1.44e-32	-5.77203	-5.8084	3.8466	2.66e-11	2.35e-09
evm.model.chr10.1133	208.397	-6.54437	0.691581	-9.46291	2.99e-21	5.32e-20	-6.48175	-6.58173	3.47709	6.47e-10	3.19e-08
evm.model.chr10.1134	28.2264	-3.35166	0.677537	-4.94683	7.54e-07	3.56e-06	-3.37863	-3.39597	0.57552	0.000272105	0.00175157
evm.model.chr10.1140	33.8863	1.7249	0.41439	4.16251	3.15e-05	0.000114748	1.6915	1.69825	0.910114	0.00335567	0.0147762
evm.model.chr10.116	27.4366	4.88128	0.798601	6.11229	9.82e-10	6.64e-09	4.82535	4.85698	0.625153	3.83e-05	0.000333322
evm.model.chr10.1163	44.0271	-3.08239	0.516442	-5.96852	2.39e-09	1.55e-08	-3.09284	-3.10867	1.30197	6.02e-05	0.000488396
evm.model.chr10.12	80.6481	1.73081	0.324906	5.32713	9.98e-08	5.3e-07	1.69935	1.70287	2.12847	0.000624696	0.00357494
evm.model.chr10.1213	225.985	2.19491	0.341322	6.43062	1.27e-10	9.49e-10	2.17411	2.1754	3.58478	2.66e-05	0.000243549
evm.model.chr10.1215	11123.3	-1.53284	0.116269	-13.1835	1.09e-39	5.01e-38	-1.55152	-1.55154	9.21406	6.28e-09	2.11e-07
evm.model.chr10.1220	82.6317	1.79678	0.396533	4.53123	5.86e-06	2.43e-05	1.74163	1.74307	2.1528	0.00307951	0.0137502
evm.model.chr10.1228	29.4505	-3.24906	0.84065	-3.86493	0.00011112	0.000370144	-3.20353	-3.26743	0.819592	0.00368596	0.0159776
evm.model.chr10.1229	18.3271	-3.28213	0.961762	-3.41262	0.000643415	0.00185581	-3.20871	-3.32088	0.192104	0.0026561	0.0120949
evm.model.chr10.1247	2201.98	-1.51902	0.211918	-7.16796	7.61e-13	7.12e-12	-1.53622	-1.53638	6.859	1.41e-05	0.000141711
evm.model.chr10.125	174.236	4.42923	0.360728	12.2786	1.18e-34	4.33e-33	4.38968	4.39889	3.21936	1.4e-08	4.26e-07
evm.model.chr10.129	121.732	5.41754	1.29302	4.18982	2.79e-05	0.00010265	5.39662	5.41536	2.7154	2.59e-06	3.41e-05
evm.model.chr10.1292	7.65336	4.69224	1.36247	3.44393	0.000573315	0.00167099	4.52367	4.72421	-1.00061	0.00212669	0.0100119
evm.model.chr10.1298	1525.64	-2.24851	0.155072	-14.4998	1.22e-47	7.29e-46	-2.26564	-2.26601	6.34168	5.23e-11	3.97e-09
evm.model.chr10.1306	141.684	1.90148	0.346794	5.48301	4.18e-08	2.34e-07	1.87201	1.874	2.92579	0.000169631	0.00118251
evm.model.chr10.1308	90.6483	2.83299	0.702737	4.03137	5.55e-05	0.000194424	2.70653	2.70925	2.27498	0.00131442	0.00671978
evm.model.chr10.131	323.21	-1.77785	0.268045	-6.63266	3.3e-11	2.63e-10	-1.89012	-1.891	4.09533	2.08e-05	0.000198305
evm.model.chr10.1324	919.153	1.63876	0.134336	12.199	3.15e-34	1.12e-32	1.65115	1.65153	5.58428	7.71e-09	2.51e-07
evm.model.chr10.133	105.316	3.01307	0.379495	7.93967	2.03e-15	2.38e-14	2.97185	2.98139	2.51738	1.18e-06	1.74e-05
evm.model.chr10.135	79.9743	3.46027	0.607438	5.69649	1.22e-08	7.31e-08	3.39572	3.40676	2.09517	6.76e-05	0.000540196
evm.model.chr10.1360	25.6517	6.79441	1.27521	5.32808	9.93e-08	5.28e-07	6.51081	6.89685	0.6323	1.85e-06	2.55e-05
evm.model.chr10.1365	156.398	3.45272	0.381593	9.04818	1.45e-19	2.32e-18	3.39834	3.4158	3.0708	1.96e-07	3.86e-06
evm.model.chr10.1373	85.6031	3.02358	0.674969	4.47959	7.48e-06	3.05e-05	2.95537	3.01871	2.25403	0.00252205	0.0115759
evm.model.chr10.1383	118.696	3.12453	0.630379	4.9566	7.17e-07	3.4e-06	3.11228	3.14479	2.69336	0.000509342	0.00298398
evm.model.chr10.1387	242.69	7.62524	0.642264	11.8724	1.65e-32	5.43e-31	7.71815	7.79774	3.67968	1.41e-11	1.43e-09
evm.model.chr10.141	18791.1	1.58354	0.142639	11.1018	1.23e-28	3.35e-27	1.55575	1.55576	9.92475	7.63e-08	1.78e-06
evm.model.chr10.1415	42.0606	5.11298	1.45615	3.5113	0.000445916	0.00132679	5.06387	5.08732	1.21034	2.73e-05	0.000248471
evm.model.chr10.1420	4.42901	4.64391	1.6385	2.83425	0.00459335	0.0109364	5.52152	1.44269e+08	-1.53145	0.008001	0.0305809
evm.model.chr10.1433	8.77214	4.32405	1.52707	2.8316	0.00463156	0.0110074	4.30908	4.3873	-0.85037	0.00373868	0.0161685
evm.model.chr10.1436	818.372	4.0376	0.322343	12.5258	5.4e-36	2.11e-34	3.99893	3.99985	5.42266	1.23e-08	3.79e-07
evm.model.chr10.1460	834.288	2.17594	0.147285	14.7737	2.16e-49	1.38e-47	2.11824	2.1187	5.46843	3.09e-10	1.7e-08
evm.model.chr10.1465	1028.83	-1.71844	0.110064	-15.6131	5.93e-55	4.38e-53	-1.7734	-1.77364	5.76742	2.57e-11	2.31e-09
evm.model.chr10.1474	414.892	-1.64971	0.269782	-6.11497	9.66e-10	6.55e-09	-1.67639	-1.67693	4.45443	3.99e-05	0.000345367
evm.model.chr10.1491	31.1679	2.94315	0.619935	4.74752	2.06e-06	9.15e-06	2.88493	2.90337	0.873762	0.00138623	0.00700885
evm.model.chr10.1494	296.592	2.96369	0.276497	10.7187	8.31e-27	2.08e-25	2.92754	2.92888	3.97004	1.95e-08	5.76e-07
evm.model.chr10.1499	397.046	3.72143	0.213215	17.4539	3.22e-68	3.47e-66	3.68974	3.69289	4.38172	1.59e-10	9.86e-09
evm.model.chr10.1526	25.3515	2.56667	0.602212	4.26207	2.03e-05	7.64e-05	2.53969	2.56323	0.607821	0.00390528	0.0167664
evm.model.chr10.1534	5.65805	6.52115	1.66722	3.9114	9.18e-05	0.000309629	7.39165	1.44269e+08	-1.24157	0.000605806	0.00347995
evm.model.chr10.154	33.1096	2.70071	0.767501	3.51883	0.000433449	0.00129265	2.62723	2.67296	0.98489	0.0069754	0.0273545
evm.model.chr10.1547	534.453	1.8929	0.389641	4.85806	1.19e-06	5.46e-06	1.83964	1.85487	4.79828	0.00519185	0.0214058
evm.model.chr10.1582	14.9423	3.33349	0.811003	4.11033	3.95e-05	0.000141621	3.28878	3.31931	-0.122394	0.00181873	0.00878623
evm.model.chr10.159	84.6633	2.63768	0.531946	4.95854	7.1e-07	3.37e-06	2.59117	2.60375	2.21119	0.00090674	0.00489401
evm.model.chr10.1604	93.0893	5.76583	0.886575	6.5035	7.85e-11	6.02e-10	5.61215	5.75197	2.35854	1.62e-07	3.31e-06
evm.model.chr10.164	100.564	4.19345	1.01009	4.15157	3.3e-05	0.000120016	4.11715	4.12423	2.44265	7.18e-05	0.000569599
evm.model.chr10.1641	17.48	2.91725	0.932725	3.12767	0.00176201	0.00462646	2.85729	2.87499	0.0435819	0.00963089	0.0356849
evm.model.chr10.1655	57.1968	2.37307	0.485451	4.88838	1.02e-06	4.72e-06	2.32446	2.33816	1.68131	0.000354398	0.00219818
evm.model.chr10.169	167.012	3.75018	0.461739	8.12186	4.59e-16	5.72e-15	3.70574	3.73724	3.16228	3e-06	3.87e-05
evm.model.chr10.1700	16.6366	6.659	1.25198	5.31879	1.04e-07	5.53e-07	7.48607	1.44269e+08	-0.0212564	1.74e-06	2.41e-05
evm.model.chr10.1702	145.103	3.82096	0.312462	12.2286	2.19e-34	7.84e-33	3.83913	3.85009	2.96531	2.25e-08	6.5e-07
evm.model.chr10.1722	32.4284	-4.20709	1.19258	-3.52773	0.000419146	0.0012543	-4.04051	-4.26927	0.959116	0.00133537	0.00681422
evm.model.chr10.1750	8.40537	4.56993	1.45304	3.1451	0.00166033	0.00438555	5.44685	1.44269e+08	-0.724882	0.00435188	0.0184155
evm.model.chr10.1762	108.721	2.9051	0.690318	4.20835	2.57e-05	9.53e-05	2.7769	2.81799	2.5743	0.00271317	0.0123319
evm.model.chr10.1767	33.3252	3.84335	0.851568	4.51326	6.38e-06	2.63e-05	3.72714	3.7711	0.867089	0.00101135	0.00537392
evm.model.chr10.1855	31.497	2.50049	0.751019	3.32947	0.000870125	0.00244337	2.45186	2.46123	0.800743	0.00905956	0.0339066
evm.model.chr10.19	53.1328	2.75196	0.511757	5.37747	7.55e-08	4.09e-07	2.70525	2.73423	1.49134	0.000383881	0.00235224
evm.model.chr10.1903	426.533	-2.33005	0.315521	-7.38475	1.53e-13	1.53e-12	-2.36513	-2.36592	4.49964	4.08e-06	5.04e-05
evm.model.chr10.1919	35.629	3.14214	0.526931	5.9631	2.47e-09	1.6e-08	3.08681	3.10974	1.06862	0.000137587	0.000990956
evm.model.chr10.1922	112.991	-1.97929	0.427803	-4.62664	3.72e-06	1.59e-05	-2.01581	-2.02279	2.60186	0.000634411	0.003619
evm.model.chr10.1932	169.435	4.41645	0.476357	9.27131	1.84e-20	3.12e-19	4.36556	4.38	3.18137	1.27e-07	2.71e-06
evm.model.chr10.1949	9.3741	5.24174	1.28533	4.07812	4.54e-05	0.000160967	5.01475	5.21553	-0.800994	0.000244337	0.00160206
evm.model.chr10.1951	35.2022	-2.08113	0.565634	-3.67929	0.000233881	0.000734747	-2.1274	-2.13263	0.916734	0.00645757	0.0256549
evm.model.chr10.1965	6.70359	6.97713	1.53544	4.54407	5.52e-06	2.29e-05	7.81471	1.44269e+08	-1.15896	0.000186796	0.00128136
evm.model.chr10.1969	153.073	-2.09188	0.383275	-5.45792	4.82e-08	2.67e-07	-2.13727	-2.13896	3.00936	5.66e-05	0.000463674
evm.model.chr10.1970	1269.28	-2.9371	0.281734	-10.4251	1.91e-25	4.37e-24	-2.94981	-2.95027	6.08136	4.94e-08	1.24e-06
evm.model.chr10.198	123.417	2.18799	0.332455	6.58133	4.66e-11	3.65e-10	2.13554	2.13761	2.7312	7.82e-05	0.000613689
evm.model.chr10.199	1259.22	5.76168	0.210353	27.3906	3.55e-165	2.31e-162	5.72524	5.73303	6.02511	2.26e-14	9.56e-12
evm.model.chr10.1992	112.019	-3.3927	0.460078	-7.37418	1.65e-13	1.65e-12	-3.42031	-3.44539	2.5443	5.41e-07	8.94e-06
evm.model.chr10.1993	23.9995	-2.73952	0.914365	-2.99609	0.00273465	0.00685441	-2.68222	-2.78862	0.317689	0.0104252	0.0381555
evm.model.chr10.1995	91.5909	-4.2609	0.627762	-6.78744	1.14e-11	9.57e-11	-4.22469	-4.25849	2.24029	2.07e-06	2.81e-05
evm.model.chr10.2006	180.954	2.10723	0.378824	5.56257	2.66e-08	1.52e-07	2.05916	2.06036	3.27061	0.00011936	0.00087532
evm.model.chr10.2012	37.6556	3.47506	0.634773	5.4745	4.39e-08	2.45e-07	3.41841	3.43898	1.10197	0.000254877	0.00165851
evm.model.chr10.2061	73.1122	2.26571	0.603537	3.75405	0.000174002	0.000559814	2.20083	2.23229	2.02988	0.00613572	0.0245889
evm.model.chr10.2063	1058.7	-1.78142	0.187492	-9.50129	2.07e-21	3.72e-20	-1.80573	-1.80591	5.81059	1.67e-07	3.4e-06
evm.model.chr10.2065	2377.89	-1.91397	0.180112	-10.6266	2.24e-26	5.47e-25	-1.93463	-1.93476	6.98773	3.63e-08	9.7e-07
evm.model.chr10.2066	673.735	-1.81521	0.146495	-12.3909	2.93e-35	1.12e-33	-1.86749	-1.86794	5.1639	2.01e-09	8.44e-08
evm.model.chr10.2111	1064.08	3.96805	1.26725	3.13122	0.00174082	0.00457718	3.91514	3.91556	5.80867	0.00150814	0.00751587
evm.model.chr10.215	740.513	-4.02175	0.278298	-14.4512	2.46e-47	1.45e-45	-4.02613	-4.02764	5.3007	1.43e-10	9.05e-09
evm.model.chr10.223	111.688	7.83673	1.21349	6.45799	1.06e-10	8.02e-10	7.56251	7.95414	2.59338	1.15e-09	5.28e-08
evm.model.chr10.2241	10.6362	-3.3194	1.06446	-3.11838	0.00181848	0.00475972	-3.28918	-3.35392	-0.700854	0.00755528	0.0291917
evm.model.chr10.2242	241.593	1.65439	0.277064	5.97113	2.36e-09	1.53e-08	1.55631	1.55711	3.67791	0.000224913	0.00149757
evm.model.chr10.225	15.3146	6.24524	1.33813	4.66714	3.05e-06	1.32e-05	5.96552	6.35072	-0.0619683	4.54e-05	0.000384935
evm.model.chr10.2263	760.5	-1.57015	0.159663	-9.83413	8.03e-23	1.6e-21	-1.60855	-1.60914	5.34013	6.63e-08	1.6e-06
evm.model.chr10.2270	7.35674	3.27014	1.2276	2.66386	0.00772501	0.0174187	3.13261	3.18811	-1.09012	0.0129683	0.0459062
evm.model.chr10.2271	22.3297	6.29935	1.00162	6.28919	3.19e-10	2.28e-09	6.11392	6.25457	0.331151	5.38e-06	6.33e-05
evm.model.chr10.2294	45.1122	3.92141	0.554695	7.06948	1.56e-12	1.42e-11	3.88	3.90468	1.36818	3.12e-05	0.000279955
evm.model.chr10.2296	131.935	3.82984	0.380111	10.0756	7.08e-24	1.5e-22	3.75271	3.76663	2.83419	1.42e-07	2.95e-06
evm.model.chr10.230	27.0463	4.35473	0.650838	6.69096	2.22e-11	1.79e-10	4.24434	4.28131	0.637946	2.75e-05	0.000250403
evm.model.chr10.2426	10.769	5.99941	1.32762	4.51891	6.22e-06	2.56e-05	6.84274	1.44269e+08	-0.472779	8.99e-05	0.000690386
evm.model.chr10.243	137.269	4.72591	0.536583	8.80742	1.28e-18	1.93e-17	4.67249	4.71471	2.88964	2.17e-06	2.92e-05
evm.model.chr10.2456	163.451	1.58855	0.452015	3.51437	0.000440805	0.00131327	1.56991	1.5705	3.1232	0.00656503	0.0260086
evm.model.chr10.2469	56.1504	3.01992	0.523515	5.76855	8e-09	4.88e-08	2.94009	2.95422	1.6552	0.000201981	0.00136747
evm.model.chr10.2470	114.502	1.65211	0.458103	3.60642	0.000310445	0.000951725	1.60982	1.61285	2.6362	0.00581987	0.0235622
evm.model.chr10.249	9.76197	5.41246	1.46538	3.69355	0.000221146	0.000697477	6.25975	1.44269e+08	-0.561807	0.00230351	0.0107189
evm.model.chr10.256	33.0979	4.57218	0.749708	6.09862	1.07e-09	7.2e-09	4.56416	4.60089	0.871435	3.42e-05	0.0003018
evm.model.chr10.271	34.2091	-2.04611	0.626166	-3.26768	0.00108432	0.00297778	-2.09152	-2.10102	0.851822	0.00793813	0.0303818
evm.model.chr10.283	122.399	1.6424	0.408413	4.02142	5.78e-05	0.000202238	1.67306	1.67409	2.70949	0.00139255	0.00703723
evm.model.chr10.286	101.83	2.70698	0.368906	7.33786	2.17e-13	2.14e-12	2.72216	2.72744	2.45004	2.24e-06	3.01e-05
evm.model.chr10.294	343.704	1.81079	0.227534	7.9583	1.74e-15	2.06e-14	1.75816	1.75926	4.17802	5.07e-06	6.04e-05
evm.model.chr10.3	23.3398	6.82731	1.23477	5.52921	3.22e-08	1.83e-07	6.53296	6.91986	0.506963	1.11e-06	1.65e-05
evm.model.chr10.319	286.09	1.59811	0.218023	7.33003	2.3e-13	2.27e-12	1.57187	1.57248	3.92023	1.92e-05	0.000185487
evm.model.chr10.322	170.325	2.41726	0.262989	9.1915	3.87e-20	6.44e-19	2.3953	2.3989	3.18599	1.61e-07	3.3e-06
evm.model.chr10.325	21.2048	7.1579	1.28978	5.5497	2.86e-08	1.63e-07	7.96457	1.44269e+08	0.364755	4.38e-06	5.38e-05
evm.model.chr10.329	662.22	1.62013	0.13705	11.8215	3.02e-32	9.84e-31	1.60572	1.60605	5.12216	2.42e-08	6.9e-07
evm.model.chr10.33	464.819	-1.57106	0.23903	-6.57265	4.94e-11	3.87e-10	-1.66542	-1.66572	4.62544	7.18e-06	8.08e-05
evm.model.chr10.335	11.5059	6.41738	1.30858	4.90408	9.39e-07	4.38e-06	7.27023	1.44269e+08	-0.392249	5.59e-05	0.00045933
evm.model.chr10.355	43.8046	5.16363	0.877021	5.88769	3.92e-09	2.47e-08	5.00552	5.10846	1.34563	1.91e-05	0.000184339
evm.model.chr10.356	42.6433	3.9424	0.741753	5.31498	1.07e-07	5.64e-07	3.8809	3.89835	1.26167	0.000130478	0.000945962
evm.model.chr10.358	50.9989	3.13283	0.479557	6.53277	6.46e-11	4.99e-10	3.12031	3.13349	1.52249	2.06e-05	0.000197243
evm.model.chr10.360	1266.19	4.40976	1.22355	3.60408	0.000313263	0.000959596	4.36441	4.36487	6.0597	0.000296072	0.00187648
evm.model.chr10.369	631.647	2.29124	0.234991	9.75032	1.84e-22	3.56e-21	2.24971	2.25047	5.04356	2.88e-08	7.98e-07
evm.model.chr10.372	206.642	2.09039	0.326219	6.40796	1.47e-10	1.09e-09	2.03873	2.04115	3.45975	9.36e-05	0.000715985
evm.model.chr10.380	98.8025	2.47546	0.341335	7.25228	4.1e-13	3.96e-12	2.45383	2.45844	2.42699	5.16e-06	6.11e-05
evm.model.chr10.389	276.277	-2.49066	0.32502	-7.6631	1.82e-14	1.97e-13	-2.58626	-2.58735	3.86256	9.49e-07	1.44e-05
evm.model.chr10.39	180.691	3.47583	0.5398	6.4391	1.2e-10	9e-10	3.41035	3.41409	3.2696	1.23e-05	0.000127155
evm.model.chr10.406	32.4664	2.86701	0.6667	4.3003	1.71e-05	6.52e-05	2.80358	2.81742	0.912997	0.00172057	0.00837417
evm.model.chr10.408	47.2781	5.34288	0.82346	6.48833	8.68e-11	6.61e-10	5.26091	5.28943	1.3838	1.25e-05	0.000128851
evm.model.chr10.41	27.3212	4.65362	0.9634	4.83041	1.36e-06	6.22e-06	4.60539	4.6309	0.611681	0.000141993	0.00101731
evm.model.chr10.411	149.759	-1.72654	0.293688	-5.87881	4.13e-09	2.6e-08	-1.75617	-1.75916	3.00239	5.73e-05	0.000467925
evm.model.chr10.413	59.6244	9.21285	1.20871	7.62205	2.5e-14	2.68e-13	10.0434	1.44269e+08	1.7415	5.46e-08	1.35e-06
evm.model.chr10.430	629.041	3.32575	0.269859	12.3241	6.72e-35	2.49e-33	3.35818	3.3587	5.05107	1.88e-09	7.96e-08
evm.model.chr10.477	71.5122	-2.3617	0.306452	-7.70658	1.29e-14	1.42e-13	-2.39941	-2.404	1.92324	5.9e-06	6.79e-05
evm.model.chr10.480	450.672	9.43012	0.486849	19.3697	1.39e-83	2.41e-81	9.33668	9.38027	4.57257	1.46e-12	2.57e-10
evm.model.chr10.483	191.428	4.11682	0.343663	11.9792	4.56e-33	1.56e-31	4.08094	4.09192	3.35289	1.5e-09	6.55e-08
evm.model.chr10.484	2812.63	1.8391	0.198378	9.27068	1.85e-20	3.14e-19	1.85419	1.8544	7.18477	4.58e-07	7.8e-06
evm.model.chr10.490	9.37495	-5.056	1.26369	-4.00097	6.31e-05	0.000219075	-4.88333	-5.11599	-0.714922	0.000347021	0.00215784
evm.model.chr10.497	14.0965	3.71755	1.07465	3.45932	0.000541537	0.00158569	3.57899	3.70888	-0.194405	0.00269917	0.0122796
evm.model.chr10.513	17.2353	4.97227	1.11984	4.44017	8.99e-06	3.61e-05	4.8546	4.92439	0.056096	0.000446272	0.00266912
evm.model.chr10.521	298.268	2.07845	0.277267	7.49621	6.57e-14	6.82e-13	2.11121	2.11296	3.97667	1.78e-06	2.45e-05
evm.model.chr10.54	331.402	2.85735	0.413091	6.91701	4.61e-12	4.01e-11	2.84086	2.85072	4.12227	1.57e-05	0.000155716
evm.model.chr10.551	41.416	2.18194	0.494766	4.41005	1.03e-05	4.1e-05	2.1681	2.17718	1.25192	0.00152156	0.007571
evm.model.chr10.570	78.1423	-1.80207	0.463683	-3.88643	0.000101728	0.000340933	-1.80971	-1.81949	2.09634	0.00451597	0.0190121
evm.model.chr10.577	111.162	-2.16691	0.298869	-7.25037	4.16e-13	4.01e-12	-2.17354	-2.17862	2.55409	4.58e-06	5.56e-05
evm.model.chr10.592	52.2019	1.81089	0.470796	3.84644	0.000119845	0.000396859	1.77249	1.78075	1.55551	0.00310106	0.0138308
evm.model.chr10.605	355.393	-1.81439	0.315686	-5.74745	9.06e-09	5.51e-08	-1.87501	-1.87582	4.23484	5.08e-05	0.000422498
evm.model.chr10.612	482.323	2.64819	0.238745	11.0921	1.37e-28	3.72e-27	2.62689	2.62826	4.66425	5.47e-09	1.89e-07
evm.model.chr10.614	596.037	2.16154	0.11984	18.0369	9.99e-73	1.24e-70	2.12417	2.12485	4.96042	2.47e-08	7.02e-07
evm.model.chr10.629	495.676	5.68529	0.857902	6.62697	3.43e-11	2.73e-10	5.55615	5.69443	4.6914	4.7e-08	1.2e-06
evm.model.chr10.632	535.062	1.592	0.129126	12.329	6.32e-35	2.35e-33	1.54507	1.54541	4.81972	5.37e-08	1.33e-06
evm.model.chr10.643	208.525	2.03747	0.230983	8.82084	1.14e-18	1.72e-17	2.04981	2.05106	3.47096	5.35e-07	8.85e-06
evm.model.chr10.658	42.4785	3.09533	0.58763	5.26749	1.38e-07	7.19e-07	3.08894	3.09568	1.22283	9.36e-05	0.000715978
evm.model.chr10.669	242.474	1.81678	0.219172	8.2893	1.14e-16	1.49e-15	1.89008	1.8919	3.68277	4.19e-07	7.23e-06
evm.model.chr10.671	34.1285	-4.55211	1.11896	-4.06816	4.74e-05	0.000167644	-4.2951	-4.51187	0.981744	0.000113303	0.000840265
evm.model.chr10.684	91.9601	1.58913	0.263937	6.02089	1.73e-09	1.14e-08	1.56794	1.56929	2.30677	0.000422531	0.0025464
evm.model.chr10.686	1722.35	2.80864	0.254367	11.0417	2.41e-28	6.45e-27	2.76468	2.76516	6.48045	6.47e-08	1.57e-06
evm.model.chr10.691	3.7217	5.54173	1.83978	3.01217	0.00259389	0.00653543	6.41925	1.44269e+08	-1.65559	0.00372559	0.0161296
evm.model.chr10.693	1508.21	-2.07912	0.276311	-7.52457	5.29e-14	5.55e-13	-2.0764	-2.07665	6.32642	2.05e-05	0.0001962
evm.model.chr10.696	8405.05	-2.76444	0.124827	-22.1461	1.14e-108	3.82e-106	-2.76952	-2.76962	8.80779	1.43e-14	6.95e-12
evm.model.chr10.703	144.904	-1.87008	0.260831	-7.1697	7.52e-13	7.04e-12	-1.88787	-1.88927	2.94627	7.79e-06	8.62e-05
evm.model.chr10.718	199.633	3.35398	0.801733	4.18342	2.87e-05	0.000105344	3.32102	3.32302	3.40989	0.000230953	0.00153005
evm.model.chr10.725	35.8725	5.08767	0.932822	5.45407	4.92e-08	2.73e-07	4.89794	5.0338	1.0791	1.48e-05	0.000147803
evm.model.chr10.730	1301.33	3.43449	1.00288	3.42462	0.000615662	0.00178442	3.4042	3.40443	6.1006	0.00245167	0.0113126
evm.model.chr10.75	310.467	4.5721	0.287881	15.8819	8.46e-57	6.67e-55	4.51016	4.5202	4.03032	5.12e-10	2.65e-08
evm.model.chr10.761	20.7211	3.59613	0.751227	4.78701	1.69e-06	7.63e-06	3.52385	3.55653	0.214849	0.000770479	0.00424796
evm.model.chr10.778	678.041	1.72142	0.151922	11.3309	9.22e-30	2.63e-28	1.7091	1.7094	5.15617	3.75e-08	9.95e-07
evm.model.chr10.783	241.203	3.75884	0.472424	7.95649	1.77e-15	2.09e-14	3.77579	3.7776	3.67705	6.04e-07	9.82e-06
evm.model.chr10.795	329.074	1.73094	0.16656	10.3923	2.69e-25	6.12e-24	1.70707	1.70758	4.12208	1.3e-07	2.76e-06
evm.model.chr10.798	133.399	2.38322	0.412577	5.77641	7.63e-09	4.67e-08	2.3714	2.37312	2.83668	8.19e-05	0.0006362
evm.model.chr10.811	707.625	1.52243	0.152189	10.0035	1.47e-23	3.05e-22	1.51375	1.51415	5.20482	4.88e-06	5.85e-05
evm.model.chr10.827	6.83151	5.91314	1.51191	3.91104	9.19e-05	0.000310039	6.78164	1.44269e+08	-0.953891	0.000708095	0.00396265
evm.model.chr10.838	93.219	-2.14218	0.440459	-4.86352	1.15e-06	5.32e-06	-2.17172	-2.17591	2.3172	0.000333211	0.00208049
evm.model.chr10.850	115.591	2.01699	0.393928	5.1202	3.05e-07	1.52e-06	1.99834	1.99977	2.63401	0.000249495	0.00162993
evm.model.chr10.852	545.595	5.44414	0.761298	7.15113	8.61e-13	8.01e-12	5.31197	5.41746	4.82906	2.54e-07	4.82e-06
evm.model.chr10.853	257.893	1.70855	0.685923	2.49088	0.0127428	0.0271148	1.59164	1.59542	3.76807	0.0135054	0.0474504
evm.model.chr10.86	162.336	-1.97174	0.339249	-5.81208	6.17e-09	3.82e-08	-1.97146	-1.97341	3.10563	8.12e-05	0.000631952
evm.model.chr10.880	20.2311	3.42821	1.26723	2.70528	0.00682467	0.0156032	3.38986	3.40489	0.18699	0.00475528	0.0198798
evm.model.chr10.887	162.767	3.03495	0.314436	9.65205	4.82e-22	9.03e-21	3.06547	3.0711	3.11676	3.96e-08	1.04e-06
evm.model.chr10.888	46.5898	5.31155	0.885983	5.99509	2.03e-09	1.33e-08	5.25161	5.2873	1.38047	2.24e-05	0.000211398
evm.model.chr10.917	122.27	2.44372	0.616956	3.96093	7.47e-05	0.000255983	2.40135	2.40622	2.7274	0.00123427	0.00637101
evm.model.chr10.922	248.467	5.27637	0.429322	12.29	1.02e-34	3.77e-33	5.24161	5.27222	3.71743	9.52e-09	3.01e-07
evm.model.chr10.924	8689.79	-2.5357	0.231539	-10.9515	6.54e-28	1.71e-26	-2.55755	-2.5576	8.8627	8.54e-08	1.95e-06
evm.model.chr10.929	80.4656	4.54359	0.720711	6.30431	2.89e-10	2.08e-09	4.46588	4.54931	2.15978	1.4e-05	0.000141484
evm.model.chr10.933	73.2792	4.57743	1.32062	3.46612	0.000528035	0.00154921	4.53199	4.54567	2.00515	6.32e-05	0.000510111
evm.model.chr10.934	112.255	2.13034	0.266166	8.00382	1.21e-15	1.45e-14	2.09252	2.09615	2.59926	5.32e-06	6.27e-05
evm.model.chr10.935	187.567	2.2125	0.274759	8.05251	8.11e-16	9.89e-15	2.201	2.202	3.32031	1.15e-06	1.7e-05
evm.model.chr10.937	9.15525	5.48944	1.43674	3.82076	0.000133043	0.000437357	6.33127	1.44269e+08	-0.694456	0.00143133	0.0072037
evm.model.chr10.943	27.6627	-2.05416	0.467327	-4.39554	1.1e-05	4.37e-05	-2.06264	-2.07317	0.606498	0.00188533	0.00904382
evm.model.chr10.970	414.363	2.11329	0.236674	8.92912	4.29e-19	6.66e-18	2.10055	2.10165	4.44649	4.74e-07	8e-06
evm.model.chr10.975	44.8457	1.89513	0.35879	5.282	1.28e-07	6.69e-07	1.8564	1.8627	1.30424	0.000457107	0.00272731
evm.model.chr10.984	206.411	2.27283	0.457322	4.96987	6.7e-07	3.18e-06	2.24564	2.2508	3.45711	0.000400844	0.00243353
evm.model.chr10.985	421.086	4.98992	0.848022	5.88419	4e-09	2.52e-08	4.93738	4.94179	4.46788	3.89e-08	1.02e-06
evm.model.chr11.1002	97.8179	7.15413	1.27986	5.58978	2.27e-08	1.31e-07	8.00576	1.44269e+08	2.4243	3.17e-05	0.000283127
evm.model.chr11.1012	7.66466	5.01998	1.37402	3.65351	0.000258681	0.00080621	5.85403	1.44269e+08	-0.907968	0.000499467	0.00293483
evm.model.chr11.1017	403.042	2.49295	0.409245	6.09158	1.12e-09	7.51e-09	2.48086	2.48196	4.40605	3.31e-05	0.000293997
evm.model.chr11.1019	174.263	-1.78216	0.420642	-4.23676	2.27e-05	8.48e-05	-1.85939	-1.8602	3.19383	0.000872522	0.00473131
evm.model.chr11.1026	1662.01	2.90474	0.604333	4.80653	1.54e-06	6.96e-06	2.92868	2.929	6.45201	0.000655903	0.00371691
evm.model.chr11.1028	529.454	4.75588	0.553704	8.58921	8.76e-18	1.25e-16	4.74309	4.74657	4.79341	3.13e-08	8.59e-07
evm.model.chr11.1036	16.4857	3.30082	0.853163	3.86892	0.000109319	0.000364789	3.21593	3.28003	0.0738	0.00209527	0.00988756
evm.model.chr11.1042	3.46043	4.77133	1.86629	2.55659	0.0105704	0.0229665	5.6375	1.44269e+08	-1.72403	0.0128549	0.0455949
evm.model.chr11.105	104.896	2.08816	0.267658	7.80159	6.11e-15	6.89e-14	2.06722	2.0704	2.50541	7.81e-06	8.64e-05
evm.model.chr11.1053	56.6717	-10.1197	1.30265	-7.76859	7.94e-15	8.87e-14	-10.7464	-1.44269e+08	1.60677	7.6e-08	1.78e-06
evm.model.chr11.106	19.4896	-7.47356	1.37889	-5.41998	5.96e-08	3.27e-07	-8.12204	-1.44269e+08	0.0342099	7.75e-05	0.000609259
evm.model.chr11.11	733.784	2.3414	0.228016	10.2685	9.77e-25	2.18e-23	2.38672	2.38915	5.25186	1.05e-07	2.3e-06
evm.model.chr11.1102	22.0572	7.57109	1.32695	5.70561	1.16e-08	6.95e-08	8.4124	1.44269e+08	0.411389	5.5e-06	6.43e-05
evm.model.chr11.1105	50.8789	1.96413	0.622349	3.156	0.0015995	0.00424049	1.89879	1.9032	1.50563	0.013256	0.0466986
evm.model.chr11.1114	140.875	2.32097	0.287567	8.07107	6.97e-16	8.51e-15	2.27691	2.28382	2.92507	1.47e-06	2.1e-05
evm.model.chr11.1155	709.732	-4.09375	0.191672	-21.3581	3.28e-101	8.32e-99	-4.1	-4.10158	5.23646	2.28e-14	9.56e-12
evm.model.chr11.1192	137.546	-1.67393	0.330044	-5.07184	3.94e-07	1.94e-06	-1.71889	-1.72143	2.89021	0.0002602	0.00168697
evm.model.chr11.1199	52.4892	6.26401	1.26952	4.93417	8.05e-07	3.79e-06	7.09601	1.44269e+08	1.59778	2.9e-05	0.00026241
evm.model.chr11.1202	54.2012	5.1366	1.32065	3.88944	0.000100477	0.000337011	6.02024	1.44269e+08	1.63833	0.00273613	0.012419
evm.model.chr11.1204	36.5004	6.0892	1.26461	4.81509	1.47e-06	6.69e-06	6.95661	1.44269e+08	1.12127	3.46e-05	0.00030486
evm.model.chr11.122	156.364	2.22394	0.297696	7.4705	7.99e-14	8.21e-13	2.1958	2.20187	3.07271	8.32e-06	9.09e-05
evm.model.chr11.1221	27.2343	6.3174	1.32466	4.76906	1.85e-06	8.29e-06	7.12949	1.44269e+08	0.729429	0.000169226	0.00118052
evm.model.chr11.1290	73.3217	4.13435	0.552375	7.48468	7.17e-14	7.41e-13	4.05168	4.09265	2.03497	7.97e-06	8.77e-05
evm.model.chr11.13	1948.44	3.32999	0.261456	12.7363	3.72e-37	1.51e-35	3.30455	3.30489	6.66675	1.33e-08	4.08e-07
evm.model.chr11.1311	62.5319	7.48904	1.21796	6.14885	7.8e-10	5.35e-09	8.31498	1.44269e+08	1.82102	1.05e-06	1.57e-05
evm.model.chr11.133	43.003	2.70303	0.543328	4.97495	6.53e-07	3.11e-06	2.59363	2.60182	1.27201	0.000489409	0.00288345
evm.model.chr11.1365	295.491	-1.96715	0.429085	-4.58451	4.55e-06	1.92e-05	-1.99929	-2.01005	3.9619	0.0038321	0.0165132
evm.model.chr11.1393	610.356	-2.13362	0.169194	-12.6105	1.85e-36	7.29e-35	-2.14907	-2.14972	5.01193	1.2e-09	5.44e-08
evm.model.chr11.1399	218.118	1.74087	0.239637	7.26459	3.74e-13	3.63e-12	1.66871	1.66963	3.53412	1.84e-05	0.000179004
evm.model.chr11.1434	24.7968	3.3208	0.825941	4.02063	5.8e-05	0.000202788	3.2769	3.30717	0.473391	0.00210768	0.0099319
evm.model.chr11.144	37.0975	2.47886	0.471809	5.25395	1.49e-07	7.7e-07	2.46879	2.47898	1.09	0.000687981	0.00386762
evm.model.chr11.146	117.002	2.98085	0.460346	6.47524	9.47e-11	7.18e-10	2.96028	2.96843	2.66814	3.31e-05	0.000294279
evm.model.chr11.1471	11.9487	3.23499	0.858211	3.76946	0.000163604	0.000529139	3.19673	3.22805	-0.427422	0.00289122	0.0130392
evm.model.chr11.1475	452.242	8.01166	1.18866	6.74008	1.58e-11	1.3e-10	8.84504	1.44269e+08	4.56257	1.99e-10	1.18e-08
evm.model.chr11.149	510.925	2.71105	0.345215	7.85321	4.06e-15	4.63e-14	2.67726	2.6779	4.74851	3.6e-06	4.53e-05
evm.model.chr11.15	74.5411	5.12282	0.467039	10.9687	5.4e-28	1.42e-26	5.0762	5.09537	2.02909	1.6e-07	3.28e-06
evm.model.chr11.1512	199.887	3.7916	0.960237	3.94861	7.86e-05	0.00026837	3.74028	3.75026	3.41499	1.46e-05	0.000146396
evm.model.chr11.1528	134.401	2.6938	0.317787	8.47672	2.32e-17	3.23e-16	2.69059	2.69356	2.85136	7.7e-07	1.21e-05
evm.model.chr11.154	69.9953	3.4606	0.489596	7.06829	1.57e-12	1.43e-11	3.41444	3.41884	1.92159	7.96e-06	8.77e-05
evm.model.chr11.1559	343.378	1.86122	0.211226	8.81152	1.23e-18	1.86e-17	1.85072	1.85156	4.1801	4.99e-07	8.37e-06
evm.model.chr11.1564	36.322	-1.94798	0.556189	-3.50238	0.000461127	0.00136872	-1.97755	-1.98921	1.03677	0.00584339	0.0236332
evm.model.chr11.1588	21.4136	9.2529	1.39058	6.65398	2.85e-11	2.29e-10	10.0829	1.44269e+08	0.285831	1.35e-05	0.000136737
evm.model.chr11.16	32.0596	2.08049	0.534769	3.89044	0.000100062	0.000335889	2.00188	2.01554	0.896638	0.00352688	0.0153724
evm.model.chr11.1627	142.398	1.56903	0.261929	5.9903	2.09e-09	1.37e-08	1.52812	1.52973	2.92794	0.000142244	0.00101855
evm.model.chr11.1661	259.913	2.28989	0.196169	11.6731	1.75e-31	5.48e-30	2.26278	2.26365	3.78504	1.35e-08	4.11e-07
evm.model.chr11.1664	6.72773	5.89218	1.5545	3.79039	0.000150411	0.000489523	6.7288	1.44269e+08	-1.05179	0.00143213	0.0072059
evm.model.chr11.1674	313.33	-1.88593	0.199965	-9.43131	4.05e-21	7.15e-20	-1.90574	-1.90766	4.04508	8.79e-07	1.35e-05
evm.model.chr11.1731	205.833	3.67155	0.811921	4.52205	6.12e-06	2.53e-05	3.66782	3.66972	3.45065	6.51e-05	0.000523346
evm.model.chr11.1734	251.324	5.17833	0.294471	17.5852	3.2e-69	3.58e-67	5.09834	5.11167	3.73413	1.2e-11	1.24e-09
evm.model.chr11.1738	38.4341	3.17195	1.00092	3.16904	0.00152942	0.00407069	3.12003	3.12866	1.0956	0.00632575	0.0252073
evm.model.chr11.1743	9.16106	7.59368	1.45276	5.22708	1.72e-07	8.86e-07	8.39982	1.44269e+08	-0.739415	5.14e-05	0.000426545
evm.model.chr11.1750	52.3942	2.706	0.652354	4.14806	3.35e-05	0.000121785	2.68802	2.70022	1.56729	0.00148095	0.00741563
evm.model.chr11.1759	82.3112	-2.06418	0.561797	-3.67425	0.00023855	0.000748285	-2.10357	-2.11032	2.18023	0.00453511	0.0190764
evm.model.chr11.1764	69.427	-1.73597	0.466737	-3.71937	0.000199722	0.000635101	-1.77851	-1.78354	1.93667	0.00355498	0.0154778
evm.model.chr11.1768	21.0953	3.24921	1.0012	3.2453	0.00117326	0.00320049	3.18104	3.20404	0.34405	0.00662058	0.0261866
evm.model.chr11.1769	1691.13	-2.87666	0.14917	-19.2844	7.27e-83	1.2e-80	-2.936	-2.93629	6.49578	2.47e-13	5.74e-11
evm.model.chr11.1786	845.192	8.63511	1.2009	7.19055	6.45e-13	6.09e-12	9.46206	1.44269e+08	5.45155	3.82e-09	1.41e-07
evm.model.chr11.1788	859.83	3.55592	0.352582	10.0854	6.41e-24	1.36e-22	3.50961	3.52886	5.47561	2.34e-10	1.34e-08
evm.model.chr11.1791	262.635	5.44542	1.41575	3.84632	0.000119904	0.000396992	5.40471	5.40958	3.79901	1.37e-06	1.98e-05
evm.model.chr11.1825	4.29852	4.80158	1.58769	3.02427	0.00249237	0.00630022	4.58109	4.95615	-1.55044	0.00323063	0.0143137
evm.model.chr11.1834	15.0132	4.79089	1.46332	3.27398	0.00106044	0.00291643	5.66566	1.44269e+08	-0.0266003	0.00491582	0.0204384
evm.model.chr11.1844	195.81	-1.64062	0.357252	-4.59234	4.38e-06	1.85e-05	-1.66656	-1.66755	3.35373	0.000471991	0.00280005
evm.model.chr11.1846	1801.69	2.91142	0.744853	3.90872	9.28e-05	0.000312829	2.90112	2.90123	6.5706	0.00346268	0.0151326
evm.model.chr11.1847	11.396	8.31318	1.61931	5.13378	2.84e-07	1.42e-06	9.1417	144269486	-0.527263	6.51e-05	0.000523346
evm.model.chr11.1851	176.501	-1.73214	0.403913	-4.28841	1.8e-05	6.85e-05	-1.77194	-1.77306	3.20776	0.00074415	0.00412699
evm.model.chr11.1870	20.4052	2.4949	0.807139	3.09104	0.00199454	0.0051615	2.46124	2.47198	0.236706	0.0132855	0.046786
evm.model.chr11.1891	9.08772	4.19786	1.13552	3.69687	0.000218275	0.000689255	4.0621	4.19453	-0.734084	0.0012545	0.00645221
evm.model.chr11.1898	18.1721	3.76344	0.838203	4.4899	7.13e-06	2.92e-05	3.66555	3.72264	0.193888	0.00135332	0.00687548
evm.model.chr11.1901	42.738	-2.11193	0.530083	-3.98415	6.77e-05	0.000234007	-2.10991	-2.11562	1.22176	0.00236727	0.0109744
evm.model.chr11.1906	402.429	2.04595	0.286232	7.14787	8.81e-13	8.2e-12	2.07555	2.07823	4.39912	2.26e-05	0.000212611
evm.model.chr11.1921	4188.19	1.56976	0.133279	11.778	5.07e-32	1.64e-30	1.54778	1.54782	7.7849	1.86e-08	5.5e-07
evm.model.chr11.1927	88.2779	3.55422	0.567372	6.26435	3.74e-10	2.66e-09	3.47834	3.49125	2.27772	3.08e-05	0.0002766
evm.model.chr11.193	47.5527	2.21313	0.772739	2.86401	0.00418315	0.0100426	2.18995	2.19735	1.43324	0.0125826	0.0447737
evm.model.chr11.199	46.8445	3.95616	0.719086	5.50165	3.76e-08	2.12e-07	3.91067	3.92573	1.3967	7.95e-05	0.000621128
evm.model.chr11.204	618.908	2.99873	0.203596	14.7288	4.21e-49	2.66e-47	3.02017	3.02118	5.01476	3.17e-11	2.69e-09
evm.model.chr11.232	510.551	2.57372	0.325215	7.91393	2.49e-15	2.91e-14	2.54072	2.54355	4.73499	2.72e-06	3.55e-05
evm.model.chr11.235	612.976	2.29018	0.26753	8.56048	1.12e-17	1.59e-16	2.22899	2.2296	5.00342	6.34e-07	1.03e-05
evm.model.chr11.24	123.904	5.09695	0.39237	12.9902	1.39e-38	6.02e-37	5.048	5.05651	2.73012	2.98e-10	1.64e-08
evm.model.chr11.243	2534.29	-1.78286	0.210467	-8.47097	2.43e-17	3.38e-16	-1.81216	-1.8123	7.07778	1.21e-06	1.78e-05
evm.model.chr11.261	332.215	-3.14323	0.298178	-10.5414	5.56e-26	1.32e-24	-3.18698	-3.19079	4.13194	5.27e-09	1.83e-07
evm.model.chr11.263	80.5925	3.7359	1.09448	3.41339	0.000641592	0.00185235	3.78024	3.80038	2.15691	0.00023708	0.00156343
evm.model.chr11.267	3758.88	-1.54608	0.136247	-11.3476	7.62e-30	2.19e-28	-1.56852	-1.56857	7.6474	3.52e-08	9.44e-07
evm.model.chr11.27	84.7324	3.50113	0.430244	8.13756	4.03e-16	5.04e-15	3.46128	3.48656	2.22872	4.66e-07	7.89e-06
evm.model.chr11.284	14.9579	3.03426	0.890266	3.40826	0.000653786	0.00188269	2.95096	2.97061	-0.159916	0.00682773	0.0268661
evm.model.chr11.30	11.9921	8.00146	1.72385	4.64164	3.46e-06	1.49e-05	8.81976	1.44269e+08	-0.430818	0.000297333	0.00188267
evm.model.chr11.315	860.392	2.94566	0.538349	5.47166	4.46e-08	2.48e-07	2.88701	2.8966	5.47675	2.2e-05	0.000208114
evm.model.chr11.326	52.2879	4.22697	0.562465	7.51509	5.69e-14	5.95e-13	4.15801	4.19287	1.57176	4.01e-06	4.97e-05
evm.model.chr11.327	23.0632	2.38028	0.661839	3.59646	0.000322579	0.000984285	2.28524	2.29794	0.36664	0.00593777	0.0239316
evm.model.chr11.332	78.627	2.85331	0.504638	5.65417	1.57e-08	9.26e-08	2.82621	2.83854	2.12472	0.000226904	0.00150727
evm.model.chr11.335	36.4922	3.8564	0.588637	6.55141	5.7e-11	4.43e-10	3.84288	3.86507	1.06302	8.25e-05	0.000640175
evm.model.chr11.349	561.46	3.84145	0.166443	23.0797	7.41e-118	3.02e-115	3.78438	3.78532	4.88575	5.61e-14	1.84e-11
evm.model.chr11.358	450.09	3.26048	0.317306	10.2755	9.09e-25	2.03e-23	3.25139	3.2549	4.55582	4.77e-08	1.21e-06
evm.model.chr11.368	614.659	2.46953	0.454107	5.4382	5.38e-08	2.97e-07	2.43107	2.43144	5.01268	1.29e-05	0.000131832
evm.model.chr11.371	231.082	1.80417	0.312166	5.77951	7.49e-09	4.59e-08	1.78973	1.79132	3.61582	7.79e-05	0.000611698
evm.model.chr11.389	6.23399	6.89816	1.66883	4.13353	3.57e-05	0.000129139	7.76375	1.44269e+08	-1.18851	0.000475496	0.00281745
evm.model.chr11.40	5.02338	-5.72184	2.09334	-2.73335	0.00626929	0.0144637	-6.36036	-1.44269e+08	-1.60243	0.0100279	0.0368996
evm.model.chr11.404	425.861	4.00411	0.226441	17.6828	5.69e-70	6.47e-68	3.96822	3.97214	4.48073	1.65e-11	1.6e-09
evm.model.chr11.412	122.275	3.00251	0.44866	6.69217	2.2e-11	1.78e-10	2.92799	2.93914	2.7313	8.73e-05	0.000672222
evm.model.chr11.414	4.64709	-5.31017	1.84504	-2.87807	0.00400111	0.00965451	-5.95648	-1.44269e+08	-1.45487	0.00619667	0.0247829
evm.model.chr11.421	52.5487	3.95773	0.535607	7.38924	1.48e-13	1.49e-12	3.94324	3.964	1.51499	8.31e-07	1.29e-05
evm.model.chr11.44	2159.14	4.76319	0.240484	19.8067	2.61e-87	5.12e-85	4.72959	4.73742	6.79613	5.85e-12	7.31e-10
evm.model.chr11.45	615.455	3.07349	0.212242	14.4811	1.6e-47	9.43e-46	3.02829	3.02909	5.01852	1.05e-10	6.92e-09
evm.model.chr11.470	167.347	-1.63643	0.211154	-7.74996	9.19e-15	1.02e-13	-1.68367	-1.68493	3.14887	3.43e-06	4.34e-05
evm.model.chr11.473	41.0169	-4.17251	0.636905	-6.55123	5.71e-11	4.43e-10	-4.30716	-4.33415	1.08357	5.16e-06	6.11e-05
evm.model.chr11.478	58.3488	1.70979	0.50713	3.37149	0.000747619	0.00212865	1.66204	1.66514	1.69988	0.0140683	0.0491048
evm.model.chr11.493	146.324	2.70912	0.457138	5.92626	3.1e-09	1.98e-08	2.67044	2.67981	2.98019	4.06e-05	0.000350022
evm.model.chr11.50	364.218	2.61262	0.262235	9.96286	2.22e-23	4.56e-22	2.64436	2.64489	4.26887	3.22e-08	8.79e-07
evm.model.chr11.519	36.0858	7.30698	0.985139	7.41721	1.2e-13	1.21e-12	7.16028	7.30086	1.01178	3.36e-07	6.09e-06
evm.model.chr11.52	1371.54	3.63688	0.158391	22.9614	1.13e-116	4.54e-114	3.60572	3.60792	6.14733	2.57e-14	1.04e-11
evm.model.chr11.532	10.6991	3.02048	0.98113	3.07857	0.00207996	0.00535461	2.96118	2.99703	-0.520759	0.00893638	0.0335458
evm.model.chr11.540	143.064	-1.86125	0.349276	-5.32889	9.88e-08	5.25e-07	-1.9011	-1.90268	2.91959	0.000112724	0.000836597
evm.model.chr11.545	335.436	5.42803	0.276041	19.6638	4.4e-86	8.18e-84	5.36898	5.37562	4.14481	1.8e-12	3.06e-10
evm.model.chr11.57	66.3835	2.86259	0.490625	5.83458	5.39e-09	3.36e-08	2.80281	2.82796	1.90046	0.000376413	0.00231654
evm.model.chr11.570	25.7	-2.67394	0.705026	-3.79268	0.000149029	0.000485241	-2.65741	-2.66783	0.559453	0.00404729	0.0172822
evm.model.chr11.579	311.621	-1.89908	0.211295	-8.98777	2.52e-19	3.97e-18	-1.95444	-1.95539	4.05004	5.11e-07	8.49e-06
evm.model.chr11.58	36.541	4.93872	1.28774	3.8352	0.000125464	0.000414149	4.6752	5.05291	1.0977	0.000197643	0.00134456
evm.model.chr11.590	84.3493	2.40687	0.320666	7.50584	6.1e-14	6.37e-13	2.39113	2.39508	2.19736	8.89e-06	9.58e-05
evm.model.chr11.599	21.6201	5.21028	0.943797	5.52056	3.38e-08	1.91e-07	5.03617	5.17394	0.298511	2.96e-06	3.83e-05
evm.model.chr11.602	27.3216	9.27584	1.4097	6.58	4.7e-11	3.68e-10	10.0902	1.44269e+08	0.58739	9.14e-06	9.8e-05
evm.model.chr11.617	6.33991	-6.90873	1.42407	-4.85141	1.23e-06	5.63e-06	-7.55271	-1.44269e+08	-1.24309	4.95e-05	0.000413139
evm.model.chr11.622	154.59	-2.27701	0.287827	-7.91103	2.55e-15	2.98e-14	-2.30403	-2.30528	3.0272	6.11e-06	7e-05
evm.model.chr11.625	33.8308	-3.3435	0.635366	-5.26232	1.42e-07	7.37e-07	-3.37337	-3.38529	0.853553	0.000304363	0.00192409
evm.model.chr11.632	35.0736	5.79034	1.27215	4.55162	5.32e-06	2.22e-05	5.49626	5.87804	1.05348	1.16e-05	0.00012055
evm.model.chr11.639	264.137	1.63671	0.195644	8.36575	5.97e-17	8.05e-16	1.6224	1.62345	3.8069	7.3e-06	8.19e-05
evm.model.chr11.64	46.1742	3.94436	0.894235	4.41087	1.03e-05	4.09e-05	3.87529	3.88472	1.33883	0.000254296	0.00165581
evm.model.chr11.652	201.564	5.30161	0.331512	15.9922	1.45e-57	1.18e-55	5.21637	5.22586	3.42395	1.04e-12	1.91e-10
evm.model.chr11.671	32.6203	2.61206	0.582554	4.48381	7.33e-06	2.99e-05	2.59401	2.60513	0.934007	0.00143744	0.0072271
evm.model.chr11.697	67.9377	1.79873	0.384788	4.6746	2.95e-06	1.28e-05	1.7895	1.79223	1.88223	0.00176689	0.00857563
evm.model.chr11.70	159.521	2.33285	0.385042	6.05868	1.37e-09	9.13e-09	2.27181	2.27449	3.09427	4.28e-05	0.000367128
evm.model.chr11.707	101.205	4.29902	0.709081	6.0628	1.34e-09	8.91e-09	4.25909	4.26596	2.44565	1.83e-05	0.000177822
evm.model.chr11.726	519.985	-2.98584	0.272181	-10.97	5.33e-28	1.4e-26	-2.97574	-2.97717	4.78651	4.99e-09	1.75e-07
evm.model.chr11.74	601.84	1.56085	0.154488	10.1033	5.34e-24	1.14e-22	1.53846	1.53866	4.98826	3.51e-07	6.29e-06
evm.model.chr11.765	15146.2	-3.78333	0.211853	-17.8583	2.49e-71	2.95e-69	-3.81459	-3.81489	9.6656	3.66e-11	3.05e-09
evm.model.chr11.773	2720.74	-2.97268	0.202996	-14.644	1.47e-48	9.03e-47	-3.01015	-3.01043	7.18101	1.89e-10	1.14e-08
evm.model.chr11.787	125.249	-2.48603	0.274911	-9.04303	1.52e-19	2.43e-18	-2.49714	-2.50146	2.72811	1.44e-07	2.98e-06
evm.model.chr11.798	39.1443	-2.80232	0.843188	-3.32348	0.000889009	0.00248868	-2.83183	-2.85101	1.045	0.00616884	0.0246967
evm.model.chr11.812	169.223	-1.65276	0.180397	-9.16178	5.1e-20	8.4e-19	-1.69173	-1.69309	3.17116	9.62e-07	1.46e-05
evm.model.chr11.814	7.61349	4.20811	1.53405	2.74313	0.0060856	0.0140867	5.07605	1.44269e+08	-0.94078	0.0140108	0.0489473
evm.model.chr11.824	35.0073	4.00391	0.513165	7.80237	6.08e-15	6.86e-14	3.82406	3.85318	0.974113	4.72e-07	7.98e-06
evm.model.chr11.825	323.851	2.91015	0.245889	11.8352	2.57e-32	8.39e-31	2.85957	2.86253	4.10347	2.19e-09	8.97e-08
evm.model.chr11.84	51.3276	3.44881	1.33061	2.5919	0.00954482	0.0209857	4.34108	1.44269e+08	1.56909	0.0139286	0.0487513
evm.model.chr11.845	161.091	3.44409	0.36217	9.5096	1.91e-21	3.45e-20	3.39959	3.41395	3.11234	5.61e-07	9.22e-06
evm.model.chr11.846	1639.71	2.76355	0.124973	22.1131	2.36e-108	7.69e-106	2.76444	2.76463	6.42288	7.47e-14	2.27e-11
evm.model.chr11.86	5.18355	6.52432	1.85064	3.52544	0.000422782	0.00126391	7.35621	1.44269e+08	-1.31799	0.00138183	0.00699198
evm.model.chr11.888	191.219	3.28553	0.393209	8.3557	6.5e-17	8.73e-16	3.25294	3.26529	3.35302	1.07e-06	1.61e-05
evm.model.chr11.893	93.4802	3.52701	0.491565	7.17506	7.23e-13	6.77e-12	3.48523	3.48918	2.33178	1.65e-06	2.32e-05
evm.model.chr11.901	50.1764	2.26741	0.550937	4.11555	3.86e-05	0.000138906	2.30556	2.31305	1.42405	0.00131883	0.00673883
evm.model.chr11.902	28.7319	-7.86305	1.30975	-6.00345	1.93e-09	1.26e-08	-8.50062	-1.44269e+08	0.571211	3.5e-06	4.41e-05
evm.model.chr11.904	123.36	-2.3546	0.366259	-6.4288	1.29e-10	9.6e-10	-2.37248	-2.37996	2.69851	8.21e-06	8.99e-05
evm.model.chr11.908	7.56173	6.60224	1.36858	4.82414	1.41e-06	6.41e-06	7.43009	1.44269e+08	-1.06454	4.3e-05	0.000368313
evm.model.chr11.920	1108.1	4.65538	0.422577	11.0167	3.18e-28	8.5e-27	4.59928	4.63188	5.83962	1.96e-08	5.78e-07
evm.model.chr11.939	154.239	2.44962	0.400244	6.12031	9.34e-10	6.34e-09	2.42135	2.42318	3.03779	2.72e-05	0.00024809
evm.model.chr11.945	222.048	4.36907	0.237569	18.3908	1.56e-75	2.07e-73	4.34926	4.3565	3.5609	4.44e-12	6.14e-10
evm.model.chr11.977	18.6139	-2.4076	0.805136	-2.9903	0.00278706	0.00696963	-2.4226	-2.4429	0.0723474	0.0125495	0.0446718
evm.model.chr11.999	1068.16	5.28392	0.258294	20.457	5.21e-93	1.12e-90	5.23085	5.23819	5.78895	1.12e-11	1.2e-09
evm.model.chr12.1044	42.4536	2.67208	0.764931	3.49323	0.000477219	0.00141266	2.49694	2.50809	1.27541	0.00657669	0.0260443
evm.model.chr12.1050	6742.22	3.99963	0.224111	17.8466	3.07e-71	3.61e-69	4.02075	4.02093	8.44787	5.35e-11	4.05e-09
evm.model.chr12.1054	448.449	3.81988	0.651587	5.86242	4.56e-09	2.86e-08	3.72174	3.72633	4.55396	8.66e-07	1.34e-05
evm.model.chr12.1056	444.689	2.16618	0.868797	2.49331	0.0126557	0.026946	2.18913	2.18941	4.55681	0.0109303	0.0397777
evm.model.chr12.1099	704.778	1.53529	0.224828	6.82875	8.57e-12	7.28e-11	1.50407	1.50426	5.2096	4.41e-05	0.000375477
evm.model.chr12.1103	17.1115	4.75622	1.232	3.86057	0.000113121	0.000375996	4.54309	4.74378	0.109007	0.000783383	0.00430708
evm.model.chr12.1112	165.588	2.41564	0.385463	6.26687	3.68e-10	2.62e-09	2.38059	2.38164	3.14355	1.66e-05	0.000163604
evm.model.chr12.1123	126.813	3.38626	0.515264	6.57189	4.97e-11	3.88e-10	3.33422	3.36468	2.7807	2.91e-05	0.000262634
evm.model.chr12.1159	4.69974	4.51259	1.82387	2.47418	0.0133542	0.0282513	4.34214	4.47851	-1.53027	0.00450369	0.0189726
evm.model.chr12.1169	574.295	2.63265	0.150115	17.5376	7.4e-69	8.15e-67	2.60729	2.60778	4.92171	7.72e-12	8.97e-10
evm.model.chr12.1185	23.9173	-5.85848	0.944001	-6.20601	5.43e-10	3.79e-09	-5.74093	-5.90259	0.438039	3.33e-06	4.22e-05
evm.model.chr12.12	199.091	2.3844	0.322097	7.40274	1.33e-13	1.35e-12	2.38518	2.38689	3.4044	2.51e-06	3.31e-05
evm.model.chr12.1219	25.5073	5.26264	0.928179	5.66985	1.43e-08	8.49e-08	5.116	5.2558	0.533881	1.74e-05	0.000170247
evm.model.chr12.1256	6037.41	-1.54918	0.0754924	-20.5211	1.4e-93	3.03e-91	-1.5797	-1.57974	8.32697	9.06e-12	1.03e-09
evm.model.chr12.1257	15.9398	-5.8192	1.33729	-4.3515	1.35e-05	5.25e-05	-5.536	-5.97356	-0.0401698	4.15e-05	0.000357344
evm.model.chr12.1280	5.80277	6.83511	1.69591	4.03036	5.57e-05	0.000195161	7.67805	1.44269e+08	-1.28489	0.000637406	0.00363294
evm.model.chr12.1282	71.8932	-1.50753	0.461816	-3.26436	0.00109712	0.00300816	-1.54024	-1.54325	1.9559	0.0088248	0.033209
evm.model.chr12.1335	7.21647	5.51919	1.78182	3.0975	0.00195162	0.00506934	6.38057	1.44269e+08	-0.912561	0.00532959	0.0218778
evm.model.chr12.1377	546.428	2.55598	0.275085	9.29159	1.52e-20	2.59e-19	2.5142	2.51472	4.85129	1.68e-07	3.42e-06
evm.model.chr12.1379	3982.23	2.63623	0.132502	19.8958	4.43e-88	8.95e-86	2.71059	2.71087	7.68539	8.63e-13	1.62e-10
evm.model.chr12.1382	115.017	3.55315	0.490821	7.2392	4.51e-13	4.34e-12	3.50614	3.51319	2.63211	3.46e-06	4.37e-05
evm.model.chr12.1400	5.92231	7.38478	2.34668	3.1469	0.00165009	0.00436121	8.22477	1.44269e+08	-1.31135	0.000307198	0.00194015
evm.model.chr12.1413	7.79378	5.93363	1.48359	3.9995	6.35e-05	0.000220361	6.77862	1.44269e+08	-0.855314	0.000495492	0.00291407
evm.model.chr12.1416	241.104	-2.79499	0.286037	-9.77142	1.49e-22	2.94e-21	-2.81481	-2.81684	3.67467	3.62e-08	9.68e-07
evm.model.chr12.1444	148.21	2.36429	0.465762	5.07617	3.85e-07	1.89e-06	2.31605	2.31705	2.97807	0.00021047	0.00141428
evm.model.chr12.1446	47.9844	7.81151	1.22902	6.35591	2.07e-10	1.51e-09	8.66809	1.44269e+08	1.46841	8e-07	1.25e-05
evm.model.chr12.147	412.395	-6.1048	0.959339	-6.36355	1.97e-10	1.44e-09	-6.15872	-6.17575	4.44621	1.77e-07	3.58e-06
evm.model.chr12.1480	62.5176	-2.45799	0.347143	-7.08063	1.44e-12	1.31e-11	-2.46326	-2.46929	1.74581	7.49e-06	8.36e-05
evm.model.chr12.1496	214.29	-2.23322	0.299722	-7.45095	9.27e-14	9.48e-13	-2.19824	-2.20091	3.49937	6.93e-06	7.83e-05
evm.model.chr12.1525	12.5798	4.2281	1.28095	3.30077	0.000964214	0.00268082	4.09478	4.17576	-0.30859	0.00491329	0.0204322
evm.model.chr12.1536	94.9154	2.13986	0.482295	4.43683	9.13e-06	3.66e-05	2.12288	2.12475	2.36357	0.000630305	0.00359974
evm.model.chr12.1549	5.74634	4.4529	1.33978	3.32362	0.000888587	0.00248783	4.269	4.46513	-1.26346	0.00181867	0.00878623
evm.model.chr12.160	10.9396	6.65045	1.35868	4.89477	9.84e-07	4.58e-06	7.50138	1.44269e+08	-0.444107	6.64e-05	0.000531809
evm.model.chr12.1611	5.16304	-5.5254	1.88793	-2.92669	0.00342587	0.00839788	-6.2046	-144269483	-1.26121	0.00436024	0.018447
evm.model.chr12.1639	16.8154	3.16026	0.960467	3.29034	0.00100067	0.00277293	3.07167	3.11209	-0.00231381	0.00644706	0.0256183
evm.model.chr12.164	12.8889	4.65885	1.07201	4.34592	1.39e-05	5.38e-05	4.4875	4.62134	-0.265771	0.000779146	0.00428856
evm.model.chr12.1651	73.3182	-2.60816	0.403395	-6.46552	1.01e-10	7.63e-10	-2.60226	-2.61217	2.01974	1.59e-05	0.000157788
evm.model.chr12.1654	42.5643	2.33739	0.553837	4.22036	2.44e-05	9.09e-05	2.28036	2.28954	1.26505	0.00153402	0.00762147
evm.model.chr12.1655	216.109	2.35224	0.207589	11.3313	9.19e-30	2.62e-28	2.36642	2.36847	3.52466	6.4e-09	2.14e-07
evm.model.chr12.1665	34.1345	2.79956	0.557219	5.02417	5.06e-07	2.45e-06	2.76728	2.78053	0.957594	0.000328013	0.00205193
evm.model.chr12.1673	74.1924	3.42478	0.387524	8.83759	9.78e-19	1.48e-17	3.39777	3.41317	2.01448	3.04e-07	5.57e-06
evm.model.chr12.1674	16.3671	3.05421	0.859549	3.55327	0.000380469	0.00114564	2.94835	3.02409	0.0104678	0.00287246	0.0129605
evm.model.chr12.1676	53.2301	3.69916	0.435952	8.48524	2.15e-17	3.01e-16	3.65368	3.66861	1.57622	4.1e-06	5.06e-05
evm.model.chr12.1685	18.0447	-5.73982	1.55257	-3.69698	0.00021818	0.000689062	-5.45587	-5.88915	0.130962	0.00154102	0.00765047
evm.model.chr12.1714	950.154	1.60685	0.461457	3.48212	0.000497469	0.00146843	1.59054	1.59261	5.6194	0.00298042	0.0133864
evm.model.chr12.172	45.873	-1.70739	0.397671	-4.29346	1.76e-05	6.71e-05	-1.77392	-1.77732	1.31152	0.00188116	0.00902821
evm.model.chr12.1727	208.032	-5.46359	1.04664	-5.22012	1.79e-07	9.19e-07	-5.43295	-5.4445	3.45218	2.74e-06	3.58e-05
evm.model.chr12.1741	26.8835	-2.56416	0.864963	-2.96447	0.00303203	0.00752101	-2.54509	-2.57201	0.689834	0.0112609	0.0407459
evm.model.chr12.1742	84.6627	2.11329	0.57109	3.70045	0.000215221	0.000680024	2.05327	2.05894	2.20316	0.00552308	0.022539
evm.model.chr12.1744	25.0608	7.99584	1.3077	6.11442	9.69e-10	6.56e-09	8.82212	1.44269e+08	0.514715	5.09e-06	6.05e-05
evm.model.chr12.1777	39.1089	-2.66146	0.651395	-4.08578	4.39e-05	0.000156052	-2.64992	-2.67722	1.17469	0.00198952	0.00945633
evm.model.chr12.1792	46.8741	1.55547	0.410397	3.79015	0.000150556	0.000489906	1.53317	1.53706	1.36944	0.00678318	0.0267174
evm.model.chr12.1815	35.7146	1.84375	0.410631	4.49003	7.12e-06	2.91e-05	1.84029	1.84515	0.977413	0.00201962	0.00957404
evm.model.chr12.1818	455.905	2.64593	0.226649	11.6741	1.73e-31	5.42e-30	2.61972	2.6206	4.58323	2.89e-09	1.12e-07
evm.model.chr12.1849	8.86919	5.06863	1.57749	3.2131	0.00131311	0.00354252	5.9005	1.44269e+08	-0.705511	0.00406808	0.0173597
evm.model.chr12.1850	6.65373	4.35686	1.69888	2.56455	0.0103309	0.0225095	4.08979	4.46321	-0.999766	0.014182	0.0494054
evm.model.chr12.1851	64.8	2.91971	0.849929	3.43524	0.000592026	0.0017219	2.84878	2.87249	1.8578	0.00534742	0.0219236
evm.model.chr12.1854	102.037	-1.6516	0.35158	-4.69767	2.63e-06	1.15e-05	-1.67771	-1.67957	2.43656	0.000539234	0.00314325
evm.model.chr12.1862	12.2039	-8.10466	1.44894	-5.5935	2.23e-08	1.28e-07	-8.7546	-1.44269e+08	-0.510647	2.43e-05	0.000225098
evm.model.chr12.1876	39.2761	5.91671	1.39591	4.23862	2.25e-05	8.42e-05	6.75661	1.44269e+08	1.17858	0.00106436	0.00560537
evm.model.chr12.1877	90.4016	6.89017	1.2348	5.57999	2.41e-08	1.38e-07	7.68983	1.44269e+08	2.30976	5.66e-06	6.57e-05
evm.model.chr12.188	13.7922	4.26927	0.94692	4.50858	6.53e-06	2.68e-05	4.17139	4.21699	-0.272812	0.000815179	0.0044645
evm.model.chr12.1880	104.349	7.05809	1.25638	5.61779	1.93e-08	1.13e-07	7.88592	1.44269e+08	2.50188	2.3e-05	0.000215668
evm.model.chr12.1881	206.331	8.78763	1.19551	7.35051	1.97e-13	1.96e-12	8.50676	8.89615	3.44821	7.11e-12	8.46e-10
evm.model.chr12.1886	522.423	6.20462	0.473379	13.1071	3e-39	1.34e-37	6.17955	6.21618	4.76294	8.39e-11	5.7e-09
evm.model.chr12.1901	27.3464	6.60753	1.30381	5.06787	4.02e-07	1.97e-06	7.42888	1.44269e+08	0.710958	5.61e-05	0.000460387
evm.model.chr12.1905	49.2608	5.76862	1.38265	4.17216	3.02e-05	0.000110322	6.62436	1.44269e+08	1.48768	0.000974274	0.00520306
evm.model.chr12.1915	99.7157	4.73572	0.717617	6.59923	4.13e-11	3.25e-10	4.655	4.71528	2.43905	1.01e-05	0.00010723
evm.model.chr12.1917	86.7459	1.62831	0.305849	5.32388	1.02e-07	5.39e-07	1.56224	1.56558	2.24311	0.000728176	0.00405549
evm.model.chr12.1925	11.1109	5.64668	1.51561	3.72569	0.000194784	0.000621109	6.49306	1.44269e+08	-0.45093	0.00136432	0.00692112
evm.model.chr12.1955	279.361	10.0023	1.20949	8.2698	1.34e-16	1.74e-15	10.8363	1.44269e+08	3.87595	2.97e-10	1.64e-08
evm.model.chr12.1959	30.9901	3.22979	0.496235	6.5086	7.59e-11	5.82e-10	3.18138	3.20096	0.830896	2.41e-05	0.000223387
evm.model.chr12.1993	149.841	3.14632	0.468347	6.71793	1.84e-11	1.5e-10	3.08953	3.09907	3.00223	1.36e-05	0.000137829
evm.model.chr12.2000	28.8254	2.47945	0.621398	3.99012	6.6e-05	0.000228579	2.44164	2.46126	0.72759	0.00226074	0.0105506
evm.model.chr12.2004	127.356	1.66341	0.268718	6.19019	6.01e-10	4.17e-09	1.61883	1.62043	2.77372	9.24e-05	0.000708415
evm.model.chr12.2018	56.2899	-1.57372	0.440437	-3.57308	0.000352801	0.00106945	-1.59845	-1.60447	1.64798	0.00538262	0.0220588
evm.model.chr12.2037	22.1549	6.78869	1.37878	4.92369	8.49e-07	3.98e-06	6.71526	6.86262	0.326355	2.87e-05	0.000259964
evm.model.chr12.2039	261.136	8.47147	3.77531	2.24391	0.0248381	0.0488618	8.15249	8.18393	3.79225	2.41e-07	4.6e-06
evm.model.chr12.2040	125.51	11.8014	1.2133	9.72667	2.32e-22	4.47e-21	12.6079	1.44269e+08	2.74743	2.27e-09	9.16e-08
evm.model.chr12.2042	8.72303	-4.20236	1.55522	-2.70211	0.00689018	0.0157322	-4.90958	-1.44269e+08	-0.692863	0.0141416	0.0492997
evm.model.chr12.2045	23.9693	-2.3563	0.782501	-3.01125	0.00260177	0.00655053	-2.38371	-2.39594	0.388376	0.0105675	0.0386119
evm.model.chr12.205	10.7054	6.81819	1.44549	4.71688	2.39e-06	1.05e-05	7.70196	1.44269e+08	-0.532251	0.000214892	0.00143958
evm.model.chr12.2077	182.537	1.92561	0.20178	9.54315	1.39e-21	2.52e-20	1.92003	1.92114	3.28083	3.38e-07	6.12e-06
evm.model.chr12.2082	169.423	2.60176	0.39388	6.60547	3.96e-11	3.13e-10	2.5955	2.60057	3.18259	1.4e-05	0.00014156
evm.model.chr12.2087	4.88577	5.19346	1.84552	2.81409	0.0048915	0.0115697	6.054	1.44269e+08	-1.33834	0.00591005	0.023854
evm.model.chr12.2093	289.26	1.80159	0.333479	5.4024	6.58e-08	3.59e-07	1.74337	1.74495	3.93223	0.000276084	0.00177487
evm.model.chr12.2096	135.526	3.41661	0.447986	7.62661	2.41e-14	2.6e-13	3.3894	3.39333	2.86266	1.02e-06	1.54e-05
evm.model.chr12.2113	159.551	1.85302	0.209273	8.85459	8.4e-19	1.28e-17	1.82342	1.82516	3.09226	1.99e-06	2.72e-05
evm.model.chr12.2137	11.5207	6.86152	1.33948	5.12253	3.01e-07	1.5e-06	7.72514	1.44269e+08	-0.437455	2.21e-05	0.000209255
evm.model.chr12.2138	59.9312	4.13154	0.738573	5.59395	2.22e-08	1.28e-07	4.04374	4.12573	1.75827	1.36e-05	0.000138132
evm.model.chr12.2148	32.3746	7.6214	1.24758	6.10895	1e-09	6.78e-09	8.46332	1.44269e+08	0.879124	1.2e-06	1.77e-05
evm.model.chr12.2156	400.47	3.97817	0.18466	21.5432	6.13e-103	1.7e-100	3.98068	3.98456	4.40019	9.66e-15	5.02e-12
evm.model.chr12.2161	43.2643	2.79295	0.535356	5.217	1.82e-07	9.33e-07	2.81132	2.82247	1.2688	0.000136982	0.00098696
evm.model.chr12.2169	373.823	1.57642	0.162377	9.7084	2.78e-22	5.32e-21	1.56539	1.56596	4.2993	5.2e-07	8.63e-06
evm.model.chr12.2173	9.12145	6.04873	1.36913	4.41795	9.96e-06	3.97e-05	6.89114	1.44269e+08	-0.76337	0.000176391	0.00122144
evm.model.chr12.2175	41.6724	6.36674	1.33266	4.77745	1.78e-06	7.97e-06	6.07805	6.46267	1.23709	2.33e-05	0.000217878
evm.model.chr12.2184	4.96233	5.27467	1.85076	2.85	0.00437188	0.0104475	6.1541	144269483	-1.40935	0.00779921	0.0299371
evm.model.chr12.2208	59.0131	-1.60217	0.476619	-3.36153	0.000775123	0.00219824	-1.63003	-1.63392	1.64995	0.00717034	0.0280022
evm.model.chr12.2215	178.866	2.88288	0.227424	12.6762	8.01e-37	3.22e-35	2.84768	2.85033	3.25567	4.76e-09	1.69e-07
evm.model.chr12.222	1646.62	2.1768	0.160329	13.5771	5.47e-42	2.68e-40	2.17909	2.17927	6.42355	2.29e-10	1.31e-08
evm.model.chr12.2236	43.7204	2.03136	0.547303	3.71158	0.000205973	0.000653282	1.94829	1.95774	1.29041	0.00662442	0.0261966
evm.model.chr12.2239	16.9536	3.77412	1.19918	3.14724	0.00164821	0.00435678	3.63103	3.82293	0.131323	0.00346148	0.0151308
evm.model.chr12.2254	308.956	-4.40237	0.283705	-15.5174	2.65e-54	1.92e-52	-4.43273	-4.43663	4.02697	1.14e-11	1.21e-09
evm.model.chr12.2257	1773.43	2.06386	0.158107	13.0535	6.07e-39	2.68e-37	2.01832	2.01845	6.53336	9.73e-10	4.56e-08
evm.model.chr12.2287	15.7618	6.08114	1.30293	4.66727	3.05e-06	1.32e-05	6.9392	1.44269e+08	0.0440503	6.75e-05	0.000539024
evm.model.chr12.2288	20.7249	2.9921	0.703113	4.2555	2.09e-05	7.85e-05	2.95095	2.97559	0.313235	0.00106177	0.00559467
evm.model.chr12.236	165.202	1.91613	0.20285	9.44607	3.52e-21	6.23e-20	1.88746	1.88917	3.1425	2.96e-07	5.48e-06
evm.model.chr12.248	8.62453	6.35052	1.54687	4.10539	4.04e-05	0.000144337	6.0014	6.38239	-0.842618	0.00038936	0.00237769
evm.model.chr12.25	31.6965	7.39499	1.25997	5.86916	4.38e-09	2.75e-08	8.22517	144269485	0.909571	9.73e-07	1.47e-05
evm.model.chr12.258	130.641	2.36806	0.593026	3.99319	6.52e-05	0.000225902	2.31535	2.32585	2.82627	0.00332787	0.0146734
evm.model.chr12.277	460.853	4.50525	0.610744	7.37666	1.62e-13	1.62e-12	4.39546	4.46484	4.58678	3.71e-07	6.58e-06
evm.model.chr12.280	46.8104	3.02168	0.50634	5.9677	2.41e-09	1.56e-08	2.97107	2.99287	1.42704	0.000390437	0.00238207
evm.model.chr12.283	3645.45	-2.60546	0.201213	-12.9488	2.39e-38	1.02e-36	-2.63029	-2.63047	7.60606	1.81e-09	7.76e-08
evm.model.chr12.29	1203.07	3.05638	0.729205	4.19139	2.77e-05	0.000101999	3.00594	3.01064	5.95695	5.04e-05	0.00041934
evm.model.chr12.299	584.998	3.24132	0.154296	21.0072	5.63e-98	1.36e-95	3.23096	3.23282	4.93207	1.19e-12	2.12e-10
evm.model.chr12.300	61.6377	-2.66221	0.542601	-4.90639	9.28e-07	4.33e-06	-2.69907	-2.70693	1.71332	0.000244956	0.00160559
evm.model.chr12.327	14.029	-4.0961	1.31277	-3.12019	0.00180732	0.00473409	-3.99929	-4.09487	-0.341853	0.00868071	0.0327604
evm.model.chr12.331	17.8329	-4.04114	0.871396	-4.63755	3.53e-06	1.51e-05	-3.99473	-4.07495	5.03e-05	0.000309172	0.0019495
evm.model.chr12.343	9.53285	4.25021	1.20129	3.53805	0.000403089	0.00120921	4.03159	4.22849	-0.740605	0.00164481	0.00809454
evm.model.chr12.348	82.3103	9.53197	1.20705	7.89691	2.86e-15	3.32e-14	10.3514	1.44269e+08	2.17938	5.25e-10	2.71e-08
evm.model.chr12.35	1547.25	-1.97045	0.261219	-7.5433	4.58e-14	4.84e-13	-1.96877	-1.96891	6.36039	1.34e-05	0.000136693
evm.model.chr12.359	55.8076	4.95265	0.595665	8.31449	9.21e-17	1.22e-15	4.88515	4.91625	1.64233	1.41e-06	2.03e-05
evm.model.chr12.373	263.574	5.44536	0.441182	12.3426	5.34e-35	2.01e-33	5.3927	5.42848	3.80143	2.1e-09	8.67e-08
evm.model.chr12.374	370.425	4.26255	0.362869	11.7468	7.34e-32	2.35e-30	4.24434	4.25034	4.27976	3.73e-09	1.38e-07
evm.model.chr12.375	272.81	1.62839	0.311447	5.22847	1.71e-07	8.8e-07	1.62715	1.62881	3.84947	0.00032876	0.0020553
evm.model.chr12.376	147.092	3.18264	0.430969	7.38485	1.53e-13	1.53e-12	3.14093	3.14978	2.98455	1.06e-05	0.000112002
evm.model.chr12.385	263.851	2.83133	0.373411	7.58235	3.39e-14	3.61e-13	2.79409	2.80211	3.80223	2.9e-06	3.76e-05
evm.model.chr12.389	34.1531	4.29656	0.945798	4.54279	5.55e-06	2.31e-05	4.13904	4.27306	1.02122	0.000758504	0.00418895
evm.model.chr12.396	76.7662	9.24001	1.0844	8.52082	1.58e-17	2.23e-16	9.0341	9.24158	2.05018	4.44e-08	1.14e-06
evm.model.chr12.4	4.62101	3.96598	1.5189	2.61109	0.00902535	0.019996	3.90118	4.0321	-1.56571	0.00787386	0.0301709
evm.model.chr12.400	143.103	3.64252	1.30305	2.79539	0.0051837	0.0121846	4.53299	1.44269e+08	2.95193	0.00985103	0.0363573
evm.model.chr12.408	19.8631	5.01964	0.809371	6.2019	5.58e-10	3.89e-09	4.97135	5.04227	0.23043	2.95e-05	0.000266157
evm.model.chr12.415	9.86234	4.09811	1.49147	2.7477	0.00600155	0.0139154	4.97707	1.44269e+08	-0.788931	0.0131418	0.0464373
evm.model.chr12.42	594.039	6.13642	1.24894	4.91329	8.96e-07	4.19e-06	6.06812	6.14016	4.95053	7.51e-08	1.76e-06
evm.model.chr12.422	105.661	3.13679	0.99609	3.1491	0.00163773	0.00433072	3.08581	3.08822	2.49992	0.00236204	0.0109553
evm.model.chr12.448	30.0912	8.71402	1.26954	6.86392	6.7e-12	5.75e-11	9.54047	1.44269e+08	0.812596	1.95e-07	3.86e-06
evm.model.chr12.450	43.4417	-5.80386	0.709512	-8.18007	2.84e-16	3.59e-15	-5.74822	-5.83049	1.25076	3.73e-08	9.92e-07
evm.model.chr12.455	1481.66	5.88774	0.17615	33.4246	6.02e-245	1.39e-241	5.84321	5.8467	6.26311	3.07e-17	8.58e-14
evm.model.chr12.47	35.4192	5.88288	1.33669	4.40107	1.08e-05	4.27e-05	6.73016	1.44269e+08	1.05573	0.000238884	0.00157362
evm.model.chr12.475	101.811	-1.72997	0.303111	-5.70737	1.15e-08	6.88e-08	-1.7567	-1.76234	2.47331	7.33e-05	0.000579926
evm.model.chr12.483	293.109	-1.74096	0.198969	-8.74991	2.14e-18	3.15e-17	-1.75914	-1.7605	3.9548	4.13e-07	7.14e-06
evm.model.chr12.486	36.3738	2.78771	0.771277	3.6144	0.000301039	0.000924835	2.66498	2.69559	0.895815	0.00501769	0.0207919
evm.model.chr12.505	1128.03	-5.66379	0.66886	-8.46782	2.5e-17	3.47e-16	-5.80004	-5.80542	5.90993	8.23e-08	1.89e-06
evm.model.chr12.513	18.785	3.20542	0.782993	4.0938	4.24e-05	0.000151071	3.17689	3.19416	0.12726	0.00168424	0.00823623
evm.model.chr12.516	61768	-2.85194	0.181889	-15.6795	2.09e-55	1.56e-53	-2.86772	-2.86772	11.6887	5.59e-11	4.2e-09
evm.model.chr12.531	5.42291	7.03867	1.56542	4.49634	6.91e-06	2.83e-05	7.87468	1.44269e+08	-1.37802	8.73e-05	0.000672222
evm.model.chr12.57	1769.84	1.72313	0.365938	4.7088	2.49e-06	1.09e-05	1.7014	1.70179	6.51618	0.000196298	0.00133633
evm.model.chr12.588	393.219	2.35913	0.262787	8.97734	2.77e-19	4.36e-18	2.34695	2.34846	4.367	5.03e-07	8.39e-06
evm.model.chr12.591	9.59922	6.62047	1.73121	3.82419	0.0001312	0.000431715	7.46262	1.44269e+08	-0.671058	0.0017914	0.00867544
evm.model.chr12.6	59.319	2.4551	0.533831	4.59901	4.24e-06	1.8e-05	2.4075	2.41709	1.73544	0.0012561	0.00645838
evm.model.chr12.603	2826.13	3.82738	0.467252	8.19125	2.59e-16	3.29e-15	3.79053	3.7924	7.1849	7.25e-08	1.72e-06
evm.model.chr12.608	23.6059	3.39216	0.856611	3.95997	7.5e-05	0.00025688	3.36285	3.41116	0.509326	0.00278025	0.0125833
evm.model.chr12.609	1280.51	1.65913	0.475235	3.49118	0.000480889	0.00142231	1.65111	1.65121	6.07133	0.0050668	0.0209762
evm.model.chr12.614	81.3703	2.71471	0.353916	7.67048	1.71e-14	1.87e-13	2.67082	2.67516	2.15063	5.57e-06	6.5e-05
evm.model.chr12.624	23.0167	-2.53595	0.837557	-3.0278	0.00246341	0.00623231	-2.48168	-2.5406	0.47381	0.0117664	0.0423577
evm.model.chr12.631	1988.52	1.91481	0.188865	10.1385	3.73e-24	8.01e-23	1.88471	1.88529	6.6855	1.61e-07	3.3e-06
evm.model.chr12.637	84.3553	4.97627	0.681152	7.30567	2.76e-13	2.7e-12	5.02833	5.04452	2.19393	1.68e-06	2.35e-05
evm.model.chr12.649	37.5673	5.84286	1.23785	4.72018	2.36e-06	1.04e-05	5.5537	5.93626	1.15096	1.56e-05	0.000154994
evm.model.chr12.650	278.181	4.53922	0.353813	12.8294	1.12e-37	4.65e-36	4.50646	4.51965	3.88162	2.08e-09	8.6e-08
evm.model.chr12.654	104.574	4.20279	0.69009	6.09021	1.13e-09	7.57e-09	4.12981	4.21148	2.51456	1.26e-05	0.000129576
evm.model.chr12.660	1961.65	2.92198	0.262901	11.1144	1.07e-28	2.91e-27	2.90104	2.91022	6.65799	6.61e-09	2.2e-07
evm.model.chr12.668	57.8638	5.31029	0.627629	8.46087	2.65e-17	3.67e-16	5.24791	5.30103	1.70072	3.32e-06	4.22e-05
evm.model.chr12.681	220.955	3.68093	0.385235	9.55502	1.24e-21	2.26e-20	3.66752	3.67317	3.55394	7.34e-08	1.73e-06
evm.model.chr12.699	71.5873	7.64979	1.22311	6.25436	3.99e-10	2.83e-09	8.50165	1.44269e+08	1.99611	2.29e-07	4.41e-06
evm.model.chr12.704	756.305	-2.0591	0.128969	-15.9658	2.21e-57	1.79e-55	-2.09086	-2.09149	5.32904	3.73e-11	3.08e-09
evm.model.chr12.707	559.828	2.9625	0.191176	15.4962	3.68e-54	2.65e-52	2.9323	2.93568	4.86734	5.84e-11	4.34e-09
evm.model.chr12.710	17.1617	3.34584	0.800137	4.18158	2.89e-05	0.000106163	3.26838	3.29553	0.0603947	0.00208181	0.00983347
evm.model.chr12.712	79.0176	-2.03419	0.312365	-6.51221	7.41e-11	5.69e-10	-2.10072	-2.10371	2.07178	3.13e-05	0.000280462
evm.model.chr12.713	78.9802	-2.03419	0.312272	-6.51416	7.31e-11	5.62e-10	-2.10072	-2.10371	2.07178	3.13e-05	0.000280462
evm.model.chr12.722	532.093	2.42655	0.385322	6.29746	3.03e-10	2.17e-09	2.36833	2.38808	4.79345	0.000113799	0.000843625
evm.model.chr12.736	670.786	-1.50705	0.218907	-6.8844	5.8e-12	5.01e-11	-1.60507	-1.60536	5.15947	3.32e-06	4.21e-05
evm.model.chr12.758	76.0462	1.92102	0.356662	5.38611	7.2e-08	3.91e-07	2.03107	2.03428	2.05415	0.000725958	0.00404542
evm.model.chr12.763	135.016	5.39014	1.82358	2.95581	0.00311854	0.00771354	5.41635	5.42529	2.85144	8.45e-05	0.000653659
evm.model.chr12.765	35.7761	4.20136	0.782056	5.3722	7.78e-08	4.21e-07	4.08741	4.16901	1.05821	0.000158163	0.00111238
evm.model.chr12.767	24.8824	2.66639	0.978901	2.72386	0.0064524	0.014849	2.59547	2.60287	0.478282	0.012098	0.0433353
evm.model.chr12.769	12.8193	2.97632	1.05204	2.8291	0.0046679	0.0110912	2.88851	2.90718	-0.362486	0.0132119	0.0465848
evm.model.chr12.771	135.791	-2.23266	0.34415	-6.48748	8.73e-11	6.64e-10	-2.29279	-2.29518	2.86196	8.43e-06	9.17e-05
evm.model.chr12.777	10.5266	3.18355	1.12577	2.82788	0.00468576	0.0111311	3.0464	3.16943	-0.471644	0.0118641	0.042655
evm.model.chr12.778	74.4279	-3.69557	0.422824	-8.74021	2.33e-18	3.42e-17	-3.72104	-3.72791	1.95464	6.46e-07	1.04e-05
evm.model.chr12.789	998.649	10.3652	1.02909	10.0721	7.34e-24	1.55e-22	10.1206	10.3282	5.69408	1.81e-14	7.95e-12
evm.model.chr12.791	3535.94	4.18896	0.211605	19.7962	3.21e-87	6.25e-85	4.16372	4.16443	7.51247	2.65e-12	4.19e-10
evm.model.chr12.808	6.89391	5.2737	1.44653	3.64575	0.000266613	0.000828326	6.11731	1.44269e+08	-1.03601	0.000932651	0.00501332
evm.model.chr12.809	127.089	-1.68095	0.348428	-4.82438	1.4e-06	6.4e-06	-1.70937	-1.71342	2.78689	0.00103572	0.00547933
evm.model.chr12.816	5.79661	5.56363	2.38235	2.33536	0.0195248	0.0395224	6.42276	1.44269e+08	-1.1881	0.0116641	0.0420506
evm.model.chr12.822	29.307	-3.01425	0.856749	-3.51824	0.000434426	0.00129519	-3.02457	-3.04265	0.756336	0.003263	0.0144259
evm.model.chr12.844	278.488	-2.15932	0.249089	-8.66888	4.36e-18	6.33e-17	-2.19172	-2.1929	3.87766	2.61e-07	4.91e-06
evm.model.chr12.855	570.478	-1.71801	0.200701	-8.56007	1.13e-17	1.6e-16	-1.76071	-1.76116	4.91677	3.76e-07	6.63e-06
evm.model.chr12.857	21.1638	7.15349	1.2092	5.91591	3.3e-09	2.1e-08	6.92022	7.12473	0.275066	3.43e-06	4.34e-05
evm.model.chr12.86	41.2623	-3.29828	0.60064	-5.49128	3.99e-08	2.24e-07	-3.33385	-3.35194	1.17002	4.74e-05	0.000399007
evm.model.chr12.87	177.941	1.58851	0.3365	4.7207	2.35e-06	1.04e-05	1.53574	1.53656	3.23662	0.000850684	0.00462814
evm.model.chr12.870	24.4188	-4.00477	0.867434	-4.6168	3.9e-06	1.66e-05	-3.93295	-4.0271	0.356396	0.000178254	0.00123002
evm.model.chr12.882	14.6178	5.22313	1.3654	3.82534	0.000130593	0.000429981	6.0808	1.44269e+08	-0.0522382	0.000757219	0.00418654
evm.model.chr12.9	101.409	6.7185	1.27555	5.26714	1.39e-07	7.2e-07	7.54857	1.44269e+08	2.47522	5.67e-05	0.000463743
evm.model.chr12.908	81.1076	2.6697	0.44752	5.96554	2.44e-09	1.58e-08	2.61928	2.63001	2.16575	3.37e-05	0.000298234
evm.model.chr12.914	116.156	5.42786	0.888664	6.10789	1.01e-09	6.82e-09	5.2784	5.41734	2.6597	3.45e-07	6.21e-06
evm.model.chr12.938	44.6882	6.90668	1.23452	5.59464	2.21e-08	1.28e-07	7.74445	1.44269e+08	1.37387	1.39e-06	2e-05
evm.model.chr12.96	1016.41	-1.97266	0.148517	-13.2824	2.93e-40	1.37e-38	-2.0093	-2.00954	5.75826	5.36e-10	2.76e-08
evm.model.chr12.97	87.3202	-2.2344	0.508349	-4.39541	1.11e-05	4.37e-05	-2.28102	-2.28752	2.1929	0.00114461	0.00597475
evm.model.chr12.974	8420.27	1.60206	0.152119	10.5316	6.18e-26	1.46e-24	1.61725	1.61732	8.76506	1.36e-07	2.87e-06
evm.model.chr12.982	46.8214	-2.83663	0.624375	-4.54316	5.54e-06	2.3e-05	-2.91209	-2.92031	1.29948	0.000394804	0.00240277
evm.model.chr13.1018	355.549	-4.33709	0.351473	-12.3398	5.53e-35	2.08e-33	-4.35193	-4.35653	4.24287	8.56e-10	4.08e-08
evm.model.chr13.1029	56.8844	-1.87718	0.371141	-5.05785	4.24e-07	2.07e-06	-1.96758	-1.97173	1.60758	0.000279461	0.001789
evm.model.chr13.103	316.224	3.07603	0.196429	15.6597	2.85e-55	2.12e-53	3.1132	3.11448	4.06203	4.23e-11	3.37e-09
evm.model.chr13.1049	780.59	2.67955	0.124769	21.4761	2.61e-102	6.95e-100	2.67131	2.67209	5.34564	6.93e-14	2.14e-11
evm.model.chr13.1052	3.13317	6.29973	2.01299	3.12954	0.00175079	0.00460164	7.13526	144269484	-1.93305	0.000651895	0.00369738
evm.model.chr13.1060	19.4908	4.80409	0.958399	5.01262	5.37e-07	2.59e-06	4.74187	4.7884	0.171731	0.000217962	0.00145768
evm.model.chr13.1076	24.092	4.76071	0.839893	5.66824	1.44e-08	8.57e-08	4.65854	4.72817	0.530274	0.000152252	0.00107926
evm.model.chr13.1081	8.63117	6.36777	1.44169	4.41687	1e-05	3.99e-05	7.21525	144269484	-0.752574	0.000151707	0.00107667
evm.model.chr13.1090	362.105	3.32558	0.400235	8.30905	9.65e-17	1.27e-15	3.27514	3.2801	4.24924	5.19e-07	8.63e-06
evm.model.chr13.1107	1922.77	3.6636	0.152105	24.086	3.51e-128	1.74e-125	3.61831	3.62115	6.63156	3.35e-11	2.82e-09
evm.model.chr13.111	136.788	11.928	5.13435	2.32318	0.0201697	0.0406656	12.7572	1.44269e+08	2.86854	4.63e-09	1.65e-07
evm.model.chr13.1151	15.5101	4.96509	0.9217	5.38688	7.17e-08	3.9e-07	4.85371	4.92335	-0.100828	0.000239536	0.00157687
evm.model.chr13.1157	307.26	2.01071	0.266957	7.53193	5e-14	5.26e-13	2.02168	2.02638	4.01504	1.33e-06	1.93e-05
evm.model.chr13.1159	69.128	4.44423	0.596413	7.45161	9.22e-14	9.43e-13	4.38909	4.43588	1.93031	4.41e-06	5.4e-05
evm.model.chr13.1204	355.901	2.11304	0.369705	5.71549	1.09e-08	6.58e-08	2.0573	2.06934	4.22321	4.94e-05	0.000412501
evm.model.chr13.1230	66.1455	4.63126	0.673542	6.87598	6.16e-12	5.31e-11	4.52761	4.59655	1.88688	8.52e-06	9.23e-05
evm.model.chr13.1238	12.5879	-5.31405	1.62058	-3.2791	0.00104137	0.00287042	-6.02284	-1.44269e+08	-0.227703	0.00429602	0.0182103
evm.model.chr13.124	69.8304	3.03474	0.547155	5.54639	2.92e-08	1.66e-07	3.02897	3.04422	1.95307	0.0002078	0.00140158
evm.model.chr13.125	92.4711	8.98272	1.19957	7.48826	6.98e-14	7.23e-13	9.80548	1.44269e+08	2.34724	2.28e-09	9.19e-08
evm.model.chr13.127	434.66	1.97467	0.236298	8.35668	6.45e-17	8.67e-16	1.98337	1.98474	4.50909	1.73e-05	0.000169519
evm.model.chr13.133	30.5916	6.70981	1.30748	5.13187	2.87e-07	1.44e-06	7.5561	1.44269e+08	0.882741	4.07e-05	0.000350634
evm.model.chr13.1366	227.542	3.37281	1.21611	2.77344	0.00554663	0.0129486	3.36263	3.36462	3.59375	0.00122995	0.00635706
evm.model.chr13.139	14.7645	3.37438	1.02871	3.28022	0.00103727	0.00286026	3.25342	3.35081	-0.0789913	0.00594443	0.0239487
evm.model.chr13.14	1714.89	3.16182	0.237734	13.2998	2.32e-40	1.09e-38	3.13478	3.13513	6.47829	6.49e-10	3.19e-08
evm.model.chr13.141	5.86564	4.9348	1.87753	2.62834	0.00858032	0.0191257	5.81535	1.44269e+08	-1.12499	0.0132417	0.0466649
evm.model.chr13.142	46.1516	4.64125	0.725005	6.40168	1.54e-10	1.13e-09	4.55823	4.62794	1.39411	2.48e-05	0.000229082
evm.model.chr13.1423	157.928	-1.84828	0.445843	-4.14558	3.39e-05	0.000123005	-1.86278	-1.87052	3.08249	0.00194597	0.00928734
evm.model.chr13.145	30.3401	3.09133	0.766916	4.03086	5.56e-05	0.000194807	3.00567	3.04414	0.86272	0.00400767	0.0171389
evm.model.chr13.146	59.1045	2.68957	0.338807	7.93833	2.05e-15	2.4e-14	2.68452	2.69023	1.68785	3.82e-06	4.76e-05
evm.model.chr13.1470	4.7285	4.96606	1.90444	2.60763	0.00911718	0.0201626	5.84292	1.44269e+08	-1.4128	0.00996863	0.0367296
evm.model.chr13.1471	143.853	1.83316	0.23764	7.71401	1.22e-14	1.34e-13	1.82144	1.82285	2.94407	8.41e-06	9.16e-05
evm.model.chr13.1473	23.031	1.98769	0.551076	3.60692	0.000309854	0.00095005	2.00947	2.02777	0.448171	0.00431267	0.0182692
evm.model.chr13.1476	22.5259	6.65123	1.28598	5.17212	2.31e-07	1.17e-06	7.45804	1.44269e+08	0.487444	4.82e-05	0.000404098
evm.model.chr13.1479	24.5388	6.40769	1.31518	4.8721	1.1e-06	5.1e-06	7.2521	1.44269e+08	0.61431	3.85e-05	0.000334894
evm.model.chr13.149	1608.14	-1.67372	0.120958	-13.8372	1.52e-43	7.98e-42	-1.71892	-1.71913	6.42515	6.27e-10	3.12e-08
evm.model.chr13.151	83.7128	2.18122	0.547592	3.98329	6.8e-05	0.000234777	2.14429	2.14894	2.20012	0.00214326	0.0100803
evm.model.chr13.1511	276.2	2.79187	0.341935	8.16491	3.22e-16	4.05e-15	2.73867	2.74659	3.86804	3.73e-05	0.000325227
evm.model.chr13.1529	12.724	-5.09924	1.56578	-3.25667	0.00112726	0.00308472	-4.84071	-5.27304	-0.249475	0.00318584	0.0141514
evm.model.chr13.156	124.497	1.98823	0.393666	5.05056	4.41e-07	2.15e-06	1.94242	1.94437	2.74916	0.000359579	0.00222403
evm.model.chr13.1560	6.87689	4.37671	1.51067	2.8972	0.00376514	0.00914128	5.24444	144269482	-1.06814	0.00694491	0.027262
evm.model.chr13.1599	3433.38	-2.83872	0.132097	-21.4897	1.94e-102	5.25e-100	-2.86652	-2.86663	7.51925	1.13e-13	3.27e-11
evm.model.chr13.16	1297.11	-1.58261	0.20596	-7.68405	1.54e-14	1.69e-13	-1.59299	-1.59311	6.10188	5.84e-06	6.75e-05
evm.model.chr13.161	4189.45	-1.71496	0.0823713	-20.8199	2.86e-96	6.69e-94	-1.76743	-1.76748	7.79671	2.16e-12	3.59e-10
evm.model.chr13.1615	283.324	-2.96318	0.280601	-10.5601	4.56e-26	1.09e-24	-2.99319	-2.99787	3.90152	5.57e-09	1.92e-07
evm.model.chr13.1622	640.746	-2.63931	0.451273	-5.84859	4.96e-09	3.1e-08	-2.6607	-2.66196	5.08423	2.37e-06	3.16e-05
evm.model.chr13.1627	12.8122	2.64778	0.65088	4.06801	4.74e-05	0.000167714	2.59747	2.61967	-0.42616	0.00243054	0.0112283
evm.model.chr13.1658	437.554	4.92478	1.04999	4.6903	2.73e-06	1.19e-05	4.95326	4.95534	4.53087	0.000297241	0.00188267
evm.model.chr13.166	101.651	3.62715	0.500221	7.25108	4.13e-13	3.99e-12	3.57555	3.60257	2.47532	3.87e-06	4.81e-05
evm.model.chr13.167	11.9604	3.73195	1.27555	2.92575	0.00343626	0.00842137	3.55514	3.59046	-0.469773	0.00953377	0.0353848
evm.model.chr13.1685	35.6358	4.55859	0.808113	5.64103	1.69e-08	9.94e-08	4.46109	4.56424	1.02231	2.19e-05	0.000207245
evm.model.chr13.1687	6.79504	6.78746	1.59754	4.24869	2.15e-05	8.07e-05	7.62323	1.44269e+08	-1.06475	0.000228548	0.00151717
evm.model.chr13.1697	38.3568	1.60227	0.431024	3.71735	0.000201322	0.0006398	1.55927	1.56357	1.04768	0.00823467	0.0313165
evm.model.chr13.170	671.425	1.70211	0.181819	9.36157	7.86e-21	1.36e-19	1.67877	1.67905	5.1415	2.72e-07	5.09e-06
evm.model.chr13.1704	63.9763	1.75261	0.406859	4.30767	1.65e-05	6.32e-05	1.7092	1.71301	1.80837	0.00216856	0.0101872
evm.model.chr13.1720	120.017	3.14207	0.673698	4.66391	3.1e-06	1.34e-05	3.11788	3.14811	2.70208	0.000549592	0.00319797
evm.model.chr13.175	160.125	4.20446	0.5389	7.80192	6.1e-15	6.88e-14	4.14635	4.18803	3.10605	6.59e-07	1.06e-05
evm.model.chr13.1783	96.131	-2.73684	0.318708	-8.58731	8.9e-18	1.27e-16	-2.78494	-2.78932	2.34451	4e-07	6.96e-06
evm.model.chr13.1805	21.154	1.90194	0.590773	3.21941	0.00128457	0.00347587	1.88984	1.90689	0.29081	0.0112338	0.0406777
evm.model.chr13.1813	97.0327	3.69818	0.403698	9.16076	5.15e-20	8.47e-19	3.64258	3.65841	2.39166	2.21e-06	2.97e-05
evm.model.chr13.1814	347.845	4.94292	0.487383	10.1418	3.61e-24	7.76e-23	4.85966	4.89519	4.22701	2.26e-08	6.52e-07
evm.model.chr13.1816	295.52	2.84247	0.457	6.21984	4.98e-10	3.49e-09	2.76895	2.7699	3.96998	9.42e-05	0.000719317
evm.model.chr13.182	67.7977	2.26547	0.427046	5.30499	1.13e-07	5.94e-07	2.20958	2.21969	1.90864	0.000384528	0.00235474
evm.model.chr13.1866	948.707	3.48224	0.195432	17.8181	5.11e-71	5.94e-69	3.47075	3.47516	5.61638	4.52e-12	6.15e-10
evm.model.chr13.1894	141.573	3.04461	0.309871	9.82543	8.75e-23	1.74e-21	3.01604	3.01986	2.92826	1.41e-07	2.94e-06
evm.model.chr13.1899	124.167	3.12251	0.360929	8.65131	5.09e-18	7.34e-17	3.09916	3.10199	2.73543	4.61e-07	7.84e-06
evm.model.chr13.1910	2260.69	-5.7294	0.179557	-31.9086	2.03e-223	3.02e-220	-5.74694	-5.74986	6.91555	2.64e-14	1.04e-11
evm.model.chr13.1925	5.23463	-5.23554	1.8425	-2.84153	0.00448972	0.0107045	-5.95044	-1.44269e+08	-1.34073	0.00846557	0.0320403
evm.model.chr13.196	12.6645	5.68789	1.15229	4.93616	7.97e-07	3.75e-06	5.45035	5.6543	-0.297572	4.84e-05	0.000406025
evm.model.chr13.197	514.952	3.30722	0.320386	10.3226	5.57e-25	1.26e-23	3.19085	3.19182	4.76665	2.44e-08	6.97e-07
evm.model.chr13.198	9.90564	5.85674	1.42553	4.10848	3.98e-05	0.000142592	6.70476	1.44269e+08	-0.567717	0.000639667	0.00364267
evm.model.chr13.1999	131.077	-2.49018	0.364384	-6.83395	8.26e-12	7.04e-11	-2.51897	-2.523	2.79803	8.85e-06	9.54e-05
evm.model.chr13.200	78.8728	-2.71788	0.685045	-3.96745	7.26e-05	0.000249572	-2.72296	-2.73712	2.13069	0.00142987	0.00719817
evm.model.chr13.2004	30.9486	4.6204	0.785485	5.88223	4.05e-09	2.55e-08	4.538	4.5762	0.849583	9.83e-05	0.000744212
evm.model.chr13.202	14.968	8.03108	1.29471	6.20301	5.54e-10	3.86e-09	8.9051	1.44269e+08	-0.0973735	3.28e-06	4.17e-05
evm.model.chr13.2023	10278.7	3.92848	0.950324	4.13384	3.57e-05	0.000129036	3.94026	3.94537	9.04194	3.54e-05	0.000310718
evm.model.chr13.2029	36.05	3.41723	0.541491	6.31077	2.78e-10	2.01e-09	3.36536	3.39196	1.05303	0.000123685	0.000903014
evm.model.chr13.2033	159.583	2.1204	0.241975	8.76287	1.9e-18	2.82e-17	2.08087	2.08338	3.09231	7.41e-07	1.17e-05
evm.model.chr13.2036	228.22	3.43475	0.451275	7.61122	2.72e-14	2.91e-13	3.43653	3.43851	3.5939	2.76e-06	3.6e-05
evm.model.chr13.2040	4.36267	6.94031	2.63156	2.63734	0.00835583	0.0186893	7.7775	1.44269e+08	-1.63246	0.000507422	0.00297361
evm.model.chr13.2048	378.458	-1.64556	0.330952	-4.97221	6.62e-07	3.15e-06	-1.64884	-1.64946	4.32668	0.000451156	0.0026967
evm.model.chr13.2057	8.12429	5.67412	1.81506	3.12614	0.00177118	0.00464703	6.53252	1.44269e+08	-0.828052	0.00587491	0.0237364
evm.model.chr13.210	285.464	1.9145	0.350279	5.46566	4.61e-08	2.57e-07	1.89676	1.89856	3.91787	0.000173744	0.0012082
evm.model.chr13.2121	9.83237	4.09822	1.48288	2.76369	0.00571518	0.0132973	4.96969	1.44269e+08	-0.599032	0.0107142	0.039083
evm.model.chr13.213	328.345	3.08228	0.175274	17.5855	3.18e-69	3.58e-67	3.03857	3.04042	4.11427	3.95e-12	5.65e-10
evm.model.chr13.2135	15.4914	4.69036	1.53566	3.05429	0.00225594	0.00575639	5.56401	1.44269e+08	-0.0274038	0.00752466	0.0290925
evm.model.chr13.2176	51.3053	-2.38058	0.539566	-4.41203	1.02e-05	4.07e-05	-2.42444	-2.42907	1.46095	0.000814649	0.00446283
evm.model.chr13.2184	405.557	3.75171	0.195209	19.2189	2.57e-82	4.21e-80	3.71946	3.72376	4.40969	5.77e-12	7.3e-10
evm.model.chr13.2201	7.28394	5.98262	1.41471	4.22886	2.35e-05	8.77e-05	6.81619	1.44269e+08	-0.955049	0.00021855	0.00146112
evm.model.chr13.2205	69.8273	5.08672	0.626353	8.12116	4.62e-16	5.74e-15	5.07625	5.09145	1.91849	1.5e-06	2.13e-05
evm.model.chr13.2213	137.514	1.72423	0.246054	7.00752	2.43e-12	2.16e-11	1.67993	1.68145	2.88489	4.05e-05	0.000349465
evm.model.chr13.2217	86.8836	1.79285	0.385217	4.65414	3.25e-06	1.4e-05	1.77002	1.77212	2.23341	0.000910339	0.00490406
evm.model.chr13.2219	102.925	6.02266	1.32519	4.54475	5.5e-06	2.29e-05	5.95932	5.97749	2.46374	5e-07	8.37e-06
evm.model.chr13.2233	470.644	2.94265	0.202803	14.5099	1.05e-47	6.33e-46	2.90895	2.91143	4.62164	2.04e-09	8.52e-08
evm.model.chr13.2246	89.5904	1.9203	0.499096	3.84755	0.000119305	0.000395277	1.86264	1.8731	2.30071	0.00421962	0.017925
evm.model.chr13.225	178.776	3.46141	0.341524	10.1352	3.86e-24	8.28e-23	3.39765	3.39982	3.25132	3.04e-08	8.36e-07
evm.model.chr13.2255	71.6598	2.64573	0.407553	6.49174	8.49e-11	6.47e-10	2.60041	2.61278	1.96013	6.35e-06	7.23e-05
evm.model.chr13.2260	46.3987	2.93028	0.477445	6.13742	8.39e-10	5.72e-09	2.88429	2.89285	1.36575	4.35e-05	0.000371682
evm.model.chr13.2265	104.935	3.50268	0.472166	7.41834	1.19e-13	1.2e-12	3.43864	3.44685	2.50523	7.76e-06	8.59e-05
evm.model.chr13.2274	37.5705	-2.5238	0.534562	-4.72125	2.34e-06	1.03e-05	-2.53433	-2.54853	1.05929	0.000472271	0.00280087
evm.model.chr13.2287	349.134	2.09943	0.319789	6.56504	5.2e-11	4.06e-10	2.07256	2.07337	4.21145	2.92e-05	0.000263544
evm.model.chr13.2290	1291.84	3.51669	0.169569	20.739	1.54e-95	3.57e-93	3.46627	3.46711	6.06666	2.3e-13	5.47e-11
evm.model.chr13.2329	11.39	3.6259	1.06689	3.39856	0.000677417	0.00194365	3.55286	3.5876	-0.511387	0.00375123	0.0162036
evm.model.chr13.2338	9.52401	4.43766	1.45424	3.05153	0.00227676	0.00580312	5.33076	1.44269e+08	-0.568867	0.00734716	0.0285572
evm.model.chr13.2352	66.3281	5.59585	1.23176	4.54298	5.55e-06	2.31e-05	6.43019	1.44269e+08	1.90985	1.94e-05	0.00018696
evm.model.chr13.2353	69.42	3.55924	0.636029	5.59604	2.19e-08	1.27e-07	3.45125	3.50768	1.97054	3.15e-05	0.000281472
evm.model.chr13.2355	65.165	2.15476	0.546579	3.94227	8.07e-05	0.000274709	2.18596	2.18864	1.79599	0.00186323	0.00895965
evm.model.chr13.2360	17351.2	-2.48912	0.0893899	-27.8456	1.22e-170	9.38e-168	-2.4941	-2.49412	9.8456	4.59e-15	2.67e-12
evm.model.chr13.2364	44.9293	3.39722	0.854046	3.97779	6.96e-05	0.000239801	3.39895	3.45565	1.34773	0.00170959	0.00833235
evm.model.chr13.2366	399.036	-2.40809	0.544017	-4.4265	9.58e-06	3.83e-05	-2.43533	-2.44024	4.38497	0.00028797	0.00183219
evm.model.chr13.2369	48.2046	-5.65401	1.25776	-4.4953	6.95e-06	2.85e-05	-5.16253	-5.5408	1.47706	1.3e-05	0.000132587
evm.model.chr13.2372	73.223	6.00479	1.22246	4.91207	9.01e-07	4.21e-06	5.72047	6.10286	2.01639	3.43e-07	6.19e-06
evm.model.chr13.2380	85.5671	2.39275	0.523183	4.57345	4.8e-06	2.01e-05	2.35642	2.37226	2.22377	0.00103129	0.00546179
evm.model.chr13.2384	724.162	3.84448	0.552919	6.95305	3.57e-12	3.13e-11	3.8318	3.83741	5.23326	7.32e-08	1.73e-06
evm.model.chr13.2411	24.6928	-3.6314	0.895876	-4.05346	5.05e-05	0.000177832	-3.57019	-3.64756	0.563167	0.00100719	0.00535566
evm.model.chr13.2426	38.7759	4.13367	0.757029	5.46038	4.75e-08	2.64e-07	4.01006	4.07798	1.17128	0.000271984	0.00175136
evm.model.chr13.2427	68.7433	3.43868	1.30105	2.643	0.00821743	0.0184035	3.42535	3.42988	1.88856	0.001173	0.00610103
evm.model.chr13.2436	3.6765	5.88036	2.39974	2.45041	0.0142693	0.0299741	6.73316	1.44269e+08	-1.70448	0.0093233	0.0347211
evm.model.chr13.244	116.604	2.01909	0.411749	4.90371	9.4e-07	4.39e-06	1.87368	1.87736	2.66597	0.00122423	0.00633247
evm.model.chr13.2441	67.8514	3.58521	1.32805	2.69961	0.00694215	0.0158318	3.48036	3.53044	1.92741	0.00212558	0.0100091
evm.model.chr13.245	21692.9	-3.2092	0.115828	-27.7066	5.81e-169	4.32e-166	-3.22343	-3.22347	10.1805	1.53e-15	1.21e-12
evm.model.chr13.2459	163.126	5.09057	0.537051	9.47875	2.57e-21	4.59e-20	5.0108	5.05713	3.12993	4.14e-09	1.51e-07
evm.model.chr13.2470	28592.8	-2.32699	0.0881113	-26.4096	1.06e-153	6.5e-151	-2.30373	-2.30374	10.5759	1.56e-14	7.14e-12
evm.model.chr13.2478	32.8576	-2.2634	0.475889	-4.75616	1.97e-06	8.8e-06	-2.28721	-2.30211	0.82725	0.000477007	0.00282386
evm.model.chr13.2483	158.107	4.34025	0.393051	11.0425	2.38e-28	6.42e-27	4.30582	4.32781	3.09113	1.16e-07	2.5e-06
evm.model.chr13.2488	22.6195	8.89247	1.30032	6.83868	7.99e-12	6.81e-11	9.72296	1.44269e+08	0.422654	9.14e-07	1.39e-05
evm.model.chr13.2524	4059.2	5.73742	0.303839	18.8831	1.57e-79	2.37e-77	5.68658	5.70394	7.70217	6.32e-16	6.99e-13
evm.model.chr13.2557	412.04	1.82961	0.391681	4.67116	3e-06	1.3e-05	1.82472	1.82565	4.45665	0.00154425	0.00766459
evm.model.chr13.256	728.413	1.57992	0.232915	6.78325	1.17e-11	9.84e-11	1.54841	1.5492	5.24293	2.12e-05	0.00020109
evm.model.chr13.2587	155.004	4.28187	0.624783	6.85336	7.21e-12	6.18e-11	4.23799	4.27932	3.05947	4.04e-06	5.01e-05
evm.model.chr13.2599	22.5026	3.72372	0.807941	4.6089	4.05e-06	1.72e-05	3.62305	3.64316	0.387604	0.000593683	0.00342726
evm.model.chr13.2602	157.007	2.35918	0.274079	8.60766	7.46e-18	1.07e-16	2.3405	2.34213	3.06796	8.23e-07	1.28e-05
evm.model.chr13.2609	30.2719	5.38426	0.866218	6.21583	5.11e-10	3.58e-09	5.22599	5.3309	0.825737	1.6e-05	0.000158478
evm.model.chr13.2610	592.642	3.87512	0.162244	23.8845	4.44e-126	2.05e-123	3.83587	3.83925	4.9504	1.41e-15	1.18e-12
evm.model.chr13.2612	673.676	-1.55991	0.189822	-8.21777	2.07e-16	2.66e-15	-1.59369	-1.59397	5.16239	1.24e-06	1.81e-05
evm.model.chr13.269	43.1396	3.75476	0.70692	5.31143	1.09e-07	5.75e-07	3.68161	3.7153	1.27648	0.000292327	0.00185454
evm.model.chr13.275	223.913	4.39394	0.37105	11.8419	2.37e-32	7.77e-31	4.36207	4.37985	3.5728	2.03e-09	8.48e-08
evm.model.chr13.292	156.888	1.99075	0.335097	5.9408	2.84e-09	1.82e-08	1.95017	1.95265	3.07152	7.79e-05	0.000611415
evm.model.chr13.304	160.927	2.20404	0.577623	3.81571	0.000135793	0.000445701	2.15757	2.16218	3.10874	0.00229764	0.0106943
evm.model.chr13.306	391.008	3.43332	0.210156	16.337	5.38e-60	4.69e-58	3.39005	3.39114	4.36707	1.68e-11	1.62e-09
evm.model.chr13.320	3.99216	4.2523	1.63091	2.60731	0.00912559	0.0201769	5.10679	1.44269e+08	-1.50788	0.00676964	0.02668
evm.model.chr13.325	50.7143	1.64249	0.360894	4.55118	5.33e-06	2.23e-05	1.59152	1.59388	1.48623	0.00311921	0.0139055
evm.model.chr13.372	100.191	2.3062	0.302394	7.62646	2.41e-14	2.6e-13	2.29668	2.29851	2.41961	6.32e-06	7.21e-05
evm.model.chr13.382	140.418	4.70161	0.332533	14.1388	2.19e-45	1.21e-43	4.63716	4.65087	2.91864	4.33e-11	3.42e-09
evm.model.chr13.39	24.8971	2.58123	0.744993	3.46477	0.000530688	0.00155633	2.5186	2.57081	0.609383	0.00776964	0.0298526
evm.model.chr13.394	394.45	1.74663	0.171949	10.1579	3.06e-24	6.64e-23	1.71341	1.71379	4.38416	1.74e-07	3.52e-06
evm.model.chr13.396	116.225	1.7094	0.358517	4.76797	1.86e-06	8.32e-06	1.58179	1.58378	2.6592	0.0013775	0.00697723
evm.model.chr13.397	52.4491	2.33181	0.41828	5.57476	2.48e-08	1.42e-07	2.335	2.34563	1.58057	0.000358452	0.00221845
evm.model.chr13.400	125.845	1.87071	0.376406	4.96991	6.7e-07	3.18e-06	1.8328	1.83928	2.73658	0.0004839	0.00285696
evm.model.chr13.409	150.515	1.64073	0.239431	6.85263	7.25e-12	6.2e-11	1.60852	1.61077	3.00855	2.35e-05	0.000219602
evm.model.chr13.420	128.418	2.76273	0.256554	10.7686	4.84e-27	1.22e-25	2.72078	2.72548	2.79223	6.34e-07	1.03e-05
evm.model.chr13.422	646.053	-1.77668	0.122662	-14.4844	1.52e-47	9.02e-46	-1.80644	-1.80698	5.09729	2.23e-10	1.29e-08
evm.model.chr13.455	82.7839	-2.37663	0.443709	-5.35629	8.5e-08	4.57e-07	-2.38052	-2.39468	2.19425	0.000600108	0.00345627
evm.model.chr13.458	81.8746	4.67138	0.755434	6.18371	6.26e-10	4.34e-09	4.55716	4.61704	2.17466	1.65e-05	0.00016255
evm.model.chr13.474	41.984	8.3097	1.24649	6.66648	2.62e-11	2.11e-10	8.02303	8.41095	1.25914	2.99e-08	8.27e-07
evm.model.chr13.475	33.7073	6.41978	1.32988	4.82734	1.38e-06	6.31e-06	7.26007	1.44269e+08	0.995496	0.000123644	0.000903014
evm.model.chr13.495	295.021	3.35415	0.22286	15.0505	3.43e-51	2.27e-49	3.31841	3.32213	3.96103	1.04e-10	6.88e-09
evm.model.chr13.500	4177.65	-3.75702	0.19402	-19.3641	1.55e-83	2.67e-81	-3.77894	-3.77922	7.80099	2.77e-12	4.34e-10
evm.model.chr13.538	23.4963	3.57856	0.863517	4.14417	3.41e-05	0.000123611	3.52228	3.5666	0.499738	0.00167138	0.00819874
evm.model.chr13.544	122.903	-3.56918	0.95399	-3.74132	0.000183056	0.000586404	-3.45554	-3.60545	2.73975	0.00209979	0.00990346
evm.model.chr13.555	485.869	2.56861	0.604849	4.24669	2.17e-05	8.13e-05	2.45663	2.47245	4.6614	0.000463735	0.00275935
evm.model.chr13.567	5.66107	5.46209	2.37427	2.30053	0.0214181	0.0428672	5.22159	5.42369	-1.35939	0.00148363	0.00742529
evm.model.chr13.571	180.259	4.15086	0.250067	16.599	7.09e-62	6.42e-60	4.10769	4.1134	3.26443	1.95e-10	1.16e-08
evm.model.chr13.577	236.364	4.03166	0.332052	12.1416	6.35e-34	2.23e-32	3.97474	3.98626	3.64823	2.58e-08	7.26e-07
evm.model.chr13.584	4.45927	5.20831	1.50793	3.45395	0.000552447	0.00161265	6.15388	144269483	-1.47752	0.00101923	0.00541236
evm.model.chr13.586	48.6144	6.57871	1.2712	5.17517	2.28e-07	1.16e-06	7.50971	1.44269e+08	1.33035	9.87e-06	0.00010488
evm.model.chr13.592	209.044	-1.78654	0.307127	-5.81693	5.99e-09	3.71e-08	-1.79005	-1.79089	3.47425	5.18e-05	0.000429666
evm.model.chr13.593	386.582	1.87443	0.556006	3.37124	0.000748311	0.00213033	1.86977	1.87272	4.34414	0.0123253	0.0439928
evm.model.chr13.597	42.6601	7.28817	1.27781	5.70365	1.17e-08	7.02e-08	8.18921	144269485	1.12955	3.68e-06	4.61e-05
evm.model.chr13.598	44.0726	3.17038	0.789427	4.01605	5.92e-05	0.000206484	3.1256	3.20453	1.33786	0.00132465	0.00676506
evm.model.chr13.600	12.8245	5.78413	1.21915	4.7444	2.09e-06	9.28e-06	5.59257	5.7982	-0.272418	4.01e-05	0.000346521
evm.model.chr13.605	195.31	1.81294	0.409084	4.43171	9.35e-06	3.75e-05	1.82325	1.83179	3.36452	0.00125271	0.00644767
evm.model.chr13.606	8.4118	3.47677	1.07796	3.22533	0.00125827	0.00341033	3.4246	3.50222	-0.8308	0.0057642	0.0233944
evm.model.chr13.61	7075.19	-2.6184	0.091906	-28.49	1.56e-178	1.41e-175	-2.61947	-2.61958	8.5627	8.8e-16	9.15e-13
evm.model.chr13.624	570.61	-1.5436	0.182994	-8.43524	3.31e-17	4.54e-16	-1.54884	-1.54918	4.91826	1.61e-06	2.26e-05
evm.model.chr13.641	29.8678	4.17572	0.755546	5.52675	3.26e-08	1.85e-07	4.10171	4.13918	0.801403	0.000235054	0.00155461
evm.model.chr13.659	56.7425	3.56638	1.26943	2.80943	0.00496288	0.011728	3.51316	3.52916	1.67465	0.000860799	0.00467416
evm.model.chr13.672	160.68	4.13188	0.819197	5.04381	4.56e-07	2.22e-06	4.11287	4.11621	3.09846	2.07e-05	0.000198125
evm.model.chr13.709	42.7334	-3.10264	0.64503	-4.81007	1.51e-06	6.84e-06	-3.0937	-3.11616	1.18626	0.000275969	0.0017747
evm.model.chr13.722	1283.78	-2.17596	0.101915	-21.3508	3.83e-101	9.61e-99	-2.20325	-2.20359	6.07909	1.51e-13	4.09e-11
evm.model.chr13.729	22.3603	6.24451	1.27723	4.88912	1.01e-06	4.71e-06	5.9658	6.35016	0.459822	2.54e-05	0.000233653
evm.model.chr13.744	11.1302	7.49203	1.42788	5.24695	1.55e-07	7.99e-07	8.32996	1.44269e+08	-0.468544	5.1e-05	0.000423526
evm.model.chr13.768	578.865	2.07528	0.180127	11.5212	1.03e-30	3.08e-29	2.0406	2.04096	4.929	9.41e-09	2.99e-07
evm.model.chr13.779	55.8111	4.11162	0.610058	6.73972	1.59e-11	1.3e-10	4.03587	4.07304	1.65076	3.87e-06	4.81e-05
evm.model.chr13.784	7453.66	-2.34292	0.193493	-12.1086	9.51e-34	3.33e-32	-2.35503	-2.35511	8.62565	3.48e-09	1.31e-07
evm.model.chr13.820	495.866	-1.54761	0.236008	-6.55744	5.47e-11	4.26e-10	-1.55056	-1.55102	4.70553	2.83e-05	0.000256222
evm.model.chr13.829	21.3496	-3.01804	0.705344	-4.27882	1.88e-05	7.13e-05	-3.02169	-3.04517	0.298246	0.00125054	0.00643989
evm.model.chr13.831	130.701	-6.7467	0.520919	-12.9515	2.3e-38	9.85e-37	-6.71307	-6.75139	2.77087	2.47e-10	1.4e-08
evm.model.chr13.857	21.9533	-8.20397	1.46188	-5.61191	2e-08	1.16e-07	-8.84838	-1.44269e+08	0.278351	4.54e-05	0.000384885
evm.model.chr13.876	51.3749	2.02417	0.615468	3.28883	0.00100606	0.00278638	2.00458	2.0096	1.50561	0.00800789	0.0306014
evm.model.chr13.914	117.875	2.90423	0.409655	7.08945	1.35e-12	1.24e-11	2.8652	2.87657	2.68167	4.86e-05	0.000407117
evm.model.chr13.922	12.5534	7.34114	1.43799	5.10513	3.31e-07	1.64e-06	8.18041	144269485	-0.319507	8.63e-05	0.000666287
evm.model.chr13.924	85.4206	3.85255	1.31095	2.93876	0.00329533	0.00812187	3.79891	3.80479	2.20799	0.00165505	0.00813681
evm.model.chr13.927	59.4516	4.19005	0.996322	4.20552	2.6e-05	9.64e-05	4.03582	4.1694	1.76064	0.000626754	0.00358257
evm.model.chr13.932	254.497	1.84919	0.234024	7.90173	2.75e-15	3.2e-14	1.8129	1.81352	3.75507	4.64e-06	5.61e-05
evm.model.chr13.935	192.058	1.90938	0.186466	10.2398	1.31e-24	2.91e-23	1.88304	1.88446	3.35133	1.81e-07	3.62e-06
evm.model.chr13.943	34.2549	4.18517	0.566682	7.38539	1.52e-13	1.53e-12	4.13673	4.15387	0.929014	3.56e-06	4.49e-05
evm.model.chr13.949	11.6017	7.46726	1.30422	5.72546	1.03e-08	6.23e-08	8.28988	1.44269e+08	-0.412039	8.44e-06	9.18e-05
evm.model.chr13.960	47.5463	1.92596	0.398587	4.83196	1.35e-06	6.18e-06	1.82614	1.831	1.39601	0.00134627	0.00684893
evm.model.chr13.967	680.853	-1.81449	0.220166	-8.24148	1.7e-16	2.19e-15	-1.82989	-1.83042	5.17475	8.63e-07	1.33e-05
evm.model.chr13.97	204.107	3.37436	0.260009	12.9779	1.63e-38	7.03e-37	3.3341	3.33568	3.43848	6.67e-10	3.27e-08
evm.model.chr14.1007	34.3014	1.97714	0.472919	4.18072	2.91e-05	0.000106549	1.90687	1.91383	0.985483	0.0103607	0.0379405
evm.model.chr14.1020	867.197	1.57351	0.17117	9.19265	3.83e-20	6.38e-19	1.52462	1.52491	5.5094	7.56e-07	1.19e-05
evm.model.chr14.1082	41.2725	6.84223	1.27683	5.35878	8.38e-08	4.51e-07	7.67562	1.44269e+08	1.27269	9.43e-06	0.000100795
evm.model.chr14.1085	191.892	-1.9154	0.287856	-6.65404	2.85e-11	2.29e-10	-1.8986	-1.90046	3.34316	1.04e-05	0.000110258
evm.model.chr14.1117	62.5082	7.50878	1.21389	6.18572	6.18e-10	4.29e-09	8.34875	1.44269e+08	1.82112	1.99e-08	5.86e-07
evm.model.chr14.1127	19.5196	2.80947	0.880515	3.19071	0.00141924	0.00380175	2.7241	2.79831	0.287445	0.0069021	0.0271155
evm.model.chr14.1202	83.1448	-1.66067	0.430363	-3.85877	0.00011396	0.000378576	-1.7043	-1.70764	2.14515	0.00251956	0.0115691
evm.model.chr14.1210	31.4361	5.99557	1.10754	5.4134	6.18e-08	3.39e-07	5.74665	5.95082	0.824456	7.37e-07	1.17e-05
evm.model.chr14.124	919.536	-1.72105	0.243452	-7.06937	1.56e-12	1.42e-11	-1.74051	-1.74074	5.60947	2.35e-05	0.000219602
evm.model.chr14.1241	2653.14	-1.75704	0.165679	-10.6051	2.82e-26	6.83e-25	-1.73498	-1.73511	7.13921	5.7e-08	1.4e-06
evm.model.chr14.1270	59.1189	1.96151	0.550074	3.56589	0.000362619	0.0010965	1.8941	1.89633	1.66806	0.00486709	0.0202792
evm.model.chr14.133	246.46	2.42282	0.2577	9.40168	5.37e-21	9.39e-20	2.40806	2.41289	3.70744	2.79e-07	5.19e-06
evm.model.chr14.140	1404.41	2.00952	0.16337	12.3004	9.01e-35	3.32e-33	1.97911	1.97929	6.19952	4.18e-09	1.52e-07
evm.model.chr14.1501	194.109	1.98728	0.235673	8.43234	3.39e-17	4.66e-16	1.88206	1.88323	3.36659	1.72e-06	2.39e-05
evm.model.chr14.1506	29.5541	4.22019	1.34671	3.1337	0.00172615	0.00454147	5.07249	1.44269e+08	0.839551	0.00881763	0.0331947
evm.model.chr14.154	13.277	6.68535	2.86287	2.33519	0.0195335	0.0395361	6.44261	6.64809	-0.341625	0.000194226	0.00132564
evm.model.chr14.1591	8.22556	3.82373	1.26781	3.01602	0.00256114	0.00645916	3.52289	3.70075	-0.872199	0.00457405	0.0191993
evm.model.chr14.16	57.64	-1.7373	0.475026	-3.65728	0.000254906	0.000795635	-1.85051	-1.85336	1.5829	0.0023442	0.010888
evm.model.chr14.163	65.8912	2.48417	0.421129	5.89883	3.66e-09	2.32e-08	2.44984	2.45442	1.83691	8.01e-05	0.000624957
evm.model.chr14.1674	491.472	1.9709	0.193312	10.1955	2.08e-24	4.54e-23	1.94108	1.94356	4.68103	2.92e-07	5.41e-06
evm.model.chr14.1675	6.2036	-6.47889	1.63033	-3.97397	7.07e-05	0.000243234	-7.17464	-144269484	-1.14427	0.000589221	0.00340548
evm.model.chr14.1699	15.9478	-7.63329	1.41753	-5.38491	7.25e-08	3.93e-07	-8.27398	-1.44269e+08	-0.287981	6.17e-05	0.000499402
evm.model.chr14.1782	7.77798	5.14707	1.55938	3.30072	0.000964374	0.0026809	4.84184	5.21875	-0.922747	0.00337361	0.0148353
evm.model.chr14.181	4807.56	-1.77037	0.202079	-8.76077	1.94e-18	2.87e-17	-1.77293	-1.77299	7.98343	1.66e-06	2.33e-05
evm.model.chr14.1818	81.8086	6.28836	1.07771	5.83494	5.38e-09	3.35e-08	6.21601	6.243	2.14023	8.96e-08	2.01e-06
evm.model.chr14.1830	46.9228	3.39449	0.668073	5.08101	3.75e-07	1.85e-06	3.34214	3.34974	1.37573	9.83e-05	0.000744212
evm.model.chr14.1835	12.1322	4.32278	1.39748	3.09326	0.00197969	0.0051301	4.10984	4.24487	-0.418907	0.00766646	0.0295539
evm.model.chr14.1842	45.5394	3.00607	0.448032	6.7095	1.95e-11	1.59e-10	2.98669	2.99349	1.32513	7.48e-06	8.36e-05
evm.model.chr14.1845	167.257	8.00282	1.19512	6.69623	2.14e-11	1.74e-10	8.8556	1.44269e+08	3.16071	2.28e-09	9.19e-08
evm.model.chr14.1849	49.0122	3.8299	0.467441	8.19334	2.54e-16	3.24e-15	3.79203	3.8043	1.42698	1.72e-06	2.39e-05
evm.model.chr14.1865	8.06047	7.05267	1.50558	4.68436	2.81e-06	1.22e-05	7.88862	1.44269e+08	-0.921461	0.00015405	0.00109005
evm.model.chr14.1871	7.25332	5.03998	1.47666	3.4131	0.000642276	0.0018538	5.8965	1.44269e+08	-0.949982	0.00182085	0.00879215
evm.model.chr14.188	273.909	-1.58405	0.241948	-6.54708	5.87e-11	4.55e-10	-1.58373	-1.58461	3.85915	2.66e-05	0.000243549
evm.model.chr14.1900	82.9182	-3.66278	0.819631	-4.46882	7.87e-06	3.19e-05	-3.60787	-3.6858	2.1965	0.000493998	0.00290789
evm.model.chr14.1908	31.0739	-2.5019	0.597992	-4.18384	2.87e-05	0.000105225	-2.4947	-2.53003	0.88545	0.000742947	0.00412264
evm.model.chr14.1923	14.7015	2.89186	0.97183	2.97569	0.00292332	0.00727128	2.78411	2.84585	-0.130528	0.0137282	0.0481305
evm.model.chr14.194	24.0536	7.8419	1.41071	5.55884	2.72e-08	1.55e-07	8.67332	1.44269e+08	0.491814	4.85e-05	0.000406025
evm.model.chr14.1947	192.517	1.93822	0.27011	7.17567	7.2e-13	6.75e-12	1.87175	1.87329	3.35824	1.35e-05	0.000137185
evm.model.chr14.1964	16.4517	4.33238	0.99648	4.34768	1.38e-05	5.34e-05	4.2433	4.28086	-0.0281267	0.000779461	0.0042891
evm.model.chr14.1971	44.3744	3.59319	0.807785	4.4482	8.66e-06	3.49e-05	3.47274	3.57079	1.37925	0.000109992	0.000819023
evm.model.chr14.1978	75.996	8.22392	1.24559	6.60243	4.04e-11	3.19e-10	9.11744	1.44269e+08	2.08162	3.47e-07	6.23e-06
evm.model.chr14.1995	19.0471	4.51561	0.865938	5.21471	1.84e-07	9.44e-07	4.40066	4.45957	0.180374	0.000337391	0.0021026
evm.model.chr14.1996	575.059	-3.24277	0.250133	-12.9642	1.95e-38	8.36e-37	-3.28343	-3.29261	4.90555	9.63e-09	3.04e-07
evm.model.chr14.2027	37.5843	1.7128	0.414355	4.13366	3.57e-05	0.00012909	1.67254	1.67905	1.07341	0.00545253	0.022299
evm.model.chr14.2033	131.331	1.90697	0.380646	5.00983	5.45e-07	2.62e-06	1.88376	1.88515	2.80636	0.000378132	0.00232278
evm.model.chr14.2084	48.8751	2.41734	0.563167	4.2924	1.77e-05	6.73e-05	2.38064	2.38412	1.41146	0.00159277	0.00787325
evm.model.chr14.2096	220.215	3.06628	0.426138	7.19552	6.22e-13	5.88e-12	3.02862	3.03426	3.54631	4.74e-06	5.71e-05
evm.model.chr14.2104	9.61803	4.69771	1.62881	2.88414	0.00392486	0.00948923	5.58379	1.44269e+08	-0.538768	0.00976743	0.0361102
evm.model.chr14.2123	1318.37	4.62977	0.176747	26.1943	3.09e-151	1.84e-148	4.61032	4.61284	6.09354	6.66e-13	1.3e-10
evm.model.chr14.2129	21.1283	3.05514	0.8581	3.56035	0.000370359	0.00111779	2.95254	3.0166	0.357611	0.00524613	0.0215939
evm.model.chr14.2131	1909.71	-1.5142	0.143989	-10.5161	7.28e-26	1.72e-24	-1.56641	-1.5665	6.66514	5.27e-08	1.31e-06
evm.model.chr14.2142	71.7491	3.29205	0.493924	6.66509	2.65e-11	2.13e-10	3.23364	3.23838	1.9705	6.06e-06	6.96e-05
evm.model.chr14.2159	277.685	1.87081	0.42675	4.38385	1.17e-05	4.59e-05	1.82759	1.82905	3.87342	0.00112612	0.00588978
evm.model.chr14.2160	25.157	-5.53193	1.31219	-4.2158	2.49e-05	9.26e-05	-5.30808	-5.75041	0.639482	3.19e-05	0.000285046
evm.model.chr14.2163	226.97	1.94732	0.463323	4.20295	2.63e-05	9.74e-05	1.84649	1.85334	3.5936	0.00462925	0.019394
evm.model.chr14.2165	361.956	-2.54776	0.19842	-12.8402	9.76e-38	4.06e-36	-2.57631	-2.57773	4.26119	1.55e-10	9.74e-09
evm.model.chr14.217	149.464	7.29395	1.20006	6.07799	1.22e-09	8.14e-09	8.10588	1.44269e+08	3.01064	2.76e-08	7.67e-07
evm.model.chr14.2176	154.041	3.60089	0.43698	8.2404	1.72e-16	2.21e-15	3.51429	3.53758	3.04925	7.94e-07	1.25e-05
evm.model.chr14.2178	111.644	10.7608	2.34158	4.59552	4.32e-06	1.83e-05	11.5117	1.44269e+08	2.58389	0.000132937	0.000960968
evm.model.chr14.218	29.3359	6.02345	1.29783	4.64118	3.46e-06	1.49e-05	6.83699	1.44269e+08	0.818312	0.000105853	0.000793054
evm.model.chr14.2188	3.75886	6.61681	2.06308	3.20725	0.00134011	0.00360882	7.45943	1.44269e+08	-1.74836	0.000485536	0.00286491
evm.model.chr14.2192	680.898	1.54694	0.154189	10.0327	1.09e-23	2.28e-22	1.50367	1.50403	5.15733	4.06e-07	7.04e-06
evm.model.chr14.2194	93.1161	5.05551	0.765779	6.60179	4.06e-11	3.2e-10	4.87801	4.98274	2.36035	9.31e-07	1.42e-05
evm.model.chr14.2195	20.05	5.06484	1.22038	4.15021	3.32e-05	0.000120665	4.80722	5.00994	0.317123	0.000211206	0.00141734
evm.model.chr14.2199	123.911	2.75139	0.29669	9.27364	1.8e-20	3.06e-19	2.72985	2.73581	2.74521	8.34e-07	1.29e-05
evm.model.chr14.22	898.072	1.59364	0.120023	13.2778	3.11e-40	1.45e-38	1.59446	1.59486	5.54648	4.36e-08	1.12e-06
evm.model.chr14.2209	464.951	-1.70611	0.176525	-9.66497	4.25e-22	8e-21	-1.74102	-1.74158	4.62565	9.72e-08	2.15e-06
evm.model.chr14.221	16.0845	4.66224	1.51496	3.07746	0.00208772	0.00537037	5.47087	1.44269e+08	0.065396	0.00989264	0.0364836
evm.model.chr14.222	104.25	2.84166	0.323564	8.78238	1.6e-18	2.39e-17	2.75277	2.76148	2.50917	1.91e-06	2.62e-05
evm.model.chr14.2225	77.0148	-1.9624	0.401728	-4.8849	1.03e-06	4.8e-06	-1.97584	-1.97834	2.02391	0.000605281	0.00347795
evm.model.chr14.2235	120.298	5.50714	2.36115	2.33239	0.0196801	0.0398018	5.54544	5.55641	2.68575	2.96e-05	0.000266157
evm.model.chr14.2239	5.14406	-3.86521	1.50297	-2.57172	0.0101196	0.0221093	-3.672	-3.89095	-1.31483	0.0130466	0.0461586
evm.model.chr14.224	315.899	4.99247	0.669101	7.46146	8.56e-14	8.78e-13	4.83439	4.91716	4.05373	5.61e-07	9.22e-06
evm.model.chr14.226	61.489	7.20737	1.21877	5.91366	3.35e-09	2.13e-08	8.01694	1.44269e+08	1.80194	4.06e-07	7.04e-06
evm.model.chr14.2260	15.1154	-5.50808	1.5059	-3.65767	0.000254514	0.000794533	-5.1999	-5.61486	-0.0349427	0.00151848	0.00755755
evm.model.chr14.2262	106.164	-2.05034	0.309924	-6.61561	3.7e-11	2.93e-10	-2.08898	-2.09078	2.49109	1.49e-05	0.000148721
evm.model.chr14.227	173.823	8.03058	1.19261	6.73363	1.65e-11	1.36e-10	8.83941	1.44269e+08	3.2189	1.19e-09	5.42e-08
evm.model.chr14.2282	230.051	2.49638	0.500735	4.98543	6.18e-07	2.95e-06	2.4127	2.41659	3.61175	0.000233261	0.00154379
evm.model.chr14.2287	23.5954	-3.16805	0.62024	-5.10777	3.26e-07	1.62e-06	-3.13095	-3.14673	0.325813	0.000278714	0.00178712
evm.model.chr14.229	60.2234	7.84239	1.21661	6.44608	1.15e-10	8.61e-10	8.65395	1.44269e+08	1.76556	1.01e-07	2.23e-06
evm.model.chr14.2301	816.197	3.23985	0.305858	10.5926	3.22e-26	7.77e-25	3.23277	3.23325	5.42209	1.08e-07	2.36e-06
evm.model.chr14.2321	1830.06	-1.55277	0.170261	-9.11991	7.52e-20	1.22e-18	-1.57596	-1.5764	6.60905	4.51e-07	7.7e-06
evm.model.chr14.2324	258.259	1.85913	0.228722	8.12833	4.35e-16	5.43e-15	1.84923	1.85175	3.77099	7.04e-07	1.12e-05
evm.model.chr14.2325	6.81476	5.55799	1.52178	3.65228	0.00025992	0.000809465	6.38726	1.44269e+08	-1.03362	0.00170138	0.00830053
evm.model.chr14.2326	32.1485	2.77847	0.616211	4.50897	6.51e-06	2.68e-05	2.74173	2.75248	0.761687	0.00173724	0.00845046
evm.model.chr14.2328	112.288	2.32877	0.261503	8.90532	5.32e-19	8.19e-18	2.3243	2.32742	2.60012	1e-06	1.51e-05
evm.model.chr14.2329	117.129	2.24871	0.348717	6.44852	1.13e-10	8.5e-10	2.21533	2.22264	2.66668	5.96e-05	0.000483801
evm.model.chr14.2343	99.8552	2.905	1.09048	2.66398	0.00772228	0.0174163	2.83755	2.8587	2.45127	0.00189651	0.00908872
evm.model.chr14.2351	31.3974	3.18425	0.469904	6.77638	1.23e-11	1.03e-10	3.12672	3.14045	0.839102	4.87e-05	0.000407361
evm.model.chr14.2372	11525.2	-3.40985	0.12453	-27.3818	4.52e-165	2.85e-162	-3.44976	-3.44986	9.27123	1.43e-15	1.18e-12
evm.model.chr14.2374	32.2189	6.45842	1.24614	5.18273	2.19e-07	1.11e-06	6.16755	6.55504	0.93813	1.99e-06	2.72e-05
evm.model.chr14.238	507.929	-1.89274	0.247175	-7.6575	1.9e-14	2.06e-13	-1.91435	-1.91602	4.74957	4.29e-06	5.28e-05
evm.model.chr14.239	26.229	-4.68253	0.772034	-6.06518	1.32e-09	8.8e-09	-4.69342	-4.77698	0.477709	6.96e-06	7.87e-05
evm.model.chr14.2401	115.581	2.76162	0.307815	8.97169	2.92e-19	4.58e-18	2.71564	2.71973	2.64336	3.07e-07	5.61e-06
evm.model.chr14.2403	196.324	2.72434	0.431122	6.3192	2.63e-10	1.9e-09	2.74472	2.74983	3.39115	1.5e-05	0.000149892
evm.model.chr14.2405	208.197	3.16413	0.474397	6.6698	2.56e-11	2.06e-10	3.11053	3.11597	3.46991	6.61e-06	7.51e-05
evm.model.chr14.2423	245.14	-1.53791	0.209029	-7.3574	1.88e-13	1.86e-12	-1.56174	-1.56293	3.69579	1.2e-05	0.00012441
evm.model.chr14.2429	295.162	1.6281	0.333672	4.87934	1.06e-06	4.93e-06	1.58584	1.58727	3.96044	0.000576548	0.00334006
evm.model.chr14.2436	17.2496	4.66853	1.54982	3.0123	0.00259277	0.0065334	5.53645	1.44269e+08	0.169449	0.00887615	0.0333832
evm.model.chr14.244	136.285	-1.99081	0.478493	-4.16059	3.17e-05	0.000115696	-1.98883	-1.99351	2.8769	0.00204191	0.00967043
evm.model.chr14.245	168.564	3.17171	0.312319	10.1553	3.14e-24	6.8e-23	3.16895	3.17294	3.16875	6.97e-08	1.66e-06
evm.model.chr14.2468	169.757	5.51841	0.901267	6.12295	9.19e-10	6.24e-09	5.58117	5.5917	3.1777	1.21e-07	2.59e-06
evm.model.chr14.2469	23.1736	-4.3873	1.00242	-4.37671	1.2e-05	4.73e-05	-4.29467	-4.41302	0.49216	0.000336978	0.00210069
evm.model.chr14.2476	2014.9	2.56835	0.199642	12.8648	7.1e-38	2.98e-36	2.51848	2.51887	6.70512	2.27e-09	9.16e-08
evm.model.chr14.2477	371.769	2.81964	0.376714	7.48483	7.16e-14	7.41e-13	2.77411	2.77636	4.28737	2.66e-06	3.48e-05
evm.model.chr14.248	54.254	2.67435	0.567694	4.71091	2.47e-06	1.08e-05	2.63364	2.64216	1.56297	0.00103569	0.00547933
evm.model.chr14.2483	171.337	3.76765	0.314205	11.9911	3.96e-33	1.35e-31	3.75193	3.75857	3.19825	1.55e-07	3.19e-06
evm.model.chr14.2487	127.645	3.12938	0.377985	8.2791	1.24e-16	1.62e-15	3.09517	3.09853	2.77798	1.27e-06	1.85e-05
evm.model.chr14.249	18.2277	4.35487	1.01736	4.28056	1.86e-05	7.08e-05	4.23441	4.30343	0.0123691	0.00130931	0.00670129
evm.model.chr14.2498	246.82	-3.81328	0.232721	-16.3856	2.42e-60	2.15e-58	-3.82177	-3.82807	3.71381	1.68e-13	4.37e-11
evm.model.chr14.2501	102.894	2.31244	1.01079	2.28774	0.0221525	0.0441628	2.257	2.2596	2.48534	0.00633848	0.0252529
evm.model.chr14.2516	25.8175	6.81317	1.25122	5.4452	5.17e-08	2.86e-07	7.6403	1.44269e+08	0.651917	1.14e-05	0.000119095
evm.model.chr14.2517	156.17	1.87884	0.291334	6.44911	1.13e-10	8.47e-10	1.89204	1.89311	3.05992	2.51e-05	0.000231772
evm.model.chr14.2519	6.42366	7.07701	1.61059	4.39405	1.11e-05	4.4e-05	7.8918	1.44269e+08	-1.16628	0.000230669	0.00152869
evm.model.chr14.2525	174.162	3.69945	0.521509	7.09375	1.31e-12	1.2e-11	3.6215	3.66207	3.22137	1.81e-05	0.000176747
evm.model.chr14.2527	1003.92	-1.57627	0.220047	-7.16334	7.87e-13	7.35e-12	-1.59135	-1.59156	5.74158	1.04e-05	0.000109515
evm.model.chr14.2537	112.082	-2.71371	0.408806	-6.63813	3.18e-11	2.53e-10	-2.80502	-2.80977	2.55923	8.33e-06	9.09e-05
evm.model.chr14.2547	521.741	3.9826	1.12793	3.53089	0.000414169	0.00123994	3.90381	3.90484	4.78414	0.00101949	0.00541236
evm.model.chr14.2556	372.639	-2.93584	0.790886	-3.71209	0.000205556	0.00065216	-2.95964	-2.99685	4.28798	0.00103703	0.00548336
evm.model.chr14.2571	3472.64	1.70436	0.164898	10.3359	4.85e-25	1.1e-23	1.6774	1.67743	7.51555	1.95e-07	3.86e-06
evm.model.chr14.2577	15.2537	4.18514	1.02273	4.09212	4.27e-05	0.000152145	4.0471	4.1476	-0.0484433	0.00113156	0.00591666
evm.model.chr14.258	55.9618	-1.69495	0.362389	-4.67715	2.91e-06	1.26e-05	-1.73652	-1.74248	1.58209	0.000884857	0.00478637
evm.model.chr14.2618	12.466	4.22636	1.21518	3.47797	0.000505233	0.00148881	3.99551	4.19087	-0.262457	0.00176803	0.00857905
evm.model.chr14.2624	4801.36	4.11294	1.20278	3.41953	0.000627301	0.00181512	4.05533	4.05543	7.98141	0.00269737	0.0122743
evm.model.chr14.2629	84.2188	-1.50497	0.348789	-4.31484	1.6e-05	6.13e-05	-1.53076	-1.533	2.18073	0.00156732	0.00776544
evm.model.chr14.2641	519.871	1.90764	0.275007	6.93671	4.01e-12	3.5e-11	1.90936	1.90979	4.77139	1.1e-05	0.000115134
evm.model.chr14.2652	172.486	2.93114	0.311893	9.39792	5.57e-21	9.73e-20	2.87958	2.88472	3.20624	2.57e-07	4.85e-06
evm.model.chr14.2666	31.5257	3.34169	1.18527	2.81935	0.0048121	0.0114013	3.11476	3.30079	0.930705	0.00905997	0.0339066
evm.model.chr14.2678	325.069	1.73291	0.189032	9.16729	4.85e-20	8e-19	1.72817	1.7291	4.10356	6.58e-07	1.06e-05
evm.model.chr14.2691	15.7545	2.6026	0.667145	3.90111	9.58e-05	0.000322053	2.50029	2.52962	-0.00816545	0.00513116	0.0211999
evm.model.chr14.2692	16.1336	3.03731	1.02494	2.9634	0.00304265	0.00754464	2.90348	2.97946	0.0565508	0.0131741	0.0465181
evm.model.chr14.2702	3537.56	-1.57583	0.158365	-9.9506	2.51e-23	5.15e-22	-1.71121	-1.71127	7.55347	4.75e-07	8e-06
evm.model.chr14.2704	511.951	-1.53307	0.156508	-9.79547	1.18e-22	2.33e-21	-1.54824	-1.54876	4.75963	3.52e-07	6.31e-06
evm.model.chr14.2705	1366.8	-1.68865	0.132375	-12.7565	2.87e-37	1.17e-35	-1.70114	-1.7013	6.16594	1.54e-09	6.72e-08
evm.model.chr14.2712	1929.25	-1.83734	0.084753	-21.6787	3.26e-104	9.29e-102	-1.83248	-1.8326	6.67126	4.82e-12	6.39e-10
evm.model.chr14.2713	1604.37	2.25488	0.138095	16.3284	6.2e-60	5.37e-58	2.21193	2.21208	6.40069	8.65e-11	5.83e-09
evm.model.chr14.2716	15.9684	5.6813	1.00946	5.62804	1.82e-08	1.07e-07	5.5892	5.69501	-0.0799241	6.61e-05	0.00052924
evm.model.chr14.2730	373.98	-2.77656	0.264467	-10.4987	8.76e-26	2.05e-24	-2.79175	-2.79302	4.31045	4.71e-09	1.68e-07
evm.model.chr14.2732	391.169	-1.80408	0.19925	-9.05434	1.37e-19	2.2e-18	-1.84257	-1.84333	4.37571	2.35e-07	4.51e-06
evm.model.chr14.2736	357.43	2.20503	0.227727	9.68278	3.57e-22	6.79e-21	2.18317	2.18679	4.23001	4.84e-06	5.81e-05
evm.model.chr14.2737	693.774	1.77195	0.129302	13.7039	9.62e-43	4.88e-41	1.71491	1.7152	5.18308	4.42e-09	1.59e-07
evm.model.chr14.2739	12.5502	4.346	1.34034	3.24245	0.00118505	0.00323052	4.1916	4.29322	-0.506783	0.00549233	0.0224339
evm.model.chr14.2751	132.963	1.54807	0.273268	5.66502	1.47e-08	8.72e-08	1.57846	1.58311	2.84172	0.000421048	0.00253902
evm.model.chr14.2755	21.5018	-1.9949	0.629352	-3.16977	0.00152558	0.00406099	-2.0159	-2.02413	0.279916	0.0120678	0.0432535
evm.model.chr14.2773	12.7941	4.00568	1.23631	3.24003	0.00119517	0.00325513	3.91498	3.95107	-0.389984	0.0039179	0.0168059
evm.model.chr14.2781	42.1558	2.89102	0.50398	5.73638	9.67e-09	5.86e-08	2.82557	2.83368	1.22825	9.46e-05	0.000722
evm.model.chr14.2790	88.1683	4.15796	0.590126	7.04589	1.84e-12	1.67e-11	4.06739	4.07375	2.25245	3.5e-06	4.41e-05
evm.model.chr14.2818	25.7136	4.9872	0.859812	5.80033	6.62e-09	4.08e-08	4.91559	4.97568	0.592327	5.56e-05	0.000457256
evm.model.chr14.282	332.117	3.41077	0.411923	8.28011	1.23e-16	1.61e-15	3.34154	3.36812	4.12474	1.71e-06	2.38e-05
evm.model.chr14.2821	89.8844	2.46706	0.319867	7.71278	1.23e-14	1.36e-13	2.47819	2.48574	2.30334	2.29e-05	0.00021479
evm.model.chr14.2824	117.82	4.9297	1.75861	2.80318	0.0050601	0.0119305	4.78913	4.79561	2.66225	4.78e-05	0.000401756
evm.model.chr14.283	110.529	2.70451	0.707945	3.82023	0.000133325	0.000438084	2.66627	2.6687	2.56681	0.00233359	0.0108438
evm.model.chr14.2844	30.6231	1.84374	0.503186	3.66412	0.000248188	0.00077638	1.82448	1.83155	0.758181	0.00625542	0.0249724
evm.model.chr14.2854	4394.47	1.8148	0.0959709	18.9099	9.46e-80	1.45e-77	1.77881	1.77889	7.83467	3.14e-11	2.67e-09
evm.model.chr14.2857	189.055	4.34489	1.34322	3.23469	0.00121776	0.00331147	4.30758	4.31063	3.328	9.09e-05	0.000697711
evm.model.chr14.2858	59.6249	2.39244	0.548685	4.36032	1.3e-05	5.06e-05	2.33979	2.34342	1.70857	0.000796496	0.00437309
evm.model.chr14.2878	8.49206	-6.78257	1.55973	-4.34854	1.37e-05	5.32e-05	-7.43538	-1.44269e+08	-0.821257	0.000392757	0.00239326
evm.model.chr14.290	232.813	3.12249	0.429476	7.27047	3.58e-13	3.48e-12	3.10801	3.11127	3.62606	5.97e-06	6.86e-05
evm.model.chr14.2910	4.36091	5.5998	2.35755	2.37526	0.0175366	0.0359415	6.46328	1.44269e+08	-1.50234	0.0115005	0.0415519
evm.model.chr14.2932	8.03107	5.25899	1.60009	3.28669	0.00101373	0.00280426	6.1201	1.44269e+08	-0.918559	0.00596209	0.0240003
evm.model.chr14.2983	215.985	2.95457	0.537733	5.49448	3.92e-08	2.2e-07	2.86835	2.89782	3.5218	0.000522998	0.00305854
evm.model.chr14.2986	497.594	2.73609	0.284835	9.60588	7.55e-22	1.4e-20	2.67583	2.67645	4.71732	1.52e-07	3.13e-06
evm.model.chr14.2990	3562.11	5.04164	0.167867	30.0336	3.58e-198	3.92e-195	5.03472	5.0372	7.51928	1.23e-15	1.16e-12
evm.model.chr14.30	63.0787	4.22369	0.502482	8.40565	4.25e-17	5.8e-16	4.14916	4.17232	1.81837	8.97e-06	9.65e-05
evm.model.chr14.3001	128.546	4.46824	1.00149	4.46161	8.13e-06	3.29e-05	4.43865	4.44411	2.77882	4.37e-05	0.000372903
evm.model.chr14.3004	68.1145	2.5861	0.52779	4.89987	9.59e-07	4.47e-06	2.56188	2.56628	1.90257	0.000466775	0.0027741
evm.model.chr14.3007	36.9933	6.06896	1.11717	5.43244	5.56e-08	3.06e-07	5.96357	6.10281	1.05236	4.29e-05	0.000367402
evm.model.chr14.3014	180.59	1.71171	0.330971	5.17176	2.32e-07	1.18e-06	1.69802	1.70125	3.27132	0.000394269	0.00240099
evm.model.chr14.3019	1062.56	1.71706	0.132765	12.933	2.93e-38	1.24e-36	1.65596	1.65625	5.79332	7.41e-09	2.42e-07
evm.model.chr14.3021	11903.9	-2.11188	0.183952	-11.4806	1.65e-30	4.88e-29	-2.07139	-2.07141	9.31355	4.28e-09	1.55e-07
evm.model.chr14.3022	2674.41	-2.44754	0.156338	-15.6554	3.05e-55	2.26e-53	-2.48833	-2.48848	7.15701	1.1e-11	1.2e-09
evm.model.chr14.3024	314.782	1.608	0.173581	9.2637	1.97e-20	3.34e-19	1.57222	1.57276	4.05672	9.21e-07	1.4e-05
evm.model.chr14.3038	11.4918	8.35507	1.90346	4.3894	1.14e-05	4.48e-05	9.18411	144269486	-0.518382	9.87e-05	0.000746425
evm.model.chr14.3042	7.71299	3.38612	1.17709	2.87669	0.00401871	0.00969135	3.27285	3.32109	-0.943446	0.0106971	0.039051
evm.model.chr14.3045	7056.67	-1.92829	0.165541	-11.6484	2.34e-31	7.31e-30	-1.89155	-1.89159	8.52696	2.65e-08	7.42e-07
evm.model.chr14.3073	345.557	3.0392	0.553012	5.49571	3.89e-08	2.19e-07	3.0077	3.0085	4.19192	5.07e-05	0.000421943
evm.model.chr14.3080	33.6768	3.44574	0.625916	5.50511	3.69e-08	2.08e-07	3.40475	3.4416	0.971438	0.000142641	0.00102066
evm.model.chr14.3084	39.5336	2.68553	0.686562	3.91156	9.17e-05	0.00030947	2.60937	2.61877	1.17106	0.00387484	0.0166611
evm.model.chr14.311	765.808	11.7704	1.18526	9.93066	3.06e-23	6.23e-22	12.5981	1.44269e+08	5.3097	6.97e-15	3.72e-12
evm.model.chr14.3115	103.97	8.36592	1.20001	6.97152	3.14e-12	2.76e-11	9.18509	144269486	2.50907	1.99e-09	8.37e-08
evm.model.chr14.3121	200.896	3.64143	0.448917	8.1116	5e-16	6.18e-15	3.6087	3.61378	3.41855	3.98e-07	6.93e-06
evm.model.chr14.341	6.02508	-5.27243	1.78602	-2.95206	0.00315662	0.00779847	-5.97323	-1.44269e+08	-1.15079	0.00816494	0.0311112
evm.model.chr14.345	28.9244	2.87911	0.686093	4.19638	2.71e-05	0.0001	2.83279	2.8427	0.724984	0.00169543	0.00827895
evm.model.chr14.36	58.0418	-1.92966	0.337115	-5.72403	1.04e-08	6.28e-08	-1.95741	-1.96455	1.62863	0.00013801	0.000993277
evm.model.chr14.362	22.67	-2.96502	0.956459	-3.1	0.0019352	0.00503222	-3.00221	-3.01504	0.37811	0.00533374	0.0218857
evm.model.chr14.363	3.61935	-6.07457	1.97977	-3.06833	0.00215261	0.00552457	-6.71999	-1.44269e+08	-1.78085	0.00329413	0.0145473
evm.model.chr14.364	391.799	2.60822	0.321534	8.1118	4.99e-16	6.18e-15	2.56578	2.5664	4.37573	1.99e-06	2.72e-05
evm.model.chr14.373	35.9712	-2.71521	0.669815	-4.05368	5.04e-05	0.000177729	-2.72268	-2.73763	0.975553	0.00246044	0.0113346
evm.model.chr14.38	18.0143	1.70186	0.465947	3.65248	0.000259716	0.00080895	1.62413	1.63188	0.0800212	0.0115205	0.0416091
evm.model.chr14.390	48.7698	-2.37973	0.62685	-3.79632	0.000146858	0.000478923	-2.4523	-2.45815	1.44777	0.00155337	0.00770213
evm.model.chr14.391	57.1805	3.3699	0.478728	7.03929	1.93e-12	1.74e-11	3.27535	3.2807	1.63843	1.14e-05	0.000118545
evm.model.chr14.392	3.7933	4.2358	1.74839	2.42269	0.015406	0.0320514	4.0233	4.15306	-1.77651	0.00454504	0.0191141
evm.model.chr14.394	34.2521	5.74037	0.843061	6.80896	9.83e-12	8.32e-11	5.63699	5.6842	0.935515	1.29e-05	0.000131893
evm.model.chr14.395	276.013	5.52002	0.292977	18.8411	3.47e-79	5.13e-77	5.44586	5.4523	3.86911	3.56e-12	5.21e-10
evm.model.chr14.397	210.853	4.42889	0.77456	5.71795	1.08e-08	6.5e-08	4.38497	4.39771	3.47662	1.5e-05	0.000149386
evm.model.chr14.40	58.9387	-2.54814	0.480753	-5.30032	1.16e-07	6.08e-07	-2.6312	-2.63882	1.64797	8.64e-05	0.000667091
evm.model.chr14.400	188.495	1.58852	0.334663	4.74663	2.07e-06	9.19e-06	1.57197	1.57353	3.32823	0.000659414	0.00373252
evm.model.chr14.403	162.5	4.24353	0.445096	9.53395	1.51e-21	2.75e-20	4.2023	4.22421	3.12457	7.09e-07	1.13e-05
evm.model.chr14.404	124.45	3.87428	0.570749	6.78805	1.14e-11	9.53e-11	3.78911	3.8259	2.75877	1.89e-05	0.000183049
evm.model.chr14.405	111.052	1.8101	0.299045	6.05295	1.42e-09	9.44e-09	1.7772	1.77989	2.58297	8e-05	0.000624383
evm.model.chr14.406	30.4523	5.13359	0.762354	6.73387	1.65e-11	1.36e-10	5.03989	5.12397	0.840421	2.3e-05	0.000215617
evm.model.chr14.42	705.112	3.40295	0.243047	14.0012	1.53e-44	8.25e-43	3.34595	3.35461	5.19547	4.18e-10	2.2e-08
evm.model.chr14.425	36.8086	2.33613	0.533949	4.37518	1.21e-05	4.75e-05	2.28103	2.29342	1.07365	0.00171388	0.00834915
evm.model.chr14.443	254.879	4.70235	0.440407	10.6773	1.3e-26	3.21e-25	4.67284	4.70157	3.75477	5.93e-09	2.01e-07
evm.model.chr14.447	4.51055	6.47122	1.79554	3.60406	0.00031329	0.000959596	7.30828	1.44269e+08	-1.54924	0.00083797	0.00457283
evm.model.chr14.464	9.85042	4.68901	1.63068	2.8755	0.00403386	0.00972451	4.45517	4.83634	-0.577495	0.00856468	0.0323782
evm.model.chr14.466	175.117	2.69967	0.492104	5.48598	4.11e-08	2.3e-07	2.70783	2.72673	3.22938	0.000225772	0.00150279
evm.model.chr14.469	53.4167	7.71804	1.27311	6.06237	1.34e-09	8.94e-09	8.55916	1.44269e+08	1.57869	1.56e-06	2.2e-05
evm.model.chr14.471	12.5952	6.94909	1.34528	5.16553	2.4e-07	1.21e-06	7.78586	1.44269e+08	-0.307003	6e-05	0.000486973
evm.model.chr14.493	741.323	-3.70362	0.195439	-18.9503	4.39e-80	6.77e-78	-3.70552	-3.7066	5.30242	4.71e-13	1.03e-10
evm.model.chr14.508	30.7933	6.02149	1.25882	4.78343	1.72e-06	7.75e-06	5.7375	6.12086	0.875573	1.35e-05	0.000137418
evm.model.chr14.511	84.5844	6.84213	1.22061	5.6055	2.08e-08	1.21e-07	7.6806	1.44269e+08	2.22541	7.06e-07	1.12e-05
evm.model.chr14.512	161.799	6.65763	1.21025	5.50102	3.78e-08	2.13e-07	7.49716	1.44269e+08	3.11896	1.19e-06	1.75e-05
evm.model.chr14.513	604.25	3.33168	0.192376	17.3185	3.41e-67	3.55e-65	3.31567	3.31975	4.97473	3.38e-12	5.04e-10
evm.model.chr14.514	149.777	1.81371	0.366314	4.95124	7.37e-07	3.49e-06	1.76571	1.77519	3.01159	0.00733943	0.0285435
evm.model.chr14.521	158.399	1.5812	0.266571	5.93163	3e-09	1.92e-08	1.52805	1.52902	3.07996	0.000276337	0.00177591
evm.model.chr14.523	368.503	5.39047	0.305469	17.6466	1.08e-69	1.22e-67	5.34079	5.35183	4.28024	1.24e-13	3.55e-11
evm.model.chr14.526	17.8409	6.94918	1.36773	5.0808	3.76e-07	1.85e-06	7.78913	1.44269e+08	0.19204	8.67e-05	0.000669108
evm.model.chr14.532	43.1464	3.29364	0.627719	5.247	1.55e-07	7.99e-07	3.24181	3.26175	1.30952	0.000327997	0.00205193
evm.model.chr14.533	54.8489	3.86296	0.523643	7.37709	1.62e-13	1.62e-12	3.80001	3.82532	1.6255	4.4e-05	0.000374364
evm.model.chr14.540	49.2107	-2.14718	0.446929	-4.80429	1.55e-06	7.03e-06	-2.17051	-2.17758	1.43653	0.00105682	0.00557455
evm.model.chr14.546	18.0013	3.96212	0.951123	4.16573	3.1e-05	0.000113256	3.83975	3.94053	0.139097	0.000385071	0.0023566
evm.model.chr14.55	354.958	-1.72333	0.174176	-9.89423	4.41e-23	8.9e-22	-1.73557	-1.73647	4.2254	1.01e-07	2.23e-06
evm.model.chr14.554	12.7823	5.32359	1.41844	3.75313	0.000174642	0.000561611	4.98699	5.36415	-0.355565	0.000822831	0.00450016
evm.model.chr14.557	551.562	1.81685	0.161091	11.2784	1.68e-29	4.75e-28	1.79063	1.79129	4.85062	4.73e-08	1.2e-06
evm.model.chr14.56	69.6064	3.32846	0.708806	4.69588	2.65e-06	1.16e-05	3.23235	3.25002	1.96455	0.000399596	0.0024281
evm.model.chr14.598	35.9727	3.01502	0.906146	3.3273	0.000876915	0.00245879	2.90253	2.97775	1.06515	0.00770572	0.0296474
evm.model.chr14.618	10.1861	3.59504	0.994085	3.61643	0.00029869	0.00091839	3.46629	3.53083	-0.638524	0.00338004	0.0148528
evm.model.chr14.656	8.01871	7.27774	1.55242	4.68799	2.76e-06	1.2e-05	8.12475	1.44269e+08	-0.955223	0.000165762	0.00116045
evm.model.chr14.665	102.344	1.81553	0.257468	7.05149	1.77e-12	1.6e-11	1.80328	1.80753	2.48515	0.000269835	0.00174036
evm.model.chr14.666	66.3073	3.69424	0.674818	5.47442	4.39e-08	2.45e-07	3.6642	3.69622	1.88611	0.00015185	0.0010768
evm.model.chr14.669	5.32692	5.5293	1.45667	3.79584	0.000147147	0.000479788	6.36029	1.44269e+08	-1.29074	0.000738338	0.00410282
evm.model.chr14.674	37.5674	2.61736	0.462118	5.66383	1.48e-08	8.78e-08	2.55629	2.56389	1.08671	0.000339539	0.00211532
evm.model.chr14.707	221.4	3.36359	0.506738	6.63773	3.19e-11	2.54e-10	3.27923	3.29461	3.55698	2.36e-05	0.000220458
evm.model.chr14.708	138.056	2.02093	0.381638	5.29542	1.19e-07	6.24e-07	1.97635	1.97762	2.88046	0.000156539	0.00110292
evm.model.chr14.709	20.2894	-2.41696	0.842222	-2.86974	0.00410803	0.00988387	-2.47721	-2.4982	0.281877	0.0111373	0.0404319
evm.model.chr14.71	180.95	2.17383	0.296732	7.32591	2.37e-13	2.34e-12	2.13221	2.1336	3.26994	5.6e-06	6.52e-05
evm.model.chr14.720	292.894	1.8655	0.43101	4.32822	1.5e-05	5.81e-05	1.80666	1.80854	3.96005	0.00182284	0.0087996
evm.model.chr14.721	11.9379	-5.72525	1.29017	-4.43758	9.1e-06	3.65e-05	-5.51739	-5.7496	-0.507832	0.000193531	0.00132205
evm.model.chr14.722	154.618	2.93845	0.472242	6.22232	4.9e-10	3.44e-09	2.92752	2.95038	3.05187	0.000200596	0.00135892
evm.model.chr14.727	144.944	-2.10601	0.421527	-4.99614	5.85e-07	2.81e-06	-2.11149	-2.11599	2.93904	0.000234131	0.00154903
evm.model.chr14.729	89.0811	-2.37369	0.541383	-4.38449	1.16e-05	4.58e-05	-2.41057	-2.42443	2.27393	0.00104361	0.0055078
evm.model.chr14.743	79.837	2.34591	0.559238	4.19484	2.73e-05	0.000100599	2.28599	2.2925	2.12832	0.00192574	0.00920414
evm.model.chr14.746	33.684	-2.22402	0.71955	-3.09085	0.00199587	0.0051643	-2.21981	-2.25636	0.974154	0.0140624	0.049093
evm.model.chr14.749	20.2269	-2.35064	0.720473	-3.26263	0.00110382	0.00302495	-2.39255	-2.41099	0.136826	0.0078288	0.0300157
evm.model.chr14.759	362.074	1.63141	0.142806	11.424	3.17e-30	9.32e-29	1.60931	1.60987	4.26288	4.28e-08	1.11e-06
evm.model.chr14.781	40900.3	-7.47989	0.214007	-34.9517	1.22e-267	3.63e-264	-7.49133	-7.49159	11.0941	1.14e-14	5.79e-12
evm.model.chr14.782	8.40706	7.51366	1.5606	4.8146	1.47e-06	6.7e-06	8.3725	1.44269e+08	-0.911676	0.000121984	0.000892244
evm.model.chr14.783	2246.8	1.59853	0.182113	8.77764	1.67e-18	2.49e-17	1.59719	1.59734	6.86523	1.11e-06	1.65e-05
evm.model.chr14.797	403.749	3.31354	0.168754	19.6353	7.72e-86	1.42e-83	3.29459	3.29692	4.40674	6.95e-13	1.35e-10
evm.model.chr14.871	26.4358	5.13723	1.35106	3.80238	0.000143313	0.000468388	6.08113	1.44269e+08	0.698272	0.00151367	0.00753555
evm.model.chr14.900	27.0171	3.18868	1.04214	3.05974	0.00221527	0.00566513	3.13085	3.14066	0.586589	0.00555823	0.0226656
evm.model.chr14.905	437.969	-2.24422	0.208612	-10.7579	5.44e-27	1.37e-25	-2.20077	-2.20167	4.53155	2e-08	5.88e-07
evm.model.chr14.937	28.9448	3.83886	1.32025	2.90769	0.00364113	0.00886812	3.62406	3.81664	0.792043	0.0120172	0.043127
evm.model.chr14.969	19.6809	-4.12359	1.10897	-3.71841	0.000200477	0.000637308	-4.05402	-4.17054	0.286294	0.00174367	0.00847753
evm.model.chr15.1013	76.4768	1.88639	0.330012	5.71612	1.09e-08	6.55e-08	1.85968	1.86271	2.07627	0.000483258	0.00285403
evm.model.chr15.1016	38.6826	5.25706	1.09863	4.78512	1.71e-06	7.69e-06	5.0243	5.22615	1.17896	7.25e-05	0.000574472
evm.model.chr15.1022	11.2529	5.80167	1.70781	3.39713	0.000680961	0.00195328	6.64072	1.44269e+08	-0.420068	0.00393205	0.0168556
evm.model.chr15.1031	450.451	1.93804	0.192096	10.0889	6.19e-24	1.32e-22	1.94682	1.94803	4.56501	3.86e-08	1.02e-06
evm.model.chr15.1044	147.576	-7.20032	0.547758	-13.1451	1.82e-39	8.24e-38	-7.20803	-7.26518	2.95048	5.77e-13	1.17e-10
evm.model.chr15.1046	13.4538	5.41714	1.42174	3.81022	0.000138843	0.00045492	6.23951	144269483	-0.182973	0.00134543	0.00684672
evm.model.chr15.1052	9318.91	-1.54523	0.130192	-11.8688	1.72e-32	5.66e-31	-1.62342	-1.62344	8.94559	2.81e-08	7.79e-07
evm.model.chr15.1053	184.249	1.6678	0.250037	6.67023	2.55e-11	2.06e-10	1.6218	1.62298	3.29532	5.58e-05	0.000458227
evm.model.chr15.1083	23.0274	3.40976	0.901078	3.78409	0.000154274	0.000501067	3.3119	3.32805	0.35982	0.00255863	0.0117294
evm.model.chr15.1110	110.477	2.615	0.321455	8.13491	4.12e-16	5.15e-15	2.55919	2.5636	2.5771	1.41e-06	2.02e-05
evm.model.chr15.1115	594.051	3.65602	0.185016	19.7606	6.5e-87	1.25e-84	3.67827	3.68185	4.9533	3.44e-14	1.21e-11
evm.model.chr15.1151	12.1452	2.22381	0.724298	3.0703	0.00213844	0.00548954	2.18784	2.21221	-0.395011	0.0131868	0.0465493
evm.model.chr15.1178	136.574	2.76044	0.445829	6.19171	5.95e-10	4.14e-09	2.65954	2.66625	2.88232	5.97e-05	0.000484558
evm.model.chr15.1182	1137.99	5.65107	0.339805	16.6304	4.2e-62	3.82e-60	5.59686	5.61688	5.87788	3.02e-14	1.12e-11
evm.model.chr15.1193	3.12111	4.95269	1.85413	2.67117	0.00755873	0.0170882	4.6802	5.05763	-1.92193	0.0036679	0.01591
evm.model.chr15.1202	404.9	4.39439	0.887605	4.95085	7.39e-07	3.49e-06	4.38285	4.38494	4.41453	3.53e-05	0.000310258
evm.model.chr15.1211	33.7393	8.75583	1.23158	7.10945	1.17e-12	1.08e-11	9.56516	1.44269e+08	0.971478	9.14e-08	2.04e-06
evm.model.chr15.1214	261.882	1.98015	0.290824	6.80877	9.84e-12	8.32e-11	1.97713	1.98068	3.78756	1.73e-05	0.000169519
evm.model.chr15.1226	44.0199	1.89139	0.48981	3.86147	0.000112707	0.000374833	1.88795	1.90032	1.32398	0.00493962	0.0205201
evm.model.chr15.1233	3.5285	4.83172	2.02437	2.38678	0.0169967	0.0349624	5.71208	1.44269e+08	-1.74826	0.013005	0.0460279
evm.model.chr15.1235	3.24295	5.28446	2.32529	2.2726	0.0230503	0.0457425	6.09989	1.44269e+08	-1.83479	0.01393	0.0487513
evm.model.chr15.1273	7.25654	5.95956	1.74617	3.41293	0.000642693	0.00185424	6.77898	1.44269e+08	-0.95365	0.00194085	0.00926735
evm.model.chr15.1286	157.987	2.92519	0.306752	9.536	1.48e-21	2.7e-20	2.9063	2.91025	3.07724	2.85e-07	5.28e-06
evm.model.chr15.1294	199.221	1.85332	0.278315	6.65907	2.76e-11	2.21e-10	1.8533	1.855	3.40631	2.01e-05	0.000193304
evm.model.chr15.1298	20207.2	3.75808	0.0931863	40.3286	0	0	3.73358	3.73375	10.0206	2.89e-18	1.43e-14
evm.model.chr15.1316	572.288	1.7972	0.319606	5.62318	1.87e-08	1.1e-07	1.77551	1.77578	4.9116	0.000179581	0.00123789
evm.model.chr15.1321	45.9478	4.91682	0.776569	6.33146	2.43e-10	1.76e-09	4.86624	4.93606	1.39462	1.24e-05	0.000127392
evm.model.chr15.1326	5.8113	6.02714	1.76716	3.41063	0.00064813	0.0018676	6.96587	1.44269e+08	-1.19032	0.00194891	0.00929685
evm.model.chr15.1335	16.9188	5.0482	1.09496	4.6104	4.02e-06	1.71e-05	4.96429	5.02534	-0.0417717	0.00043038	0.00258739
evm.model.chr15.1350	90.726	1.92025	0.654711	2.93298	0.00335724	0.00825103	1.91343	1.91485	2.27216	0.0109792	0.0399233
evm.model.chr15.1355	64.5555	2.28737	0.523446	4.36984	1.24e-05	4.86e-05	2.2352	2.24121	1.83063	0.00123097	0.00635899
evm.model.chr15.1356	762.245	2.04566	0.158718	12.8887	5.21e-38	2.19e-36	2.01108	2.01141	5.32125	4.46e-09	1.6e-07
evm.model.chr15.1365	61.2659	2.65245	0.471038	5.63108	1.79e-08	1.05e-07	2.55408	2.56314	1.74368	5.72e-05	0.000467459
evm.model.chr15.1371	33.4894	1.87633	0.41109	4.56427	5.01e-06	2.1e-05	1.83375	1.83818	0.892911	0.00224095	0.0104823
evm.model.chr15.1372	11.4374	3.13535	1.02278	3.06551	0.00217299	0.00557	3.04853	3.07691	-0.483559	0.00895252	0.0336
evm.model.chr15.1374	401.024	1.66932	0.199584	8.364	6.06e-17	8.16e-16	1.63733	1.63797	4.40025	4.58e-06	5.56e-05
evm.model.chr15.1376	378.342	4.38409	1.14658	3.82363	0.000131499	0.00043263	4.35235	4.35406	4.3221	0.000186299	0.00127884
evm.model.chr15.1382	70.2532	2.72628	0.514068	5.30334	1.14e-07	5.99e-07	2.69113	2.69461	1.9391	0.000119189	0.000874545
evm.model.chr15.1391	593.268	1.60621	0.122136	13.151	1.68e-39	7.64e-38	1.57464	1.57505	4.95773	3.13e-09	1.2e-07
evm.model.chr15.1413	282.283	2.19187	0.24407	8.98051	2.7e-19	4.24e-18	2.13992	2.1413	3.89865	2.33e-06	3.11e-05
evm.model.chr15.1417	231.282	2.15671	0.214661	10.0471	9.46e-24	1.98e-22	2.15732	2.15813	3.61762	1.18e-07	2.54e-06
evm.model.chr15.1426	158.308	6.43036	0.522728	12.3016	8.88e-35	3.28e-33	6.3441	6.38641	3.0806	1.21e-10	7.77e-09
evm.model.chr15.1430	2610.55	-1.75516	0.177017	-9.91519	3.58e-23	7.26e-22	-1.72462	-1.72473	7.11892	1.14e-07	2.47e-06
evm.model.chr15.1432	107.429	7.92755	1.27669	6.20947	5.32e-10	3.72e-09	7.65196	8.0396	2.53582	2.27e-07	4.38e-06
evm.model.chr15.1438	3.75995	6.14669	2.26365	2.71539	0.00661974	0.0151914	6.97938	1.44269e+08	-1.70907	0.00480794	0.0200702
evm.model.chr15.1440	14.5204	7.28614	1.45884	4.99447	5.9e-07	2.83e-06	8.12349	1.44269e+08	-0.116713	0.000125798	0.000916408
evm.model.chr15.1449	61.9449	8.28198	1.2187	6.79575	1.08e-11	9.08e-11	7.98698	8.37811	1.79257	6.87e-09	2.27e-07
evm.model.chr15.1459	522.317	3.77145	0.201393	18.7268	2.99e-78	4.3e-76	3.73332	3.73538	4.77416	6.6e-13	1.3e-10
evm.model.chr15.1463	23.684	7.07716	1.26339	5.60173	2.12e-08	1.23e-07	7.90412	1.44269e+08	0.521899	5.46e-06	6.4e-05
evm.model.chr15.1472	78.8765	-1.62236	0.358899	-4.52037	6.17e-06	2.55e-05	-1.65235	-1.65501	2.06679	0.00160861	0.00793815
evm.model.chr15.1475	28.6368	7.79533	1.28316	6.07508	1.24e-09	8.28e-09	8.61353	1.44269e+08	0.716044	3.12e-06	4e-05
evm.model.chr15.1487	27.6591	2.80661	0.806334	3.48071	0.000500094	0.00147534	2.69894	2.73976	0.727965	0.00911441	0.0340523
evm.model.chr15.1489	410.072	1.86344	0.1297	14.3673	8.3e-47	4.81e-45	1.82095	1.82128	4.43832	1.71e-09	7.39e-08
evm.model.chr15.1506	379.585	1.78986	0.206795	8.65526	4.92e-18	7.1e-17	1.74403	1.74454	4.32301	1.71e-06	2.38e-05
evm.model.chr15.1510	544.726	1.90159	0.155499	12.229	2.18e-34	7.81e-33	1.84983	1.8503	4.84531	1.29e-08	3.96e-07
evm.model.chr15.1512	111.784	2.28877	0.275165	8.31781	8.96e-17	1.19e-15	2.22977	2.2333	2.58911	2.07e-06	2.81e-05
evm.model.chr15.1513	51.1382	3.8228	0.563707	6.78155	1.19e-11	9.94e-11	3.77374	3.81893	1.54405	7.28e-07	1.15e-05
evm.model.chr15.1556	60.9313	-1.67287	0.422898	-3.95572	7.63e-05	0.000261023	-1.71397	-1.71746	1.72007	0.002304	0.0107189
evm.model.chr15.1579	494.133	4.97191	0.823192	6.03979	1.54e-09	1.02e-08	4.93016	4.93302	4.69867	8.15e-07	1.27e-05
evm.model.chr15.1583	12.1946	6.92844	1.29909	5.33331	9.64e-08	5.14e-07	7.774	1.44269e+08	-0.327457	1.19e-05	0.000123438
evm.model.chr15.1585	7.32984	5.41465	1.53647	3.52408	0.000424958	0.00127005	5.20578	5.40706	-1.0309	0.00103482	0.005479
evm.model.chr15.1587	34.6058	-1.71009	0.550988	-3.10367	0.00191137	0.00498032	-1.74376	-1.7551	1.00977	0.013455	0.0472899
evm.model.chr15.1588	113.204	1.8022	0.302069	5.96617	2.43e-09	1.57e-08	1.80412	1.80692	2.61803	9.87e-05	0.000746425
evm.model.chr15.1591	35.5239	4.95019	1.98713	2.49113	0.0127339	0.0270988	5.80326	1.44269e+08	1.07411	0.0131124	0.046358
evm.model.chr15.1594	1996.06	2.71524	0.398537	6.81303	9.56e-12	8.09e-11	2.75246	2.75256	6.71687	2.26e-05	0.000212598
evm.model.chr15.160	6.55877	4.54773	1.52532	2.9815	0.00286842	0.00715188	5.40268	1.44269e+08	-1.02603	0.00727385	0.0283224
evm.model.chr15.1602	67.8792	-1.62749	0.432802	-3.76036	0.000169669	0.000547309	-1.66503	-1.66854	1.83076	0.00408883	0.0174369
evm.model.chr15.1608	75.741	1.8564	0.320083	5.79976	6.64e-09	4.09e-08	1.85428	1.8561	2.04001	0.00137863	0.0069794
evm.model.chr15.1613	152.111	3.94409	0.582297	6.77332	1.26e-11	1.05e-10	3.91441	3.92041	3.02747	4.13e-06	5.1e-05
evm.model.chr15.1615	22.2278	7.80454	1.39422	5.59779	2.17e-08	1.26e-07	7.54007	7.93018	0.366308	7.65e-06	8.5e-05
evm.model.chr15.1636	29.0175	2.82374	0.509044	5.54715	2.9e-08	1.66e-07	2.76672	2.79192	0.789155	5.37e-05	0.000442706
evm.model.chr15.1647	155.177	-1.94535	0.415402	-4.68304	2.83e-06	1.23e-05	-1.91024	-1.91289	3.04865	0.000625299	0.00357735
evm.model.chr15.1663	21.9523	-1.99779	0.737019	-2.71063	0.00671553	0.0153858	-2.15998	-2.17392	0.237426	0.014192	0.0494229
evm.model.chr15.1674	932.276	-1.96787	0.142041	-13.8543	1.2e-43	6.32e-42	-1.97607	-1.97635	5.63301	7.16e-11	5.11e-09
evm.model.chr15.1678	42.3892	2.53246	0.510138	4.96426	6.9e-07	3.27e-06	2.42716	2.4364	1.21273	0.000285739	0.00182034
evm.model.chr15.1687	70.4875	2.1353	0.490498	4.35332	1.34e-05	5.21e-05	2.05301	2.05502	1.92954	0.000907578	0.00489597
evm.model.chr15.1694	738.233	3.04159	0.293068	10.3784	3.11e-25	7.05e-24	2.9831	2.98393	5.26728	1.3e-07	2.76e-06
evm.model.chr15.1720	432.739	-3.37996	0.612833	-5.51531	3.48e-08	1.97e-07	-3.4162	-3.42088	4.53284	7.07e-06	7.97e-05
evm.model.chr15.1721	27.629	-4.08025	0.952911	-4.28188	1.85e-05	7.04e-05	-4.04758	-4.07981	0.512064	0.000713912	0.0039918
evm.model.chr15.1725	36.6674	7.60188	1.22355	6.21295	5.2e-10	3.64e-09	8.42719	1.44269e+08	1.10526	5.4e-07	8.93e-06
evm.model.chr15.1727	1379.76	-2.02547	0.254425	-7.96098	1.71e-15	2.02e-14	-2.05509	-2.05553	6.19999	4.3e-06	5.29e-05
evm.model.chr15.1759	828.741	4.14365	1.80151	2.3001	0.0214423	0.0429114	4.08348	4.08407	5.44983	0.00117155	0.00609555
evm.model.chr15.1773	258.474	3.9794	0.419077	9.49562	2.19e-21	3.93e-20	3.93422	3.95676	3.77312	2.52e-07	4.78e-06
evm.model.chr15.1774	267.624	1.5693	0.270676	5.79772	6.72e-09	4.14e-08	1.55434	1.555	3.82512	0.000148349	0.00105539
evm.model.chr15.1775	163.951	1.72669	0.324078	5.32802	9.93e-08	5.28e-07	1.68174	1.68235	3.11997	0.000184839	0.0012697
evm.model.chr15.1785	422.418	2.17983	0.262887	8.29188	1.11e-16	1.46e-15	2.16697	2.16929	4.46846	1.17e-06	1.72e-05
evm.model.chr15.1787	174.672	-3.87015	0.351363	-11.0147	3.25e-28	8.68e-27	-3.94009	-3.94545	3.20789	3.25e-09	1.24e-07
evm.model.chr15.1790	9.40844	-5.73406	1.53455	-3.73665	0.000186489	0.000596392	-6.37988	-1.44269e+08	-0.705698	0.00206054	0.00974465
evm.model.chr15.1799	14.8674	-7.88429	1.87284	-4.20981	2.56e-05	9.48e-05	-8.50415	-1.44269e+08	-0.415681	0.00197211	0.00938711
evm.model.chr15.1809	25.6121	3.07294	0.652643	4.70845	2.5e-06	1.1e-05	3.0953	3.1181	0.595138	0.00030257	0.00191356
evm.model.chr15.1810	31428.9	2.82175	0.176903	15.9508	2.81e-57	2.27e-55	2.77223	2.77226	10.6951	6.88e-11	4.96e-09
evm.model.chr15.1816	9.23267	4.17727	1.17444	3.55681	0.000375388	0.00113182	4.0907	4.17242	-0.792654	0.00274167	0.0124358
evm.model.chr15.1832	29.7208	3.44526	0.569849	6.04591	1.49e-09	9.85e-09	3.43614	3.45657	0.776295	0.000253385	0.00165043
evm.model.chr15.1860	285.08	-1.83973	0.217661	-8.4523	2.86e-17	3.95e-16	-1.84307	-1.84382	3.91263	4.73e-07	7.98e-06
evm.model.chr15.1868	144.281	2.95512	0.893654	3.30678	0.000943744	0.00262988	2.90752	2.93727	2.96156	0.00100157	0.00532895
evm.model.chr15.1870	18.8329	5.85857	1.3485	4.34449	1.4e-05	5.41e-05	6.73886	1.44269e+08	0.25716	0.000250247	0.0016343
evm.model.chr15.1873	443.569	1.76463	0.187649	9.40387	5.26e-21	9.21e-20	1.73607	1.73637	4.55458	3.21e-07	5.84e-06
evm.model.chr15.1876	931.98	3.02948	0.836651	3.62096	0.000293508	0.000903659	2.91317	2.91528	5.59457	0.000209495	0.00140869
evm.model.chr15.1889	1418.97	1.62168	0.302754	5.35643	8.49e-08	4.57e-07	1.55152	1.55182	6.24152	0.00101847	0.00540984
evm.model.chr15.1901	17.1815	5.35146	1.60756	3.32894	0.000871763	0.00244698	5.05444	5.43422	0.167714	0.00375108	0.0162036
evm.model.chr15.1902	5.98846	6.05665	1.98016	3.05867	0.00222322	0.00568404	6.90971	1.44269e+08	-1.3913	0.00463267	0.0194
evm.model.chr15.1913	22.0953	4.5584	0.779223	5.84994	4.92e-09	3.08e-08	4.39348	4.47377	0.425698	4.4e-05	0.000374364
evm.model.chr15.1919	4.06137	5.62892	2.16823	2.59609	0.00942911	0.020773	6.43134	1.44269e+08	-1.55932	0.00804623	0.0307241
evm.model.chr15.1924	38.8061	3.14365	0.768306	4.09166	4.28e-05	0.000152395	3.1408	3.17552	1.16006	0.00197022	0.0093841
evm.model.chr15.1925	484.95	2.02134	0.273865	7.38078	1.57e-13	1.58e-12	1.97033	1.97074	4.6801	6.25e-06	7.14e-05
evm.model.chr15.1942	8.22603	7.83225	1.77889	4.40288	1.07e-05	4.23e-05	8.65825	1.44269e+08	-0.934725	0.000108252	0.000807959
evm.model.chr15.1965	70.7811	2.01844	0.47956	4.20894	2.57e-05	9.51e-05	1.99511	2.00407	1.96677	0.00204619	0.00968837
evm.model.chr15.1966	87.0989	3.70888	0.422858	8.77097	1.77e-18	2.63e-17	3.69161	3.70481	2.24311	1.14e-07	2.47e-06
evm.model.chr15.1971	52.6902	-4.36272	0.520325	-8.38461	5.09e-17	6.88e-16	-4.37665	-4.41465	1.48034	2.37e-06	3.17e-05
evm.model.chr15.1974	222.484	-8.24374	1.23961	-6.65028	2.93e-11	2.35e-10	-8.90899	-1.44269e+08	3.57339	3.26e-07	5.92e-06
evm.model.chr15.1990	16.8621	-8.07316	1.31583	-6.13541	8.49e-10	5.79e-09	-8.74688	-1.44269e+08	-0.208592	5.17e-06	6.12e-05
evm.model.chr15.1998	10.6765	-6.71725	1.42858	-4.70206	2.58e-06	1.13e-05	-7.36272	-1.44269e+08	-0.794656	0.00017061	0.00118808
evm.model.chr15.20	183.925	2.20779	0.241751	9.13248	6.69e-20	1.09e-18	2.17774	2.17897	3.28941	5.77e-07	9.44e-06
evm.model.chr15.2017	61.5908	3.1484	0.783732	4.01719	5.89e-05	0.000205526	3.12189	3.13747	1.79472	0.00124397	0.00640939
evm.model.chr15.2058	215.034	-1.51413	0.24089	-6.28554	3.27e-10	2.34e-09	-1.56057	-1.56125	3.50464	6.17e-05	0.00049951
evm.model.chr15.2065	78.1895	-2.18884	0.408916	-5.35278	8.66e-08	4.65e-07	-2.23179	-2.24212	2.09663	0.000276472	0.0017762
evm.model.chr15.2066	53.5559	1.99958	0.539075	3.70928	0.000207851	0.000658639	1.94644	1.95207	1.58894	0.00472785	0.0197693
evm.model.chr15.232	68.721	10.423	1.21229	8.59772	8.13e-18	1.16e-16	11.2326	1.44269e+08	1.90848	9.69e-09	3.05e-07
evm.model.chr15.378	3.87429	-4.90242	1.9115	-2.5647	0.0103266	0.0225026	-5.59126	-1.44269e+08	-1.61778	0.012141	0.0434448
evm.model.chr15.387	19.0952	-3.95352	0.823657	-4.79996	1.59e-06	7.17e-06	-3.9122	-3.99045	0.128727	0.000195688	0.00133401
evm.model.chr15.398	8.58511	7.1582	1.55381	4.60685	4.09e-06	1.74e-05	8.00066	1.44269e+08	-0.887391	0.000159033	0.0011181
evm.model.chr15.399	6.14149	6.0074	1.66383	3.61059	0.000305503	0.000937955	6.79723	1.44269e+08	-1.26522	0.00175285	0.00851965
evm.model.chr15.444	8.4879	6.28306	1.44169	4.35813	1.31e-05	5.11e-05	5.88998	6.23891	-0.826485	0.000175512	0.00121663
evm.model.chr15.53	5.08123	6.21562	1.82754	3.40108	0.000671202	0.00192795	7.05406	1.44269e+08	-1.42603	0.00123464	0.00637131
evm.model.chr15.625	272.563	1.64818	0.259828	6.34336	2.25e-10	1.63e-09	1.66721	1.67166	3.84603	0.000246996	0.00161467
evm.model.chr15.635	108.995	5.59341	0.771296	7.25196	4.11e-13	3.97e-12	5.4933	5.59933	2.57552	2.69e-07	5.04e-06
evm.model.chr15.702	41.3325	-2.28684	0.607896	-3.76189	0.000168632	0.000544303	-2.31985	-2.32878	1.12153	0.00340341	0.0149331
evm.model.chr15.742	4.94223	-4.56438	1.78865	-2.55186	0.010715	0.023237	-5.30026	-1.44269e+08	-1.29872	0.00958332	0.0355353
evm.model.chr15.854	94.7221	3.19657	0.51451	6.21286	5.2e-10	3.64e-09	3.12849	3.13306	2.36276	2.93e-05	0.000264244
evm.model.chr15.855	51.4896	2.64655	0.653993	4.04676	5.19e-05	0.000182816	2.56428	2.57195	1.52943	0.00234776	0.0109019
evm.model.chr15.869	66.8065	2.90876	0.495573	5.86948	4.37e-09	2.75e-08	2.85132	2.87486	1.88299	0.00023997	0.00157762
evm.model.chr15.887	28.3744	4.40634	0.639428	6.89106	5.54e-12	4.79e-11	4.31332	4.34739	0.692223	3.61e-05	0.000316253
evm.model.chr15.888	42.5982	6.60116	1.35866	4.85857	1.18e-06	5.44e-06	7.44028	1.44269e+08	1.29647	0.000208068	0.00140196
evm.model.chr15.972	21.0421	5.46399	0.979382	5.57902	2.42e-08	1.39e-07	5.37764	5.43725	0.258004	0.000115901	0.000856953
evm.model.chr15.988	28.2312	7.1475	1.24868	5.72403	1.04e-08	6.28e-08	6.84502	7.23189	0.701014	2.94e-07	5.44e-06
evm.model.chr15.996	53.3272	3.64516	0.534858	6.8152	9.41e-12	7.98e-11	3.58496	3.60032	1.5674	7.88e-06	8.7e-05
evm.model.chr16.1012	144.506	-1.82585	0.243775	-7.48989	6.89e-14	7.14e-13	-1.85263	-1.85549	2.95165	5.87e-06	6.77e-05
evm.model.chr16.1031	9.10263	3.85679	1.40635	2.74242	0.0060989	0.0141083	3.73353	3.80036	-0.721092	0.0106062	0.0387462
evm.model.chr16.1035	185.96	2.10594	0.422546	4.98393	6.23e-07	2.98e-06	2.06937	2.07404	3.31101	0.000471928	0.00280005
evm.model.chr16.1093	376.756	-5.74935	0.273225	-21.0426	2.68e-98	6.63e-96	-5.76852	-5.78089	4.31375	4.19e-15	2.57e-12
evm.model.chr16.1105	64.9208	4.97163	0.74414	6.68104	2.37e-11	1.92e-10	4.84894	4.93285	1.86574	4.11e-06	5.08e-05
evm.model.chr16.1121	398.308	-1.7138	0.238805	-7.17659	7.15e-13	6.71e-12	-1.71533	-1.71704	4.39336	2.4e-05	0.000222677
evm.model.chr16.1156	20.4357	-2.22627	0.667593	-3.33477	0.000853712	0.00240246	-2.21644	-2.2379	0.206114	0.0121884	0.0435983
evm.model.chr16.12	1586.91	3.1564	1.32663	2.37926	0.0173473	0.0356027	3.15035	3.1505	6.38742	0.0103323	0.0378434
evm.model.chr16.120	86.4979	-2.3986	0.656927	-3.65125	0.000260969	0.000812488	-2.38303	-2.43498	2.20201	0.0120523	0.0432057
evm.model.chr16.1211	146.737	2.84147	0.52134	5.45032	5.03e-08	2.78e-07	2.80934	2.81463	2.9773	9.47e-05	0.000722366
evm.model.chr16.1213	6.84222	3.59256	1.41099	2.54613	0.0108925	0.0235924	3.33605	3.69247	-0.969959	0.0136328	0.0478553
evm.model.chr16.1283	2029.48	-2.16749	0.204795	-10.5837	3.55e-26	8.53e-25	-2.16104	-2.1613	6.75324	8.48e-08	1.94e-06
evm.model.chr16.131	68.3269	3.27714	0.598844	5.47245	4.44e-08	2.47e-07	3.25632	3.2847	1.93156	0.000323662	0.00202982
evm.model.chr16.1327	8.90538	-7.09108	1.45041	-4.88902	1.01e-06	4.71e-06	-7.76757	-1.44269e+08	-0.820553	9.47e-05	0.000722366
evm.model.chr16.1328	132.16	-4.08633	0.329058	-12.4183	2.08e-35	7.97e-34	-4.10283	-4.11385	2.80412	2.53e-08	7.14e-07
evm.model.chr16.1353	619.738	3.32417	0.347151	9.57558	1.01e-21	1.86e-20	3.31236	3.31532	5.02372	3.81e-07	6.7e-06
evm.model.chr16.1368	7.75637	6.38242	1.43532	4.4467	8.72e-06	3.51e-05	7.21417	144269484	-0.936411	0.000181414	0.00124965
evm.model.chr16.1374	13.8559	7.61389	1.59097	4.78568	1.7e-06	7.67e-06	7.24454	7.6217	-0.289542	4.89e-05	0.000408959
evm.model.chr16.1389	6.93095	7.5935	2.05181	3.70088	0.00021485	0.000679251	8.37963	1.44269e+08	-1.11086	0.000167711	0.00117202
evm.model.chr16.1392	309.098	2.71004	0.295809	9.16146	5.12e-20	8.42e-19	2.65249	2.65455	4.02861	1.83e-07	3.65e-06
evm.model.chr16.1393	8.01901	5.87886	1.61804	3.63331	0.000279803	0.000865689	6.70848	1.44269e+08	-0.859027	0.00199495	0.00947983
evm.model.chr16.1421	1316.26	-1.92121	0.427736	-4.49159	7.07e-06	2.89e-05	-1.94487	-1.94768	6.08775	0.0002556	0.00166211
evm.model.chr16.1423	420.069	1.91972	0.166289	11.5445	7.87e-31	2.36e-29	1.8969	1.89758	4.46617	1.5e-08	4.53e-07
evm.model.chr16.1447	5.12459	4.79006	1.54124	3.10792	0.00188407	0.00491412	4.42693	4.78075	-1.35751	0.00312504	0.0139283
evm.model.chr16.1468	368.569	4.25561	0.221788	19.1877	4.69e-82	7.56e-80	4.22814	4.2345	4.27683	2.43e-12	3.96e-10
evm.model.chr16.1476	408.271	-2.32678	0.365858	-6.3598	2.02e-10	1.48e-09	-2.33783	-2.34408	4.41689	3.67e-05	0.000321023
evm.model.chr16.1484	26632.4	-3.08568	0.224757	-13.729	6.81e-43	3.47e-41	-3.05285	-3.05288	10.4756	4.38e-09	1.58e-07
evm.model.chr16.1486	143.162	-1.68007	0.300065	-5.59904	2.16e-08	1.25e-07	-1.6806	-1.68266	2.92299	0.000102811	0.000774377
evm.model.chr16.1497	17.4707	7.78771	1.27637	6.10145	1.05e-09	7.08e-09	8.64169	1.44269e+08	0.113503	3e-06	3.87e-05
evm.model.chr16.1498	9.56252	6.0743	1.35771	4.47392	7.68e-06	3.13e-05	6.92587	1.44269e+08	-0.580827	0.000135996	0.000980214
evm.model.chr16.1532	13.7996	6.02241	1.37262	4.38754	1.15e-05	4.52e-05	6.87022	1.44269e+08	-0.213163	0.000364081	0.00224836
evm.model.chr16.1580	288.266	2.85696	0.60263	4.74081	2.13e-06	9.44e-06	2.77347	2.82708	3.92665	0.00189978	0.00909986
evm.model.chr16.1586	200.226	1.85995	0.219603	8.46961	2.46e-17	3.42e-16	1.8592	1.86212	3.41503	3.88e-07	6.8e-06
evm.model.chr16.1591	8.15062	-3.79316	1.08279	-3.50314	0.000459813	0.00136521	-3.71344	-3.80674	-0.913419	0.00317897	0.0141241
evm.model.chr16.1598	5.89823	-3.11547	1.09113	-2.85526	0.00430019	0.0102974	-3.06225	-3.13649	-1.23731	0.0102756	0.0376791
evm.model.chr16.1613	373.035	3.17483	0.292349	10.8597	1.79e-27	4.62e-26	3.15599	3.16015	4.292	2.15e-07	4.2e-06
evm.model.chr16.1632	208.741	4.28106	0.276367	15.4905	4.02e-54	2.89e-52	4.27175	4.27645	3.47475	7.08e-11	5.07e-09
evm.model.chr16.1643	101.254	4.0024	0.37057	10.8006	3.42e-27	8.72e-26	3.96905	3.97558	2.46042	2.56e-08	7.21e-07
evm.model.chr16.1653	578.33	-1.60141	0.160401	-9.98382	1.79e-23	3.71e-22	-1.56714	-1.56756	4.93444	1.33e-07	2.82e-06
evm.model.chr16.1666	2937.16	3.72805	0.115147	32.3765	5.89e-230	9.43e-227	3.74451	3.74521	7.24342	3.02e-16	3.8e-13
evm.model.chr16.1670	2144.32	-1.59717	0.112805	-14.1587	1.65e-45	9.19e-44	-1.59113	-1.59125	6.83729	2.04e-09	8.52e-08
evm.model.chr16.1689	86.5725	6.20789	1.32593	4.68193	2.84e-06	1.24e-05	5.92872	6.31237	2.26115	0.000126064	0.00091767
evm.model.chr16.1698	12.1358	3.16643	1.11717	2.83435	0.00459196	0.0109357	3.16884	3.19008	-0.459275	0.00620567	0.0248139
evm.model.chr16.1699	101.813	5.39228	1.31778	4.09195	4.28e-05	0.000152232	5.40297	5.41482	2.4493	8.16e-06	8.94e-05
evm.model.chr16.1709	59.9197	3.95539	0.467028	8.46928	2.47e-17	3.43e-16	3.89873	3.91055	1.71545	7.53e-07	1.19e-05
evm.model.chr16.1717	65.8804	6.38933	0.645343	9.90068	4.13e-23	8.35e-22	6.32364	6.37828	1.85823	1.42e-07	2.96e-06
evm.model.chr16.1721	10248.2	2.04362	0.0906869	22.5349	1.89e-112	6.79e-110	2.01698	2.01701	9.06129	1.69e-12	2.9e-10
evm.model.chr16.1734	1123.25	-1.59329	0.234453	-6.79577	1.08e-11	9.08e-11	-1.58834	-1.58855	5.90463	1.57e-05	0.000155411
evm.model.chr16.1735	36.0366	1.65546	0.455931	3.63095	0.000282385	0.000872509	1.62745	1.63162	0.999744	0.0089239	0.0335245
evm.model.chr16.1742	15.811	-3.40715	0.901938	-3.77759	0.000158355	0.000513678	-3.38467	-3.41737	-0.126994	0.00315516	0.0140278
evm.model.chr16.1761	6.20512	4.30247	1.2999	3.30985	0.000933445	0.00260292	4.16061	4.29415	-1.23627	0.00240711	0.0111435
evm.model.chr16.1767	102.763	3.64131	0.508002	7.16791	7.61e-13	7.12e-12	3.63617	3.6416	2.47527	2.05e-06	2.79e-05
evm.model.chr16.1772	79.1234	2.80406	0.419976	6.67672	2.44e-11	1.97e-10	2.75754	2.76913	2.12013	7.59e-06	8.45e-05
evm.model.chr16.1783	51.872	-1.72657	0.453126	-3.81037	0.000138762	0.000454726	-1.78598	-1.79035	1.44489	0.00786095	0.0301331
evm.model.chr16.1794	115.477	-1.70618	0.446949	-3.81739	0.00013487	0.000442809	-1.73418	-1.73718	2.61364	0.00246655	0.0113547
evm.model.chr16.1816	179.607	1.82262	0.329181	5.53683	3.08e-08	1.75e-07	1.65973	1.66081	3.2557	0.000434949	0.00261168
evm.model.chr16.1825	54.9991	2.20704	0.517409	4.26557	1.99e-05	7.53e-05	2.16082	2.16873	1.59914	0.00196956	0.00938403
evm.model.chr16.1832	20.3523	-2.35628	0.595563	-3.9564	7.61e-05	0.000260369	-2.32621	-2.33875	0.161125	0.00305931	0.0136755
evm.model.chr16.1841	5.81154	6.9739	1.93219	3.60933	0.000306986	0.00094209	7.79121	1.44269e+08	-1.3018	0.00114686	0.00598238
evm.model.chr16.1854	31.2965	3.3916	0.902939	3.75618	0.000172527	0.000555582	3.39462	3.41704	0.797383	0.00209182	0.00987367
evm.model.chr16.1873	3.77284	-4.75706	1.71444	-2.7747	0.00552527	0.0129074	-4.55044	-4.78051	-1.85301	0.00194645	0.00928739
evm.model.chr16.1874	45.8536	3.08353	0.797416	3.8669	0.000110226	0.000367575	3.0183	3.02988	1.33381	0.00170529	0.00831344
evm.model.chr16.1881	150.595	2.82196	0.359588	7.84775	4.24e-15	4.83e-14	2.80475	2.80778	3.01458	7.43e-07	1.17e-05
evm.model.chr16.1888	244.917	7.20207	0.51617	13.9529	3.02e-44	1.62e-42	7.21743	7.26832	3.69213	2.38e-11	2.18e-09
evm.model.chr16.1891	671.619	5.26691	0.329593	15.98	1.76e-57	1.43e-55	5.21633	5.22099	5.16371	3.04e-11	2.62e-09
evm.model.chr16.1893	1400.08	-1.67441	0.21306	-7.85885	3.88e-15	4.43e-14	-1.68412	-1.68436	6.22221	2.88e-06	3.73e-05
evm.model.chr16.1896	108.753	-3.98519	0.652285	-6.10959	9.99e-10	6.75e-09	-3.99735	-4.00539	2.5106	6.53e-05	0.000523699
evm.model.chr16.1898	75.5492	-4.28975	0.612016	-7.00921	2.4e-12	2.14e-11	-4.25637	-4.27195	1.96707	6.48e-06	7.38e-05
evm.model.chr16.19	18.1732	-3.92281	1.23505	-3.17622	0.00149207	0.00397995	-3.93582	-3.98917	-0.130724	0.00463184	0.0194
evm.model.chr16.1932	207.123	3.33535	1.35642	2.45894	0.0139348	0.0293603	3.52338	3.54277	3.46758	0.000731203	0.0040689
evm.model.chr16.1948	8.09786	7.13537	1.48844	4.79387	1.64e-06	7.38e-06	7.97475	1.44269e+08	-0.893014	0.000113896	0.000843714
evm.model.chr16.1950	101.875	3.04743	0.474123	6.42751	1.3e-10	9.67e-10	3.01345	3.0246	2.47675	3.77e-05	0.0003287
evm.model.chr16.1959	226.217	2.27448	0.306119	7.43003	1.09e-13	1.1e-12	2.23997	2.24701	3.58624	1.77e-06	2.44e-05
evm.model.chr16.1976	5817.95	-2.08521	0.166055	-12.5573	3.62e-36	1.43e-34	-2.11406	-2.1141	8.28095	7.11e-10	3.44e-08
evm.model.chr16.1984	135.567	-2.35024	0.32612	-7.20666	5.73e-13	5.45e-12	-2.36665	-2.3694	2.84967	4.93e-06	5.9e-05
evm.model.chr16.1995	17.4003	7.34307	1.29742	5.65975	1.52e-08	8.98e-08	8.16241	144269485	0.117454	1.78e-05	0.000173309
evm.model.chr16.1996	45.5351	1.6227	0.429922	3.77441	0.000160384	0.000519612	1.58582	1.59023	1.33766	0.00685905	0.0269732
evm.model.chr16.1997	208.816	4.52881	0.298575	15.1681	5.75e-52	3.91e-50	4.49522	4.49849	3.47068	5.47e-10	2.81e-08
evm.model.chr16.2013	153.826	1.93572	0.238453	8.11782	4.75e-16	5.9e-15	1.87162	1.87336	3.03868	4.99e-06	5.96e-05
evm.model.chr16.2036	7.19332	4.94759	1.75801	2.81432	0.00488809	0.0115642	4.91993	5.0541	-1.09478	0.00125457	0.00645221
evm.model.chr16.2049	64.6683	2.58664	0.604267	4.28063	1.86e-05	7.08e-05	2.54383	2.57704	1.85927	0.00324726	0.0143725
evm.model.chr16.2050	4.16861	4.48227	1.44851	3.0944	0.00197213	0.0051156	4.25256	4.6253	-1.59281	0.00246424	0.0113494
evm.model.chr16.2051	750.565	3.34817	0.670167	4.99602	5.85e-07	2.81e-06	3.2467	3.24898	5.28552	6.32e-06	7.21e-05
evm.model.chr16.2061	170.748	4.39741	1.2455	3.53063	0.000414576	0.00124099	4.39261	4.39638	3.18589	0.000545427	0.00317654
evm.model.chr16.2064	68.1003	7.21436	0.873791	8.25639	1.5e-16	1.95e-15	7.09782	7.23735	1.91355	1.91e-09	8.09e-08
evm.model.chr16.2066	460.063	4.51101	0.184043	24.5107	1.14e-132	5.92e-130	4.51628	4.51957	4.59225	7.87e-13	1.49e-10
evm.model.chr16.2078	5.95536	3.35051	1.24274	2.69606	0.0070165	0.0159874	3.35059	3.4267	-1.33077	0.00972046	0.0359588
evm.model.chr16.2095	69.7339	-1.94948	0.45023	-4.32996	1.49e-05	5.76e-05	-1.94392	-1.95511	1.91287	0.00111852	0.00585621
evm.model.chr16.2107	16.5042	3.07124	0.943773	3.25421	0.00113706	0.00310949	2.9823	3.0772	0.0324672	0.00415002	0.0176673
evm.model.chr16.2110	222.942	-4.66784	0.365255	-12.7797	2.13e-37	8.76e-36	-4.65981	-4.66702	3.56196	3.16e-10	1.72e-08
evm.model.chr16.2118	13.0505	4.77015	0.996645	4.78621	1.7e-06	7.66e-06	4.65285	4.7572	-0.354833	0.000352759	0.0021887
evm.model.chr16.2120	10.1918	2.98424	0.757552	3.93932	8.17e-05	0.000277968	2.92917	2.97748	-0.675244	0.00240967	0.0111527
evm.model.chr16.2134	66.4517	2.15157	0.451657	4.76372	1.9e-06	8.49e-06	2.1154	2.12236	1.88162	0.000907845	0.00489597
evm.model.chr16.2137	363.143	1.56705	0.195191	8.02827	9.89e-16	1.2e-14	1.56648	1.56715	4.26005	2.56e-06	3.38e-05
evm.model.chr16.2177	89.3431	-2.41612	0.44226	-5.4631	4.68e-08	2.6e-07	-2.46206	-2.47302	2.26989	0.000118153	0.000868082
evm.model.chr16.2178	172.226	-1.65744	0.283757	-5.84103	5.19e-09	3.24e-08	-1.66791	-1.66922	3.19824	8.18e-05	0.000636112
evm.model.chr16.2208	16.1158	3.28496	1.01944	3.22231	0.00127161	0.00344261	3.15444	3.2513	-0.00206898	0.00603605	0.0242489
evm.model.chr16.2223	526.662	-2.19449	0.214419	-10.2346	1.39e-24	3.07e-23	-2.19322	-2.19437	4.80787	3.13e-08	8.59e-07
evm.model.chr16.2313	726.308	-1.64336	0.137214	-11.9766	4.71e-33	1.6e-31	-1.62197	-1.62222	5.26726	1.01e-08	3.18e-07
evm.model.chr16.2319	10.6773	6.19138	1.33832	4.62624	3.72e-06	1.59e-05	6.97818	1.44269e+08	-0.519484	7.61e-05	0.000600465
evm.model.chr16.2325	4000.53	-1.5595	0.208553	-7.47773	7.56e-14	7.8e-13	-1.60221	-1.60225	7.73863	8.41e-06	9.16e-05
evm.model.chr16.2327	177.871	-3.04475	0.464961	-6.54841	5.82e-11	4.51e-10	-3.09326	-3.09993	3.23432	8.53e-06	9.24e-05
evm.model.chr16.2333	445.821	-3.97212	0.300425	-13.2217	6.58e-40	3.05e-38	-3.99469	-3.9981	4.57223	1.74e-10	1.06e-08
evm.model.chr16.2339	49.2965	-1.98624	0.414657	-4.79008	1.67e-06	7.52e-06	-2.05412	-2.06269	1.45978	0.000320146	0.00201166
evm.model.chr16.2345	138.211	-2.31998	0.29935	-7.75007	9.18e-15	1.02e-13	-2.32992	-2.3327	2.85829	3.29e-06	4.19e-05
evm.model.chr16.2353	468.76	-2.65212	0.240433	-11.0306	2.72e-28	7.29e-27	-2.68489	-2.68571	4.62992	4.17e-09	1.52e-07
evm.model.chr16.2368	773.715	3.35997	0.480307	6.99547	2.64e-12	2.34e-11	3.33354	3.33611	5.32906	4.47e-08	1.15e-06
evm.model.chr16.2376	187.07	-1.66878	0.361196	-4.62017	3.83e-06	1.64e-05	-1.69412	-1.69549	3.30551	0.000624373	0.00357413
evm.model.chr16.2390	511.116	2.40006	0.26128	9.18577	4.09e-20	6.79e-19	2.3719	2.37261	4.74566	2.55e-07	4.83e-06
evm.model.chr16.2397	394.158	1.66806	0.264178	6.31416	2.72e-10	1.96e-09	1.58584	1.58749	4.36853	0.000117968	0.000867566
evm.model.chr16.2407	238.367	-1.75126	0.275202	-6.36354	1.97e-10	1.44e-09	-1.87526	-1.87593	3.64886	1.45e-05	0.000145929
evm.model.chr16.2415	506.777	1.95675	0.179184	10.9203	9.22e-28	2.39e-26	1.92927	1.92976	4.73802	4.44e-08	1.14e-06
evm.model.chr16.2417	170.736	2.26987	0.252488	8.99001	2.47e-19	3.9e-18	2.25619	2.25871	3.18919	4.65e-07	7.88e-06
evm.model.chr16.2448	74.1235	2.45232	0.634937	3.86231	0.00011232	0.000373676	2.35621	2.36399	2.02592	0.00337851	0.0148502
evm.model.chr16.2452	3181.07	1.56544	0.150218	10.4211	1.99e-25	4.55e-24	1.57705	1.5771	7.37392	4.08e-07	7.07e-06
evm.model.chr16.283	10.1427	4.86146	1.53235	3.17255	0.00151104	0.00402745	5.72784	1.44269e+08	-0.513214	0.00606282	0.0243412
evm.model.chr16.300	66.2652	2.72271	0.316079	8.61402	7.05e-18	1.01e-16	2.64325	2.64642	1.84148	8.04e-07	1.26e-05
evm.model.chr16.311	165.395	-3.23821	0.311495	-10.3957	2.59e-25	5.91e-24	-3.22523	-3.22898	3.12636	4.32e-08	1.12e-06
evm.model.chr16.316	63.1003	3.22873	0.48806	6.61544	3.7e-11	2.93e-10	3.18399	3.19656	1.81655	0.000213665	0.00143234
evm.model.chr16.35	605.924	2.0042	0.219152	9.14526	5.95e-20	9.73e-19	1.94167	1.94193	4.99882	1.96e-07	3.86e-06
evm.model.chr16.353	97.4254	-3.94321	0.532238	-7.40873	1.28e-13	1.29e-12	-3.97809	-3.99155	2.36353	3.25e-06	4.15e-05
evm.model.chr16.379	4494.66	-2.08907	0.175251	-11.9204	9.26e-33	3.09e-31	-2.07416	-2.07422	7.90928	3.13e-09	1.2e-07
evm.model.chr16.40	1428.27	-1.50055	0.145437	-10.3175	5.87e-25	1.32e-23	-1.52551	-1.52562	6.24734	5.73e-08	1.4e-06
evm.model.chr16.410	224.983	2.05767	0.259091	7.94188	1.99e-15	2.34e-14	2.02064	2.02385	3.57678	2.56e-06	3.38e-05
evm.model.chr16.414	24.9062	2.68408	0.854201	3.14221	0.00167675	0.00442493	2.59192	2.63318	0.615146	0.0135846	0.0477116
evm.model.chr16.421	14.8843	5.52652	1.51337	3.6518	0.000260408	0.000810864	6.37538	1.44269e+08	-0.0410422	0.00264525	0.0120565
evm.model.chr16.436	960.013	1.82012	0.166659	10.9212	9.13e-28	2.37e-26	1.85137	1.85173	5.64415	3.87e-08	1.02e-06
evm.model.chr16.473	140.24	-1.72671	0.285713	-6.04351	1.51e-09	9.99e-09	-1.71086	-1.71246	2.89049	6.57e-05	0.000526787
evm.model.chr16.477	1773.24	-1.53616	0.103093	-14.9007	3.26e-50	2.13e-48	-1.56193	-1.56208	6.56334	3.13e-10	1.71e-08
evm.model.chr16.528	23.4121	-3.48275	1.14957	-3.02961	0.00244868	0.00619882	-3.62546	-3.66161	0.34369	0.00650379	0.0258178
evm.model.chr16.53	12.7771	3.6149	1.01728	3.55348	0.00038017	0.00114498	3.52257	3.56215	-0.326503	0.00395146	0.0169279
evm.model.chr16.587	20.366	5.89772	1.32872	4.43864	9.05e-06	3.63e-05	6.7222	1.44269e+08	0.386924	0.00014697	0.00104746
evm.model.chr16.592	8.08627	4.60571	1.36371	3.37735	0.000731884	0.00208756	4.42881	4.6299	-0.926964	0.00243826	0.0112586
evm.model.chr16.597	902.534	2.10291	0.193241	10.8823	1.4e-27	3.62e-26	2.0664	2.06672	5.56099	3.01e-08	8.31e-07
evm.model.chr16.603	49.7892	2.68411	0.627425	4.27797	1.89e-05	7.16e-05	2.63128	2.65325	1.50507	0.00146919	0.00736794
evm.model.chr16.618	10.3235	5.8855	1.4822	3.97078	7.16e-05	0.000246315	6.74137	1.44269e+08	-0.478552	0.00107133	0.00563903
evm.model.chr16.713	32.549	-2.06743	0.644459	-3.208	0.00133659	0.00359981	-2.10092	-2.11131	0.817983	0.0132361	0.0466619
evm.model.chr16.769	197.3	-2.56721	0.260863	-9.84123	7.48e-23	1.49e-21	-2.56363	-2.5673	3.39061	6.75e-08	1.62e-06
evm.model.chr16.789	6449.25	3.82226	1.34051	2.85133	0.00435363	0.010411	3.76863	3.76869	8.40734	0.00687121	0.0270156
evm.model.chr16.792	81.5982	1.56445	0.327386	4.7786	1.77e-06	7.93e-06	1.5533	1.55454	2.14338	0.00190284	0.0091123
evm.model.chr16.793	149.14	3.26739	0.368493	8.8669	7.52e-19	1.15e-17	3.26139	3.26372	2.99645	2.04e-07	4.01e-06
evm.model.chr16.795	119.863	3.75695	0.391563	9.59475	8.41e-22	1.56e-20	3.7445	3.74832	2.68676	8.8e-08	1.99e-06
evm.model.chr16.796	69.2422	2.85833	0.460326	6.20937	5.32e-10	3.72e-09	2.8532	2.85662	1.91576	4.1e-05	0.000353078
evm.model.chr16.801	99.1044	2.01134	0.336223	5.98216	2.2e-09	1.43e-08	1.99981	2.0011	2.41453	7.15e-05	0.000568115
evm.model.chr16.803	59.7854	2.01562	0.428593	4.70287	2.57e-06	1.12e-05	2.03423	2.03687	1.71646	0.000646149	0.00367006
evm.model.chr16.804	61.7038	2.29031	0.548856	4.17289	3.01e-05	0.000110027	2.24625	2.24882	1.75683	0.00188598	0.00904472
evm.model.chr16.806	74.2131	1.83489	0.522605	3.51104	0.000446364	0.00132793	1.8153	1.81687	2.01114	0.00359623	0.0156264
evm.model.chr16.808	196.604	4.23424	0.286914	14.7579	2.74e-49	1.74e-47	4.21832	4.22125	3.38591	6.51e-11	4.75e-09
evm.model.chr16.810	30.8101	-2.03603	0.495861	-4.10605	4.02e-05	0.000143949	-2.01869	-2.02553	0.743502	0.00340766	0.0149484
evm.model.chr16.827	169.988	1.67367	0.409692	4.08519	4.4e-05	0.000156382	1.66455	1.66507	3.17989	0.00166354	0.00816973
evm.model.chr16.866	10.6829	6.96143	1.36637	5.09483	3.49e-07	1.73e-06	7.80316	1.44269e+08	-0.530895	3.37e-05	0.000298384
evm.model.chr17.1009	572.296	3.20816	0.587362	5.46198	4.71e-08	2.62e-07	3.15768	3.15888	4.91014	0.000139263	0.000999545
evm.model.chr17.102	155.568	2.52119	0.370045	6.81321	9.54e-12	8.08e-11	2.4846	2.48694	3.0572	8.17e-06	8.95e-05
evm.model.chr17.1023	231.777	4.2819	0.338033	12.6671	9e-37	3.6e-35	4.26816	4.28522	3.62054	4.46e-08	1.15e-06
evm.model.chr17.1047	90.7624	3.59137	0.58753	6.11265	9.8e-10	6.63e-09	3.52555	3.57025	2.32779	0.000151737	0.00107667
evm.model.chr17.1048	2769.39	-1.51629	0.0935633	-16.206	4.57e-59	3.87e-57	-1.53781	-1.53789	7.1956	1.64e-10	1.01e-08
evm.model.chr17.1083	98.665	1.78196	0.347759	5.12414	2.99e-07	1.49e-06	1.75128	1.75473	2.42555	0.000504207	0.00295741
evm.model.chr17.1085	269.034	1.81548	0.321197	5.65222	1.58e-08	9.35e-08	1.76729	1.77685	3.82767	0.000829794	0.00453448
evm.model.chr17.1096	98.8962	3.9612	1.09659	3.6123	0.000303494	0.000932061	3.7349	3.92748	2.45279	0.000578367	0.00334863
evm.model.chr17.1129	14.6087	3.29186	0.926323	3.55368	0.000379874	0.00114435	3.22061	3.25913	-0.126564	0.00472653	0.019768
evm.model.chr17.1148	143.894	2.29647	0.545602	4.20906	2.56e-05	9.51e-05	2.31929	2.33708	2.95251	0.00256679	0.0117641
evm.model.chr17.1162	1902.18	-2.0165	0.170666	-11.8155	3.25e-32	1.05e-30	-2.03654	-2.03668	6.66262	2.79e-09	1.09e-07
evm.model.chr17.1175	27.9338	4.67482	1.44055	3.24516	0.00117385	0.00320168	5.51201	1.44269e+08	0.55678	0.00876155	0.0330088
evm.model.chr17.12	48.795	-2.60888	0.696404	-3.74622	0.000179517	0.000575953	-2.61556	-2.63565	1.38447	0.00384755	0.016561
evm.model.chr17.1201	305.827	5.95936	0.5842	10.2009	1.96e-24	4.31e-23	5.87951	5.94093	4.01069	1.72e-10	1.05e-08
evm.model.chr17.1246	523.447	1.98464	0.278341	7.13022	1e-12	9.28e-12	1.96938	1.97063	4.77301	1.05e-05	0.000110437
evm.model.chr17.1249	299.707	5.12564	0.62967	8.1402	3.95e-16	4.94e-15	4.99981	5.00805	3.98429	9.15e-09	2.93e-07
evm.model.chr17.1268	115.114	2.30087	0.447488	5.14174	2.72e-07	1.37e-06	2.25978	2.26284	2.6387	0.000223242	0.00148745
evm.model.chr17.127	65.2766	4.93581	0.808074	6.10812	1.01e-09	6.81e-09	4.92877	4.94281	1.82494	1.07e-05	0.00011284
evm.model.chr17.1279	13.4549	6.5983	1.43693	4.59195	4.39e-06	1.85e-05	7.43214	1.44269e+08	-0.182173	0.000223221	0.00148745
evm.model.chr17.1287	4.43827	4.30444	1.66405	2.58672	0.00968933	0.0212675	5.13119	1.44269e+08	-1.50022	0.0130173	0.0460631
evm.model.chr17.129	63.1282	-2.48672	0.459504	-5.41176	6.24e-08	3.42e-07	-2.55049	-2.55706	1.72161	0.000177654	0.00122804
evm.model.chr17.1294	281.761	-2.56423	0.277102	-9.25373	2.17e-20	3.66e-19	-2.6118	-2.61283	3.89575	5.98e-08	1.46e-06
evm.model.chr17.1297	41.8428	4.38335	0.662691	6.61448	3.73e-11	2.95e-10	4.28968	4.34859	1.27484	1.93e-05	0.000185723
evm.model.chr17.1307	59.6386	2.63035	0.418478	6.28552	3.27e-10	2.34e-09	2.585	2.59036	1.72101	0.000139822	0.00100267
evm.model.chr17.1319	616.701	3.25976	0.199782	16.3166	7.53e-60	6.5e-58	3.24419	3.2449	5.01979	4.51e-12	6.15e-10
evm.model.chr17.133	6162.23	2.5902	0.143184	18.09	3.82e-73	4.79e-71	2.58561	2.58565	8.33555	3.27e-12	4.93e-10
evm.model.chr17.1332	7.13867	4.83966	1.66671	2.90372	0.00368758	0.00897495	4.57266	4.94859	-0.933156	0.00582762	0.0235839
evm.model.chr17.1336	279.444	1.60343	0.282017	5.68558	1.3e-08	7.78e-08	1.55522	1.55636	3.88498	0.000289087	0.00183811
evm.model.chr17.134	78.6021	5.38597	0.621581	8.66495	4.52e-18	6.54e-17	5.28641	5.33788	2.12149	2.26e-07	4.37e-06
evm.model.chr17.1376	11383.5	-1.64251	0.167728	-9.79271	1.21e-22	2.39e-21	-1.62262	-1.62264	9.24688	4.81e-07	8.09e-06
evm.model.chr17.1379	7107.54	-4.30381	0.129664	-33.192	1.4e-241	2.92e-238	-4.33453	-4.33476	8.56891	3.47e-17	8.58e-14
evm.model.chr17.1381	47.9663	3.06945	0.910309	3.37188	0.000746568	0.00212624	2.99964	3.0077	1.4268	0.00414799	0.0176663
evm.model.chr17.139	155.954	1.92654	0.375991	5.1239	2.99e-07	1.49e-06	1.89292	1.89464	3.05779	0.000226284	0.00150366
evm.model.chr17.1429	27.255	2.40768	0.536231	4.49	7.12e-06	2.91e-05	2.35214	2.3637	0.542303	0.00740303	0.0287235
evm.model.chr17.1446	147.447	2.39514	0.276438	8.6643	4.54e-18	6.58e-17	2.38865	2.39031	2.97746	7.24e-07	1.15e-05
evm.model.chr17.1447	47.1972	4.08995	1.74079	2.34948	0.0187995	0.0382139	4.07168	4.08199	1.36608	0.000909743	0.00490218
evm.model.chr17.1495	15.9132	3.58764	1.37729	2.60486	0.00919117	0.0202987	3.2636	3.61284	0.0796661	0.0138395	0.0484863
evm.model.chr17.152	349.721	-3.97277	0.301893	-13.1595	1.5e-39	6.83e-38	-4.04923	-4.05201	4.208	2.47e-10	1.4e-08
evm.model.chr17.153	740.941	4.25753	0.942455	4.51749	6.26e-06	2.58e-05	4.22243	4.22347	5.28047	0.000196181	0.00133599
evm.model.chr17.158	94.4164	-1.67367	0.400228	-4.18179	2.89e-05	0.000106084	-1.71022	-1.71224	2.30277	0.00160506	0.0079226
evm.model.chr17.1619	90.6327	-3.10295	0.373351	-8.31107	9.48e-17	1.25e-15	-3.06867	-3.0756	2.26922	8.88e-07	1.36e-05
evm.model.chr17.1622	21.6029	2.40349	0.601765	3.99408	6.49e-05	0.000225129	2.30715	2.32795	0.356744	0.00286263	0.012925
evm.model.chr17.163	29.5374	4.86836	0.775256	6.27967	3.39e-10	2.42e-09	4.74429	4.79633	0.777274	9.55e-05	0.000726487
evm.model.chr17.1725	16.8714	7.12603	1.43142	4.97829	6.41e-07	3.06e-06	7.95644	1.44269e+08	0.059245	8.22e-05	0.000638051
evm.model.chr17.176	49.5265	2.53352	0.682792	3.71054	0.00020682	0.000655771	2.50669	2.51079	1.45076	0.00282314	0.0127701
evm.model.chr17.1838	44.4939	2.0651	0.40902	5.04891	4.44e-07	2.16e-06	2.06558	2.07723	1.34936	0.00113366	0.00592608
evm.model.chr17.1880	443.197	2.7891	0.196858	14.1681	1.44e-45	8.1e-44	2.79206	2.79451	4.53651	1.6e-09	6.92e-08
evm.model.chr17.1978	5.0852	4.98046	1.54206	3.22974	0.00123904	0.00336229	5.83896	1.44269e+08	-1.30393	0.0020684	0.00977944
evm.model.chr17.207	130.234	3.38757	0.449633	7.53408	4.92e-14	5.18e-13	3.35688	3.35977	2.80209	2.27e-06	3.04e-05
evm.model.chr17.210	1399.41	-1.50342	0.115777	-12.9855	1.48e-38	6.38e-37	-1.52758	-1.52775	6.21771	3.14e-09	1.2e-07
evm.model.chr17.233	286.901	-2.62842	0.230506	-11.4029	4.05e-30	1.18e-28	-2.62553	-2.62681	3.92243	4.13e-09	1.51e-07
evm.model.chr17.238	9395.8	-2.35199	0.139334	-16.8802	6.3e-64	6.1e-62	-2.37896	-2.37901	8.97257	8.95e-12	1.03e-09
evm.model.chr17.245	20.8128	6.41689	1.34833	4.75914	1.94e-06	8.68e-06	7.25891	1.44269e+08	0.348815	6.83e-05	0.000544387
evm.model.chr17.253	34.4247	5.02446	1.26596	3.96889	7.22e-05	0.000248149	4.75832	5.13672	1.03488	8.87e-05	0.000682336
evm.model.chr17.306	310.109	3.92743	0.658417	5.96496	2.45e-09	1.58e-08	3.84333	3.84601	4.03336	2.49e-07	4.75e-06
evm.model.chr17.314	5253.89	2.45457	0.685405	3.5812	0.000342015	0.00103978	2.3697	2.37601	8.07481	0.000416504	0.00251545
evm.model.chr17.316	147.541	-1.6504	0.265415	-6.21818	5.03e-10	3.53e-09	-1.67975	-1.68109	2.9565	5.66e-05	0.000463743
evm.model.chr17.329	888.995	4.48297	0.409421	10.9495	6.68e-28	1.75e-26	4.41019	4.44021	5.52342	4.5e-10	2.36e-08
evm.model.chr17.330	546.127	1.78648	0.317741	5.62244	1.88e-08	1.1e-07	1.79687	1.7975	4.83663	0.000116928	0.00086197
evm.model.chr17.331	2132.92	4.69977	1.26992	3.70085	0.000214878	0.000679251	4.66937	4.6697	6.81081	0.000505839	0.0029661
evm.model.chr17.334	218.305	1.76768	0.309786	5.70615	1.16e-08	6.93e-08	1.69327	1.70023	3.53628	0.000358328	0.00221837
evm.model.chr17.337	7.35277	5.16197	1.74698	2.95479	0.00312882	0.00773713	6.03188	1.44269e+08	-0.907406	0.00882203	0.0332049
evm.model.chr17.355	32.9974	3.80848	0.700391	5.43765	5.4e-08	2.98e-07	3.7344	3.75568	0.921411	0.000195579	0.00133373
evm.model.chr17.377	103.104	-5.93548	0.43601	-13.6132	3.34e-42	1.65e-40	-5.90418	-5.94277	2.44955	1.66e-12	2.87e-10
evm.model.chr17.399	32.3788	-3.57757	0.896174	-3.99205	6.55e-05	0.000226952	-3.57787	-3.63729	0.938561	0.00116472	0.00606273
evm.model.chr17.4	1620.15	6.55927	0.237688	27.5961	1.24e-167	8.59e-165	6.50876	6.5128	6.40454	2.74e-14	1.06e-11
evm.model.chr17.414	4.18037	-5.61629	1.80223	-3.1163	0.00183138	0.0047905	-6.28396	-1.44269e+08	-1.5893	0.00251383	0.0115482
evm.model.chr17.442	242.048	-7.36133	0.423284	-17.391	9.66e-68	1.02e-65	-7.32288	-7.35857	3.67358	1.62e-13	4.26e-11
evm.model.chr17.466	7.69533	6.0487	1.63365	3.70256	0.000213434	0.000675302	6.88578	1.44269e+08	-0.87677	0.000880642	0.00477011
evm.model.chr17.484	25.2042	-3.80552	0.783478	-4.85722	1.19e-06	5.48e-06	-3.76027	-3.82795	0.544175	0.00020787	0.00140158
evm.model.chr17.485	42.4256	4.5528	1.3331	3.4152	0.00063735	0.00184189	5.41472	1.44269e+08	1.31234	0.00615992	0.0246709
evm.model.chr17.49	1688.37	-1.9696	0.108417	-18.167	9.43e-74	1.2e-71	-1.99465	-1.99492	6.46998	1.41e-11	1.43e-09
evm.model.chr17.502	52.5591	-1.96999	0.3676	-5.35905	8.37e-08	4.51e-07	-2.00774	-2.01285	1.50647	0.000260276	0.00168697
evm.model.chr17.504	14770.4	2.44393	0.118235	20.6701	6.43e-95	1.46e-92	2.4685	2.46853	9.577	3.47e-13	7.89e-11
evm.model.chr17.510	12.1586	6.01401	1.39962	4.2969	1.73e-05	6.61e-05	6.85612	1.44269e+08	-0.322205	0.000310523	0.00195677
evm.model.chr17.512	81.1698	3.59532	0.425945	8.44081	3.15e-17	4.34e-16	3.55389	3.57531	2.16755	2.14e-07	4.18e-06
evm.model.chr17.529	53.9109	-5.4013	0.647581	-8.34073	7.38e-17	9.87e-16	-5.32906	-5.38333	1.52732	2.52e-07	4.78e-06
evm.model.chr17.535	695.23	-2.6649	0.273405	-9.7471	1.9e-22	3.67e-21	-2.64101	-2.64313	5.19501	6.71e-08	1.61e-06
evm.model.chr17.537	170.279	4.15129	0.477571	8.69252	3.54e-18	5.18e-17	4.13046	4.13393	3.18185	1.12e-07	2.44e-06
evm.model.chr17.546	1690.77	2.33343	0.354445	6.58332	4.6e-11	3.61e-10	2.27126	2.2715	6.45698	1.46e-05	0.000146215
evm.model.chr17.557	35.9218	5.68569	1.33184	4.26907	1.96e-05	7.42e-05	5.39975	5.78175	1.09288	0.000199879	0.0013565
evm.model.chr17.567	1814.97	1.56592	0.195003	8.03024	9.73e-16	1.18e-14	1.58538	1.58543	6.57857	6.5e-06	7.4e-05
evm.model.chr17.583	275.252	4.00543	0.797157	5.02464	5.04e-07	2.44e-06	3.87391	3.87556	3.86618	3.88e-05	0.000337268
evm.model.chr17.594	150.68	3.88379	0.500308	7.7628	8.31e-15	9.27e-14	3.83151	3.86911	3.02056	1.15e-06	1.7e-05
evm.model.chr17.595	61.3436	1.74368	0.342094	5.09707	3.45e-07	1.71e-06	1.72698	1.73356	1.78631	0.00167987	0.0082208
evm.model.chr17.601	9.03857	5.6053	1.41469	3.96221	7.43e-05	0.000254733	5.44959	5.65331	-0.840569	0.000601552	0.00346155
evm.model.chr17.65	14199.4	-2.73424	0.083219	-32.856	9.36e-237	1.62e-233	-2.75455	-2.75458	9.56947	1.71e-16	2.82e-13
evm.model.chr17.674	54.6052	5.5298	0.743562	7.4369	1.03e-13	1.05e-12	5.44961	5.47393	1.56713	1.99e-06	2.72e-05
evm.model.chr17.699	115.818	2.07624	0.323021	6.42757	1.3e-10	9.67e-10	2.02911	2.03124	2.63798	4.02e-05	0.000347526
evm.model.chr17.711	17.4015	2.83202	0.759077	3.73088	0.000190815	0.000609478	2.74937	2.7745	0.0956069	0.00524267	0.0215883
evm.model.chr17.714	98.6707	-3.36845	0.665308	-5.063	4.13e-07	2.02e-06	-3.36433	-3.42204	2.4265	0.000154455	0.00109213
evm.model.chr17.716	78.8528	3.27395	0.479316	6.83045	8.46e-12	7.2e-11	3.20377	3.22072	2.12287	1.14e-05	0.000119038
evm.model.chr17.726	439.794	1.92313	0.26054	7.38133	1.57e-13	1.57e-12	1.90785	1.9085	4.52997	3.04e-06	3.91e-05
evm.model.chr17.731	88.5778	4.24381	1.14102	3.71931	0.000199767	0.000635149	4.24077	4.25547	2.2774	3.39e-05	0.000299912
evm.model.chr17.732	5009.45	2.55287	0.114093	22.3753	6.85e-111	2.38e-108	2.51915	2.51921	8.02986	5.31e-13	1.09e-10
evm.model.chr17.767	103.022	1.98855	0.395089	5.03316	4.82e-07	2.34e-06	1.94764	1.95026	2.46845	0.000386627	0.00236393
evm.model.chr17.776	22.0635	2.94079	0.822119	3.57708	0.000347453	0.00105446	2.84519	2.89928	0.374693	0.0034213	0.015005
evm.model.chr17.791	369.532	7.13569	0.396941	17.9767	2.97e-72	3.55e-70	7.07435	7.10008	4.28244	2.39e-11	2.18e-09
evm.model.chr17.792	10.5794	7.23394	1.40935	5.13282	2.85e-07	1.43e-06	8.15531	144269485	-0.520134	5.23e-05	0.000433489
evm.model.chr17.796	162.712	-1.66805	0.287078	-5.81042	6.23e-09	3.85e-08	-1.66432	-1.66532	3.10261	7.93e-05	0.000620239
evm.model.chr17.801	13.2449	3.80953	1.44148	2.64278	0.0082228	0.0184135	4.68845	1.44269e+08	-0.18403	0.00906528	0.0339201
evm.model.chr17.806	40.9286	6.56898	1.31543	4.99377	5.92e-07	2.84e-06	6.32502	6.71393	1.24905	6.71e-06	7.61e-05
evm.model.chr17.809	10.8909	-5.88847	1.43723	-4.09711	4.18e-05	0.000149086	-6.5558	-1.44269e+08	-0.422818	0.000627291	0.00358459
evm.model.chr17.825	11.7256	5.9063	1.39679	4.22847	2.35e-05	8.78e-05	6.7404	1.44269e+08	-0.36156	0.000606028	0.00348021
evm.model.chr17.827	440.704	3.12354	0.210164	14.8624	5.78e-50	3.75e-48	3.0745	3.07994	4.52762	1.14e-10	7.36e-09
evm.model.chr17.830	803.352	2.2985	0.184408	12.4642	1.17e-35	4.5e-34	2.24535	2.24624	5.38502	3.62e-09	1.36e-07
evm.model.chr17.834	124.015	4.74206	0.878753	5.39636	6.8e-08	3.71e-07	4.68773	4.69559	2.73295	9.31e-06	9.97e-05
evm.model.chr17.85	20.1866	5.6302	1.14368	4.92287	8.53e-07	4e-06	5.3965	5.60116	0.235422	1.85e-05	0.0001796
evm.model.chr17.854	19.5467	2.30071	0.682689	3.37007	0.000751493	0.00213851	2.24179	2.26174	0.247041	0.00781377	0.0299756
evm.model.chr17.859	110.704	2.06119	0.379143	5.43643	5.44e-08	2.99e-07	2.05	2.05574	2.59163	0.00050375	0.00295594
evm.model.chr17.877	84.2669	-3.38503	0.51802	-6.53456	6.38e-11	4.94e-10	-3.47991	-3.48573	2.11583	4.72e-06	5.69e-05
evm.model.chr17.898	500.271	-2.33445	0.294315	-7.93181	2.16e-15	2.53e-14	-2.34552	-2.34611	4.72516	2.28e-06	3.06e-05
evm.model.chr17.899	9107.09	-1.82262	0.186566	-9.76929	1.53e-22	2.99e-21	-1.85651	-1.85654	8.92691	2.11e-07	4.13e-06
evm.model.chr17.906	130.253	5.86001	1.2208	4.80014	1.59e-06	7.17e-06	6.72402	1.44269e+08	2.81841	5.12e-06	6.07e-05
evm.model.chr17.92	25.8083	6.57981	0.974933	6.74899	1.49e-11	1.23e-10	6.40261	6.54236	0.55559	8.54e-07	1.32e-05
evm.model.chr17.920	19.775	3.68476	0.927568	3.9725	7.11e-05	0.000244702	3.59577	3.66251	0.235316	0.00219269	0.010281
evm.model.chr17.947	53.5195	3.35203	0.718815	4.66327	3.11e-06	1.35e-05	3.28922	3.3327	1.61203	0.0012373	0.00638
evm.model.chr17.948	10.4403	3.94806	1.15445	3.41987	0.00062652	0.00181311	3.84706	3.91434	-0.554184	0.00417838	0.0177651
evm.model.chr17.953	12.0838	2.75165	0.900924	3.05425	0.00225624	0.00575644	2.66664	2.72033	-0.333228	0.00959869	0.0355828
evm.model.chr17.96	37.2854	-3.72405	0.607501	-6.13011	8.78e-10	5.98e-09	-3.71762	-3.73806	1.03522	3.25e-05	0.000289523
evm.model.chr17.965	1992.17	1.69613	0.135137	12.5512	3.92e-36	1.54e-34	1.65405	1.65415	6.69741	1.17e-08	3.64e-07
evm.model.chr17.969	57.5507	1.76539	0.435334	4.05526	5.01e-05	0.000176619	1.72075	1.72611	1.68531	0.00336061	0.0147913
evm.model.chr17.97	72.5399	-1.87272	0.368327	-5.08439	3.69e-07	1.82e-06	-1.95451	-1.95794	1.97518	0.000206375	0.00139388
evm.model.chr17.972	16.5164	6.15029	1.35367	4.54342	5.53e-06	2.3e-05	7.00042	1.44269e+08	0.111587	0.000170335	0.00118682
evm.model.chr17.981	32.4509	3.85404	0.715297	5.38803	7.12e-08	3.88e-07	3.79051	3.85837	0.943013	0.000112686	0.000836597
evm.model.chr17.984	552.154	4.0093	0.502597	7.97715	1.5e-15	1.78e-14	3.96943	3.97041	4.86459	1.14e-06	1.68e-05
evm.model.chr18.1018	12381	-1.9265	0.102325	-18.8273	4.52e-79	6.62e-77	-1.94263	-1.94265	9.34963	6.82e-12	8.31e-10
evm.model.chr18.1027	18.6032	6.9679	1.31879	5.28357	1.27e-07	6.64e-07	6.69468	7.08066	0.169734	1.27e-05	0.000129799
evm.model.chr18.1033	36.1966	5.28456	0.661301	7.99115	1.34e-15	1.6e-14	5.22483	5.25824	1.01885	1.91e-06	2.63e-05
evm.model.chr18.1048	46.6226	3.4677	0.601868	5.76156	8.33e-09	5.08e-08	3.38815	3.39617	1.36615	0.000112584	0.000836185
evm.model.chr18.1090	211.751	2.42983	0.489751	4.96136	7e-07	3.32e-06	2.45299	2.45617	3.49317	0.000167562	0.00117139
evm.model.chr18.1091	6.8219	7.40915	1.69302	4.3763	1.21e-05	4.73e-05	8.2688	1.44269e+08	-1.07905	0.00019132	0.00130875
evm.model.chr18.1108	15797.5	-1.76413	0.0512662	-34.4112	1.71e-259	4.46e-256	-1.761	-1.76102	9.71646	2.83e-14	1.07e-11
evm.model.chr18.1116	276.631	5.71661	0.489183	11.686	1.5e-31	4.73e-30	5.67158	5.71471	3.86693	8.99e-10	4.27e-08
evm.model.chr18.1129	392.512	-4.71143	0.382169	-12.3281	6.39e-35	2.38e-33	-4.73895	-4.74447	4.36948	6.5e-09	2.17e-07
evm.model.chr18.1132	66.8231	-2.26339	0.503058	-4.49926	6.82e-06	2.8e-05	-2.28452	-2.28995	1.8534	0.000649473	0.00368682
evm.model.chr18.1142	67.1639	1.92594	0.486732	3.95688	7.59e-05	0.000259892	1.90072	1.90499	1.88781	0.00331974	0.0146441
evm.model.chr18.1144	29.6073	3.90142	0.85128	4.583	4.58e-06	1.93e-05	3.84228	3.86162	0.763438	0.000439095	0.00263257
evm.model.chr18.1155	29.1333	-4.66221	1.34849	-3.45737	0.000545484	0.00159478	-5.33805	-1.44269e+08	0.83422	0.00402753	0.0172164
evm.model.chr18.1161	238.436	1.99875	0.346583	5.76704	8.07e-09	4.93e-08	1.95929	1.96719	3.65893	0.000103912	0.000781182
evm.model.chr18.1176	232.228	4.46356	0.329608	13.542	8.83e-42	4.29e-40	4.41386	4.43227	3.62024	1.49e-13	4.09e-11
evm.model.chr18.1180	203.094	2.06377	0.384752	5.36389	8.14e-08	4.4e-07	2.02776	2.03206	3.43435	0.000213485	0.00143162
evm.model.chr18.1181	239.346	2.10809	0.319959	6.58862	4.44e-11	3.49e-10	2.06708	2.06852	3.66296	1.98e-05	0.000190731
evm.model.chr18.1182	49.8938	4.6597	0.559137	8.33373	7.83e-17	1.04e-15	4.61794	4.64179	1.47753	5.63e-06	6.54e-05
evm.model.chr18.1189	8.93981	-6.64935	1.55435	-4.27791	1.89e-05	7.16e-05	-7.37127	-1.44269e+08	-0.989618	0.000377284	0.00231974
evm.model.chr18.1190	39.1986	-2.33039	0.678649	-3.43387	0.000595039	0.00172946	-2.43142	-2.43925	1.08462	0.00312592	0.0139291
evm.model.chr18.1191	22.3887	-2.90874	1.008	-2.88566	0.00390599	0.00944907	-2.86129	-2.88206	0.339156	0.0138502	0.0485065
evm.model.chr18.1197	38.1297	-2.86654	0.677136	-4.23334	2.3e-05	8.6e-05	-2.8444	-2.85348	1.01945	0.00159209	0.00787234
evm.model.chr18.1198	12.4088	-3.30139	0.970068	-3.40326	0.000665874	0.00191502	-3.17513	-3.2205	-0.501049	0.00875139	0.0329921
evm.model.chr18.1201	49.263	3.36636	0.608789	5.5296	3.21e-08	1.82e-07	3.3218	3.32934	1.44962	9.04e-05	0.000694187
evm.model.chr18.1215	912.765	1.91787	0.327389	5.85806	4.68e-09	2.93e-08	1.87914	1.87949	5.57249	0.000176052	0.00121981
evm.model.chr18.1217	54.5428	2.08267	0.443768	4.69314	2.69e-06	1.18e-05	2.02411	2.03098	1.62275	0.00569557	0.0231492
evm.model.chr18.1226	5.50431	5.97942	2.52391	2.36911	0.0178311	0.0364662	5.64423	6.02471	-1.28297	0.00701702	0.0274959
evm.model.chr18.1249	175.432	2.252	0.332279	6.77744	1.22e-11	1.02e-10	2.21932	2.2241	3.22861	8.84e-06	9.54e-05
evm.model.chr18.1257	298.214	-2.95338	0.315375	-9.36467	7.63e-21	1.32e-19	-2.94472	-2.94858	3.97699	7.32e-08	1.73e-06
evm.model.chr18.1259	122.488	1.85611	0.390035	4.75882	1.95e-06	8.69e-06	1.92399	1.92529	2.71696	0.000397364	0.00241686
evm.model.chr18.1276	184.576	3.10103	0.413611	7.49746	6.51e-14	6.76e-13	3.03945	3.06094	3.30275	5.3e-06	6.25e-05
evm.model.chr18.1278	157.43	2.59014	0.446203	5.80484	6.44e-09	3.98e-08	2.4394	2.44131	3.07369	7.78e-05	0.00061087
evm.model.chr18.1280	273.99	3.34666	0.227294	14.724	4.52e-49	2.83e-47	3.29227	3.29521	3.85473	7.45e-11	5.24e-09
evm.model.chr18.1288	63.9872	8.51863	1.35081	6.30634	2.86e-10	2.06e-09	9.42829	1.44269e+08	1.85012	2.53e-05	0.000233128
evm.model.chr18.1321	77.3725	1.96375	0.653357	3.00563	0.00265034	0.00665911	1.95077	1.95228	2.05967	0.00849613	0.0321437
evm.model.chr18.1326	861.6	3.27113	0.254922	12.8319	1.09e-37	4.52e-36	3.28153	3.28581	5.48083	6.77e-10	3.3e-08
evm.model.chr18.1336	21.1329	5.00258	1.46117	3.42368	0.000617801	0.00179012	5.86044	1.44269e+08	0.405666	0.00513658	0.0212178
evm.model.chr18.1340	131.087	1.59346	0.373341	4.2681	1.97e-05	7.45e-05	1.61742	1.61907	2.81665	0.00403756	0.017248
evm.model.chr18.1346	7112.6	-2.53755	0.172527	-14.7081	5.72e-49	3.55e-47	-2.58866	-2.58874	8.57311	7.48e-11	5.24e-09
evm.model.chr18.1349	95.1077	2.0933	0.348613	6.00467	1.92e-09	1.26e-08	2.10221	2.10561	2.36194	8.24e-05	0.00063956
evm.model.chr18.1353	2001.58	1.86157	0.153213	12.1502	5.72e-34	2.01e-32	1.8246	1.82477	6.70011	1.38e-08	4.21e-07
evm.model.chr18.1359	2250.4	-1.81823	0.0916316	-19.8428	1.27e-87	2.54e-85	-1.82683	-1.82693	6.90626	3.2e-12	4.86e-10
evm.model.chr18.1361	3.30166	4.86756	1.85447	2.62477	0.00867084	0.0193026	5.7032	1.44269e+08	-1.76525	0.00899891	0.0337357
evm.model.chr18.1363	115.078	2.1209	0.359101	5.90615	3.5e-09	2.22e-08	2.08282	2.08982	2.6412	5.8e-05	0.000472734
evm.model.chr18.138	9563.79	-3.11979	0.154306	-20.2182	6.77e-91	1.39e-88	-3.15082	-3.15094	9.00201	1.8e-13	4.62e-11
evm.model.chr18.1382	256.88	2.27482	0.392716	5.79255	6.93e-09	4.26e-08	2.22917	2.2311	3.76561	5.19e-05	0.000430713
evm.model.chr18.141	112.941	-1.60761	0.357455	-4.49737	6.88e-06	2.82e-05	-1.61525	-1.61668	2.61263	0.00166387	0.00816973
evm.model.chr18.1410	84.2777	-1.53967	0.353563	-4.35472	1.33e-05	5.18e-05	-1.55073	-1.55343	2.20306	0.00136425	0.00692112
evm.model.chr18.1425	15.6325	5.47351	1.37282	3.98704	6.69e-05	0.000231368	6.31294	1.44269e+08	0.027712	0.000921738	0.00496141
evm.model.chr18.143	215.335	4.18759	0.369056	11.3468	7.7e-30	2.21e-28	4.14774	4.16618	3.51668	5.94e-11	4.38e-09
evm.model.chr18.1432	15551.6	-2.42568	0.12173	-19.9267	2.39e-88	4.88e-86	-2.47144	-2.47146	9.69913	2.61e-13	5.98e-11
evm.model.chr18.1450	581.585	4.2759	0.263187	16.2466	2.36e-59	2.02e-57	4.25937	4.26385	4.92284	3.12e-11	2.67e-09
evm.model.chr18.1461	14.8457	-5.08387	1.35452	-3.75327	0.00017454	0.000561458	-4.99523	-5.23512	-0.0576645	0.000745746	0.00413352
evm.model.chr18.1464	72.2321	4.60547	0.546991	8.41965	3.78e-17	5.18e-16	4.54226	4.55853	1.98876	2.03e-06	2.76e-05
evm.model.chr18.1473	80.1481	1.67193	0.423491	3.94798	7.88e-05	0.000269027	1.59652	1.59872	2.1353	0.0114772	0.0414755
evm.model.chr18.1496	49.8498	3.25889	0.505135	6.45152	1.11e-10	8.35e-10	3.20665	3.22048	1.49139	2.98e-05	0.000267708
evm.model.chr18.1507	23.9286	3.40945	0.64336	5.29944	1.16e-07	6.11e-07	3.34825	3.38757	0.50771	0.000107291	0.000802612
evm.model.chr18.1524	306.848	3.22943	0.458084	7.04987	1.79e-12	1.62e-11	3.18974	3.19106	4.02081	6.53e-06	7.42e-05
evm.model.chr18.1530	15.2797	5.59111	0.997654	5.60425	2.09e-08	1.21e-07	5.43332	5.57001	-0.116767	4.36e-05	0.000372576
evm.model.chr18.1534	3232.77	3.32753	0.183458	18.1378	1.6e-73	2.03e-71	3.31163	3.31189	7.38698	5.04e-12	6.55e-10
evm.model.chr18.1535	106.185	-2.61876	0.4635	-5.64996	1.6e-08	9.46e-08	-2.64607	-2.65022	2.51257	5.61e-05	0.000460387
evm.model.chr18.154	17.5605	5.49487	1.49383	3.67838	0.000234724	0.000737174	6.35831	1.44269e+08	0.180221	0.00245501	0.0113228
evm.model.chr18.1540	9198.58	3.64632	0.178776	20.396	1.82e-92	3.82e-90	3.60525	3.60537	8.89382	7.81e-13	1.49e-10
evm.model.chr18.155	385.043	2.61909	0.657485	3.9835	6.79e-05	0.000234611	2.64684	2.65925	4.33465	0.000308965	0.00194944
evm.model.chr18.1559	66.0977	6.52094	1.22364	5.32914	9.87e-08	5.25e-07	7.35027	1.44269e+08	1.89779	2.4e-06	3.19e-05
evm.model.chr18.1561	18.2877	6.31565	1.42896	4.41975	9.88e-06	3.94e-05	7.14939	144269484	0.222906	0.000414687	0.00250601
evm.model.chr18.1562	151.169	2.33218	0.363536	6.41527	1.41e-10	1.04e-09	2.29725	2.30454	3.02249	4.89e-05	0.000408959
evm.model.chr18.1584	39.9437	6.4307	1.08238	5.94124	2.83e-09	1.82e-08	6.21755	6.42311	1.22048	6.54e-07	1.06e-05
evm.model.chr18.1610	10.0744	3.6463	1.32697	2.74784	0.00599894	0.0139109	3.41369	3.60277	-0.589573	0.0112459	0.0407136
evm.model.chr18.1627	23.8979	-3.08641	0.884396	-3.48985	0.000483286	0.0014292	-3.02795	-3.08377	0.427185	0.0060557	0.0243176
evm.model.chr18.165	129.132	3.13802	0.460288	6.81751	9.26e-12	7.85e-11	3.1138	3.11685	2.79916	8.42e-06	9.17e-05
evm.model.chr18.1652	2430.88	2.83979	0.266052	10.6738	1.35e-26	3.33e-25	2.79157	2.79195	6.97313	1.36e-07	2.87e-06
evm.model.chr18.1671	231.442	2.09277	0.268832	7.78467	6.99e-15	7.85e-14	2.08713	2.09019	3.61953	5.51e-06	6.44e-05
evm.model.chr18.1678	198.776	3.76068	0.337317	11.1488	7.26e-29	2e-27	3.72272	3.73646	3.40627	1.11e-07	2.42e-06
evm.model.chr18.168	7.51663	-6.93213	1.71529	-4.04137	5.31e-05	0.00018678	-7.57369	-1.44269e+08	-1.17439	0.00075974	0.00419343
evm.model.chr18.1688	4898.1	2.27052	0.161655	14.0455	8.21e-45	4.46e-43	2.12533	2.12535	8.01322	1.33e-09	5.91e-08
evm.model.chr18.1697	127.788	1.70207	0.274076	6.2102	5.29e-10	3.7e-09	1.63429	1.63637	2.77863	0.000103837	0.000780912
evm.model.chr18.1717	204.595	2.11171	0.203456	10.3792	3.08e-25	7e-24	2.05687	2.05763	3.44228	2.21e-07	4.29e-06
evm.model.chr18.1733	104.02	1.65789	0.35912	4.61654	3.9e-06	1.66e-05	1.62637	1.63022	2.49774	0.00122165	0.00632244
evm.model.chr18.1741	856.69	1.62062	0.16856	9.61447	6.95e-22	1.29e-20	1.58052	1.58088	5.47881	5.01e-07	8.38e-06
evm.model.chr18.1758	6.14141	7.23776	1.80654	4.00642	6.16e-05	0.000214615	8.06655	1.44269e+08	-1.29668	0.000237892	0.00156761
evm.model.chr18.1776	31.472	3.93018	1.10182	3.567	0.000361097	0.00109269	3.72489	3.91852	0.921878	0.000484373	0.0028589
evm.model.chr18.1781	17.5389	3.15458	1.03835	3.03806	0.00238103	0.00604743	2.93628	3.02852	0.179401	0.00799572	0.0305667
evm.model.chr18.1797	89.8287	1.76219	0.492123	3.5808	0.000342544	0.00104123	1.70745	1.71588	2.3033	0.00782583	0.0300102
evm.model.chr18.1807	11.4945	4.11464	1.39177	2.9564	0.00311251	0.00770137	4.06612	4.11091	-0.518062	0.00344566	0.0150783
evm.model.chr18.1821	1573.27	-1.52984	0.168494	-9.07951	1.09e-19	1.75e-18	-1.58137	-1.58151	6.39103	2.72e-07	5.09e-06
evm.model.chr18.1822	123.758	-1.77344	0.33637	-5.27228	1.35e-07	7.03e-07	-1.79727	-1.79912	2.71265	0.000170765	0.00118832
evm.model.chr18.1829	12.4824	4.29965	1.4298	3.00716	0.002637	0.006628	3.99964	4.3666	-0.243724	0.00673043	0.0265467
evm.model.chr18.1838	534.72	1.72226	0.28321	6.08121	1.19e-09	7.99e-09	1.68813	1.68839	4.82502	6.41e-05	0.00051697
evm.model.chr18.1853	88.7635	2.49984	0.754004	3.31542	0.000915059	0.00255439	2.47748	2.47926	2.24969	0.00219598	0.0102915
evm.model.chr18.1857	2007.58	-1.74295	0.12729	-13.6927	1.12e-42	5.66e-41	-1.74934	-1.74952	6.71871	6.85e-10	3.33e-08
evm.model.chr18.1870	1605.07	1.93216	0.170044	11.3627	6.41e-30	1.85e-28	2.01498	2.01515	6.41009	3.85e-09	1.42e-07
evm.model.chr18.1876	404.698	2.30948	0.305819	7.55179	4.29e-14	4.55e-13	2.277	2.27764	4.4143	4.39e-06	5.38e-05
evm.model.chr18.1902	86.4112	-3.03628	0.384499	-7.89672	2.86e-15	3.32e-14	-3.04088	-3.05034	2.1931	5.62e-06	6.53e-05
evm.model.chr18.1908	27.7229	-2.76116	0.948875	-2.90994	0.00361504	0.00881281	-2.79623	-2.80617	0.603795	0.00942454	0.0350453
evm.model.chr18.1912	58.9737	-3.36815	0.810439	-4.15595	3.24e-05	0.000117922	-3.48427	-3.49276	1.65618	0.00070848	0.00396367
evm.model.chr18.1913	78.1859	2.59722	0.533279	4.87028	1.11e-06	5.15e-06	2.54862	2.56917	2.12175	0.00064506	0.00366492
evm.model.chr18.1929	193.659	1.51326	0.313441	4.82789	1.38e-06	6.3e-06	1.50893	1.50944	3.36351	0.000465944	0.00277
evm.model.chr18.1944	562.123	-3.42377	0.541318	-6.32487	2.53e-10	1.84e-09	-3.44807	-3.44985	4.88057	4.36e-05	0.000372336
evm.model.chr18.1945	1185.3	-4.3915	0.576999	-7.61093	2.72e-14	2.92e-13	-4.39784	-4.39873	5.97636	1.76e-05	0.000172301
evm.model.chr18.203	57.8165	5.00651	0.684446	7.3147	2.58e-13	2.53e-12	4.95305	4.96954	1.65449	1.4e-06	2.01e-05
evm.model.chr18.2049	676.304	3.23948	0.268432	12.0682	1.56e-33	5.41e-32	3.23381	3.23436	5.15354	2.79e-09	1.09e-07
evm.model.chr18.206	217.165	1.70439	0.177423	9.60637	7.52e-22	1.4e-20	1.66947	1.67049	3.52503	4.91e-07	8.25e-06
evm.model.chr18.2079	106.46	9.07006	1.19829	7.56919	3.76e-14	3.99e-13	9.90535	1.44269e+08	2.5403	9.13e-11	6.07e-09
evm.model.chr18.21	46.5886	2.16914	0.468191	4.63303	3.6e-06	1.54e-05	2.15906	2.16542	1.36618	0.00142124	0.00715658
evm.model.chr18.2100	518.723	5.5575	1.21297	4.58173	4.61e-06	1.94e-05	6.39708	1.44269e+08	4.75522	0.000215076	0.00144033
evm.model.chr18.212	79.5485	3.6475	0.819643	4.45011	8.58e-06	3.46e-05	3.62508	3.63013	2.10187	0.000265973	0.00171882
evm.model.chr18.2151	21.9431	6.3603	1.27717	4.97998	6.36e-07	3.03e-06	6.05871	6.44779	0.426698	7.65e-06	8.5e-05
evm.model.chr18.2158	6208.64	-5.00237	0.221831	-22.5504	1.33e-112	4.86e-110	-5.0334	-5.03368	8.36261	2.59e-12	4.13e-10
evm.model.chr18.217	107.507	3.16719	0.52557	6.0262	1.68e-09	1.11e-08	3.16964	3.17568	2.54669	3.77e-05	0.000328676
evm.model.chr18.2192	755.011	3.59112	1.08016	3.32463	0.000885354	0.00247978	3.38685	3.51545	5.28942	0.00456346	0.0191689
evm.model.chr18.2208	296.946	5.00099	0.675744	7.40072	1.35e-13	1.37e-12	4.9539	4.95691	3.97423	1.19e-09	5.42e-08
evm.model.chr18.221	294.601	2.41731	0.327261	7.38647	1.51e-13	1.52e-12	2.3984	2.40027	3.95932	4.04e-06	5.01e-05
evm.model.chr18.2279	5.35156	4.9479	1.42989	3.46033	0.000539523	0.00158024	4.71517	5.09428	-1.28045	0.000684173	0.00385279
evm.model.chr18.2280	5.92796	5.97671	1.55542	3.84251	0.000121782	0.000402696	6.83818	1.44269e+08	-1.10359	0.000659955	0.00373452
evm.model.chr18.2338	47.1815	6.4201	0.802637	7.99877	1.26e-15	1.51e-14	6.30612	6.41248	1.4037	1.66e-07	3.38e-06
evm.model.chr18.2345	860.943	3.2571	0.240394	13.549	8.03e-42	3.91e-40	3.22117	3.22192	5.49304	5.66e-10	2.87e-08
evm.model.chr18.235	3492.33	-2.06234	0.0734789	-28.0671	2.47e-173	1.98e-170	-2.07998	-2.08008	7.53632	1.69e-14	7.6e-12
evm.model.chr18.2366	85.194	3.71649	0.457871	8.11688	4.78e-16	5.94e-15	3.63306	3.65357	2.21768	1.74e-06	2.41e-05
evm.model.chr18.2411	11.3765	3.26486	0.941526	3.46763	0.000525075	0.00154117	3.19402	3.24366	-0.572975	0.00342657	0.015024
evm.model.chr18.2427	86.6231	5.69876	1.23199	4.62566	3.73e-06	1.6e-05	6.54821	1.44269e+08	2.25906	2.11e-05	0.000201083
evm.model.chr18.2497	8.40828	5.14822	1.51439	3.39953	0.000675017	0.00193757	6.00184	1.44269e+08	-0.74641	0.00331161	0.0146115
evm.model.chr18.25	276.348	3.78777	0.362914	10.4371	1.68e-25	3.86e-24	3.73409	3.73685	3.86968	6.99e-09	2.31e-07
evm.model.chr18.2512	71.6635	3.47196	0.375549	9.24503	2.35e-20	3.95e-19	3.40839	3.41801	1.96017	1.68e-07	3.41e-06
evm.model.chr18.252	13953.2	-2.71153	0.12065	-22.4742	7.42e-112	2.62e-109	-2.76832	-2.76835	9.5444	5.79e-14	1.85e-11
evm.model.chr18.2532	145.461	1.88176	0.378701	4.96899	6.73e-07	3.2e-06	1.89435	1.89723	2.9619	0.000281108	0.0017978
evm.model.chr18.2542	6.19397	4.64665	1.71644	2.70714	0.00678649	0.0155313	5.50312	1.44269e+08	-1.03099	0.0108578	0.0395555
evm.model.chr18.2555	1155.22	-1.65193	0.115896	-14.2537	4.25e-46	2.43e-44	-1.69576	-1.69596	5.93782	5.2e-10	2.69e-08
evm.model.chr18.2597	484.824	2.34223	0.383048	6.11472	9.67e-10	6.55e-09	2.32077	2.32183	4.6934	4.37e-05	0.000372904
evm.model.chr18.2610	198.439	2.5412	0.562487	4.5178	6.25e-06	2.58e-05	2.60298	2.6198	3.40219	0.000687402	0.00386546
evm.model.chr18.2614	212560	-2.04191	0.155677	-13.1163	2.66e-39	1.19e-37	-2.0583	-2.0583	13.4614	2.59e-09	1.02e-07
evm.model.chr18.2627	7.81309	-4.59413	1.50314	-3.05636	0.00224042	0.00572311	-5.28268	-1.44269e+08	-0.879909	0.00544628	0.0222827
evm.model.chr18.2643	81.6059	-2.22392	0.455877	-4.87834	1.07e-06	4.95e-06	-2.27529	-2.28335	2.16115	0.000267215	0.00172571
evm.model.chr18.2644	5600.53	-1.7913	0.10445	-17.1499	6.3e-66	6.39e-64	-1.78393	-1.78398	8.22009	6.68e-12	8.19e-10
evm.model.chr18.2658	519.279	1.83643	0.252571	7.27095	3.57e-13	3.47e-12	1.87166	1.87195	4.77281	4.42e-06	5.4e-05
evm.model.chr18.2679	159.731	2.24398	0.379153	5.91838	3.25e-09	2.07e-08	2.19441	2.19899	3.0974	5.8e-05	0.000472544
evm.model.chr18.2690	211.867	-2.01064	0.278477	-7.22014	5.19e-13	4.95e-12	-2.04347	-2.04553	3.49371	7.56e-06	8.43e-05
evm.model.chr18.27	253.992	3.54199	0.359123	9.8629	6.03e-23	1.21e-21	3.553	3.55463	3.75173	1.66e-08	4.95e-07
evm.model.chr18.2702	47.9913	-1.69959	0.463745	-3.66493	0.000247406	0.000774199	-1.74465	-1.74767	1.34643	0.00425519	0.0180528
evm.model.chr18.2711	85.6056	-2.0719	0.38752	-5.34657	8.96e-08	4.8e-07	-2.13855	-2.14195	2.189	0.000131153	0.000950006
evm.model.chr18.2726	55.2709	-1.65252	0.47172	-3.50317	0.000459757	0.00136521	-1.65562	-1.66138	1.56852	0.00743118	0.0287987
evm.model.chr18.2748	5.01806	4.58266	1.65203	2.77395	0.00553801	0.0129342	5.38859	1.44269e+08	-1.37354	0.0118024	0.0424643
evm.model.chr18.2762	24.3904	2.49204	0.777848	3.20376	0.00135646	0.00364954	2.46514	2.49783	0.533925	0.00744376	0.0288362
evm.model.chr18.2776	44.494	2.16481	0.515206	4.20185	2.65e-05	9.78e-05	2.10847	2.11781	1.28872	0.00248679	0.0114426
evm.model.chr18.279	14.0415	-5.0141	1.70921	-2.93358	0.00335082	0.00823914	-5.71134	-1.44269e+08	-0.113715	0.0116953	0.0421508
evm.model.chr18.2790	242.821	5.25188	0.381545	13.7648	4.15e-43	2.14e-41	5.12921	5.13871	3.6855	5.64e-10	2.87e-08
evm.model.chr18.2819	127.711	-2.07212	0.336634	-6.15541	7.49e-10	5.15e-09	-2.07873	-2.08154	2.75604	2.37e-05	0.000220814
evm.model.chr18.2820	22.4998	-3.11047	0.695946	-4.46942	7.84e-06	3.19e-05	-3.03376	-3.08415	0.33278	0.000471123	0.00279658
evm.model.chr18.2823	89.7414	1.65683	0.515726	3.21261	0.00131533	0.00354758	1.6074	1.61037	2.295	0.0108698	0.0395848
evm.model.chr18.29	2897.46	2.78052	0.118429	23.4784	6.78e-122	2.82e-119	2.76738	2.76753	7.23635	2.63e-14	1.04e-11
evm.model.chr18.296	4.9171	-3.75501	1.47829	-2.54011	0.0110817	0.0239424	-3.56079	-3.77231	-1.40648	0.0125946	0.0448002
evm.model.chr18.2985	28.5091	1.63696	0.505362	3.23919	0.0011987	0.00326388	1.64256	1.65081	0.695848	0.0126199	0.044874
evm.model.chr18.2991	102.65	2.5569	0.304398	8.39986	4.47e-17	6.07e-16	2.53055	2.53594	2.46757	5.87e-07	9.59e-06
evm.model.chr18.3013	75.1603	2.16948	0.309548	7.00857	2.41e-12	2.14e-11	2.13341	2.13622	2.02996	2e-05	0.0001925
evm.model.chr18.3019	32.0302	5.61955	0.767326	7.32355	2.41e-13	2.37e-12	5.56146	5.62122	0.860868	3.32e-06	4.22e-05
evm.model.chr18.3020	4.27691	6.39227	1.75748	3.63718	0.000275639	0.000854256	7.28512	1.44269e+08	-1.5868	0.000683752	0.00385152
evm.model.chr18.3041	68.691	10.9348	1.24599	8.776	1.69e-18	2.52e-17	11.75	1.44269e+08	1.89788	1.52e-07	3.14e-06
evm.model.chr18.3050	18.5909	4.87751	1.01927	4.78531	1.71e-06	7.69e-06	4.71726	4.85394	0.153426	0.000103099	0.000776253
evm.model.chr18.3070	13.6139	7.26901	1.34709	5.39609	6.81e-08	3.71e-07	8.11087	1.44269e+08	-0.247689	2.66e-05	0.000243621
evm.model.chr18.3199	14.9092	4.79893	0.980281	4.89546	9.81e-07	4.57e-06	4.60456	4.73938	-0.134721	6.96e-05	0.000553982
evm.model.chr18.3200	205.763	-2.54496	0.266573	-9.54692	1.34e-21	2.44e-20	-2.54265	-2.54457	3.44381	9.78e-08	2.17e-06
evm.model.chr18.3209	48.6333	-1.54518	0.407181	-3.79482	0.000147752	0.000481612	-1.52723	-1.53167	1.3962	0.00705971	0.0276302
evm.model.chr18.321	609.873	1.83038	0.227068	8.06094	7.57e-16	9.24e-15	1.7984	1.79894	4.99644	3.03e-06	3.9e-05
evm.model.chr18.3285	48.6079	-2.38937	0.845487	-2.82603	0.00471289	0.0111904	-2.44226	-2.45508	1.33524	0.0112601	0.0407459
evm.model.chr18.3294	103.431	3.15471	0.449561	7.01731	2.26e-12	2.03e-11	3.14439	3.15244	2.4938	3.88e-06	4.82e-05
evm.model.chr18.3297	35.0275	4.70173	0.835627	5.62659	1.84e-08	1.08e-07	4.58555	4.68993	1.04568	5.01e-05	0.000417185
evm.model.chr18.33	21.4193	-4.21151	0.82806	-5.086	3.66e-07	1.81e-06	-4.19031	-4.23511	0.21669	0.000376309	0.00231654
evm.model.chr18.3307	127.307	1.68876	0.295352	5.7178	1.08e-08	6.5e-08	1.64253	1.6442	2.77371	0.000256092	0.00166422
evm.model.chr18.3310	19.2181	4.0132	0.813406	4.93382	8.06e-07	3.8e-06	3.98384	4.02907	0.201163	0.000284819	0.00181683
evm.model.chr18.3320	10.1205	5.63781	1.43946	3.91662	8.98e-05	0.000303603	6.52272	1.44269e+08	-0.568255	0.000909123	0.00490018
evm.model.chr18.3321	235.243	2.86744	0.392299	7.30932	2.69e-13	2.63e-12	2.86306	2.87002	3.64051	7.56e-06	8.43e-05
evm.model.chr18.3332	11.7578	3.3993	0.948986	3.58203	0.000340935	0.0010368	3.31432	3.39328	-0.361363	0.0048793	0.0203208
evm.model.chr18.3334	58.3601	6.38927	1.23049	5.19245	2.08e-07	1.06e-06	7.23373	1.44269e+08	1.72911	3.23e-06	4.13e-05
evm.model.chr18.337	39.7941	2.7371	0.6348	4.31176	1.62e-05	6.21e-05	2.70332	2.71013	1.12994	0.000892395	0.00482186
evm.model.chr18.3375	14.6494	5.55465	1.65983	3.34653	0.000818312	0.00230971	6.37487	1.44269e+08	-0.12785	0.00603613	0.0242489
evm.model.chr18.3392	43.0039	6.63455	1.31719	5.03691	4.73e-07	2.3e-06	7.47058	1.44269e+08	1.32281	4.37e-05	0.000373143
evm.model.chr18.3394	175.916	2.5433	0.435206	5.84389	5.1e-09	3.18e-08	2.50943	2.51044	3.22909	2.51e-05	0.000231533
evm.model.chr18.3400	43.2091	-2.59529	0.681881	-3.80607	0.00014119	0.000461812	-2.59937	-2.60763	1.26411	0.00203846	0.00965642
evm.model.chr18.3402	37.9768	8.52279	1.22788	6.94104	3.89e-12	3.4e-11	9.34159	1.44269e+08	1.09119	9.9e-08	2.19e-06
evm.model.chr18.3416	3.36493	5.63987	2.11796	2.66288	0.00774741	0.0174598	6.47451	1.44269e+08	-1.81729	0.00384821	0.016561
evm.model.chr18.3433	68.4759	5.52209	2.29432	2.40685	0.0160908	0.0333295	5.45135	5.46994	1.89217	5.61e-05	0.000460387
evm.model.chr18.346	264.331	7.79449	1.03903	7.50172	6.3e-14	6.56e-13	7.56448	7.77117	3.80573	7.54e-11	5.26e-09
evm.model.chr18.3516	1239.99	2.61141	0.259038	10.0812	6.69e-24	1.42e-22	2.52961	2.52993	6.01375	8.02e-08	1.85e-06
evm.model.chr18.352	34.2286	7.08034	2.79815	2.53036	0.0113944	0.0245509	6.92493	7.03134	0.927331	4.9e-06	5.87e-05
evm.model.chr18.3520	5.07704	4.60632	1.72187	2.67518	0.00746887	0.0169144	4.38911	4.5878	-1.3587	0.00716707	0.027995
evm.model.chr18.3526	10.4741	4.3793	1.41625	3.09219	0.00198687	0.00514486	4.13761	4.33443	-0.509394	0.00547672	0.0223748
evm.model.chr18.3537	12.8932	4.20539	1.50229	2.79931	0.00512112	0.0120634	5.08542	1.44269e+08	-0.195714	0.0140198	0.04897
evm.model.chr18.3538	6.15268	4.73573	1.55031	3.05471	0.00225281	0.00575051	5.60349	1.44269e+08	-1.05661	0.00373184	0.0161446
evm.model.chr18.3563	100.927	-1.70676	0.292315	-5.83878	5.26e-09	3.28e-08	-1.73328	-1.73539	2.4397	0.000111335	0.000828468
evm.model.chr18.3571	441.713	-2.23747	0.188874	-11.8463	2.25e-32	7.38e-31	-2.27634	-2.27705	4.55231	1.86e-09	7.91e-08
evm.model.chr18.3574	40.5793	-3.27	0.552804	-5.91529	3.31e-09	2.11e-08	-3.30525	-3.31961	1.10175	3.15e-05	0.000281472
evm.model.chr18.3602	63.3715	-2.19932	0.400102	-5.4969	3.87e-08	2.17e-07	-2.2485	-2.25925	1.81695	0.000139247	0.000999545
evm.model.chr18.3604	1151.82	4.7172	1.57514	2.99478	0.00274646	0.00687902	4.71341	4.71408	5.92134	0.000348945	0.00216708
evm.model.chr18.361	34.786	5.9662	0.936453	6.37106	1.88e-10	1.38e-09	5.9217	5.97473	0.944943	8.01e-06	8.81e-05
evm.model.chr18.3614	264.184	4.04913	0.491614	8.2364	1.77e-16	2.28e-15	4.01293	4.02434	3.78771	1.88e-06	2.59e-05
evm.model.chr18.3621	75.9012	1.83564	0.513848	3.57235	0.000353798	0.00107231	1.80477	1.80859	2.05388	0.0055849	0.0227603
evm.model.chr18.3630	129.081	1.81901	0.338361	5.37595	7.62e-08	4.12e-07	1.78265	1.78427	2.79328	0.000278958	0.00178802
evm.model.chr18.3636	78.1004	1.78696	0.401136	4.45476	8.4e-06	3.39e-05	1.76582	1.77011	2.07499	0.00136858	0.0069392
evm.model.chr18.3638	7.48741	3.61251	1.1735	3.07841	0.00208112	0.00535692	3.40409	3.52931	-1.03435	0.00823399	0.0313165
evm.model.chr18.3649	19.6849	3.73013	1.13644	3.28228	0.0010297	0.00284202	3.61845	3.6461	0.145586	0.0058129	0.0235437
evm.model.chr18.3654	7.34118	6.84951	1.58942	4.30943	1.64e-05	6.27e-05	7.66378	1.44269e+08	-0.973043	0.000479009	0.00283317
evm.model.chr18.3655	474.644	1.70013	0.271865	6.2536	4.01e-10	2.84e-09	1.63457	1.63492	4.6469	7.65e-05	0.000603117
evm.model.chr18.3665	227.78	5.44118	0.61092	8.90653	5.27e-19	8.11e-18	5.31811	5.38877	3.5932	8.11e-08	1.86e-06
evm.model.chr18.3685	5.2341	6.05441	1.57221	3.8509	0.000117684	0.000390386	6.88749	1.44269e+08	-1.31482	0.000719477	0.00401837
evm.model.chr18.3713	9.96099	6.13792	1.50841	4.06914	4.72e-05	0.000167015	6.97503	1.44269e+08	-0.55894	0.00071801	0.00401358
evm.model.chr18.3720	24.4096	5.33209	1.52559	3.49509	0.000473896	0.00140362	6.18161	144269483	0.588414	0.00490483	0.0204013
evm.model.chr18.3723	711.523	2.79807	0.17813	15.708	1.33e-55	1.01e-53	2.79791	2.79987	5.20778	6.58e-11	4.76e-09
evm.model.chr18.3726	33.2	-3.60926	0.522678	-6.90532	5.01e-12	4.34e-11	-3.61421	-3.63773	0.910779	1.35e-05	0.000137037
evm.model.chr18.3730	1267.55	4.28176	1.51479	2.82663	0.00470413	0.0111722	4.23166	4.23208	6.06167	0.00115048	0.00599492
evm.model.chr18.3733	109.829	1.65622	0.396999	4.17184	3.02e-05	0.000110454	1.63486	1.63771	2.57098	0.0032167	0.0142678
evm.model.chr18.3742	46.1315	1.93577	0.335154	5.77577	7.66e-09	4.69e-08	1.93898	1.94603	1.36615	0.000148203	0.00105473
evm.model.chr18.3775	22.1352	4.03348	0.859005	4.69552	2.66e-06	1.16e-05	4.09014	4.18067	0.411047	0.000283277	0.00180874
evm.model.chr18.3784	47.257	2.05192	0.388948	5.27556	1.32e-07	6.91e-07	2.04569	2.05265	1.39637	0.00120028	0.00622384
evm.model.chr18.3806	2220.31	-2.45323	0.220696	-11.1159	1.05e-28	2.87e-27	-2.4494	-2.44962	6.8892	2.32e-08	6.66e-07
evm.model.chr18.3814	235.344	2.65095	0.327722	8.08902	6.01e-16	7.4e-15	2.53726	2.53852	3.64238	4.63e-07	7.86e-06
evm.model.chr18.3858	84.6606	4.66785	1.27452	3.66244	0.000249822	0.000780822	4.40364	4.77724	2.2274	0.000621784	0.00356344
evm.model.chr18.387	53.3588	2.43207	0.441594	5.50747	3.64e-08	2.06e-07	2.40707	2.42532	1.55236	8.25e-05	0.000640175
evm.model.chr18.3886	14.9251	8.711	1.54777	5.62809	1.82e-08	1.07e-07	9.53626	1.44269e+08	-0.187432	2.05e-05	0.000196682
evm.model.chr18.3904	60.1426	1.85176	0.382649	4.83932	1.3e-06	5.97e-06	1.85107	1.85699	1.74885	0.00549379	0.0224353
evm.model.chr18.3930	272.11	2.37942	0.699262	3.40276	0.000667097	0.00191827	2.35854	2.3594	3.84981	0.00210014	0.00990346
evm.model.chr18.397	809.053	-3.75033	0.285676	-13.1279	2.28e-39	1.03e-37	-3.77365	-3.77648	5.42831	1.57e-10	9.81e-09
evm.model.chr18.398	188.436	-2.89409	0.363636	-7.95875	1.74e-15	2.05e-14	-2.9355	-2.93725	3.31054	3.64e-07	6.47e-06
evm.model.chr18.400	117.181	3.14827	0.42665	7.37905	1.59e-13	1.59e-12	3.08213	3.08716	2.66199	5.44e-06	6.37e-05
evm.model.chr18.4006	39.4368	2.07783	0.450712	4.6101	4.02e-06	1.71e-05	2.08129	2.08875	1.1718	0.00163426	0.00805065
evm.model.chr18.4009	60.7674	2.23595	0.352015	6.35186	2.13e-10	1.55e-09	2.25432	2.25871	1.74052	6.6e-05	0.00052924
evm.model.chr18.416	15.7533	-3.04215	0.857786	-3.54651	0.000390369	0.00117376	-3.03238	-3.06278	-0.0469557	0.0052849	0.0217325
evm.model.chr18.431	5.16092	3.88635	1.39154	2.79285	0.00522457	0.0122696	3.7045	3.89667	-1.41136	0.0079339	0.0303715
evm.model.chr18.436	26049.6	-2.00696	0.162615	-12.3418	5.4e-35	2.03e-33	-2.01708	-2.01709	10.4428	2.53e-09	1e-07
evm.model.chr18.438	375.31	6.341	1.19484	5.30701	1.11e-07	5.88e-07	6.04566	6.43003	4.2998	6.07e-08	1.48e-06
evm.model.chr18.441	30.8836	5.15852	1.38023	3.73743	0.000185911	0.000594817	6.00486	1.44269e+08	0.892168	0.00356775	0.0155197
evm.model.chr18.445	91.8298	-2.84121	0.354768	-8.00865	1.16e-15	1.4e-14	-2.86023	-2.86634	2.29254	1.07e-06	1.61e-05
evm.model.chr18.449	382.544	2.76304	0.243052	11.3681	6.03e-30	1.74e-28	2.72121	2.72871	4.32578	1.09e-07	2.37e-06
evm.model.chr18.45	179.787	1.72007	0.277888	6.18982	6.02e-10	4.18e-09	1.68789	1.69108	3.26182	6.43e-05	0.000518084
evm.model.chr18.450	38.1796	2.67245	0.8656	3.0874	0.00201919	0.00521881	2.67221	2.73418	1.1602	0.0126469	0.0449552
evm.model.chr18.454	429.167	7.99899	1.0315	7.75473	8.85e-15	9.86e-14	7.78128	7.98851	4.48905	7.69e-11	5.33e-09
evm.model.chr18.459	114.015	1.56747	0.3102	5.05311	4.35e-07	2.12e-06	1.53614	1.53826	2.61855	0.000922839	0.00496598
evm.model.chr18.473	21.6403	1.96953	0.555479	3.54564	0.000391662	0.00117748	1.89553	1.9052	0.332082	0.00870304	0.0328322
evm.model.chr18.479	8.64893	-3.85998	1.13915	-3.38846	0.000702852	0.00200998	-3.75666	-3.86892	-1.00544	0.00344095	0.0150663
evm.model.chr18.490	68.4664	2.64062	0.49241	5.36264	8.2e-08	4.42e-07	2.62999	2.63333	1.9027	0.000101599	0.000767001
evm.model.chr18.492	876.932	-1.60501	0.169257	-9.4827	2.48e-21	4.42e-20	-1.63884	-1.63919	5.54077	1.83e-07	3.66e-06
evm.model.chr18.519	11.5485	4.55836	1.11857	4.07517	4.6e-05	0.000162884	4.38478	4.51947	-0.423097	0.000858103	0.00466208
evm.model.chr18.534	73.7743	-2.15725	0.409272	-5.27095	1.36e-07	7.07e-07	-2.23493	-2.23994	1.95582	0.000208907	0.00140569
evm.model.chr18.538	167.534	4.20483	0.326144	12.8926	4.96e-38	2.09e-36	4.17141	4.18316	3.16761	2.85e-09	1.11e-07
evm.model.chr18.54	252.655	5.50661	0.439761	12.5218	5.67e-36	2.21e-34	5.423	5.45614	3.74226	8.53e-11	5.77e-09
evm.model.chr18.546	760.021	1.63371	0.45832	3.56455	0.000364477	0.00110147	1.59792	1.59855	5.30409	0.00191793	0.00916899
evm.model.chr18.551	1120.18	-2.97323	0.170006	-17.489	1.74e-68	1.89e-66	-3.01892	-3.01977	5.8694	1.28e-10	8.19e-09
evm.model.chr18.56	504.3	1.85888	0.139084	13.3652	9.66e-41	4.6e-39	1.80829	1.80883	4.73067	4.52e-09	1.62e-07
evm.model.chr18.564	259.921	-2.12484	0.212997	-9.97593	1.94e-23	4.01e-22	-2.16534	-2.16654	3.78107	4.79e-08	1.21e-06
evm.model.chr18.57	229.033	-2.1374	0.242965	-8.79716	1.4e-18	2.11e-17	-2.13908	-2.14055	3.59718	3.13e-07	5.72e-06
evm.model.chr18.574	321.569	-1.67255	0.233089	-7.17558	7.2e-13	6.76e-12	-1.6949	-1.69576	4.09399	6.18e-06	7.08e-05
evm.model.chr18.581	2150.84	-3.41068	0.143475	-23.7719	6.53e-125	2.89e-122	-3.40864	-3.40907	6.84163	3.32e-15	2.18e-12
evm.model.chr18.584	101.052	6.18088	1.5612	3.95905	7.52e-05	0.000257773	7.0162	1.44269e+08	2.47073	0.00260516	0.0119096
evm.model.chr18.611	31.7937	7.01635	1.32954	5.27728	1.31e-07	6.86e-07	7.83194	1.44269e+08	0.925421	6.87e-05	0.00054769
evm.model.chr18.619	340.696	2.27995	0.615416	3.70474	0.000211611	0.00066984	2.22895	2.23215	4.16622	0.000936527	0.00503005
evm.model.chr18.62	166.634	3.46849	0.995198	3.48523	0.000491723	0.00145226	3.38523	3.38906	3.15401	0.000453833	0.00271188
evm.model.chr18.620	14.935	2.88067	0.791746	3.63837	0.000274366	0.000850762	2.8226	2.8467	-0.135429	0.00642445	0.025549
evm.model.chr18.626	4.18625	4.73807	1.8303	2.58868	0.00963449	0.0211605	5.61254	1.44269e+08	-1.58894	0.0115911	0.0418183
evm.model.chr18.632	76.9346	3.08123	0.878717	3.50651	0.000454023	0.00134975	2.979	3.07472	1.99177	0.00745807	0.0288803
evm.model.chr18.635	5.61759	5.58186	1.82664	3.05581	0.0022445	0.00573213	6.4531	1.44269e+08	-1.14632	0.0062874	0.0250848
evm.model.chr18.64	8.78766	6.94826	1.3919	4.99191	5.98e-07	2.86e-06	7.77805	1.44269e+08	-0.73237	5.57e-05	0.000458186
evm.model.chr18.643	581.093	1.51939	0.384864	3.94787	7.89e-05	0.000269111	1.5183	1.51852	4.94034	0.00599708	0.0241264
evm.model.chr18.646	577.013	1.74872	0.190555	9.177	4.43e-20	7.34e-19	1.7507	1.75115	4.91681	3.05e-07	5.58e-06
evm.model.chr18.65	5.12197	3.99853	1.62565	2.45966	0.0139069	0.0293126	4.8655	1.44269e+08	-1.25513	0.0122812	0.0438593
evm.model.chr18.665	310.642	2.93541	0.347752	8.44111	3.14e-17	4.33e-16	2.85914	2.86284	4.03277	3.81e-07	6.7e-06
evm.model.chr18.673	222.804	3.71628	0.491204	7.56565	3.86e-14	4.09e-13	3.6903	3.69531	3.56536	8.77e-07	1.35e-05
evm.model.chr18.678	48.9669	2.13451	0.46458	4.59449	4.34e-06	1.83e-05	2.08605	2.09309	1.46143	0.00148762	0.00744338
evm.model.chr18.68	65.3744	2.48501	0.790424	3.14389	0.00166719	0.00440138	2.46014	2.46928	1.86861	0.00725276	0.0282682
evm.model.chr18.682	62.6523	3.22918	0.497481	6.49106	8.52e-11	6.5e-10	3.22464	3.23087	1.78577	1.06e-05	0.000112083
evm.model.chr18.683	1011.41	7.38238	1.19049	6.2011	5.61e-10	3.91e-09	7.09905	7.48763	5.70851	1.2e-09	5.44e-08
evm.model.chr18.686	186.948	2.24942	0.321245	7.00221	2.52e-12	2.23e-11	2.24213	2.24394	3.31867	5.76e-06	6.66e-05
evm.model.chr18.687	51.8052	5.46224	0.593176	9.20847	3.31e-20	5.52e-19	5.40805	5.44466	1.51129	1.36e-07	2.86e-06
evm.model.chr18.692	66.5005	3.76031	0.335498	11.2082	3.72e-29	1.04e-27	3.70882	3.71831	1.86811	9.94e-08	2.19e-06
evm.model.chr18.693	1005.29	4.22584	0.254025	16.6355	3.85e-62	3.52e-60	4.17938	4.18021	5.71723	2.62e-11	2.32e-09
evm.model.chr18.700	280.155	3.03664	0.319467	9.50535	1.99e-21	3.59e-20	3.00944	3.01215	3.88662	1.12e-06	1.66e-05
evm.model.chr18.718	53.2812	3.01472	0.822437	3.66559	0.000246769	0.000772671	3.01322	3.02269	1.58105	0.00193391	0.00923646
evm.model.chr18.73	40.834	2.70471	0.793682	3.4078	0.000654893	0.001885	2.62576	2.65025	1.23979	0.00579606	0.0234899
evm.model.chr18.730	231.797	1.82098	0.252237	7.21933	5.22e-13	4.98e-12	1.78279	1.78385	3.61928	5.74e-06	6.64e-05
evm.model.chr18.745	112.237	1.99688	0.456207	4.37714	1.2e-05	4.72e-05	1.96063	1.9688	2.5941	0.00159902	0.00789477
evm.model.chr18.750	3089.96	2.27481	0.731191	3.1111	0.00186389	0.0048682	2.23391	2.24015	7.31077	0.00148912	0.0074463
evm.model.chr18.761	47.9024	-1.77805	0.361841	-4.91391	8.93e-07	4.18e-06	-1.72873	-1.73171	1.34903	0.0013429	0.00683883
evm.model.chr18.777	340.448	2.30441	0.430225	5.35629	8.49e-08	4.57e-07	2.29344	2.2975	4.16078	0.0002363	0.00155972
evm.model.chr18.778	62.5899	5.55666	0.802546	6.92379	4.4e-12	3.83e-11	5.41911	5.52407	1.81749	1.55e-06	2.19e-05
evm.model.chr18.79	26.8171	7.40413	1.3251	5.5876	2.3e-08	1.33e-07	8.2236	144269485	0.707588	3.94e-05	0.000341279
evm.model.chr18.790	156.986	2.32049	0.307506	7.54616	4.48e-14	4.74e-13	2.30289	2.30587	3.07493	8.49e-06	9.22e-05
evm.model.chr18.795	358.215	3.86793	0.816563	4.73684	2.17e-06	9.61e-06	3.81683	3.81804	4.24433	0.000120279	0.000880756
evm.model.chr18.81	15.0333	6.0993	1.19878	5.08791	3.62e-07	1.79e-06	5.87682	6.08266	-0.0948816	3.23e-05	0.000287635
evm.model.chr18.810	157.621	2.59532	0.382653	6.78244	1.18e-11	9.9e-11	2.55661	2.56069	3.07875	1.37e-05	0.000138977
evm.model.chr18.819	664.968	-3.2118	0.154199	-20.8289	2.37e-96	5.6e-94	-3.24444	-3.24549	5.137	8.81e-14	2.64e-11
evm.model.chr18.834	141.967	5.1183	0.547219	9.3533	8.5e-21	1.47e-19	5.09616	5.10438	2.92437	7.31e-08	1.73e-06
evm.model.chr18.837	316.577	2.12461	0.23042	9.22059	2.95e-20	4.94e-19	2.08116	2.08233	4.06271	5.34e-07	8.85e-06
evm.model.chr18.849	268.199	-1.90013	0.199776	-9.51131	1.88e-21	3.39e-20	-1.93812	-1.93894	3.83072	1.13e-07	2.45e-06
evm.model.chr18.851	5159.1	-2.08683	0.203201	-10.2698	9.64e-25	2.16e-23	-2.13983	-2.13988	8.1059	2.72e-07	5.09e-06
evm.model.chr18.878	2124.35	-1.57786	0.157162	-10.0397	1.02e-23	2.13e-22	-1.59027	-1.59036	6.81541	6.65e-08	1.6e-06
evm.model.chr18.898	118.203	1.85537	0.420967	4.40741	1.05e-05	4.15e-05	1.80452	1.80679	2.68142	0.00183481	0.00884874
evm.model.chr18.905	105.018	-1.90758	0.297249	-6.41745	1.39e-10	1.03e-09	-1.92106	-1.924	2.46667	3.58e-05	0.000314021
evm.model.chr18.911	1614.81	1.79647	0.0919343	19.5408	4.94e-85	8.87e-83	1.77425	1.77449	6.38918	4.35e-11	3.42e-09
evm.model.chr18.919	154.165	6.79447	1.20666	5.63079	1.79e-08	1.05e-07	7.62783	1.44269e+08	3.0578	4.8e-05	0.000403132
evm.model.chr18.92	24.2004	3.50129	0.578533	6.05202	1.43e-09	9.5e-09	3.48109	3.51064	0.540106	0.000229576	0.00152349
evm.model.chr18.924	130.943	3.13182	0.733311	4.27079	1.95e-05	7.37e-05	3.05351	3.11772	2.82935	0.00273515	0.012419
evm.model.chr18.929	137.384	3.09701	0.471246	6.57197	4.97e-11	3.88e-10	3.08883	3.10284	2.88983	1.85e-05	0.000179775
evm.model.chr18.931	120.167	-1.95522	0.311493	-6.27695	3.45e-10	2.46e-09	-1.98965	-1.9937	2.65414	3.46e-05	0.000305189
evm.model.chr18.933	284.661	-3.18935	0.337657	-9.44554	3.54e-21	6.25e-20	-3.31762	-3.31946	3.91551	3.89e-08	1.02e-06
evm.model.chr18.945	111.548	2.63547	0.457081	5.76586	8.12e-09	4.96e-08	2.6089	2.61532	2.58021	9.35e-05	0.000715899
evm.model.chr18.949	8.67792	-7.84041	1.73967	-4.50683	6.58e-06	2.7e-05	-8.48317	-1.44269e+08	-0.987475	0.000249304	0.00162922
evm.model.chr18.958	42.8732	2.71756	0.809585	3.35673	0.000788707	0.00223342	2.64296	2.66341	1.31585	0.00695807	0.027306
evm.model.chr18.963	93.5468	-4.22158	0.599567	-7.04105	1.91e-12	1.72e-11	-4.25726	-4.26433	2.2612	1.06e-05	0.000111652
evm.model.chr18.965	460.547	2.51744	0.373005	6.74909	1.49e-11	1.23e-10	2.49354	2.49393	4.60512	2.3e-05	0.000215791
evm.model.chr18.968	737.528	2.17382	0.167911	12.9463	2.47e-38	1.05e-36	2.1285	2.13005	5.26038	7.3e-08	1.73e-06
evm.model.chr18.976	27.2711	3.87653	0.916908	4.22782	2.36e-05	8.81e-05	3.80035	3.85129	0.680762	0.00146376	0.00734595
evm.model.chr18.985	17.514	2.35472	0.763899	3.0825	0.00205272	0.00529363	2.29235	2.31624	0.146344	0.0118552	0.0426306
evm.model.chr18.99	531.348	3.67116	0.241069	15.2287	2.28e-52	1.57e-50	3.65976	3.66553	4.79318	4.03e-11	3.26e-09
evm.model.chr18.996	330.605	4.90167	1.25684	3.89999	9.62e-05	0.000323431	4.87523	4.87786	4.12855	2.26e-05	0.000212476
evm.model.chr19.1010	1304.18	1.7701	0.191484	9.24413	2.37e-20	3.98e-19	1.88022	1.88289	6.07308	1.22e-06	1.78e-05
evm.model.chr19.1012	199.686	5.9068	1.22751	4.81202	1.49e-06	6.78e-06	6.74673	1.44269e+08	3.41336	0.000194258	0.00132564
evm.model.chr19.1016	808.89	4.8185	1.23143	3.91291	9.12e-05	0.000307942	5.78135	1.44269e+08	5.38739	0.00216709	0.0101827
evm.model.chr19.1018	3248.64	2.14881	0.320913	6.69592	2.14e-11	1.74e-10	2.13917	2.13922	7.41538	2.66e-05	0.000243549
evm.model.chr19.1021	44.7445	10.3163	1.28516	8.02727	9.97e-16	1.21e-14	11.1412	144269488	1.29888	1.15e-06	1.7e-05
evm.model.chr19.1024	115.874	3.01011	0.535247	5.62378	1.87e-08	1.09e-07	2.9802	2.98871	2.65325	5.99e-05	0.000486434
evm.model.chr19.1085	522.452	5.51841	1.03978	5.3073	1.11e-07	5.87e-07	5.47047	5.47302	4.78521	4.44e-06	5.42e-05
evm.model.chr19.1111	187.169	4.19316	0.627718	6.68	2.39e-11	1.93e-10	4.07903	4.14776	3.32293	1.51e-06	2.14e-05
evm.model.chr19.1116	141.127	-1.5352	0.487856	-3.14684	0.00165046	0.00436164	-1.57335	-1.5754	2.90379	0.010276	0.0376791
evm.model.chr19.115	188.126	3.28001	0.416566	7.87392	3.44e-15	3.96e-14	3.20833	3.22906	3.32141	7.34e-07	1.16e-05
evm.model.chr19.1178	31.8412	-2.79611	0.562867	-4.96762	6.78e-07	3.22e-06	-2.84353	-2.85466	0.815198	0.000642341	0.00365263
evm.model.chr19.1190	24.5583	-2.34334	0.611553	-3.83178	0.000127217	0.000419604	-2.40211	-2.41462	0.4704	0.00224427	0.0104954
evm.model.chr19.1204	138.074	3.3542	0.394677	8.4986	1.92e-17	2.69e-16	3.31398	3.32303	2.89289	2.94e-07	5.44e-06
evm.model.chr19.1211	32.7893	2.68774	0.745587	3.60486	0.000312316	0.000956896	2.66899	2.67968	0.90377	0.00414282	0.0176481
evm.model.chr19.1249	14.951	8.63247	1.67614	5.15022	2.6e-07	1.31e-06	9.44402	1.44269e+08	-0.173043	9.83e-05	0.000744212
evm.model.chr19.1253	6.2293	6.32662	1.46928	4.30592	1.66e-05	6.36e-05	7.13773	144269484	-1.133	0.000214672	0.0014386
evm.model.chr19.1266	210.481	7.26467	1.06042	6.85076	7.35e-12	6.28e-11	7.03642	7.24284	3.48522	9.33e-09	2.98e-07
evm.model.chr19.127	33.3003	-5.31738	1.23106	-4.31936	1.56e-05	6.02e-05	-5.03703	-5.17488	0.839047	0.000848635	0.00462082
evm.model.chr19.1271	39.6106	3.31862	0.652307	5.08752	3.63e-07	1.79e-06	3.28464	3.29992	1.17727	0.000265566	0.00171731
evm.model.chr19.1291	21.5158	4.84846	0.893656	5.42542	5.78e-08	3.18e-07	4.70638	4.7905	0.32694	3.31e-05	0.000294214
evm.model.chr19.1318	5.92188	6.63338	1.39666	4.74947	2.04e-06	9.08e-06	7.47138	1.44269e+08	-1.22718	3.26e-05	0.000290096
evm.model.chr19.1324	47.2147	3.6142	0.675628	5.3494	8.82e-08	4.73e-07	3.52727	3.57727	1.43635	8.63e-05	0.000666287
evm.model.chr19.138	12.811	4.32663	1.21433	3.56298	0.000366675	0.00110763	4.12016	4.31653	-0.499765	0.00080311	0.00440573
evm.model.chr19.14	4459.4	3.28252	0.209179	15.6924	1.7e-55	1.28e-53	3.25217	3.25247	7.8459	1.14e-10	7.37e-09
evm.model.chr19.148	1153	3.32473	0.233508	14.2382	5.31e-46	3e-44	3.29737	3.29815	5.90665	4.1e-10	2.17e-08
evm.model.chr19.1498	7.19573	-4.44642	1.20683	-3.68437	0.000229268	0.000721016	-4.30298	-4.4595	-1.06612	0.00153803	0.00763756
evm.model.chr19.1529	127.657	-3.44598	0.353063	-9.76025	1.67e-22	3.26e-21	-3.48213	-3.48583	2.75493	3.48e-08	9.36e-07
evm.model.chr19.1537	396.51	2.30388	0.324493	7.09995	1.25e-12	1.15e-11	2.2755	2.27597	4.38986	7.33e-06	8.21e-05
evm.model.chr19.169	33.0324	3.11527	0.685533	4.5443	5.51e-06	2.29e-05	3.02048	3.06283	0.924069	0.00111066	0.00583052
evm.model.chr19.17	303.675	1.60892	0.183505	8.7677	1.82e-18	2.7e-17	1.60071	1.60139	4.00466	1.24e-06	1.81e-05
evm.model.chr19.1728	11.4295	-2.79808	0.937096	-2.98591	0.00282737	0.0070596	-2.74594	-2.7731	-0.617356	0.0122664	0.043838
evm.model.chr19.177	241.166	2.86475	0.737169	3.88615	0.000101848	0.000341279	2.89088	2.89594	3.67784	0.000191811	0.00131166
[truncated: 2,441 more rows]

## Sheet: C5R-LFR
Supplementary Data 5f. By using DESeq2 and/or EdgeR pipeline, pairwise comparison between ripening stage (R) in C5 and LF genotypes resulted in 1852 non-redundant differentially expressed genes (DEGs), with log2fold >1.5 or < -1.5.
GENEID	baseMean	log2FoldChange	lfcSE	stat	pvalue	padj	logFC	unshrunk.logFC	logCPM	PValue	FDR
evm.model.chr1.1042	257.601	-1.85628	0.275044	-6.74904	1.49e-11	3.48e-10	-1.82237	-1.82285	3.76143	1.2e-05	0.000383866
evm.model.chr1.1058	59.5198	-2.02285	0.376721	-5.36962	7.89e-08	1.11e-06	-1.98465	-1.9917	1.69388	0.000313436	0.00566853
evm.model.chr1.1074	501.948	-2.46987	0.195079	-12.6608	9.74e-37	1.46e-34	-2.43781	-2.43902	4.7229	1.41e-09	2e-07
evm.model.chr1.1083	1819.06	-2.83124	0.701399	-4.03657	5.42e-05	0.000421662	-2.7314	-2.80827	6.56731	0.000151989	0.00314966
evm.model.chr1.1166	71.631	-5.03009	1.15544	-4.35339	1.34e-05	0.00012045	-4.79227	-4.99889	1.99095	0.000117644	0.00255875
evm.model.chr1.1168	148.342	-1.68466	0.379158	-4.44316	8.86e-06	8.27e-05	-1.65168	-1.66209	2.99515	0.00080299	0.0120963
evm.model.chr1.1175	2032.13	3.4304	0.187187	18.3261	5.12e-75	2.62e-72	3.4448	3.4461	6.71722	1.24e-12	6.27e-10
evm.model.chr1.1209	10.5276	-6.34647	1.76212	-3.60161	0.000316252	0.00202391	-7.09233	-1.44269e+08	-0.581613	0.00322441	0.0369152
evm.model.chr1.1213	296.009	-3.62091	0.380207	-9.52354	1.67e-21	9.82e-20	-3.56957	-3.59071	3.96675	1.52e-09	2.13e-07
evm.model.chr1.1245	10.7059	-4.99075	1.43919	-3.46775	0.000524831	0.0031476	-5.85202	-1.44269e+08	-0.591763	0.00197812	0.0250583
evm.model.chr1.1249	163.048	-1.87371	0.259239	-7.22773	4.91e-13	1.38e-11	-1.85367	-1.85637	3.12072	5.38e-06	0.000198593
evm.model.chr1.1254	380.321	-1.55654	0.183809	-8.46825	2.49e-17	1.09e-15	-1.53574	-1.53743	4.32534	1.91e-06	8.13e-05
evm.model.chr1.1265	961.621	1.91619	0.164624	11.6398	2.59e-31	2.79e-29	1.93879	1.93894	5.68618	6.48e-09	7.05e-07
evm.model.chr1.1271	379.9	1.69879	0.330977	5.13267	2.86e-07	3.64e-06	1.72685	1.72815	4.32321	0.000413368	0.00708646
evm.model.chr1.1350	3172.09	-2.32794	0.181069	-12.8567	7.89e-38	1.3e-35	-2.30544	-2.30724	7.36816	2.27e-09	2.97e-07
evm.model.chr1.1379	34.0182	1.84929	0.466594	3.96339	7.39e-05	0.000552581	1.85784	1.86225	0.884686	0.00394332	0.0433611
evm.model.chr1.142	101.553	-9.98549	1.25639	-7.94779	1.9e-15	6.9e-14	-10.7314	-1.44269e+08	2.39157	1.94e-07	1.18e-05
evm.model.chr1.1423	97.4105	-2.30454	0.376606	-6.11924	9.4e-10	1.74e-08	-2.2713	-2.27587	2.34315	3.21e-05	0.000865771
evm.model.chr1.1428	52.2509	-4.70242	1.11693	-4.21012	2.55e-05	0.000214257	-4.48157	-4.68638	1.53793	9.07e-05	0.00204605
evm.model.chr1.1443	149.901	3.07677	0.3855	7.98125	1.45e-15	5.41e-14	3.10786	3.11182	2.99927	5.17e-07	2.7e-05
evm.model.chr1.1445	25.5572	8.21924	1.28071	6.4177	1.38e-10	2.86e-09	9.32112	1.44269e+08	0.530364	8.29e-07	4.03e-05
evm.model.chr1.1632	173.439	1.50956	0.238464	6.33035	2.45e-10	4.91e-09	1.5197	1.52116	3.20492	7.98e-05	0.00184558
evm.model.chr1.1640	519.534	-1.71822	0.250384	-6.86231	6.78e-12	1.66e-10	-1.68945	-1.68984	4.77609	1.83e-05	0.000534192
evm.model.chr1.1683	718.688	-1.72582	0.169405	-10.1875	2.25e-24	1.61e-22	-1.70311	-1.7034	5.24088	1.32e-07	8.61e-06
evm.model.chr1.17	59.9523	-4.78892	0.968088	-4.94679	7.54e-07	8.9e-06	-4.63528	-4.77629	1.71968	3.31e-05	0.000886752
evm.model.chr1.1855	4085.29	-2.02559	0.160765	-12.5997	2.12e-36	3.14e-34	-2.00268	-2.00278	7.73929	2.49e-09	3.22e-07
evm.model.chr1.1880	448.591	-3.02048	0.288021	-10.487	9.91e-26	7.75e-24	-2.98609	-2.98748	4.56677	2.06e-08	1.82e-06
evm.model.chr1.1882	104.521	8.63181	1.20625	7.15588	8.31e-13	2.27e-11	9.67073	1.44269e+08	2.49673	2.47e-07	1.43e-05
evm.model.chr1.1884	111.856	9.07562	1.20169	7.55241	4.27e-14	1.36e-12	8.87568	9.22747	2.59344	3.41e-11	9.23e-09
evm.model.chr1.1893	908.768	3.06165	0.200587	15.2635	1.34e-52	3.96e-50	3.07822	3.07894	5.58757	2.92e-11	8.11e-09
evm.model.chr1.1952	263.52	1.71882	0.206883	8.30818	9.72e-17	4.02e-15	1.723	1.72468	3.80316	1.43e-06	6.38e-05
evm.model.chr1.1958	174.458	-2.39278	0.55414	-4.31801	1.57e-05	0.000139323	-2.35616	-2.38252	3.22289	0.0014882	0.0200207
evm.model.chr1.1963	232.854	-3.70978	0.326078	-11.377	5.44e-30	5.37e-28	-3.67022	-3.68113	3.62723	1.24e-09	1.82e-07
evm.model.chr1.1992	7.06162	4.68674	1.54177	3.03983	0.0023671	0.0114241	5.80484	1.44269e+08	-1.08087	0.00392282	0.0431838
evm.model.chr1.200	20.105	-3.26146	0.800017	-4.07674	4.57e-05	0.000360687	-3.19607	-3.24707	0.240591	0.00114295	0.0161345
evm.model.chr1.2024	141.11	1.57846	0.332075	4.75331	2e-06	2.16e-05	1.57839	1.57978	2.91163	0.000704549	0.011008
evm.model.chr1.2027	108.64	-1.58047	0.30198	-5.23369	1.66e-07	2.2e-06	-1.56154	-1.56692	2.55161	0.000497794	0.00822112
evm.model.chr1.2044	61.4312	-7.4055	1.24836	-5.93219	2.99e-09	5.16e-08	-7.10334	-7.50363	1.73283	4.36e-08	3.4e-06
evm.model.chr1.210	87.6273	-2.66475	0.442599	-6.0207	1.74e-09	3.08e-08	-2.64664	-2.6552	2.2399	5.93e-05	0.00145725
evm.model.chr1.2186	64.0446	4.28377	1.26919	3.3752	0.000737611	0.00423701	5.35561	1.44269e+08	1.84882	0.00402355	0.0441054
evm.model.chr1.2298	1310.94	-2.88735	0.29257	-9.8689	5.68e-23	3.68e-21	-2.8618	-2.87085	6.09326	5.76e-08	4.33e-06
evm.model.chr1.2300	212.62	-2.4651	0.40084	-6.14984	7.76e-10	1.45e-08	-2.43219	-2.43677	3.48742	3.58e-05	0.0009554
evm.model.chr1.2311	110.798	-2.13062	0.379372	-5.61618	1.95e-08	3e-07	-2.09435	-2.10243	2.57765	9.54e-05	0.00213116
evm.model.chr1.2337	70.2793	-6.89342	1.23848	-5.56604	2.61e-08	3.93e-07	-7.66315	-1.44269e+08	1.96812	1.33e-05	0.000410408
evm.model.chr1.2411	603.014	-1.59711	0.127227	-12.5532	3.82e-36	5.49e-34	-1.57168	-1.57207	4.99295	9.51e-09	9.78e-07
evm.model.chr1.2414	501.942	-3.2678	0.189552	-17.2395	1.34e-66	5.59e-64	-3.24246	-3.24491	4.72287	1.03e-12	5.49e-10
evm.model.chr1.2431	433.512	-1.65243	0.378409	-4.36679	1.26e-05	0.000113996	-1.63915	-1.6462	4.50616	0.00352845	0.0395479
evm.model.chr1.2442	2673.11	-2.23989	0.181643	-12.3313	6.15e-35	8.1e-33	-2.21145	-2.21153	7.15176	2.1e-09	2.8e-07
evm.model.chr1.2450	159.627	2.3917	0.467729	5.11343	3.16e-07	4e-06	2.38974	2.40073	3.09652	0.000930094	0.0136504
evm.model.chr1.289	442.384	1.98906	0.348411	5.70895	1.14e-08	1.8e-07	2.00597	2.00638	4.5591	0.000149586	0.00310313
evm.model.chr1.322	50.9315	-5.15261	1.12095	-4.59666	4.29e-06	4.32e-05	-4.99764	-5.20917	1.45894	4.08e-05	0.00105988
evm.model.chr1.323	97.169	-2.14998	0.475266	-4.52374	6.08e-06	5.91e-05	-2.11895	-2.12781	2.38553	0.000938198	0.013735
evm.model.chr1.354	488.18	2.67025	0.428574	6.23056	4.65e-10	8.93e-09	2.63813	2.64248	4.67522	9.51e-05	0.00212675
evm.model.chr1.374	116.088	-1.50629	0.285631	-5.27356	1.34e-07	1.79e-06	-1.50697	-1.50837	2.62102	0.000535089	0.0087479
evm.model.chr1.375	70.162	-3.96874	1.10239	-3.60013	0.000318064	0.00203232	-3.7521	-3.95239	1.94765	9.21e-05	0.00207341
evm.model.chr1.378	1588.45	-6.75395	1.27697	-5.28903	1.23e-07	1.67e-06	-7.5913	-1.44269e+08	6.35634	0.000174403	0.00352176
evm.model.chr1.399	1221.59	-1.82252	0.216071	-8.43485	3.32e-17	1.44e-15	-1.78574	-1.78954	5.98667	1.71e-06	7.47e-05
evm.model.chr1.406	3584.33	-2.23952	0.28806	-7.77451	7.57e-15	2.56e-13	-2.21069	-2.21436	7.53006	3.83e-05	0.0010088
evm.model.chr1.416	47.6412	-1.77462	0.464027	-3.82438	0.000131101	0.00092674	-1.75333	-1.75794	1.35729	0.00352734	0.0395479
evm.model.chr1.442	154.132	1.7261	0.322969	5.34449	9.07e-08	1.26e-06	1.75094	1.7524	3.04406	0.000207144	0.00401461
evm.model.chr1.454	17.2631	-5.31653	1.44273	-3.68505	0.000228661	0.00152056	-6.10844	-1.44269e+08	0.10371	0.0034603	0.0390054
evm.model.chr1.462	131.329	2.2248	0.28499	7.8066	5.88e-15	2.02e-13	2.2502	2.25269	2.81929	2.72e-06	0.000111833
evm.model.chr1.469	820.034	-5.74192	1.22033	-4.70521	2.54e-06	2.68e-05	-6.48761	-1.44269e+08	5.41523	0.000966764	0.0140387
evm.model.chr1.486	751.979	2.79343	0.186941	14.9429	1.73e-50	4.72e-48	2.81112	2.8116	5.31899	5.4e-11	1.33e-08
evm.model.chr1.582	17.5214	-4.50785	1.42316	-3.1675	0.00153756	0.00793662	-4.1944	-4.57717	0.0777469	0.00411704	0.0448965
evm.model.chr1.637	16.2066	-7.32151	1.48639	-4.92571	8.41e-07	9.82e-06	-8.14816	-144269485	-0.239602	0.000202324	0.00394053
evm.model.chr1.643	36.9045	5.67214	1.27391	4.45254	8.49e-06	7.95e-05	6.7557	1.44269e+08	1.02687	0.000293318	0.00537859
evm.model.chr1.645	327.722	4.84688	1.23867	3.91298	9.12e-05	0.000667773	5.9658	1.44269e+08	4.11504	0.000482555	0.00801512
evm.model.chr1.646	217.99	5.0377	1.24357	4.051	5.1e-05	0.000399062	6.10684	1.44269e+08	3.53626	0.00173424	0.0225623
evm.model.chr1.65	2632.73	-3.03907	0.419789	-7.23953	4.5e-13	1.27e-11	-2.97048	-2.99921	7.08726	7.63e-05	0.00178726
evm.model.chr1.66	301.457	-2.56814	0.391535	-6.55916	5.41e-11	1.19e-09	-2.53039	-2.54848	3.99115	1.25e-05	0.000394525
evm.model.chr1.694	159.115	-1.56268	0.312356	-5.00287	5.65e-07	6.84e-06	-1.53686	-1.53904	3.08937	0.000708726	0.0110471
evm.model.chr1.697	242.11	-2.51779	0.31824	-7.9116	2.54e-15	9.07e-14	-2.47297	-2.48339	3.67932	1.58e-06	6.96e-05
evm.model.chr1.698	369.683	1.58581	0.157475	10.0702	7.48e-24	5.09e-22	1.60363	1.60404	4.29699	9.32e-08	6.37e-06
evm.model.chr1.740	75.6247	2.13036	0.480077	4.43753	9.1e-06	8.47e-05	2.14507	2.14808	2.03353	0.000724282	0.0112275
evm.model.chr1.742	107.144	3.7867	0.352308	10.7483	6.04e-27	5.07e-25	3.81239	3.81682	2.52181	1.09e-08	1.09e-06
evm.model.chr1.753	51.5679	-3.30006	0.734231	-4.49458	6.97e-06	6.68e-05	-3.23769	-3.29582	1.51262	0.000853091	0.0127441
evm.model.chr1.788	469.749	-2.20251	0.170378	-12.9272	3.16e-38	5.47e-36	-2.17397	-2.17514	4.63157	2.92e-10	5.54e-08
evm.model.chr1.801	354.205	-2.29602	0.200689	-11.4407	2.62e-30	2.66e-28	-2.26378	-2.26486	4.22354	3.29e-09	4.06e-07
evm.model.chr1.831	309.119	2.94927	0.27626	10.6757	1.32e-26	1.1e-24	2.9601	2.96115	4.04773	7.3e-09	7.71e-07
evm.model.chr1.838	149.73	-1.9279	0.328437	-5.86992	4.36e-09	7.34e-08	-1.88975	-1.89176	2.98737	8.16e-05	0.00187992
evm.model.chr1.839	156.769	1.84278	0.239816	7.68414	1.54e-14	5.08e-13	1.85293	1.85456	3.06882	2.4e-06	9.95e-05
evm.model.chr1.859	27.8274	5.68559	1.1133	5.10697	3.27e-07	4.13e-06	5.52785	5.71006	0.666252	2.88e-06	0.000116696
evm.model.chr1.86	961.872	-2.36824	0.295894	-8.00367	1.21e-15	4.53e-14	-2.33999	-2.34027	5.67464	2.15e-06	9.1e-05
evm.model.chr1.898	1168.79	-2.32658	0.205112	-11.3429	8.04e-30	7.85e-28	-2.29723	-2.2975	5.9563	9.19e-09	9.5e-07
evm.model.chr1.908	324.698	-3.64291	0.778358	-4.68025	2.87e-06	2.98e-05	-3.5235	-3.62572	4.09895	9.39e-05	0.00210448
evm.model.chr1.911	1878.66	-3.57116	0.242019	-14.7557	2.83e-49	7.21e-47	-3.55186	-3.55236	6.64015	6.48e-10	1.07e-07
evm.model.chr1.914	673.81	-2.66668	0.186849	-14.2719	3.28e-46	7.69e-44	-2.63561	-2.63624	5.15746	1.02e-10	2.29e-08
evm.model.chr1.933	128.696	-6.41818	1.30591	-4.91471	8.89e-07	1.03e-05	-7.21168	-144269484	2.7965	0.000576684	0.00933519
evm.model.chr1.948	208.436	-2.16249	0.50421	-4.28887	1.8e-05	0.000156875	-2.09634	-2.11975	3.46977	0.00169935	0.0222549
evm.model.chr1.974	37.2442	-2.58233	0.693477	-3.72374	0.000196296	0.00133357	-2.5187	-2.55947	1.08289	0.00211295	0.0263506
evm.model.chr1.988	299.7	-3.21566	0.33149	-9.70061	3e-22	1.83e-20	-3.18799	-3.19047	3.9799	4.17e-08	3.31e-06
evm.model.chr10.1040	131.459	1.88493	0.369953	5.09504	3.49e-07	4.37e-06	1.8866	1.89009	2.82019	0.000415056	0.00709692
evm.model.chr10.1087	109.569	-2.17056	0.328531	-6.60688	3.93e-11	8.78e-10	-2.13822	-2.14388	2.56468	1.71e-05	0.000504676
evm.model.chr10.1121	23.3214	-3.4898	0.776194	-4.49604	6.92e-06	6.65e-05	-3.42374	-3.47552	0.404052	0.000660719	0.0104583
evm.model.chr10.1132	269.429	1.52857	0.273731	5.58422	2.35e-08	3.56e-07	1.54881	1.54913	3.8466	6.75e-05	0.00161218
evm.model.chr10.1133	208.397	1.82952	0.247646	7.38762	1.49e-13	4.53e-12	1.85059	1.8511	3.47709	2.44e-05	0.000686109
evm.model.chr10.1134	28.2264	-2.91792	0.703283	-4.14899	3.34e-05	0.000271068	-2.87738	-2.89731	0.57552	0.00155643	0.0207409
evm.model.chr10.1184	11698.4	-2.52429	0.172729	-14.6141	2.28e-48	5.61e-46	-2.48228	-2.48257	9.23328	7.47e-10	1.19e-07
evm.model.chr10.1185	13067.7	-4.74875	0.202544	-23.4455	1.47e-121	4.28e-118	-4.71163	-4.71365	9.39145	4e-13	2.69e-10
evm.model.chr10.1205	867.814	-2.38504	0.119843	-19.9013	3.96e-88	2.89e-85	-2.36231	-2.36291	5.5086	1.67e-12	7.49e-10
evm.model.chr10.1216	2888.72	-2.42995	0.200988	-12.09	1.19e-33	1.47e-31	-2.38898	-2.38966	7.23427	1.41e-08	1.34e-06
evm.model.chr10.1220	82.6317	-3.32685	0.54666	-6.08578	1.16e-09	2.11e-08	-3.28855	-3.31607	2.1528	5.23e-05	0.00130987
evm.model.chr10.123	2851.32	1.51242	0.115286	13.1189	2.57e-39	4.85e-37	1.54634	1.5464	7.24594	1.84e-09	2.52e-07
evm.model.chr10.133	105.316	-2.92077	0.522873	-5.586	2.32e-08	3.52e-07	-2.88619	-2.91684	2.51738	2.98e-05	0.000807066
evm.model.chr10.1380	527.921	-1.98655	0.230601	-8.61466	7.02e-18	3.19e-16	-1.98914	-1.99138	4.78966	1.1e-06	5.08e-05
evm.model.chr10.1387	242.69	6.18874	1.05502	5.866	4.46e-09	7.5e-08	6.00764	6.18255	3.67968	1.67e-07	1.05e-05
evm.model.chr10.1405	88.9729	-3.0798	0.547204	-5.62825	1.82e-08	2.82e-07	-3.06125	-3.07816	2.27213	6e-05	0.00147471
evm.model.chr10.141	18791.1	-2.90444	0.152637	-19.0284	9.93e-81	6.14e-78	-2.8721	-2.87261	9.92475	6.95e-13	3.81e-10
evm.model.chr10.144	1406.33	-1.7404	0.163891	-10.6192	2.43e-26	1.98e-24	-1.71319	-1.71346	6.21527	7.45e-08	5.29e-06
evm.model.chr10.1460	834.288	3.1955	0.149785	21.3339	5.51e-101	6.25e-98	3.21326	3.21388	5.46843	8.7e-14	7.81e-11
evm.model.chr10.1540	15.4647	-4.94317	1.3913	-3.55292	0.000380985	0.00237854	-5.72991	-1.44269e+08	-0.0517367	0.00153127	0.0204923
evm.model.chr10.159	84.6633	4.13547	0.642906	6.43245	1.26e-10	2.61e-09	4.13077	4.16796	2.21119	2.47e-05	0.000693251
evm.model.chr10.168	55.3395	-3.26746	0.873666	-3.73994	0.000184065	0.00125592	-3.28012	-3.33728	1.64222	0.00371083	0.0412642
evm.model.chr10.1764	23.4768	-4.80236	0.969371	-4.9541	7.27e-07	8.6e-06	-4.63929	-4.70738	0.407834	0.000190613	0.00376442
evm.model.chr10.1786	25.9548	-3.37475	0.898614	-3.75551	0.000172988	0.00118907	-3.36412	-3.39109	0.541277	0.00242991	0.0293327
evm.model.chr10.1798	4790.49	-1.62195	0.118737	-13.66	1.76e-42	3.56e-40	-1.59048	-1.59068	7.95508	6.51e-09	7.05e-07
evm.model.chr10.181	80.3203	-4.1319	1.28183	-3.22343	0.00126666	0.00672355	-3.84103	-4.22016	2.1654	0.00150603	0.0202331
evm.model.chr10.184	35.2699	-3.57776	0.836618	-4.27645	1.9e-05	0.000164599	-3.61451	-3.66942	1.03331	0.00118256	0.0165633
evm.model.chr10.19	53.1328	-2.31495	0.327822	-7.06162	1.65e-12	4.35e-11	-2.28755	-2.29158	1.49134	0.000341722	0.00606071
evm.model.chr10.191	21.4437	-5.64827	0.936481	-6.03138	1.63e-09	2.91e-08	-5.52064	-5.62783	0.195917	5.48e-06	0.000200821
evm.model.chr10.1922	112.991	-1.65361	0.392932	-4.20839	2.57e-05	0.000215195	-1.63632	-1.63842	2.60186	0.00202559	0.0254962
evm.model.chr10.1949	9.3741	-6.34084	1.43383	-4.4223	9.77e-06	9.01e-05	-7.15436	-144269484	-0.800994	0.000135905	0.00286145
evm.model.chr10.1951	35.2022	-2.62426	0.667163	-3.93347	8.37e-05	0.000619771	-2.60563	-2.6298	0.916734	0.00346882	0.0390568
evm.model.chr10.199	1259.22	4.59095	1.23453	3.71879	0.000200181	0.0013568	5.66091	1.44269e+08	6.02511	0.000772292	0.01177
evm.model.chr10.1995	91.5909	-2.23929	0.497271	-4.50316	6.7e-06	6.45e-05	-2.22062	-2.22232	2.24029	0.000392743	0.00680376
evm.model.chr10.2063	1058.7	-2.38018	0.190187	-12.5149	6.19e-36	8.65e-34	-2.33922	-2.33956	5.81059	2.02e-09	2.73e-07
evm.model.chr10.2181	9.72662	4.41068	1.42895	3.08665	0.00202426	0.0100328	4.21254	4.54739	-0.696078	0.0039118	0.0431005
evm.model.chr10.2229	655.559	-2.25448	0.182535	-12.3509	4.82e-35	6.43e-33	-2.21753	-2.21862	5.11086	1.9e-09	2.58e-07
evm.model.chr10.223	111.688	8.50808	1.21404	7.00809	2.42e-12	6.27e-11	9.55337	1.44269e+08	2.59338	1.31e-09	1.9e-07
evm.model.chr10.2271	22.3297	3.07979	0.690074	4.46298	8.08e-06	7.64e-05	3.11223	3.14218	0.331151	0.00104623	0.01494
evm.model.chr10.231	1292.85	-1.8866	0.249204	-7.57052	3.72e-14	1.19e-12	-1.84531	-1.84659	6.07424	1.36e-05	0.000417871
evm.model.chr10.241	2149.47	-1.60322	0.272191	-5.89004	3.86e-09	6.56e-08	-1.59921	-1.5998	6.79811	0.00170951	0.0223583
evm.model.chr10.245	1399.03	-1.57888	0.129792	-12.1647	4.79e-34	6e-32	-1.53816	-1.53839	6.19955	4.05e-08	3.22e-06
evm.model.chr10.262	13.3634	5.07394	1.0297	4.9276	8.32e-07	9.73e-06	5.03176	5.10693	-0.344739	0.000164841	0.00337351
evm.model.chr10.27	50.1775	-3.65212	0.761054	-4.79877	1.6e-06	1.76e-05	-3.55164	-3.63454	1.49877	0.000172545	0.00349139
evm.model.chr10.272	280.859	-1.94596	0.172903	-11.2546	2.2e-29	2.1e-27	-1.9002	-1.90101	3.88999	5.49e-08	4.16e-06
evm.model.chr10.286	101.83	-8.56206	1.22313	-7.00014	2.56e-12	6.62e-11	-8.27102	-8.66466	2.45004	1.44e-10	3.1e-08
evm.model.chr10.306	504.696	-1.83616	0.277646	-6.61331	3.76e-11	8.41e-10	-1.79822	-1.80442	4.72394	2.01e-05	0.000583251
evm.model.chr10.350	125.43	-3.18404	0.744165	-4.27868	1.88e-05	0.000163119	-3.08645	-3.14387	2.76354	0.00176429	0.022908
evm.model.chr10.371	944.279	1.66853	0.221221	7.54234	4.62e-14	1.46e-12	1.6816	1.682	5.62766	3.32e-06	0.000131653
evm.model.chr10.372	206.642	-5.22339	1.26313	-4.13528	3.55e-05	0.000286185	-6.02583	-1.44269e+08	3.45975	0.00117174	0.0164317
evm.model.chr10.411	149.759	-2.08747	0.308827	-6.75934	1.39e-11	3.26e-10	-2.04652	-2.05069	3.00239	1.13e-05	0.000361891
evm.model.chr10.430	629.041	-3.77775	0.416979	-9.0598	1.31e-19	6.88e-18	-3.72134	-3.74082	5.05107	4.47e-07	2.39e-05
evm.model.chr10.484	2812.63	-1.79519	0.205029	-8.75578	2.03e-18	9.69e-17	-1.75972	-1.76022	7.18477	1.93e-06	8.23e-05
evm.model.chr10.503	32.6161	2.72642	0.80407	3.39077	0.000696965	0.00403717	2.67029	2.73555	0.826594	0.00192465	0.0245383
evm.model.chr10.527	67.6297	-1.99387	0.415672	-4.79674	1.61e-06	1.78e-05	-1.96443	-1.96767	1.85238	0.000542156	0.00885612
evm.model.chr10.582	8.50922	4.68465	1.45824	3.21254	0.00131566	0.00693943	4.64621	4.76647	-0.92486	0.00333217	0.0377984
evm.model.chr10.614	596.037	-2.94963	0.36883	-7.99727	1.27e-15	4.76e-14	-2.90664	-2.92772	4.96042	6.88e-07	3.43e-05
evm.model.chr10.618	216.361	1.72077	0.34758	4.95072	7.39e-07	8.73e-06	1.73598	1.73671	3.5295	0.000329094	0.00588535
evm.model.chr10.648	168.785	-1.71314	0.346457	-4.94474	7.62e-07	8.98e-06	-1.69752	-1.70065	3.1684	0.000532924	0.00871973
evm.model.chr10.655	55.7589	4.76678	0.750155	6.35439	2.09e-10	4.25e-09	4.71205	4.74953	1.62184	1.42e-05	0.0004363
evm.model.chr10.686	1722.35	-2.00836	0.270757	-7.41756	1.19e-13	3.65e-12	-1.96872	-1.97016	6.48045	3.63e-05	0.000966078
evm.model.chr10.706	231.019	-1.93688	0.237384	-8.15925	3.37e-16	1.34e-14	-1.90346	-1.9055	3.61262	1.42e-06	6.36e-05
evm.model.chr10.709	883.367	-1.91946	0.150607	-12.7448	3.33e-37	5.15e-35	-1.89414	-1.89449	5.54132	1.14e-09	1.73e-07
evm.model.chr10.720	2747.34	-1.58377	0.144425	-10.966	5.57e-28	4.96e-26	-1.5433	-1.54335	7.18946	1.81e-07	1.12e-05
evm.model.chr10.758	58.1823	-3.11196	0.479808	-6.48584	8.82e-11	1.88e-09	-3.07399	-3.08528	1.63734	1.06e-05	0.000347219
evm.model.chr10.811	707.625	-3.9871	0.547247	-7.28573	3.2e-13	9.24e-12	-3.92339	-3.97694	5.20482	6.6e-08	4.78e-06
evm.model.chr10.942	40.6344	-2.19492	0.572736	-3.83234	0.000126931	0.000900691	-2.06815	-2.09338	1.20659	0.00343468	0.0388052
evm.model.chr10.955	115.097	-2.86672	0.616147	-4.65266	3.28e-06	3.37e-05	-2.80897	-2.81684	2.61809	0.000637641	0.0101703
evm.model.chr10.971	1123.79	-1.74013	0.157432	-11.0532	2.12e-28	1.92e-26	-1.69953	-1.69967	5.89246	2.38e-08	2.1e-06
evm.model.chr11.1053	56.6717	-7.98283	1.30469	-6.11857	9.44e-10	1.75e-08	-7.66655	-8.06586	1.60677	9.68e-07	4.55e-05
evm.model.chr11.1110	79.5151	-2.20461	0.523461	-4.21161	2.54e-05	0.00021302	-2.1449	-2.16368	2.11599	0.00200581	0.0253117
evm.model.chr11.112	1518.43	-2.41317	0.28914	-8.34602	7.06e-17	2.98e-15	-2.37469	-2.38399	6.29757	2.68e-07	1.51e-05
evm.model.chr11.1207	660.521	-4.15174	0.743856	-5.58137	2.39e-08	3.61e-07	-4.03763	-4.09836	5.102	0.000210774	0.004069
evm.model.chr11.13	1948.44	-3.00885	0.272215	-11.0532	2.12e-28	1.92e-26	-2.96753	-2.96881	6.66675	1.69e-07	1.05e-05
evm.model.chr11.1365	295.491	-7.7744	1.23236	-6.30857	2.82e-10	5.57e-09	-8.55065	-1.44269e+08	3.9619	7.06e-06	0.000244106
evm.model.chr11.144	37.0975	-3.26109	0.9689	-3.36576	0.000763324	0.00436506	-3.10246	-3.23301	1.09	0.00273034	0.0321344
evm.model.chr11.1564	36.322	-2.78804	0.587342	-4.74687	2.07e-06	2.23e-05	-2.75374	-2.77224	1.03677	0.000425518	0.00725069
evm.model.chr11.1672	89.5112	-1.92749	0.45615	-4.22556	2.38e-05	0.00020132	-1.90471	-1.91476	2.27866	0.00246338	0.029628
evm.model.chr11.1674	313.33	-3.86081	0.554888	-6.95782	3.46e-12	8.81e-11	-3.78407	-3.83701	4.04508	8.35e-08	5.81e-06
evm.model.chr11.1738	38.4341	6.57377	1.53956	4.26992	1.96e-05	0.000168942	7.61557	1.44269e+08	1.0956	0.00232703	0.0284651
evm.model.chr11.1786	845.192	5.06602	1.05352	4.80868	1.52e-06	1.69e-05	4.91675	5.09883	5.45155	8.26e-06	0.000279845
evm.model.chr11.1788	859.83	3.24611	0.764819	4.24429	2.19e-05	0.000186452	3.1816	3.26786	5.47561	1.57e-05	0.000471182
evm.model.chr11.1806	13.0275	6.49502	1.50947	4.30286	1.69e-05	0.000148242	7.59602	1.44269e+08	-0.32366	0.000644951	0.0102471
evm.model.chr11.1812	1124.05	-2.23875	0.143318	-15.6208	5.25e-55	1.65e-52	-2.19463	-2.19534	5.89581	1.21e-10	2.65e-08
evm.model.chr11.1818	12.454	-4.29482	1.19811	-3.58466	0.000337524	0.00213559	-4.12246	-4.2619	-0.424009	0.00203291	0.0255719
evm.model.chr11.1843	130.44	-2.73633	0.586923	-4.66217	3.13e-06	3.23e-05	-2.68462	-2.6902	2.78146	0.000666327	0.0105164
evm.model.chr11.1844	195.81	-3.03392	0.363269	-8.35172	6.73e-17	2.85e-15	-2.98906	-2.99113	3.35373	2.51e-07	1.45e-05
evm.model.chr11.1849	2823.64	-3.73983	0.207364	-18.0351	1.03e-72	5.14e-70	-3.69722	-3.69957	7.2173	2.88e-12	1.14e-09
evm.model.chr11.1850	934.408	-1.6118	0.267317	-6.02953	1.64e-09	2.93e-08	-1.57513	-1.57531	5.63214	0.000118128	0.00256646
evm.model.chr11.1851	176.501	-3.03222	0.411757	-7.36412	1.78e-13	5.34e-12	-2.98778	-2.99025	3.20776	1.72e-06	7.49e-05
evm.model.chr11.1852	22.1098	-4.4371	0.967749	-4.58497	4.54e-06	4.53e-05	-4.32729	-4.37507	0.185089	0.000448513	0.00755775
evm.model.chr11.1854	46.696	-2.18926	0.540869	-4.04767	5.17e-05	0.0004037	-2.14236	-2.14658	1.25554	0.00356854	0.0399292
evm.model.chr11.1855	131.466	-2.814	0.413758	-6.80108	1.04e-11	2.49e-10	-2.77208	-2.77477	2.77848	4.55e-06	0.000170673
evm.model.chr11.1858	68.4971	-2.39142	0.487707	-4.90339	9.42e-07	1.09e-05	-2.35381	-2.35798	1.82628	0.000275913	0.00511164
evm.model.chr11.1891	9.08772	-4.62495	1.47122	-3.14361	0.00166877	0.00849788	-5.42344	-1.44269e+08	-0.734084	0.00401627	0.0440652
evm.model.chr11.1897	24.885	-3.74207	1.08888	-3.43664	0.000588988	0.00347922	-3.59007	-3.72551	0.551849	0.00201602	0.0254243
evm.model.chr11.1933	84.3929	-2.82711	0.462761	-6.10922	1e-09	1.84e-08	-2.77495	-2.78399	2.15616	3.76e-05	0.000994973
evm.model.chr11.200	1365.44	-1.59516	0.275243	-5.79546	6.81e-09	1.12e-07	-1.55308	-1.5534	6.17018	0.000431983	0.00733555
evm.model.chr11.235	612.976	-3.04113	0.339145	-8.96703	3.05e-19	1.56e-17	-3.01613	-3.02402	5.00342	3.78e-07	2.05e-05
evm.model.chr11.261	332.215	-2.17734	0.270355	-8.05362	8.04e-16	3.07e-14	-2.15453	-2.155	4.13194	7.45e-07	3.66e-05
evm.model.chr11.302	2135.97	-1.89692	0.113422	-16.7244	8.7e-63	3.29e-60	-1.85894	-1.85919	6.80612	7.01e-11	1.61e-08
evm.model.chr11.326	52.2879	-4.4245	1.31408	-3.36701	0.000759884	0.00434904	-5.23191	-144269482	1.57176	0.00334239	0.0378708
evm.model.chr11.358	450.09	-2.65941	0.477732	-5.56673	2.6e-08	3.91e-07	-2.58476	-2.60716	4.55582	0.000483363	0.00802179
evm.model.chr11.368	614.659	-2.30831	0.508874	-4.53611	5.73e-06	5.6e-05	-2.26037	-2.26789	5.01268	0.00129842	0.0178694
evm.model.chr11.39	689.15	-1.5343	0.180355	-8.50714	1.78e-17	7.96e-16	-1.5068	-1.50838	5.16827	1.85e-06	7.96e-05
evm.model.chr11.393	1335.24	-2.50214	0.270388	-9.25387	2.17e-20	1.2e-18	-2.46353	-2.47238	6.11418	4.39e-08	3.4e-06
evm.model.chr11.404	425.861	-2.27939	0.51511	-4.42505	9.64e-06	8.91e-05	-2.23223	-2.26512	4.48073	0.00115575	0.0162686
evm.model.chr11.436	151.767	-3.20141	0.332653	-9.62385	6.34e-22	3.8e-20	-3.16037	-3.16699	3.00807	3.05e-08	2.55e-06
evm.model.chr11.461	578.655	-2.15647	0.301985	-7.14096	9.27e-13	2.52e-11	-2.12487	-2.12554	4.94187	1.27e-05	0.000398535
evm.model.chr11.546	206.071	-2.24116	0.297495	-7.53345	4.94e-14	1.56e-12	-2.2283	-2.23143	3.4492	5.55e-06	0.000202051
evm.model.chr11.555	68.1994	1.50127	0.275026	5.45865	4.8e-08	6.98e-07	1.50816	1.51094	1.88815	0.000585817	0.00945977
evm.model.chr11.568	8279.44	1.60742	0.167139	9.61724	6.76e-22	4.04e-20	1.61817	1.61818	8.79694	1.91e-08	1.71e-06
evm.model.chr11.610	454.138	-3.08561	0.286252	-10.7793	4.31e-27	3.64e-25	-3.0572	-3.06627	4.57437	4.16e-09	4.81e-07
evm.model.chr11.617	6.33991	-4.66198	1.47332	-3.16426	0.00155475	0.00800046	-5.44395	-1.44269e+08	-1.24309	0.00274978	0.0323439
evm.model.chr11.622	154.59	-6.05356	0.615897	-9.82884	8.46e-23	5.46e-21	-5.95322	-6.01721	3.0272	7.75e-10	1.22e-07
evm.model.chr11.625	33.8308	-2.87215	0.718708	-3.99628	6.43e-05	0.000487615	-2.82672	-2.85481	0.853553	0.00327903	0.037313
evm.model.chr11.652	201.564	5.4621	0.490623	11.133	8.67e-29	8.08e-27	5.44307	5.47434	3.42395	1.39e-11	4.3e-09
evm.model.chr11.653	54.2002	-1.90951	0.402654	-4.74232	2.11e-06	2.27e-05	-1.88726	-1.89445	1.55216	0.00081996	0.012305
evm.model.chr11.682	27.108	-3.16213	0.785961	-4.02327	5.74e-05	0.000442837	-3.05736	-3.1361	0.680803	0.000720605	0.0111881
evm.model.chr11.697	67.9377	-2.42821	0.441755	-5.49673	3.87e-08	5.7e-07	-2.40195	-2.41216	1.88223	0.000228929	0.00436589
evm.model.chr11.726	519.985	-1.56703	0.261708	-5.98771	2.13e-09	3.74e-08	-1.55475	-1.55496	4.78651	6.22e-05	0.00151459
evm.model.chr11.757	81.7272	-2.0416	0.390386	-5.22969	1.7e-07	2.24e-06	-1.99814	-2.00755	2.15104	0.00019121	0.00377243
evm.model.chr11.798	39.1443	-3.802	0.832851	-4.56504	4.99e-06	4.94e-05	-3.79544	-3.81192	1.045	0.000492793	0.00815089
evm.model.chr11.80	3428.27	-2.62695	0.232782	-11.285	1.56e-29	1.49e-27	-2.56431	-2.56472	7.48256	2.08e-07	1.25e-05
evm.model.chr11.807	1283	-2.09216	0.163999	-12.7571	2.84e-37	4.5e-35	-2.07763	-2.07789	6.09014	1.03e-09	1.6e-07
evm.model.chr11.824	35.0073	3.13478	0.488943	6.41133	1.44e-10	2.97e-09	3.08407	3.10505	0.974113	8.36e-06	0.000281787
evm.model.chr11.825	323.851	3.55501	0.239002	14.8744	4.83e-50	1.3e-47	3.56605	3.56843	4.10347	2.72e-11	7.67e-09
evm.model.chr11.872	234.004	-2.11624	0.310402	-6.81774	9.25e-12	2.23e-10	-2.09144	-2.09915	3.63228	1.1e-05	0.000354914
evm.model.chr11.873	23.0841	3.19489	0.830099	3.84881	0.000118694	0.000846954	3.16382	3.22177	0.497087	0.00209901	0.0262031
evm.model.chr11.943	291.221	-1.60197	0.240119	-6.67156	2.53e-11	5.78e-10	-1.5832	-1.58542	3.94483	3.97e-05	0.00103619
evm.model.chr11.945	222.048	-1.81209	0.466756	-3.88231	0.000103469	0.000746927	-1.75843	-1.78178	3.5609	0.00198745	0.0251304
evm.model.chr12.1185	23.9173	-4.44895	0.860157	-5.17225	2.31e-07	2.99e-06	-4.35073	-4.45745	0.438039	8.08e-05	0.00186376
evm.model.chr12.12	199.091	1.54323	0.329816	4.67907	2.88e-06	3e-05	1.55276	1.55429	3.4044	0.000792224	0.0119798
evm.model.chr12.1219	25.5073	4.99014	0.765656	6.51748	7.15e-11	1.54e-09	4.92395	4.99833	0.533881	1.24e-05	0.000393314
evm.model.chr12.1312	482.978	-5.60739	1.04988	-5.34098	9.24e-08	1.28e-06	-5.3644	-5.57526	4.65909	5.9e-08	4.38e-06
evm.model.chr12.1377	546.428	3.0188	0.29276	10.3115	6.25e-25	4.64e-23	3.05738	3.0594	4.85129	2.88e-08	2.45e-06
evm.model.chr12.1382	115.017	3.28443	0.531329	6.18154	6.35e-10	1.21e-08	3.23331	3.24464	2.63211	2.58e-05	0.000717294
evm.model.chr12.1444	148.21	-7.81625	1.27191	-6.1453	7.98e-10	1.49e-08	-8.56843	-1.44269e+08	2.97807	6.29e-06	0.000222525
evm.model.chr12.147	412.395	-5.38289	0.933428	-5.7668	8.08e-09	1.32e-07	-5.37061	-5.37478	4.44621	1.7e-07	1.06e-05
evm.model.chr12.1496	214.29	-3.76388	0.304935	-12.3432	5.3e-35	7.02e-33	-3.72385	-3.72779	3.49937	1.53e-09	2.13e-07
evm.model.chr12.1655	216.109	3.47434	0.236631	14.6825	8.34e-49	2.08e-46	3.47576	3.48	3.52466	1.28e-11	4.02e-09
evm.model.chr12.1673	74.1924	3.7665	0.397519	9.47503	2.67e-21	1.54e-19	3.74498	3.76037	2.01448	7.58e-08	5.35e-06
evm.model.chr12.1674	16.3671	6.73852	1.29838	5.18993	2.1e-07	2.73e-06	7.81034	1.44269e+08	0.0104678	1.13e-05	0.000361891
evm.model.chr12.1709	822.15	-1.68962	0.122137	-13.8339	1.59e-43	3.38e-41	-1.67221	-1.67262	5.4329	1.81e-09	2.5e-07
evm.model.chr12.1714	950.154	2.66914	0.542115	4.92356	8.5e-07	9.91e-06	2.67029	2.68415	5.6194	0.000635821	0.0101592
evm.model.chr12.1727	208.032	-11.3134	1.55992	-7.25253	4.09e-13	1.16e-11	-12.0846	-1.44269e+08	3.45218	4.67e-07	2.48e-05
evm.model.chr12.1744	25.0608	4.81687	1.00265	4.80413	1.55e-06	1.72e-05	4.73552	4.85792	0.514715	0.000157699	0.00325393
evm.model.chr12.1749	120.133	1.73349	0.469822	3.68968	0.000224536	0.00149763	1.74673	1.74975	2.69858	0.0040537	0.0443773
evm.model.chr12.1819	77.3663	-2.81737	0.580154	-4.85625	1.2e-06	1.35e-05	-2.76267	-2.79837	2.10049	0.000147704	0.00307028
evm.model.chr12.1886	522.423	5.16018	1.05509	4.89072	1e-06	1.15e-05	5.01464	5.19776	4.76294	1.89e-05	0.000549258
evm.model.chr12.1915	99.7157	5.62819	1.28762	4.371	1.24e-05	0.00011197	6.6707	1.44269e+08	2.43905	0.000946707	0.0138284
evm.model.chr12.1993	149.841	3.75521	0.542957	6.91622	4.64e-12	1.16e-10	3.76956	3.79142	3.00223	5.57e-06	0.000202051
evm.model.chr12.2100	284.901	-3.59512	0.557511	-6.44852	1.13e-10	2.37e-09	-3.51225	-3.55865	3.91038	3.17e-06	0.000126809
evm.model.chr12.2148	32.3746	8.13423	1.24543	6.53129	6.52e-11	1.42e-09	9.16842	144269486	0.879124	4.51e-07	2.41e-05
evm.model.chr12.2156	400.47	2.79806	0.179604	15.5791	1.01e-54	3.12e-52	2.80637	2.80904	4.40019	7.97e-12	2.67e-09
evm.model.chr12.2173	9.12145	6.24815	1.36624	4.57323	4.8e-06	4.77e-05	7.29306	1.44269e+08	-0.76337	0.000115894	0.00252625
evm.model.chr12.2175	41.6724	8.117	1.3293	6.10624	1.02e-09	1.87e-08	9.17214	144269486	1.23709	1.48e-06	6.57e-05
evm.model.chr12.2224	3153.28	-3.27715	0.164266	-19.9503	1.49e-88	1.13e-85	-3.2353	-3.23564	7.37528	4.36e-13	2.78e-10
evm.model.chr12.2225	2223.62	-3.32846	0.159115	-20.9186	3.63e-97	3.53e-94	-3.29882	-3.29898	6.87575	8.15e-14	7.66e-11
evm.model.chr12.2230	548.864	-1.62908	0.193404	-8.42319	3.66e-17	1.59e-15	-1.6022	-1.60273	4.84905	3.44e-06	0.000135232
evm.model.chr12.2254	308.956	-2.6151	0.270102	-9.68189	3.6e-22	2.19e-20	-2.58349	-2.585	4.02697	6.26e-08	4.58e-06
evm.model.chr12.258	130.641	4.28283	0.990749	4.32282	1.54e-05	0.000136439	4.24843	4.36995	2.82627	0.000979295	0.014179
evm.model.chr12.272	304.993	-1.68407	0.239319	-7.03693	1.97e-12	5.15e-11	-1.65945	-1.66193	4.00638	1.76e-05	0.000517329
evm.model.chr12.343	9.53285	5.07135	1.20809	4.19783	2.69e-05	0.000224285	4.93071	5.11441	-0.740605	0.00024525	0.0046216
evm.model.chr12.351	184.815	-2.03813	0.240529	-8.47351	2.38e-17	1.05e-15	-2.02908	-2.03091	3.29077	6.53e-07	3.29e-05
evm.model.chr12.364	48.5218	-3.30107	0.538874	-6.12586	9.02e-10	1.67e-08	-3.3068	-3.3315	1.38038	5.54e-05	0.00137403
evm.model.chr12.376	147.092	2.97827	0.596728	4.99101	6.01e-07	7.23e-06	2.99565	3.03002	2.98455	0.000576433	0.00933519
evm.model.chr12.387	429.458	-2.4579	0.30496	-8.05974	7.65e-16	2.94e-14	-2.42249	-2.43213	4.49071	1.66e-05	0.000493759
evm.model.chr12.43	25.9914	-2.80777	0.664178	-4.22743	2.36e-05	0.000199815	-2.75563	-2.77852	0.551941	0.00133077	0.0182257
evm.model.chr12.450	43.4417	-8.13981	1.24672	-6.52896	6.62e-11	1.44e-09	-8.89778	-1.44269e+08	1.25076	4.32e-08	3.4e-06
evm.model.chr12.455	1481.66	3.53462	0.285748	12.3697	3.81e-35	5.12e-33	3.52034	3.53117	6.26311	5.26e-11	1.31e-08
evm.model.chr12.475	101.811	-2.79689	0.347092	-8.05808	7.75e-16	2.97e-14	-2.75034	-2.76188	2.47331	2.22e-07	1.31e-05
evm.model.chr12.57	1769.84	-4.5301	0.413724	-10.9495	6.68e-28	5.93e-26	-4.51657	-4.52479	6.51618	1.42e-08	1.35e-06
evm.model.chr12.584	85.4915	-1.81724	0.391638	-4.6401	3.48e-06	3.57e-05	-1.79049	-1.79754	2.21817	0.00156802	0.0208395
evm.model.chr12.588	393.219	-1.71766	0.354268	-4.84848	1.24e-06	1.4e-05	-1.66081	-1.66816	4.367	0.00178364	0.0230681
evm.model.chr12.624	23.0167	-5.97582	1.32813	-4.49943	6.81e-06	6.56e-05	-5.65668	-6.05216	0.47381	6.13e-05	0.00149774
evm.model.chr12.662	366.215	1.56816	0.285461	5.49343	3.94e-08	5.79e-07	1.58511	1.5864	4.27157	0.000175515	0.00353698
evm.model.chr12.791	3535.94	-2.62295	0.360484	-7.2762	3.43e-13	9.86e-12	-2.56646	-2.58015	7.51247	2.61e-05	0.000723808
evm.model.chr12.794	91.6533	-1.53743	0.345745	-4.44673	8.72e-06	8.15e-05	-1.5033	-1.50625	2.2835	0.00117233	0.0164317
evm.model.chr12.808	6.89391	-4.51829	1.48534	-3.04191	0.00235081	0.0113509	-5.31711	-1.44269e+08	-1.03601	0.00397389	0.0436486
evm.model.chr12.809	127.089	-4.43217	0.676791	-6.5488	5.8e-11	1.27e-09	-4.34629	-4.41827	2.78689	1.05e-06	4.87e-05
evm.model.chr12.822	29.307	-4.86579	1.31919	-3.68846	0.000225619	0.00150327	-4.62548	-4.83319	0.756336	0.00152038	0.0203981
evm.model.chr12.844	278.488	-1.78278	0.246516	-7.2319	4.76e-13	1.34e-11	-1.75137	-1.7521	3.87766	7.43e-06	0.000255268
evm.model.chr12.865	606.349	-2.79951	0.284926	-9.8254	8.75e-23	5.64e-21	-2.75482	-2.76224	4.99392	3.15e-08	2.63e-06
evm.model.chr12.908	81.1076	-4.07539	1.33586	-3.05076	0.00228262	0.0110662	-4.8977	-1.44269e+08	2.16575	0.00381126	0.0421672
evm.model.chr12.974	8420.27	-1.93119	0.153348	-12.5935	2.29e-36	3.37e-34	-1.89959	-1.89971	8.76506	6.69e-09	7.18e-07
evm.model.chr12.977	124.777	-3.45428	1.11859	-3.08806	0.0020147	0.01	-3.32375	-3.5214	2.75874	0.00292302	0.0340032
evm.model.chr13.103	316.224	-1.5976	0.295284	-5.41038	6.29e-08	8.93e-07	-1.54907	-1.55487	4.06203	0.000281126	0.0051839
evm.model.chr13.1049	780.59	-2.24137	0.206714	-10.8428	2.16e-27	1.84e-25	-2.19421	-2.19856	5.34564	4.23e-10	7.33e-08
evm.model.chr13.1104	168.23	-3.98809	0.892983	-4.46603	7.97e-06	7.54e-05	-3.85145	-3.95537	3.17575	0.00125213	0.0173693
evm.model.chr13.1107	1922.77	-3.58956	0.578338	-6.20668	5.41e-10	1.04e-08	-3.52289	-3.58222	6.63156	1.65e-05	0.000491035
evm.model.chr13.1159	69.128	3.37208	0.482566	6.98781	2.79e-12	7.21e-11	3.37061	3.38929	1.93031	3.89e-05	0.00102082
evm.model.chr13.124	69.8304	-5.14759	1.31177	-3.92416	8.7e-05	0.000641423	-5.93949	-1.44269e+08	1.95307	0.0024736	0.0296685
evm.model.chr13.1265	391.908	-2.13387	0.185668	-11.4929	1.43e-30	1.48e-28	-2.09247	-2.09392	4.37084	1.6e-08	1.47e-06
evm.model.chr13.14	1714.89	-2.27928	0.339185	-6.71987	1.82e-11	4.22e-10	-2.26126	-2.26983	6.47829	7.88e-05	0.0018301
evm.model.chr13.146	59.1045	-1.69536	0.377087	-4.49595	6.93e-06	6.65e-05	-1.66748	-1.67457	1.68785	0.00177164	0.0229721
evm.model.chr13.1471	143.853	1.88131	0.292263	6.43704	1.22e-10	2.54e-09	1.88432	1.88885	2.94407	2.17e-05	0.000621667
evm.model.chr13.1600	420.722	-2.30045	0.207816	-11.0697	1.76e-28	1.62e-26	-2.28112	-2.28302	4.47125	1.21e-08	1.17e-06
evm.model.chr13.1615	283.324	-2.19485	0.261524	-8.39256	4.76e-17	2.04e-15	-2.1655	-2.16745	3.90152	6.76e-07	3.38e-05
evm.model.chr13.1622	640.746	-2.96024	0.446015	-6.63709	3.2e-11	7.2e-10	-2.92108	-2.92149	5.08423	3.34e-07	1.84e-05
evm.model.chr13.166	101.651	-4.99855	1.27486	-3.92086	8.82e-05	0.000648423	-5.79081	-1.44269e+08	2.47532	0.000866891	0.0129015
evm.model.chr13.1685	35.6358	5.10588	0.903968	5.64829	1.62e-08	2.52e-07	5.00079	5.1245	1.02231	8.3e-06	0.000280567
evm.model.chr13.1711	117.26	2.09349	0.578713	3.61748	0.00029748	0.00192186	2.13128	2.13609	2.66497	0.0040726	0.0445101
evm.model.chr13.1720	120.017	4.97135	1.01059	4.91924	8.69e-07	1.01e-05	4.82585	4.94925	2.70208	8.61e-05	0.00196395
evm.model.chr13.1742	8.97714	4.66364	1.46284	3.18807	0.00143226	0.00748776	4.46033	4.79663	-0.695693	0.00331834	0.0376848
evm.model.chr13.1783	96.131	-2.37245	0.327175	-7.25131	4.13e-13	1.17e-11	-2.35666	-2.36084	2.34451	6.32e-06	0.000223161
evm.model.chr13.1813	97.0327	6.14765	0.522298	11.7704	5.55e-32	6.36e-30	6.14377	6.17901	2.39166	3.43e-09	4.19e-07
evm.model.chr13.1814	347.845	8.54687	0.482924	17.6982	4.33e-70	2.06e-67	8.52679	8.55883	4.22701	4.9e-13	2.85e-10
evm.model.chr13.1895	279.839	-3.30461	0.619401	-5.33517	9.55e-08	1.32e-06	-3.22385	-3.28166	3.88847	2.01e-05	0.000583251
evm.model.chr13.197	514.952	-2.1778	0.316994	-6.87017	6.41e-12	1.58e-10	-2.17542	-2.1759	4.76665	5.84e-06	0.000209825
evm.model.chr13.199	159.98	-5.51637	1.25907	-4.3813	1.18e-05	0.000107424	-6.28643	-1.44269e+08	3.10295	0.000157844	0.00325393
evm.model.chr13.1999	131.077	-4.0637	0.397872	-10.2136	1.72e-24	1.24e-22	-4.03078	-4.04024	2.79803	1.85e-08	1.66e-06
evm.model.chr13.2036	228.22	-1.98104	0.458078	-4.32468	1.53e-05	0.000135438	-1.91582	-1.91792	3.5939	0.00242165	0.0292839
evm.model.chr13.2098	15.6156	3.33589	0.747952	4.46004	8.19e-06	7.72e-05	3.31816	3.35076	-0.118615	0.000387448	0.00673566
evm.model.chr13.22	2064.71	-3.19546	0.195236	-16.3672	3.28e-60	1.2e-57	-3.15922	-3.16186	6.7446	8.91e-12	2.89e-09
evm.model.chr13.2233	470.644	-5.95451	1.21899	-4.88479	1.04e-06	1.19e-05	-6.72197	-1.44269e+08	4.62164	1.59e-05	0.00047677
evm.model.chr13.2246	89.5904	2.60724	0.555864	4.69042	2.73e-06	2.86e-05	2.59749	2.61699	2.30071	0.000413911	0.00708962
evm.model.chr13.2265	104.935	2.22866	0.507778	4.38904	1.14e-05	0.000103809	2.21939	2.22947	2.50523	0.00232383	0.0284651
evm.model.chr13.2276	27.787	4.25702	0.879069	4.84264	1.28e-06	1.44e-05	4.23683	4.29771	0.689016	0.000222262	0.00426848
evm.model.chr13.2342	303.117	1.77961	0.227206	7.83258	4.78e-15	1.66e-13	1.79351	1.79545	3.99912	1.91e-06	8.13e-05
evm.model.chr13.2349	118.89	2.35054	0.380099	6.18403	6.25e-10	1.19e-08	2.37861	2.38011	2.66893	2.3e-05	0.000655115
evm.model.chr13.2351	39.2119	-4.23131	1.32364	-3.19673	0.00138997	0.00729655	-3.95485	-4.33589	1.18646	0.00459427	0.0489668
evm.model.chr13.2366	399.036	-4.81579	0.76006	-6.33606	2.36e-10	4.74e-09	-4.7687	-4.8313	4.38497	2.59e-05	0.000718468
evm.model.chr13.2369	48.2046	-6.71656	1.25719	-5.34252	9.17e-08	1.27e-06	-7.48246	-1.44269e+08	1.47706	2.79e-06	0.000114014
evm.model.chr13.2372	73.223	7.84673	1.21737	6.44565	1.15e-10	2.41e-09	8.88959	1.44269e+08	2.01639	6.78e-09	7.24e-07
evm.model.chr13.2376	30.9493	6.1066	1.31649	4.63855	3.51e-06	3.59e-05	7.16936	144269484	0.86886	0.000335627	0.00597145
evm.model.chr13.2380	85.5671	4.38714	0.949995	4.61806	3.87e-06	3.93e-05	4.27821	4.3994	2.22377	7.34e-05	0.00173707
evm.model.chr13.2397	1656.5	-1.8254	0.235044	-7.76618	8.09e-15	2.73e-13	-1.79286	-1.79373	6.42518	9.66e-06	0.000317346
evm.model.chr13.2418	56.0884	3.12882	0.733413	4.2661	1.99e-05	0.000171707	3.14066	3.15181	1.64364	0.000834758	0.0125081
evm.model.chr13.2439	89.0373	1.74795	0.365356	4.78425	1.72e-06	1.88e-05	1.75579	1.76117	2.27699	0.00040622	0.00698912
evm.model.chr13.2455	198.309	-1.59072	0.411445	-3.86617	0.000110558	0.000794171	-1.6041	-1.60478	3.38234	0.00259961	0.0309275
evm.model.chr13.2473	86.9514	-1.74856	0.332235	-5.26302	1.42e-07	1.89e-06	-1.72094	-1.72678	2.2497	0.000238177	0.00450984
evm.model.chr13.2620	70.5175	2.08187	0.328149	6.34429	2.23e-10	4.52e-09	2.10453	2.10845	1.94342	6.46e-05	0.00155438
evm.model.chr13.348	20.4901	-3.71461	1.09123	-3.40405	0.000663943	0.00386055	-3.57958	-3.7158	0.342155	0.00344344	0.0388819
evm.model.chr13.353	139.812	-4.46506	0.691946	-6.45291	1.1e-10	2.31e-09	-4.36312	-4.43478	2.91541	1.87e-06	8e-05
evm.model.chr13.408	192.551	-4.93118	0.727221	-6.78086	1.19e-11	2.84e-10	-4.81617	-4.90328	3.35386	3.5e-07	1.92e-05
evm.model.chr13.482	88.3755	3.60707	0.840898	4.28955	1.79e-05	0.000156533	3.56078	3.65032	2.28623	0.000774373	0.0117911
evm.model.chr13.492	51.1607	-3.5458	0.49291	-7.1936	6.31e-13	1.75e-11	-3.48486	-3.50894	1.48225	1.38e-06	6.19e-05
evm.model.chr13.500	4177.65	-1.59809	0.191329	-8.35255	6.68e-17	2.84e-15	-1.57266	-1.57269	7.80099	5.53e-06	0.000202051
evm.model.chr13.51	29.7931	-2.60241	0.748435	-3.47714	0.000506797	0.00305289	-2.53777	-2.58508	0.719515	0.00255862	0.030495
evm.model.chr13.540	17.5565	3.13534	0.885343	3.54139	0.000398024	0.00247131	3.09016	3.14807	0.0481034	0.00209201	0.026182
evm.model.chr13.559	206.178	-5.57919	1.26747	-4.40183	1.07e-05	9.86e-05	-6.34288	-1.44269e+08	3.45823	0.00124528	0.017319
evm.model.chr13.560	272.088	-5.04785	0.62471	-8.08031	6.46e-16	2.5e-14	-4.95566	-5.0186	3.84936	6.52e-08	4.74e-06
evm.model.chr13.571	180.259	-5.56299	1.23067	-4.52028	6.18e-06	6e-05	-6.34559	-1.44269e+08	3.26443	2.52e-05	0.000703824
evm.model.chr13.577	236.364	2.86725	0.720973	3.97691	6.98e-05	0.000524774	2.83457	2.90177	3.64823	0.00265462	0.0313741
evm.model.chr13.582	279.881	-3.20293	0.33647	-9.51922	1.74e-21	1.02e-19	-3.20518	-3.20637	3.87734	6.83e-08	4.92e-06
evm.model.chr13.593	386.582	-2.75074	0.538729	-5.10599	3.29e-07	4.14e-06	-2.7387	-2.73926	4.34414	0.00016566	0.00338677
evm.model.chr13.597	42.6601	-2.99804	0.512442	-5.8505	4.9e-09	8.21e-08	-2.98747	-2.99377	1.12955	0.000135439	0.00285977
evm.model.chr13.598	44.0726	-2.92809	0.619914	-4.72338	2.32e-06	2.48e-05	-2.89632	-2.9313	1.33786	0.000797293	0.0120472
evm.model.chr13.603	449.279	-3.23476	0.235997	-13.7068	9.25e-43	1.89e-40	-3.20119	-3.20821	4.56401	1.04e-08	1.05e-06
evm.model.chr13.605	195.31	-2.15429	0.318685	-6.75993	1.38e-11	3.25e-10	-2.14984	-2.1507	3.36452	1.12e-05	0.000358728
evm.model.chr13.611	20.2317	-5.05685	0.880888	-5.74063	9.43e-09	1.52e-07	-5.00108	-5.05517	0.111231	5.76e-05	0.00142173
evm.model.chr13.623	457.531	-1.54902	0.245233	-6.31652	2.68e-10	5.33e-09	-1.51509	-1.51788	4.58423	0.000222405	0.00426848
evm.model.chr13.660	60.2601	-1.72809	0.391654	-4.4123	1.02e-05	9.42e-05	-1.70465	-1.70823	1.68126	0.00186274	0.0238878
evm.model.chr13.717	71.2745	-1.59722	0.297596	-5.36706	8e-08	1.12e-06	-1.57851	-1.5827	1.92777	0.000438451	0.0074135
evm.model.chr13.740	4416.55	-2.66831	0.129659	-20.5794	4.19e-94	3.72e-91	-2.6342	-2.63453	7.83649	4.69e-13	2.8e-10
evm.model.chr13.77	15.0209	6.12319	1.4078	4.34947	1.36e-05	0.000122351	7.1761	144269484	-0.104611	0.000387914	0.00673783
evm.model.chr13.829	21.3496	-5.78734	1.34229	-4.31154	1.62e-05	0.000143092	-5.51052	-5.90624	0.298246	0.000113271	0.00247455
evm.model.chr13.831	130.701	-5.54706	0.481075	-11.5306	9.25e-31	9.69e-29	-5.49282	-5.51914	2.77087	3.92e-09	4.61e-07
evm.model.chr13.832	2333.73	-1.76295	0.129466	-13.617	3.17e-42	6.29e-40	-1.71822	-1.71839	6.93923	5.74e-09	6.34e-07
evm.model.chr13.857	21.9533	-5.29729	1.12963	-4.6894	2.74e-06	2.86e-05	-5.15744	-5.26605	0.278351	0.000347085	0.00612016
evm.model.chr13.876	51.3749	-3.82285	0.791186	-4.8318	1.35e-06	1.52e-05	-3.76731	-3.82012	1.50561	0.000237869	0.00450832
evm.model.chr13.96	1119.89	-1.986	0.243268	-8.16381	3.25e-16	1.3e-14	-1.93573	-1.93741	5.86681	4.18e-06	0.000159681
evm.model.chr14.1117	62.5082	5.55944	1.22059	4.5547	5.25e-06	5.17e-05	5.35594	5.70121	1.82112	1.29e-06	5.84e-05
evm.model.chr14.119	274.543	-2.57565	0.622798	-4.13561	3.54e-05	0.000285887	-2.50457	-2.55758	3.85927	0.00133941	0.0183059
evm.model.chr14.1202	83.1448	-1.61905	0.425443	-3.80558	0.000141474	0.000989741	-1.60403	-1.60639	2.14515	0.00373988	0.0415405
evm.model.chr14.1210	31.4361	8.32504	1.24935	6.6635	2.67e-11	6.08e-10	9.40775	1.44269e+08	0.824456	3.98e-08	3.19e-06
evm.model.chr14.124	919.536	-2.04336	0.243178	-8.40274	4.36e-17	1.87e-15	-1.999	-1.99921	5.60947	3.63e-06	0.000141171
evm.model.chr14.1241	2653.14	-3.6337	0.16563	-21.9387	1.11e-106	1.51e-103	-3.59738	-3.59757	7.13921	6.05e-14	6.29e-11
evm.model.chr14.1262	100.482	-2.35458	0.418368	-5.62802	1.82e-08	2.82e-07	-2.31195	-2.32096	2.43005	0.000161572	0.00331348
evm.model.chr14.1431	92.4994	1.84754	0.335173	5.5122	3.54e-08	5.26e-07	1.8657	1.87056	2.33519	0.000133199	0.00282248
evm.model.chr14.148	292.629	-3.29812	0.708012	-4.65829	3.19e-06	3.29e-05	-3.2086	-3.22008	3.9518	0.000184175	0.00365923
evm.model.chr14.1496	12.371	-4.25212	1.26126	-3.37132	0.000748086	0.00429114	-4.10479	-4.24257	-0.351825	0.00415607	0.0452221
evm.model.chr14.1501	194.109	-1.60006	0.330818	-4.83669	1.32e-06	1.48e-05	-1.58962	-1.59616	3.36659	0.000339462	0.00602881
evm.model.chr14.1577	655.145	1.76201	0.133045	13.2437	4.9e-40	9.36e-38	1.78816	1.78844	5.12023	2.88e-09	3.62e-07
evm.model.chr14.1699	15.9478	-7.99063	1.41604	-5.64294	1.67e-08	2.6e-07	-8.79848	-1.44269e+08	-0.287981	3.64e-05	0.000966201
evm.model.chr14.173	231.315	3.15707	0.345673	9.13309	6.66e-20	3.58e-18	3.18621	3.18817	3.62669	6.18e-08	4.54e-06
evm.model.chr14.1849	49.0122	3.81693	0.635697	6.00432	1.92e-09	3.4e-08	3.80392	3.84489	1.42698	1.27e-05	0.000399219
evm.model.chr14.1865	8.06047	5.47914	1.52078	3.60285	0.00031475	0.00201556	6.54476	1.44269e+08	-0.921461	0.00141586	0.0191781
evm.model.chr14.1973	232.318	-1.94168	0.262633	-7.39313	1.43e-13	4.36e-12	-1.9175	-1.92187	3.62426	3.08e-06	0.000123724
evm.model.chr14.2049	628.704	-2.28628	0.487685	-4.68803	2.76e-06	2.88e-05	-2.23637	-2.26425	5.0327	0.000668049	0.010521
evm.model.chr14.2123	1318.37	-3.99664	0.581726	-6.87032	6.41e-12	1.58e-10	-3.90756	-3.96836	6.09354	2.72e-06	0.000111833
evm.model.chr14.2143	406.305	-2.23382	0.256773	-8.69962	3.33e-18	1.55e-16	-2.20033	-2.20184	4.42486	4.39e-07	2.36e-05
evm.model.chr14.2147	1434.82	-1.67232	0.157995	-10.5846	3.51e-26	2.81e-24	-1.64013	-1.64032	6.24558	1.12e-07	7.44e-06
evm.model.chr14.2178	111.644	5.65778	2.06655	2.73779	0.00618542	0.0255411	5.72193	5.75624	2.58389	0.000820636	0.0123058
evm.model.chr14.2199	123.911	-1.96203	0.440963	-4.44941	8.61e-06	8.06e-05	-1.92509	-1.94297	2.74521	0.00127358	0.017574
evm.model.chr14.2273	6807.74	2.40349	0.172213	13.9565	2.87e-44	6.37e-42	2.4358	2.43589	8.47326	2.22e-10	4.43e-08
evm.model.chr14.2350	57.9154	-4.02831	1.28149	-3.14345	0.00166967	0.00850034	-3.82901	-4.20103	1.70643	0.0033587	0.038012
evm.model.chr14.2356	1196.32	-1.66482	0.26463	-6.29111	3.15e-10	6.21e-09	-1.64238	-1.64684	5.95463	0.000143728	0.00300687
evm.model.chr14.2469	23.1736	-4.7931	1.41558	-3.38595	0.000709316	0.0040987	-5.55983	-1.44269e+08	0.49216	0.00431616	0.0466556
evm.model.chr14.248	54.254	3.25113	0.593428	5.47856	4.29e-08	6.28e-07	3.26092	3.27377	1.56297	0.000180118	0.00360036
evm.model.chr14.2529	157.639	2.54759	0.351454	7.24871	4.21e-13	1.19e-11	2.56844	2.56968	3.07719	2.28e-06	9.55e-05
evm.model.chr14.2553	233.424	-6.55511	1.20973	-5.41865	6.01e-08	8.55e-07	-7.32008	-1.44269e+08	3.63163	2.15e-07	1.28e-05
evm.model.chr14.2554	113.701	-5.44243	1.24935	-4.35622	1.32e-05	0.00011911	-6.19824	-144269483	2.62924	0.000324817	0.00583696
evm.model.chr14.2571	3472.64	-1.75612	0.170386	-10.3067	6.57e-25	4.86e-23	-1.72829	-1.72853	7.51555	1.83e-07	1.13e-05
evm.model.chr14.2687	46.4191	-2.81294	0.549783	-5.11646	3.11e-07	3.94e-06	-2.76301	-2.78924	1.37557	0.000486621	0.00806232
evm.model.chr14.272	558.856	-1.77613	0.224166	-7.9233	2.31e-15	8.31e-14	-1.78005	-1.78036	4.8863	1.13e-06	5.19e-05
evm.model.chr14.2736	357.43	-1.9768	0.431707	-4.57903	4.67e-06	4.65e-05	-1.94761	-1.96784	4.23001	0.00247279	0.0296685
evm.model.chr14.2737	693.774	-2.30154	0.180809	-12.7291	4.07e-37	6.25e-35	-2.27387	-2.27645	5.18308	2.94e-10	5.54e-08
evm.model.chr14.2746	89.5597	-3.2617	0.452184	-7.2132	5.47e-13	1.53e-11	-3.22149	-3.2394	2.27577	3.52e-06	0.000137716
evm.model.chr14.2751	132.963	-4.08665	0.557769	-7.32679	2.36e-13	6.9e-12	-4.01074	-4.06349	2.84172	4.41e-08	3.41e-06
evm.model.chr14.2755	21.5018	-4.60175	1.20089	-3.83196	0.000127125	0.000901757	-4.40322	-4.61057	0.279916	0.000309437	0.00562714
evm.model.chr14.2756	173.623	-2.43702	0.284498	-8.56603	1.07e-17	4.81e-16	-2.40573	-2.40829	3.20154	5.04e-07	2.63e-05
evm.model.chr14.2787	235.358	-2.01407	0.366203	-5.49988	3.8e-08	5.61e-07	-1.97428	-1.98478	3.64292	0.000232673	0.00442602
evm.model.chr14.2790	88.1683	2.81874	0.754637	3.73523	0.000187547	0.00127754	2.83652	2.87408	2.25245	0.0038587	0.0426205
evm.model.chr14.2831	78.2429	-2.21009	0.422591	-5.22986	1.7e-07	2.24e-06	-2.17575	-2.18374	2.0896	0.000283726	0.00522209
evm.model.chr14.2844	30.6231	-8.01547	1.26502	-6.33623	2.35e-10	4.74e-09	-8.78261	-1.44269e+08	0.758181	1.32e-07	8.61e-06
evm.model.chr14.2990	3562.11	-5.74348	1.2193	-4.71046	2.47e-06	2.62e-05	-6.50282	-1.44269e+08	7.51928	6.14e-06	0.000218375
evm.model.chr14.3012	102.932	-1.60196	0.379383	-4.22253	2.42e-05	0.000203624	-1.59221	-1.59589	2.45689	0.00187874	0.0240617
evm.model.chr14.3018	2093.65	-1.908	0.152692	-12.4958	7.87e-36	1.09e-33	-1.88843	-1.88892	6.77406	3.58e-09	4.29e-07
evm.model.chr14.340	12.1021	-5.07025	1.47004	-3.44906	0.000562546	0.0033463	-5.86817	-1.44269e+08	-0.300232	0.00352842	0.0395479
evm.model.chr14.375	13.5301	7.14584	1.46364	4.88223	1.05e-06	1.2e-05	8.18996	144269485	-0.276679	0.000138708	0.00290801
evm.model.chr14.376	568.491	4.30977	0.473555	9.1009	8.96e-20	4.76e-18	4.31873	4.32072	4.91416	1.1e-07	7.29e-06
evm.model.chr14.379	249.806	2.63374	0.217114	12.1307	7.26e-34	8.99e-32	2.66186	2.66374	3.73355	6.77e-10	1.1e-07
evm.model.chr14.380	16.6574	7.75942	1.50271	5.16361	2.42e-07	3.12e-06	8.90187	1.44269e+08	-0.00576909	0.000113248	0.00247455
evm.model.chr14.397	210.853	-3.12518	0.738027	-4.23451	2.29e-05	0.000194269	-3.11368	-3.11521	3.47662	8.65e-05	0.00196973
evm.model.chr14.42	705.112	-4.09804	1.28746	-3.18304	0.00145737	0.00760151	-4.91161	-1.44269e+08	5.19547	0.00232857	0.0284651
evm.model.chr14.46	3778.89	2.86378	0.119489	23.9669	6.16e-127	2.52e-123	2.88422	2.88429	7.66446	7.24e-15	2.04e-11
evm.model.chr14.466	175.117	2.69058	0.58723	4.58181	4.61e-06	4.6e-05	2.65797	2.68779	3.22938	0.00124406	0.0173143
evm.model.chr14.469	53.4167	7.95059	1.27202	6.25039	4.09e-10	7.96e-09	8.9874	1.44269e+08	1.57869	8.57e-07	4.14e-05
evm.model.chr14.516	177.793	-2.33554	0.501404	-4.658	3.19e-06	3.29e-05	-2.2944	-2.30975	3.24995	0.0010268	0.0147263
evm.model.chr14.523	368.503	6.13799	0.480125	12.7842	2.01e-37	3.21e-35	6.10454	6.13948	4.28024	4.09e-13	2.69e-10
evm.model.chr14.540	49.2107	-5.5783	0.829907	-6.7216	1.8e-11	4.17e-10	-5.44358	-5.55178	1.43653	4.11e-07	2.21e-05
evm.model.chr14.55	354.958	-1.64503	0.183164	-8.98121	2.68e-19	1.38e-17	-1.61784	-1.61895	4.2254	6.24e-07	3.18e-05
evm.model.chr14.559	3100.69	-2.14897	0.361157	-5.95024	2.68e-09	4.64e-08	-2.15233	-2.16207	7.31789	0.000618214	0.00992611
evm.model.chr14.579	235.766	-2.25795	0.473011	-4.77358	1.81e-06	1.97e-05	-2.21741	-2.23387	3.64644	0.000777483	0.0118294
evm.model.chr14.639	342.09	-2.59571	0.232646	-11.1574	6.59e-29	6.2e-27	-2.55992	-2.56431	4.17774	2.51e-09	3.22e-07
evm.model.chr14.665	102.344	-2.73159	0.486336	-5.61666	1.95e-08	2.99e-07	-2.69118	-2.72379	2.48515	6.15e-05	0.00150093
evm.model.chr14.720	292.894	2.04103	0.418901	4.87235	1.1e-06	1.26e-05	2.07162	2.07237	3.96005	0.000282649	0.00520713
evm.model.chr14.721	11.9379	-5.52283	1.43085	-3.85984	0.000113463	0.00081275	-5.17753	-5.55416	-0.507832	0.000895203	0.013243
evm.model.chr14.722	154.618	4.33933	0.366423	11.8424	2.36e-32	2.75e-30	4.37167	4.38125	3.05187	8.2e-08	5.72e-06
evm.model.chr14.723	92.3676	-2.06215	0.369864	-5.57542	2.47e-08	3.73e-07	-2.04208	-2.04649	2.30513	0.000102146	0.00226152
evm.model.chr14.724	84.3434	-1.92896	0.422368	-4.56702	4.95e-06	4.9e-05	-1.92567	-1.93047	2.18604	0.00100973	0.0145238
evm.model.chr14.727	144.944	-4.06776	0.425606	-9.55757	1.21e-21	7.11e-20	-4.03209	-4.03869	2.93904	3.04e-08	2.55e-06
evm.model.chr14.777	203.935	-1.77438	0.329527	-5.38462	7.26e-08	1.02e-06	-1.747	-1.74908	3.43657	0.000192861	0.00380122
evm.model.chr14.781	40900.3	-2.71622	0.211563	-12.8389	9.93e-38	1.61e-35	-2.71148	-2.71149	11.0941	1.03e-08	1.05e-06
evm.model.chr14.782	8.40706	5.29123	1.58051	3.34779	0.000814584	0.00462065	6.40935	1.44269e+08	-0.911676	0.00281775	0.0330225
evm.model.chr14.783	2246.8	-1.7127	0.191783	-8.93043	4.24e-19	2.14e-17	-1.68957	-1.69011	6.86523	9.17e-07	4.39e-05
evm.model.chr14.85	9.89581	6.52111	1.79646	3.62998	0.000283447	0.00184227	7.60341	1.44269e+08	-0.720885	0.00326768	0.037238
evm.model.chr14.89	1005.34	-3.15017	0.321633	-9.7943	1.19e-22	7.58e-21	-3.12978	-3.14029	5.70636	5.05e-08	3.84e-06
evm.model.chr14.905	437.969	-1.61361	0.20363	-7.92424	2.3e-15	8.27e-14	-1.56928	-1.56969	4.53155	5.41e-06	0.000199084
evm.model.chr14.907	129.735	-1.60584	0.397874	-4.03605	5.44e-05	0.000422436	-1.59297	-1.59486	2.76939	0.00254529	0.0303727
evm.model.chr14.930	41.353	4.22511	1.25012	3.37977	0.00072547	0.00418021	4.01487	4.34879	1.24643	0.000201151	0.00393532
evm.model.chr14.940	14.1156	5.1347	1.36624	3.75828	0.000171083	0.00117757	4.96046	5.30219	-0.185796	0.00034278	0.00607136
evm.model.chr14.969	19.6809	-5.1433	1.46136	-3.51953	0.000432319	0.00265643	-4.85028	-5.24122	0.286294	0.00234837	0.0286344
evm.model.chr14.98	310.595	-1.89215	0.308593	-6.13153	8.7e-10	1.62e-08	-1.85855	-1.85908	4.03635	4.29e-05	0.00110524
evm.model.chr15.1044	147.576	-2.43956	0.28705	-8.49871	1.92e-17	8.49e-16	-2.44293	-2.44509	2.95048	4.76e-07	2.51e-05
evm.model.chr15.1056	76.8775	-3.32768	0.646156	-5.14997	2.61e-07	3.33e-06	-3.25902	-3.31744	2.09141	7.66e-05	0.00179337
evm.model.chr15.1182	1137.99	-3.63586	1.07453	-3.38368	0.000715216	0.00413161	-3.43406	-3.62677	5.87788	0.000427205	0.00726689
evm.model.chr15.1214	261.882	-3.51194	0.663872	-5.29008	1.22e-07	1.66e-06	-3.42102	-3.48972	3.78756	2.14e-05	0.000613945
evm.model.chr15.1282	14.1271	-3.23718	0.854808	-3.78702	0.000152465	0.00105906	-3.26259	-3.30932	-0.321807	0.00325552	0.0371422
evm.model.chr15.1286	157.987	3.33406	0.316499	10.5342	6.01e-26	4.72e-24	3.35052	3.35515	3.07724	3.78e-08	3.04e-06
evm.model.chr15.1288	165.405	1.77808	0.181171	9.81435	9.77e-23	6.27e-21	1.79865	1.79999	3.1432	2.64e-07	1.51e-05
evm.model.chr15.1315	80.6658	-5.0689	1.28185	-3.95437	7.67e-05	0.000571578	-4.77434	-5.16736	2.15623	0.000190067	0.0037574
evm.model.chr15.1362	30.076	-4.62145	0.946442	-4.88297	1.04e-06	1.19e-05	-4.47094	-4.61226	0.791518	1.39e-05	0.000427122
evm.model.chr15.1365	61.2659	3.24697	0.473293	6.86039	6.87e-12	1.69e-10	3.21297	3.22198	1.74368	2.68e-06	0.000110896
evm.model.chr15.1369	256.17	-2.86208	0.374217	-7.64818	2.04e-14	6.67e-13	-2.83909	-2.84957	3.76478	2.58e-06	0.000106997
evm.model.chr15.1382	70.2532	-3.4941	0.838786	-4.16566	3.1e-05	0.000253714	-3.39248	-3.47436	1.9391	0.000798603	0.012055
evm.model.chr15.1426	158.308	3.62371	0.430802	8.41155	4.05e-17	1.75e-15	3.63104	3.65041	3.0806	5.79e-07	2.99e-05
evm.model.chr15.1432	107.429	7.38144	0.724834	10.1836	2.35e-24	1.67e-22	7.39049	7.44627	2.53582	4.08e-09	4.74e-07
evm.model.chr15.1459	522.317	2.35838	0.227323	10.3746	3.24e-25	2.45e-23	2.37531	2.37818	4.77416	1.56e-08	1.44e-06
evm.model.chr15.1472	78.8765	-2.65144	0.378556	-7.00409	2.49e-12	6.44e-11	-2.6274	-2.63304	2.06679	1.25e-05	0.000394525
evm.model.chr15.1475	28.6368	7.60155	1.28376	5.92134	3.19e-09	5.49e-08	8.65231	1.44269e+08	0.716044	3.79e-06	0.000146304
evm.model.chr15.1493	3914.54	-2.9383	0.149599	-19.6411	6.89e-86	4.85e-83	-2.90101	-2.90184	7.66708	1.65e-12	7.49e-10
evm.model.chr15.1545	104.055	-1.86315	0.33315	-5.59253	2.24e-08	3.4e-07	-1.8407	-1.84385	2.47594	0.000138968	0.00291037
evm.model.chr15.1561	235.296	-2.39856	0.294669	-8.13983	3.96e-16	1.57e-14	-2.36885	-2.37123	3.64003	7.11e-07	3.52e-05
evm.model.chr15.1584	272.107	2.26961	0.201082	11.287	1.52e-29	1.47e-27	2.29746	2.29842	3.86184	1.44e-08	1.35e-06
evm.model.chr15.1587	34.6058	-4.99177	1.29511	-3.85431	0.000116055	0.000829285	-4.68531	-5.07567	1.00977	0.00019546	0.00384307
evm.model.chr15.1588	113.204	-7.26359	1.21857	-5.96076	2.51e-09	4.36e-08	-8.03622	-1.44269e+08	2.61803	4.3e-08	3.4e-06
evm.model.chr15.1661	73.9476	-2.27919	0.557483	-4.08836	4.34e-05	0.000345503	-2.27429	-2.27718	1.96093	0.00144413	0.0195209
evm.model.chr15.1687	70.4875	-4.41818	0.978906	-4.51339	6.38e-06	6.18e-05	-4.28079	-4.4174	1.92954	6.94e-05	0.00164861
evm.model.chr15.1694	738.233	-3.72223	0.80696	-4.61266	3.98e-06	4.03e-05	-3.58983	-3.69263	5.26728	0.00233134	0.0284736
evm.model.chr15.1704	1486.39	-2.22573	0.274074	-8.12093	4.63e-16	1.83e-14	-2.16834	-2.1696	6.27146	1.74e-05	0.00051196
evm.model.chr15.1713	7.9475	-5.71137	1.67516	-3.40944	0.00065096	0.00379421	-6.51062	-1.44269e+08	-1.07441	0.00265291	0.0313726
evm.model.chr15.1721	27.629	-8.58503	1.46868	-5.84541	5.05e-09	8.46e-08	-9.33723	-1.44269e+08	0.512064	2.11e-05	0.000606543
evm.model.chr15.1727	1379.76	1.52159	0.250141	6.08294	1.18e-09	2.14e-08	1.54524	1.54533	6.19999	0.000122346	0.00264355
evm.model.chr15.1735	5.59492	-6.07804	1.60823	-3.77933	0.00015725	0.00109118	-6.89562	-1.44269e+08	-1.31863	0.00115396	0.016255
evm.model.chr15.1795	1618.67	1.9291	0.184785	10.4397	1.63e-25	1.26e-23	1.94803	1.94814	6.42776	3.42e-08	2.8e-06
evm.model.chr15.1873	443.569	1.64413	0.204342	8.046	8.55e-16	3.26e-14	1.6773	1.67824	4.55458	1.66e-06	7.26e-05
evm.model.chr15.1881	146.401	-1.5682	0.372396	-4.21109	2.54e-05	0.000213421	-1.54888	-1.55075	2.97079	0.00234952	0.0286344
evm.model.chr15.1965	70.7811	4.61464	0.690746	6.68066	2.38e-11	5.44e-10	4.57928	4.63324	1.96677	1.11e-06	5.11e-05
evm.model.chr15.1966	87.0989	1.88847	0.411025	4.59454	4.34e-06	4.35e-05	1.89824	1.90532	2.24311	0.000732593	0.0113208
evm.model.chr15.1971	52.6902	-9.5221	1.22216	-7.79123	6.64e-15	2.26e-13	-10.2872	-1.44269e+08	1.48034	1.47e-08	1.38e-06
evm.model.chr15.1974	222.484	-7.21215	1.24611	-5.78774	7.13e-09	1.18e-07	-7.99794	-1.44269e+08	3.57339	8.06e-06	0.000273397
evm.model.chr15.1990	16.8621	-7.99366	1.31643	-6.07225	1.26e-09	2.27e-08	-8.80648	-1.44269e+08	-0.208592	5.94e-06	0.000212406
evm.model.chr15.1998	10.6765	-7.73664	1.4214	-5.44296	5.24e-08	7.53e-07	-8.51784	-1.44269e+08	-0.794656	3.7e-05	0.00098145
evm.model.chr15.2057	1685.87	1.60517	0.119979	13.3787	8.06e-41	1.55e-38	1.61669	1.61683	6.47375	1.23e-09	1.82e-07
evm.model.chr15.2058	215.034	-2.92808	0.264415	-11.0738	1.68e-28	1.55e-26	-2.92258	-2.9255	3.50464	6.53e-09	7.05e-07
evm.model.chr15.2065	78.1895	-5.80947	0.793896	-7.31767	2.52e-13	7.35e-12	-5.70013	-5.80963	2.09663	2.93e-08	2.47e-06
evm.model.chr15.269	254.002	-1.54237	0.237747	-6.48744	8.73e-11	1.87e-09	-1.51701	-1.51882	3.7526	3.89e-05	0.00102082
evm.model.chr15.398	8.58511	5.26753	1.55996	3.37671	0.000733575	0.00421857	5.03788	5.38232	-0.887391	0.00194032	0.0246585
evm.model.chr15.399	6.14149	6.21954	1.66128	3.74383	0.000181237	0.00123958	7.32031	1.44269e+08	-1.26522	0.00105886	0.0151094
evm.model.chr15.626	129.269	1.74659	0.27014	6.4655	1.01e-10	2.14e-09	1.7542	1.75813	2.79483	1.61e-05	0.000479582
evm.model.chr15.661	558.1	1.52428	0.217024	7.02354	2.16e-12	5.65e-11	1.54578	1.54608	4.88519	7.66e-06	0.000261255
evm.model.chr15.702	41.3325	-2.36736	0.600829	-3.94016	8.14e-05	0.000604042	-2.33513	-2.34178	1.12153	0.00295482	0.0343263
evm.model.chr15.854	94.7221	6.5236	1.28796	5.06505	4.08e-07	5.06e-06	7.57596	1.44269e+08	2.36276	8.37e-05	0.00191489
evm.model.chr15.869	66.8065	2.30519	0.411418	5.60304	2.11e-08	3.22e-07	2.31561	2.32376	1.88299	0.000711322	0.0110701
evm.model.chr15.883	38.772	-2.25552	0.53181	-4.24121	2.22e-05	0.000188877	-2.24503	-2.2565	1.08853	0.00250672	0.0300031
evm.model.chr15.910	89.3254	-1.65548	0.276665	-5.9837	2.18e-09	3.82e-08	-1.63037	-1.63309	2.25716	0.000158708	0.00326833
evm.model.chr15.926	189.943	-1.66302	0.213577	-7.78649	6.89e-15	2.34e-13	-1.62937	-1.63024	3.32587	2.72e-05	0.000746965
evm.model.chr15.988	28.2312	7.75018	1.2498	6.20111	5.61e-10	1.07e-08	8.81791	1.44269e+08	0.701014	2.06e-07	1.24e-05
evm.model.chr16.1012	144.506	1.51765	0.228493	6.64198	3.1e-11	6.99e-10	1.52979	1.5311	2.95165	7.49e-05	0.00176643
evm.model.chr16.1013	10.2006	-5.41337	1.51505	-3.57305	0.000352843	0.00222118	-6.19118	-144269483	-0.557831	0.00285735	0.03343
evm.model.chr16.1093	376.756	-11.1341	1.18799	-9.37225	7.1e-21	4.02e-19	-10.7536	-11.1352	4.31375	1.63e-16	8.06e-13
evm.model.chr16.1156	20.4357	-3.77023	0.768526	-4.9058	9.3e-07	1.08e-05	-3.65944	-3.71061	0.206114	0.000400221	0.00690906
evm.model.chr16.1161	807.409	3.34297	0.199803	16.7313	7.75e-63	2.98e-60	3.35414	3.35453	5.4406	2.68e-09	3.41e-07
evm.model.chr16.1234	62.8953	-1.72322	0.354733	-4.8578	1.19e-06	1.35e-05	-1.70121	-1.70587	1.76913	0.000779629	0.0118529
evm.model.chr16.126	780.254	-2.81046	0.244837	-11.4789	1.68e-30	1.72e-28	-2.78357	-2.78442	5.35949	5.65e-09	6.26e-07
evm.model.chr16.1327	8.90538	-6.22521	1.46028	-4.26304	2.02e-05	0.000173712	-7.07358	-1.44269e+08	-0.820553	0.000346945	0.00612016
evm.model.chr16.1328	132.16	-10.518	1.20349	-8.73957	2.34e-18	1.11e-16	-11.2916	-1.44269e+08	2.80412	1.52e-10	3.22e-08
evm.model.chr16.1476	408.271	-5.94221	1.24747	-4.7634	1.9e-06	2.06e-05	-6.72306	-1.44269e+08	4.41689	0.000391749	0.00679249
evm.model.chr16.1551	7666.36	-6.5407	0.349	-18.7412	2.28e-78	1.37e-75	-6.47325	-6.4924	8.6374	3.14e-14	3.87e-11
evm.model.chr16.1622	152.446	1.53764	0.266533	5.76906	7.97e-09	1.3e-07	1.56704	1.5684	3.03141	0.000223609	0.00428743
evm.model.chr16.1655	626.754	-1.80857	0.166669	-10.8513	1.97e-27	1.69e-25	-1.77198	-1.77242	5.04153	4.38e-08	3.4e-06
evm.model.chr16.1658	875.245	-1.92661	0.205406	-9.37949	6.63e-21	3.77e-19	-1.90579	-1.90645	5.52781	2.36e-07	1.37e-05
evm.model.chr16.1661	24.7115	5.96698	1.30291	4.57973	4.66e-06	4.64e-05	7.0272	1.44269e+08	0.57901	5.07e-05	0.00128119
evm.model.chr16.1732	350.388	-2.24508	0.332074	-6.7608	1.37e-11	3.24e-10	-2.21002	-2.21094	4.21033	9.44e-06	0.000311313
evm.model.chr16.1742	15.811	-6.17157	1.44829	-4.26127	2.03e-05	0.000174948	-6.95459	-1.44269e+08	-0.126994	0.000700362	0.0109599
evm.model.chr16.175	14.9651	-5.15303	1.46518	-3.51701	0.000436441	0.00267968	-5.94948	-1.44269e+08	-0.0895621	0.00266342	0.0314405
evm.model.chr16.1761	6.20512	5.4169	1.55604	3.48122	0.000499142	0.00301301	6.48244	1.44269e+08	-1.23627	0.00172993	0.022546
evm.model.chr16.1782	123.837	2.26724	0.446662	5.07597	3.86e-07	4.79e-06	2.28418	2.28563	2.72656	0.000179384	0.00359295
evm.model.chr16.1854	31.2965	3.96303	0.925488	4.2821	1.85e-05	0.000160904	3.88883	3.91305	0.797383	0.000725125	0.0112318
evm.model.chr16.1874	45.8536	4.49367	0.857355	5.24132	1.59e-07	2.12e-06	4.4585	4.48837	1.33381	0.000108657	0.00238695
evm.model.chr16.1881	150.595	3.03457	0.364493	8.32547	8.4e-17	3.51e-15	3.03291	3.03622	3.01458	2.75e-07	1.54e-05
evm.model.chr16.1888	244.917	5.45608	1.22061	4.46995	7.82e-06	7.43e-05	6.50282	1.44269e+08	3.69213	0.000272305	0.00505903
evm.model.chr16.1891	671.619	5.71823	0.324568	17.618	1.79e-69	8.32e-67	5.70743	5.71113	5.16371	6.54e-12	2.27e-09
evm.model.chr16.1892	1264.61	-1.57532	0.161377	-9.76173	1.64e-22	1.02e-20	-1.54116	-1.54152	6.05051	7.27e-07	3.59e-05
evm.model.chr16.1898	75.5492	-2.48585	0.573099	-4.33757	1.44e-05	0.000128379	-2.46773	-2.47161	1.96707	0.00106712	0.0151944
evm.model.chr16.19	18.1732	-8.18113	1.63807	-4.99438	5.9e-07	7.13e-06	-8.95083	-1.44269e+08	-0.130724	0.000162621	0.00333153
evm.model.chr16.1994	744.212	-1.81427	0.101074	-17.9498	4.82e-72	2.34e-69	-1.77623	-1.77667	5.29019	3e-11	8.23e-09
evm.model.chr16.2110	222.942	-4.91339	0.393306	-12.4925	8.2e-36	1.12e-33	-4.88822	-4.89913	3.56196	3.6e-10	6.65e-08
evm.model.chr16.2177	89.3431	-1.54428	0.391251	-3.94703	7.91e-05	0.000588054	-1.60204	-1.60464	2.26989	0.00327374	0.0372855
evm.model.chr16.2319	10.6773	4.98717	1.35854	3.67098	0.000241626	0.0016	6.15805	144269483	-0.519484	0.000517926	0.00849544
evm.model.chr16.2339	49.2965	-2.63097	0.624964	-4.20979	2.56e-05	0.000214411	-2.57444	-2.61589	1.45978	0.000267901	0.00498659
evm.model.chr16.2345	138.211	-9.95507	1.20913	-8.23324	1.82e-16	7.38e-15	-9.58227	-9.95947	2.85829	1.3e-12	6.41e-10
evm.model.chr16.2397	394.158	-1.84954	0.303299	-6.09807	1.07e-09	1.97e-08	-1.8338	-1.83828	4.36853	8.61e-05	0.00196395
evm.model.chr16.2407	238.367	-1.52877	0.282001	-5.42112	5.92e-08	8.45e-07	-1.52083	-1.52168	3.64886	0.000330424	0.00590013
evm.model.chr16.251	380.265	1.78568	0.329562	5.41837	6.01e-08	8.56e-07	1.81565	1.81633	4.32952	0.000183475	0.00365266
evm.model.chr16.298	19.9989	-5.90605	1.30743	-4.51731	6.26e-06	6.08e-05	-6.73005	-1.44269e+08	0.175665	5.17e-05	0.00130287
evm.model.chr16.311	165.395	-8.15811	0.880786	-9.26231	2e-20	1.12e-18	-7.90875	-8.04803	3.12636	1.57e-11	4.7e-09
evm.model.chr16.35	605.924	-1.66758	0.227089	-7.34328	2.08e-13	6.14e-12	-1.62537	-1.62597	4.99882	7.54e-06	0.00025803
evm.model.chr16.353	97.4254	-5.65797	0.634971	-8.91059	5.08e-19	2.53e-17	-5.58789	-5.62509	2.36353	1.54e-07	9.84e-06
evm.model.chr16.436	960.013	-2.4762	0.231352	-10.7031	9.84e-27	8.2e-25	-2.43834	-2.44252	5.64415	1.53e-08	1.42e-06
evm.model.chr16.473	140.24	-1.81132	0.288324	-6.28225	3.34e-10	6.54e-09	-1.7893	-1.7909	2.89049	3.81e-05	0.00100434
evm.model.chr16.592	8.08627	6.24738	1.48547	4.20567	2.6e-05	0.000217437	7.35899	1.44269e+08	-0.926964	0.000484191	0.00802879
evm.model.chr16.769	197.3	-2.68072	0.259249	-10.3403	4.63e-25	3.46e-23	-2.66307	-2.66632	3.39061	3.3e-08	2.73e-06
evm.model.chr16.793	149.14	-5.68209	1.26388	-4.49575	6.93e-06	6.65e-05	-6.4744	-1.44269e+08	2.99645	0.000203768	0.00396475
evm.model.chr16.801	99.1044	2.28985	0.67138	3.41066	0.000648068	0.00378009	2.29079	2.33546	2.41453	0.0024429	0.0294356
evm.model.chr16.806	74.2131	-3.17105	0.922246	-3.4384	0.000585167	0.00346108	-3.02587	-3.12361	2.01114	0.0041371	0.0450654
evm.model.chr16.808	196.604	1.8578	0.419275	4.43097	9.38e-06	8.7e-05	1.87311	1.88547	3.38591	0.000887912	0.013145
evm.model.chr16.866	10.6829	5.62537	1.38005	4.07619	4.58e-05	0.000361404	6.68317	1.44269e+08	-0.530895	0.000326306	0.00585306
evm.model.chr17.1023	231.777	-5.3305	1.2346	-4.31759	1.58e-05	0.00013953	-6.10599	-1.44269e+08	3.62054	0.00115307	0.0162541
evm.model.chr17.1239	216.152	-2.44442	0.345834	-7.0682	1.57e-12	4.17e-11	-2.40438	-2.41728	3.52267	5.72e-07	2.96e-05
evm.model.chr17.1276	24.5943	-2.62468	0.730144	-3.59474	0.000324719	0.00206938	-2.5665	-2.60087	0.472697	0.00354508	0.0396892
evm.model.chr17.1294	281.761	-2.14985	0.302919	-7.09713	1.27e-12	3.41e-11	-2.13308	-2.13582	3.89575	6.51e-06	0.000227829
evm.model.chr17.1329	171.423	-6.7401	1.08356	-6.22031	4.96e-10	9.52e-09	-6.48938	-6.70202	3.20119	4.57e-08	3.5e-06
evm.model.chr17.1336	279.444	-2.16418	0.365967	-5.9136	3.35e-09	5.74e-08	-2.13744	-2.14617	3.88498	0.000101265	0.00224705
evm.model.chr17.143	463.692	-1.66136	0.208634	-7.96305	1.68e-15	6.17e-14	-1.62522	-1.62647	4.60917	4.7e-06	0.000175858
evm.model.chr17.149	105.97	-6.23299	1.23678	-5.03971	4.66e-07	5.72e-06	-5.90595	-6.30181	2.53361	9.42e-07	4.45e-05
evm.model.chr17.158	94.4164	-1.91868	0.40067	-4.78868	1.68e-06	1.85e-05	-1.8876	-1.88959	2.30277	0.000649102	0.010298
evm.model.chr17.160	62.6497	-2.1935	0.415475	-5.27951	1.3e-07	1.75e-06	-2.15962	-2.16566	1.72624	0.000230431	0.00438841
evm.model.chr17.164	17.3942	-4.70683	1.39675	-3.36984	0.000752116	0.00430941	-5.5295	-1.44269e+08	0.170026	0.00331162	0.0376301
evm.model.chr17.168	227.653	-2.14491	0.214464	-10.0012	1.51e-23	9.88e-22	-2.1136	-2.11489	3.58792	2.15e-07	1.28e-05
evm.model.chr17.1799	1362.07	3.343	0.258755	12.9196	3.49e-38	5.99e-36	3.36601	3.36858	6.14103	8.77e-10	1.37e-07
evm.model.chr17.1845	179.262	-2.25602	0.518045	-4.35488	1.33e-05	0.000119789	-2.22394	-2.23739	3.25888	0.00137849	0.018775
evm.model.chr17.1880	443.197	-1.9888	0.362493	-5.48647	4.1e-08	6.01e-07	-1.95232	-1.96599	4.53651	0.000209105	0.00404865
evm.model.chr17.202	50.7463	-2.9192	0.658135	-4.43557	9.18e-06	8.53e-05	-2.86826	-2.88326	1.43488	0.000665076	0.0105077
evm.model.chr17.2078	4.95915	5.30894	1.66023	3.19772	0.00138517	0.00727509	6.4062	1.44269e+08	-1.41808	0.00350272	0.0393489
evm.model.chr17.218	99.496	-3.02081	0.563287	-5.36283	8.19e-08	1.15e-06	-2.96032	-3.00015	2.44913	0.00024395	0.00460149
evm.model.chr17.261	1741.91	3.39174	0.166775	20.3372	6.03e-92	5.13e-89	3.40788	3.40821	6.5317	1.12e-13	9.21e-11
evm.model.chr17.29	124.966	-1.65982	0.296684	-5.59457	2.21e-08	3.37e-07	-1.65105	-1.65454	2.74265	0.000273186	0.00506587
evm.model.chr17.340	4.87286	-5.53585	1.78935	-3.09378	0.00197621	0.00983051	-6.348	-1.44269e+08	-1.43662	0.00426056	0.0462318
evm.model.chr17.377	103.104	-8.95232	1.19129	-7.5148	5.7e-14	1.78e-12	-8.65673	-9.06214	2.44955	6.01e-13	3.39e-10
evm.model.chr17.380	139.915	-1.59603	0.390489	-4.08725	4.37e-05	0.000346878	-1.56924	-1.58201	2.91327	0.0004742	0.00788382
evm.model.chr17.4	1620.15	5.95191	0.269443	22.0897	3.97e-108	6.75e-105	5.96202	5.96857	6.40454	3.15e-13	2.22e-10
evm.model.chr17.442	242.048	-11.3319	1.19112	-9.51365	1.84e-21	1.07e-19	-12.0716	-1.44269e+08	3.67358	1.62e-13	1.28e-10
evm.model.chr17.444	7.18843	5.11433	1.55678	3.28519	0.00101913	0.00559869	4.94722	5.28946	-1.04262	0.00239378	0.0290386
evm.model.chr17.464	1139.77	-3.76064	0.294841	-12.7548	2.93e-37	4.6e-35	-3.71702	-3.73037	5.88499	5.6e-12	1.97e-09
evm.model.chr17.468	64.0185	-1.55269	0.379631	-4.08998	4.31e-05	0.000343491	-1.53371	-1.53775	1.78455	0.00297271	0.0345138
evm.model.chr17.504	14770.4	-2.00538	0.124955	-16.0488	5.83e-58	2.02e-55	-1.97877	-1.97901	9.577	6.18e-11	1.45e-08
evm.model.chr17.516	243.93	-2.00837	0.352041	-5.70494	1.16e-08	1.84e-07	-1.96268	-1.96611	3.68977	0.000109284	0.00239566
evm.model.chr17.529	53.9109	-2.39524	0.48335	-4.9555	7.21e-07	8.55e-06	-2.36643	-2.37379	1.52732	0.000790622	0.0119778
evm.model.chr17.531	627.607	1.71313	0.227073	7.54441	4.54e-14	1.44e-12	1.73124	1.73237	5.03408	3.32e-06	0.000131653
evm.model.chr17.535	695.23	-8.06344	0.363237	-22.1988	3.52e-109	6.54e-106	-8.02973	-8.04504	5.19501	1.28e-14	2.8e-11
evm.model.chr17.537	170.279	-2.29893	0.567935	-4.04788	5.17e-05	0.000403485	-2.28646	-2.30252	3.18185	0.00301932	0.0349728
evm.model.chr17.546	1690.77	-1.55515	0.370448	-4.19802	2.69e-05	0.000224271	-1.52246	-1.52378	6.45698	0.00377105	0.0418161
evm.model.chr17.56	402.772	-2.02036	0.277105	-7.29094	3.08e-13	8.91e-12	-1.97984	-1.98552	4.40083	3.1e-06	0.000124195
evm.model.chr17.600	130.756	1.69423	0.320465	5.28677	1.24e-07	1.69e-06	1.71833	1.7196	2.80401	0.000195734	0.00384307
evm.model.chr17.613	29.1508	-5.41078	1.28085	-4.22436	2.4e-05	0.000202225	-6.21966	-144269483	0.71357	4.52e-05	0.00115624
evm.model.chr17.732	5009.45	-1.79766	0.121648	-14.7776	2.04e-49	5.35e-47	-1.77878	-1.77904	8.02986	1.16e-09	1.75e-07
evm.model.chr17.780	284.682	-1.70853	0.23873	-7.15674	8.26e-13	2.26e-11	-1.67466	-1.67629	3.91052	1.3e-05	0.000404373
evm.model.chr17.827	440.704	-3.68447	1.32147	-2.78815	0.00530103	0.0225789	-4.52228	-1.44269e+08	4.52762	0.00292529	0.0340032
evm.model.chr17.85	20.1866	7.20832	1.28715	5.60024	2.14e-08	3.27e-07	8.29387	1.44269e+08	0.235422	4.45e-06	0.000167997
evm.model.chr17.875	593.975	1.71189	0.317415	5.39323	6.92e-08	9.78e-07	1.72683	1.72702	4.98933	0.000286791	0.00527359
evm.model.chr17.897	5513.96	-1.97073	0.0970213	-20.3123	1e-91	8.17e-89	-1.94015	-1.94032	8.15491	3.17e-12	1.23e-09
evm.model.chr18.1022	637.516	-1.82597	0.281444	-6.48786	8.71e-11	1.86e-09	-1.79163	-1.79794	5.05296	2.75e-05	0.000756392
evm.model.chr18.1032	576.958	-1.6942	0.188684	-8.97904	2.73e-19	1.4e-17	-1.6587	-1.65909	4.92912	6.6e-07	3.31e-05
evm.model.chr18.1094	1022.69	-2.97364	0.24188	-12.2938	9.77e-35	1.27e-32	-2.93359	-2.93967	5.75189	8.04e-09	8.44e-07
evm.model.chr18.1112	1459.01	-5.32289	0.921703	-5.77506	7.69e-09	1.26e-07	-5.13975	-5.28301	6.23743	6.36e-05	0.00153924
evm.model.chr18.1129	392.512	-2.45804	0.357368	-6.87816	6.06e-12	1.5e-10	-2.42901	-2.42985	4.36948	1.58e-05	0.00047369
evm.model.chr18.1148	59.2105	-3.71385	1.14834	-3.2341	0.00122025	0.00651451	-3.48864	-3.68711	1.74123	0.00169312	0.0222028
evm.model.chr18.1180	203.094	-1.90629	0.415882	-4.58373	4.57e-06	4.56e-05	-1.88505	-1.89205	3.43435	0.00112912	0.0159621
evm.model.chr18.1181	239.346	-3.73438	0.645434	-5.78584	7.22e-09	1.19e-07	-3.65006	-3.70935	3.66296	2.07e-05	0.000596844
evm.model.chr18.1189	8.93981	-5.98512	1.55214	-3.85605	0.000115233	0.000823699	-5.7687	-6.17067	-0.989618	0.000649196	0.010298
evm.model.chr18.124	1477.82	1.51067	0.205697	7.34412	2.07e-13	6.11e-12	1.52046	1.52067	6.27305	1.53e-05	0.000461817
evm.model.chr18.1243	7.01995	-4.57301	1.40577	-3.25304	0.00114178	0.00616164	-4.37283	-4.76248	-1.01128	0.00193687	0.0246306
evm.model.chr18.1326	861.6	-3.1285	0.38381	-8.15116	3.6e-16	1.43e-14	-3.08493	-3.10336	5.48083	6.54e-07	3.29e-05
evm.model.chr18.1337	136.745	-4.5172	0.879511	-5.13604	2.81e-07	3.58e-06	-4.36203	-4.50292	2.87658	2.21e-07	1.31e-05
evm.model.chr18.1340	131.087	-2.23872	0.485773	-4.60858	4.05e-06	4.1e-05	-2.18314	-2.19811	2.81665	0.00264351	0.0313353
evm.model.chr18.1405	552.932	-1.97122	0.196743	-10.0193	1.25e-23	8.37e-22	-1.97002	-1.97243	4.85626	1.09e-08	1.09e-06
evm.model.chr18.1460	29.0644	-4.64031	1.35756	-3.41813	0.00063054	0.0036958	-5.43969	-1.44269e+08	0.786116	0.00183919	0.0236627
evm.model.chr18.1461	14.8457	-5.46294	1.49269	-3.6598	0.000252414	0.00166388	-6.36976	-1.44269e+08	-0.0576645	0.00208862	0.0261561
evm.model.chr18.1534	3232.77	-3.25264	0.372908	-8.72238	2.72e-18	1.28e-16	-3.20119	-3.21979	7.38698	2.26e-07	1.33e-05
evm.model.chr18.1555	1485.89	-3.51484	0.221994	-15.833	1.84e-56	6.06e-54	-3.47442	-3.47865	6.27185	2.87e-12	1.14e-09
evm.model.chr18.1581	642.747	-1.6856	0.241728	-6.97312	3.1e-12	7.97e-11	-1.64951	-1.65056	5.07479	3.68e-05	0.000977773
evm.model.chr18.1627	23.8979	-8.19445	1.37069	-5.97832	2.25e-09	3.94e-08	-8.94389	-1.44269e+08	0.427185	1.28e-05	0.000399219
evm.model.chr18.1660	78.6572	-4.58701	1.23933	-3.7012	0.000214585	0.00144151	-4.34794	-4.55409	2.12834	0.00211576	0.0263622
evm.model.chr18.1717	204.595	-8.08155	1.19996	-6.73485	1.64e-11	3.82e-10	-8.85738	-1.44269e+08	3.44228	2.26e-10	4.43e-08
evm.model.chr18.1721	728.983	-1.61687	0.14669	-11.0223	2.98e-28	2.67e-26	-1.58423	-1.58445	5.2722	7.01e-08	5.04e-06
evm.model.chr18.1761	9.73273	-4.77944	1.45024	-3.29562	0.000982048	0.00541705	-4.48195	-4.86721	-0.659704	0.00359674	0.0402219
evm.model.chr18.1834	228.837	1.50388	0.249754	6.02145	1.73e-09	3.07e-08	1.52436	1.52667	3.60373	0.000131914	0.00279824
evm.model.chr18.1857	2007.58	-2.83527	0.129228	-21.9401	1.08e-106	1.51e-103	-2.80349	-2.80379	6.71871	4.68e-14	5.44e-11
evm.model.chr18.1864	1793.29	-1.79497	0.162467	-11.0482	2.24e-28	2.01e-26	-1.74531	-1.7454	6.57078	2.73e-08	2.36e-06
evm.model.chr18.187	2460.35	-3.32306	0.138623	-23.972	5.45e-127	2.52e-123	-3.288	-3.2888	7.00281	2.04e-14	3.09e-11
evm.model.chr18.1876	404.698	-1.66664	0.366098	-4.55244	5.3e-06	5.22e-05	-1.63316	-1.63801	4.4143	0.00324447	0.0370805
evm.model.chr18.199	150.147	-1.73129	0.286905	-6.03436	1.6e-09	2.86e-08	-1.70546	-1.70698	2.9965	7.93e-05	0.00183683
evm.model.chr18.205	503.321	-1.85982	0.185302	-10.0367	1.05e-23	7.09e-22	-1.83086	-1.83224	4.72509	7.63e-08	5.36e-06
evm.model.chr18.214	1219.75	-1.5776	0.16365	-9.64009	5.41e-22	3.26e-20	-1.54186	-1.54251	5.98526	8.86e-07	4.26e-05
evm.model.chr18.215	1831	-1.61732	0.165578	-9.76775	1.55e-22	9.64e-21	-1.5969	-1.59735	6.56929	3.43e-07	1.89e-05
evm.model.chr18.2158	6208.64	-4.66132	0.223336	-20.8713	9.77e-97	9.06e-94	-4.63336	-4.63373	8.36261	8.62e-12	2.84e-09
evm.model.chr18.2312	256.93	-1.77663	0.355599	-4.99616	5.85e-07	7.07e-06	-1.73358	-1.74402	3.76502	0.000327252	0.00585938
evm.model.chr18.2331	215.828	1.55646	0.270161	5.76121	8.35e-09	1.36e-07	1.58116	1.58162	3.52574	9.47e-05	0.00212042
evm.model.chr18.2352	580.474	-2.76884	0.270418	-10.2391	1.32e-24	9.59e-23	-2.73778	-2.74058	4.92946	3.43e-08	2.8e-06
evm.model.chr18.25	276.348	-5.26373	1.25064	-4.20882	2.57e-05	0.000215023	-5.00009	-5.38764	3.86968	0.000268222	0.00498787
evm.model.chr18.2512	71.6635	-2.95093	0.41689	-7.07844	1.46e-12	3.88e-11	-2.91531	-2.92964	1.96017	3.55e-06	0.000138623
evm.model.chr18.2530	13.6067	4.22954	1.38244	3.05948	0.00221718	0.0107977	4.02029	4.35106	-0.213813	0.00408528	0.0445747
evm.model.chr18.2532	145.461	2.44804	0.397484	6.15885	7.33e-10	1.38e-08	2.46103	2.46597	2.9619	2.09e-05	0.000603574
evm.model.chr18.2675	2021.06	-2.06321	0.174514	-11.8226	2.98e-32	3.46e-30	-2.03627	-2.03661	6.72444	3.57e-09	4.29e-07
evm.model.chr18.2711	85.6056	-2.15021	0.401303	-5.35807	8.41e-08	1.17e-06	-2.13059	-2.13495	2.189	0.000181821	0.0036234
evm.model.chr18.3070	13.6139	5.5411	1.36421	4.06175	4.87e-05	0.000383029	6.59306	1.44269e+08	-0.247689	0.00042372	0.00722629
evm.model.chr18.3196	21.3937	-2.96888	0.751687	-3.94963	7.83e-05	0.000582534	-2.9453	-2.97355	0.284806	0.00148591	0.0200036
evm.model.chr18.3200	205.763	-2.11524	0.265968	-7.953	1.82e-15	6.64e-14	-2.09981	-2.10128	3.44381	2.28e-06	9.55e-05
evm.model.chr18.3212	319.438	-1.98191	0.269356	-7.35796	1.87e-13	5.56e-12	-1.95728	-1.9588	4.07602	6.25e-06	0.000221658
evm.model.chr18.3269	11.7115	4.68855	0.919428	5.09942	3.41e-07	4.28e-06	4.65556	4.72901	-0.505953	0.000252454	0.00473477
evm.model.chr18.3294	103.431	-4.19733	1.2924	-3.24771	0.00116338	0.00625832	-3.90716	-4.28786	2.4938	0.00353401	0.0395877
evm.model.chr18.3375	14.6494	6.26901	1.65118	3.79667	0.000146651	0.00102145	7.30583	1.44269e+08	-0.12785	0.00211349	0.0263506
evm.model.chr18.34	576.04	-3.35556	0.788379	-4.25628	2.08e-05	0.000178148	-3.22369	-3.32364	4.90521	0.00111282	0.0157541
evm.model.chr18.3402	37.9768	8.29876	1.22834	6.75607	1.42e-11	3.32e-10	9.34567	1.44269e+08	1.09119	1.28e-07	8.39e-06
evm.model.chr18.3572	68.3152	-1.67813	0.336048	-4.99372	5.92e-07	7.15e-06	-1.64734	-1.65165	1.87895	0.000682946	0.0107214
evm.model.chr18.3602	63.3715	-2.99901	0.450866	-6.65167	2.9e-11	6.55e-10	-2.9857	-3.00368	1.81695	6.99e-06	0.000242446
evm.model.chr18.3614	264.184	-3.46186	0.434083	-7.97511	1.52e-15	5.65e-14	-3.43242	-3.43378	3.78771	1.06e-06	4.9e-05
evm.model.chr18.3723	711.523	-4.39268	0.678254	-6.47645	9.39e-11	2e-09	-4.28586	-4.37192	5.20778	3.46e-08	2.81e-06
evm.model.chr18.3735	12.6766	-5.05727	1.38683	-3.64665	0.000265677	0.00173895	-5.85567	-1.44269e+08	-0.27592	0.0010014	0.0144145
evm.model.chr18.3764	55.2751	-2.48885	0.481651	-5.16733	2.37e-07	3.06e-06	-2.43477	-2.4471	1.60019	0.00017867	0.00358229
evm.model.chr18.377	117.786	-2.71574	0.453707	-5.98567	2.15e-09	3.78e-08	-2.68971	-2.70119	2.67159	2.82e-05	0.000772229
evm.model.chr18.3779	121.688	1.80353	0.472173	3.81963	0.000133651	0.000940208	1.8256	1.8287	2.71106	0.00289644	0.0337673
evm.model.chr18.3784	47.257	1.94167	0.441115	4.40174	1.07e-05	9.86e-05	1.93481	1.94561	1.39637	0.00323413	0.0370051
evm.model.chr18.3803	127.631	1.63552	0.239146	6.83902	7.97e-12	1.94e-10	1.64589	1.6486	2.77935	3.95e-05	0.00103306
[truncated: 1,202 more rows]
