# Supplementary material for: A recessive mutation in muscadine grapes causes berry color-loss without influencing anthocyanin pathway
Source: Commun Biol. 2022 Sep 24;5:1012. doi: 10.1038/s42003-022-04001-8 (PMC9509324; doi:10.1038/s42003-022-04001-8)
Supplement: Supplementary file 8 — Supplementary Data 6 [file 42003_2022_4001_MOESM8_ESM.xlsx]

## Sheet: C3_ALLComp_Annot_TPM
Supplementary Data 6a: By WGCNA pipeline, module-trait association analysis between the RNA-seq data and the C5 anthocyanin-related data showed module C3 as significantly positively correlated with anthocyanin traits, holding 1908 DEGs. The annotation information of DEGs was identified based on the reference genome annotation of muscadine grape.
GENEID	Vitis.uniprot.ID	Vitis.gene.ID	Vitis.annotation	Score	e.value	Identity	Arabidopsis.uniprot.ID	Arabidopsis.gene.ID	Arabidopsis.annotation	Score.1	e.value.1	Identity.1	Hit_description	C5_FS	C5_V	C5_R	LF_FS	LF_V	LF_R
evm.model.chr1.1027	F6HHW0_VITVI	VIT_01s0127g00360	RING-type domain-containing protein	596.275	0	0.967949	-	-	-	-	-	-	NA	8.45372	34.0993	33.7802	7.89897	24.2535	27.835
evm.model.chr1.103	F6HEY9_VITVI	VIT_01s0011g00950	Uncharacterized protein	1684.46	0	0.969178	-	-	-	-	-	-	NA	0.0334833	0.224523	0.374252	0.0965123	0.0766903	0.174001
evm.model.chr1.1047	D7TDH2_VITVI	VIT_01s0127g00490	Uncharacterized protein	791.186	0	0.973747	PANK2_ARATH	At4g32180	Pantothenate kinase 2	522.316	3.21e-177	0.695122	NA	9.85284	18.0748	15.752	10.9471	18.5534	19.2677
evm.model.chr1.1056	F6HHU6_VITVI	VIT_01s0127g00590	Uncharacterized protein	1092.8	0	0.95637	NRX1_ARATH	At1g60420	Probable nucleoredoxin 1	739.569	0	0.628975	NA	9.42707	52.3191	48.6639	6.52578	56.4232	73.3143
evm.model.chr1.1063	D7TDF6_VITVI	VIT_01s0127g00670	Protein kinase domain-containing protein	860.136	0	0.96882	PEK13_ARATH	At1g70460	Proline-rich receptor-like protein kinase PERK13	590.882	0	0.659341	NA	0.181601	0.185801	0.858165	0.431797	0.080791	0.836303
evm.model.chr1.1065	F6HHU3_VITVI	VIT_01s0127g00680	Poly [ADP-ribose] polymerase	446.432	2.93e-158	0.938596	-	-	-	-	-	-	NA	3.39654	27.2221	175.457	5.51152	100.775	165.652
evm.model.chr1.1134	D7TNR3_VITVI	VIT_01s0026g00190	RING-type E3 ubiquitin transferase	1315.44	0	0.979502	-	-	-	-	-	-	NA	1.11117	5.86273	4.82903	2.06905	3.09592	3.41742
evm.model.chr1.1141	-	-	-	-	-	-	-	-	-	-	-	-	NA	2.49517	6.8958	9.52038	2.00538	10.6877	8.67106
evm.model.chr1.1144	-	-	-	-	-	-	-	-	-	-	-	-	NA	1.09548	1.15313	2.91967	0.94591	1.34081	2.02097
evm.model.chr1.1152	F6HPM7_VITVI	VIT_01s0026g00280	Glyco_transf_20 domain-containing protein	1726.45	0	0.983393	TPS10_ARATH	At1g60140	Probable alpha,alpha-trehalose-phosphate synthase [UDP-forming] 10	1373.61	0	0.756789	NA	17.7897	22.1559	97.2729	17.3294	24.1506	48.6047
evm.model.chr1.1204	F6HPK0_VITVI	VIT_01s0026g00820	Uncharacterized protein	862.448	0	0.974596	-	-	-	-	-	-	NA	12.4399	9.61762	14.7106	18.3916	23.3045	25.3756
evm.model.chr1.1205	F6HPK0_VITVI	VIT_01s0026g00820	Uncharacterized protein	855.514	0	0.988095	-	-	-	-	-	-	NA	2.27508	22.898	29.4401	3.27279	17.0687	24.3822
evm.model.chr1.1208	D7TNK9_VITVI	VIT_01s0026g00850	C2H2-type domain-containing protein	498.434	5.56e-180	0.979757	-	-	-	-	-	-	NA	1.01116	0.786787	1.48145	0.875834	2.53161	2.25947
evm.model.chr1.1222	D7TNK3_VITVI	VIT_01s0026g00940	Response regulatory domain-containing protein	368.622	1.41e-129	0.99095	ARR3_ARATH	At1g59940	Two-component response regulator ARR3	230.72	3.04e-75	0.733766	NA	37.6666	39.4888	80.5016	25.7704	86.6512	99.1282
evm.model.chr1.1226	F6HPJ2_VITVI	VIT_01s0026g00980	Hexosyltransferase	794.653	0	0.989637	GATL9_ARATH	At1g70090	Probable galacturonosyltransferase-like 9	577.785	0	0.724936	NA	15.9564	52.1316	63.1145	20.177	88.7233	51.8021
evm.model.chr1.1235	F6HPI9_VITVI	VIT_01s0026g01020	Uncharacterized protein	1084.32	0	0.978295	-	-	-	-	-	-	NA	9.39406	14.0864	49.1137	10.7467	34.3478	38.1975
evm.model.chr1.1237	D7TNJ2_VITVI	VIT_01s0026g01040	Uncharacterized protein	525.783	0	0.969072	CCB4_ARATH	At1g59840	Protein COFACTOR ASSEMBLY OF COMPLEX C SUBUNIT B CCB4, chloroplastic	347.051	9.52e-119	0.671429	NA	6.33173	14.6754	16.7472	8.28502	15.1239	15.3375
evm.model.chr1.1253	NA	NA	NA	369.777	5.2e-128	0.96875	NA	NA	NA	NA	NA	NA	protein SHORT HYPOCOTYL IN WHITE LIGHT 1 [Vitis riparia]	9.31096	11.5997	10.6098	17.5016	23.0539	12.9434
evm.model.chr1.1265	F6HPH5_VITVI	VIT_01s0026g01250	Uncharacterized protein	545.043	0	0.943522	-	-	-	-	-	-	NA	7.29728	9.40622	101.23	8.8945	33.3449	24.7896
evm.model.chr1.1275	F6HPG7_VITVI	VIT_01s0026g01380	Uncharacterized protein	442.195	7.54e-158	0.969957	GSTUH_ARATH	At1g10370	Glutathione S-transferase U17	262.692	1.32e-87	0.612613	NA	0.480038	4.09584	28.4984	0.445662	3.81751	17.7198
evm.model.chr1.1304	F6HPF4_VITVI	VIT_01s0026g01590	Uncharacterized protein	581.252	0	0.97971	TLOV1_ARATH	At2g02710	Protein TWIN LOV 1	315.464	3.13e-104	0.6	NA	8.20092	23.2568	19.6419	8.42704	12.6908	13.0047
evm.model.chr1.132	F6HFT9_VITVI	VIT_01s0011g01140	AA_permease_C domain-containing protein	1058.13	0	0.979626	CAAT5_ARATH	At2g34960	Cationic amino acid transporter 5	832.787	0	0.786972	NA	24.1358	59.5086	97.1283	31.982	76.082	55.985
evm.model.chr1.134	D7T9Q7_VITVI	VIT_01s0011g01160	Uncharacterized protein	518.85	0	0.988	O48587_ARATH	At5g44730	At5g44730	424.861	8.29e-151	0.784861	NA	64.6716	63.4373	251.875	67.0009	55.474	175.886
evm.model.chr1.1343	F6HPE6_VITVI	VIT_01s0026g01870	Protein kinase domain-containing protein	688.723	0	0.905405	-	-	-	-	-	-	NA	0	0.379295	1.16474	0.0999173	0.26077	0.637893
evm.model.chr1.135	D7T9Q6_VITVI	VIT_01s0011g01170	Uncharacterized protein	56.6102	5.19e-12	0.965517	-	-	-	-	-	-	NA	24.896	18.5873	58.3398	56.6836	6.64526	31.5086
evm.model.chr1.1370	D7TNA2_VITVI	VIT_01s0026g02210	Uncharacterized protein	315.464	1.08e-108	0.940476	Q94C15_ARATH	At1g69680	At1g69680/T6C23_12	301.982	1.57e-103	0.696517	NA	34.1156	24.6438	76.8314	36.2344	50.6035	37.3094
evm.model.chr1.1378	NA	NA	NA	620.542	0	0.967846	NA	NA	NA	NA	NA	NA	cysteine-rich repeat secretory protein 38-like [Vitis riparia]	17.6269	18.8535	15.9962	18.5438	30.2201	14.2509
evm.model.chr1.1379	F6I6R5_VITVI	VIT_12s0121g00240	DAGKa domain-containing protein	588.571	0	0.695726	-	-	-	-	-	-	NA	0.642972	0.468291	2.67845	0.630805	0.765535	0.701152
evm.model.chr1.1382	F6I6R8_VITVI	VIT_12s0121g00290	DAGKa domain-containing protein	369.392	6.2e-125	0.956044	-	-	-	-	-	-	NA	0.298535	0.251238	2.41112	0.790341	1.54319	0.805197
evm.model.chr1.1401	F6HPC0_VITVI	VIT_01s0026g02400	Uncharacterized protein	450.669	8.82e-162	0.955947	-	-	-	-	-	-	NA	3.23384	6.37729	16.7392	5.85563	15.394	5.60042
evm.model.chr1.1412	F6HPR3_VITVI	VIT_01s0026g02460	ZF-HD dimerization-type domain-containing protein	312.768	1.09e-105	0.957547	-	-	-	-	-	-	NA	0.383612	0.490938	3.77825	0.672008	0.726916	2.81296
evm.model.chr1.1431	F6HPQ4_VITVI	VIT_01s0026g02590	Uncharacterized protein	293.123	3.78e-101	0.933333	-	-	-	-	-	-	NA	0.319298	0	1.09452	2.33251	1.63723	1.37159
evm.model.chr1.1436	A5AIN5_VITVI	VIT_01s0026g02620	Expansin	436.802	1e-155	0.971545	EXPA1_ARATH	At1g69530	Expansin-A1	370.548	1.89e-129	0.824	NA	121.162	122.635	402.426	92.1688	508.663	315.061
evm.model.chr1.1443	D7TN67_VITVI	VIT_01s0026g02660	Uncharacterized protein	329.331	1.77e-112	0.775934	Q9C787_ARATH	At1g69510	cAMP-regulated phosphoprotein 19-related protein	124.79	9.66e-35	0.84507	NA	16.6421	27.0253	22.4116	2.39057	3.35522	2.42156
evm.model.chr1.1445	D7TN65_VITVI	VIT_01s0026g02680	Uncharacterized protein	308.145	6.05e-107	0.974359	-	-	-	-	-	-	NA	7.35272	6.49156	8.92228	0.0650713	0	0
evm.model.chr1.1455	D7TN62_VITVI	VIT_01s0026g02710	NAC domain-containing protein	583.178	0	0.989362	NAC29_ARATH	At1g69490	NAC transcription factor 29	327.405	1.1e-111	0.679825	NA	6.62947	16.8215	36.4241	9.51834	30.0375	75.9056
evm.model.chr1.1509	D7SXL8_VITVI	VIT_01s0113g00560	Uncharacterized protein	481.485	4.76e-172	0.936396	-	-	-	-	-	-	NA	15.1238	11.2804	39.7829	15.7148	20.4836	33.2001
evm.model.chr1.155	NA	NA	NA	340.502	1.14e-117	0.946237	NA	NA	NA	NA	NA	NA	PREDICTED: thioredoxin O2, mitochondrial [Vitis vinifera] &gt;ref|XP_003631244.1| PREDICTED: thioredoxin O2, mitochondrial-like isoform X1 [Vitis vinifera]	13.5457	16.4581	15.0614	6.65149	10.1686	6.9928
evm.model.chr1.1636	A5B3K2_VITVI	VIT_01s0011g00560	Uncharacterized protein	253.447	4.91e-85	0.984615	PCAP1_ARATH	At4g20260	Plasma membrane-associated cation-binding protein 1	166.007	1.87e-50	0.7	NA	70.9223	441.68	576.875	64.0465	431.903	392.613
evm.model.chr1.1643	F6HGD2_VITVI	VIT_01s0010g00060	Glycosyltransferase family 92 protein	893.264	0	0.979087	GALS3_ARATH	At4g20170	Galactan beta-1,4-galactosyltransferase GALS3	580.096	0	0.640662	NA	16.3461	26.4536	32.2078	10.6543	26.5388	35.6138
evm.model.chr1.1648	F6HGD2_VITVI	VIT_01s0010g00060	Glycosyltransferase family 92 protein	893.264	0	0.979087	GALS3_ARATH	At4g20170	Galactan beta-1,4-galactosyltransferase GALS3	580.096	0	0.640662	NA	27.1581	47.2454	58.9103	18.3143	36.9005	52.9919
evm.model.chr1.173	D7T9M0_VITVI	VIT_01s0011g01540	Uncharacterized protein	530.02	0	0.987421	Q6DBH7_ARATH	At4g19950	At4g19950	402.519	7.1e-140	0.760125	NA	14.1442	22.4483	32.5604	10.1795	31.7796	30.2816
evm.model.chr1.1749	NA	NA	NA	-	-	-	NA	NA	NA	NA	NA	NA	-	25.3504	41.681	48.9243	23.3521	35.9496	38.9363
evm.model.chr1.1780	D7TA93_VITVI	VIT_01s0010g00730	DYW_deaminase domain-containing protein	1527.3	0	0.982503	PP108_ARATH	At1g68930	Putative pentatricopeptide repeat-containing protein At1g68930	974.541	0	0.615074	NA	0	0	0.399292	0	0.039051	0.112651
evm.model.chr1.1789	D7TA96_VITVI	VIT_01s0010g00760	Uncharacterized protein	253.832	3.71e-87	0.932331	-	-	-	-	-	-	NA	1.30089	4.88946	2.84535	4.96867	10.879	11.9108
evm.model.chr1.1797	D7TA98_VITVI	VIT_01s0010g00800	Uncharacterized protein	149.828	4.04e-46	0.778846	-	-	-	-	-	-	NA	0.519805	3.28767	3.9531	2.49744	1.38221	6.28758
evm.model.chr1.1818	D7TAA7_VITVI	VIT_01s0010g00950	Uncharacterized protein	689.493	0	0.994118	AAPT1_ARATH	At1g13560	Choline/ethanolaminephosphotransferase 1	592.808	0	0.832353	NA	69.4049	67.5946	127.218	66.9156	60.0667	178.979
evm.model.chr1.1820	D7TAA8_VITVI	VIT_01s0010g00960	Peroxidase	709.909	0	0.973333	-	-	-	-	-	-	NA	0.196536	1.88569	4.1099	0.195544	11.4643	9.59856
evm.model.chr1.1826	F6GY87_VITVI	VIT_18s0075g00240	Uncharacterized protein	714.531	0	0.680776	-	-	-	-	-	-	NA	0	0	0.172976	0	0.570006	0.634103
evm.model.chr1.1867	-	-	-	-	-	-	-	-	-	-	-	-	NA	31.2253	120.209	92.117	36.4446	106.116	103.673
evm.model.chr1.1893	F6HFZ6_VITVI	VIT_01s0010g01390	Uncharacterized protein	1065.45	0	0.968401	-	-	-	-	-	-	NA	26.7718	48.5957	39.3306	25.3338	8.48657	4.32589
evm.model.chr1.1894	D7TAD6_VITVI	VIT_01s0010g01430	Uncharacterized protein	1191.79	0	0.972932	B6ETT7_ARATH	At3g19830	Calcium-dependent lipid-binding (CaLB domain) family protein	764.607	0	0.6752	NA	8.66365	12.6932	11.1648	8.09441	3.20987	7.82885
evm.model.chr1.191	D7T9L1_VITVI	VIT_01s0011g01650	Peptidylprolyl isomerase	308.145	7.53e-106	0.972727	FK171_ARATH	At4g19830	Peptidyl-prolyl cis-trans isomerase FKBP17-1, chloroplastic	251.906	1.46e-83	0.811189	NA	4.90181	3.3051	7.99532	3.34791	6.36022	7.22261
evm.model.chr1.1956	D7TAG7_VITVI	VIT_01s0010g01840	GRAM domain-containing protein	528.865	0	0.961404	GEML5_ARATH	At5g13200	GEM-like protein 5	378.637	9.69e-132	0.728814	NA	3.61062	30.517	29.6862	4.23278	15.7168	16.1004
evm.model.chr1.198	D7T9K4_VITVI	VIT_01s0011g01730	Uncharacterized protein	268.085	2.19e-91	0.797753	-	-	-	-	-	-	NA	87.3899	80.6739	132.946	138.123	195.1	141.351
evm.model.chr1.1991	D7TAI4_VITVI	VIT_01s0010g02030	Knot1 domain-containing protein	87.4261	1.29e-23	0.961039	DEF02_ARATH	At2g02100	Defensin-like protein 2	62.7734	4.58e-14	0.649123	NA	177.26	1636.99	5240.42	447.762	11361.1	6604.45
evm.model.chr1.2024	NA	NA	NA	516.538	0	0.964567	NA	NA	NA	NA	NA	NA	E3 ubiquitin-protein ligase AIRP2 isoform X3 [Vitis riparia]	8.71528	18.5529	18.7361	8.14384	15.9942	5.65593
evm.model.chr1.2030	F6HG34_VITVI	VIT_01s0010g02260	Abhydrolase_3 domain-containing protein	724.931	0	0.850112	-	-	-	-	-	-	NA	3.42486	16.3579	21.1138	4.27451	23.2352	32.8212
evm.model.chr1.2034	D7TAL0_VITVI	VIT_01s0010g02290	SHSP domain-containing protein	342.428	2.92e-119	0.972376	-	-	-	-	-	-	NA	10.6086	8.76917	12.7473	15.4683	3.75716	27.9615
evm.model.chr1.2060	F6HG44_VITVI	VIT_01s0010g02460	Glyceraldehyde-3-phosphate dehydrogenase	644.425	0	0.991071	G3PC1_ARATH	At3g04120	Glyceraldehyde-3-phosphate dehydrogenase GAPC1, cytosolic	591.652	0	0.893175	NA	65.8359	571.848	1063.55	108.208	1413.85	2493.88
evm.model.chr1.2086	-	-	-	-	-	-	-	-	-	-	-	-	NA	1.35361	4.10715	2.85246	1.17695	6.29468	5.17759
evm.model.chr1.2216	F6HGB2_VITVI	VIT_01s0010g03730	F-box domain-containing protein	860.522	0	0.967249	FBX6_ARATH	At1g27340	F-box only protein 6	583.563	0	0.651064	NA	26.9521	31.4623	36.7217	27.0273	48.6393	48.6554
evm.model.chr1.2228	NA	NA	NA	-	-	-	NA	NA	NA	NA	NA	NA	-	39.8149	75.7376	60.9947	36.2105	69.5762	67.4793
evm.model.chr1.2242	MADS4_VITVI	VIT_01s0010g03900	Agamous-like MADS-box protein MADS4	497.278	1.03e-179	0.995868	SEP3_ARATH	At1g24260	Developmental protein SEPALLATA 3	364.385	4.81e-127	0.789474	NA	453.69	460.374	728.18	444.233	759.384	740.265
evm.model.chr1.2249	D7TB08_VITVI	VIT_01s0010g03930	WRKY domain-containing protein	296.204	4.36e-102	0.981818	WRK75_ARATH	At5g13080	Probable WRKY transcription factor 75	175.637	2.08e-55	0.847826	NA	9.62366	16.6969	22.8444	10.3442	19.7172	19.385
evm.model.chr1.2327	F6I1N7_VITVI	VIT_01s0146g00250	Protein kinase domain-containing protein	872.463	0	0.993534	PBS1_ARATH	At5g13160	Serine/threonine-protein kinase PBS1	682.174	0	0.769565	NA	17.3058	40.8009	44.1706	19.3835	30.6909	45.4445
evm.model.chr1.2328	SWT15_VITVI		Bidirectional sugar transporter SWEET15	521.161	0	0.961938	-	-	-	-	-	-	NA	1.83461	869.037	2554.28	8.14922	3769.99	1335.19
evm.model.chr1.2329	D7U5Z9_VITVI	VIT_01s0146g00270	Uncharacterized protein	517.694	0	0.985455	DCI1_ARATH	At5g43280	Delta(3,5)-Delta(2,4)-dienoyl-CoA isomerase, peroxisomal	385.956	1.16e-134	0.746377	NA	21.4935	41.9687	50.3616	18.1442	51.749	30.7091
evm.model.chr1.2330	NA	NA	NA	522.316	0	0.992032	NA	NA	NA	NA	NA	NA	NAC domain-containing protein 83 [Vitis riparia]	30.2331	45.6845	95.8558	36.1385	89.5272	106.066
evm.model.chr1.2346	F6I1P4_VITVI	VIT_01s0146g00410	GRAM domain-containing protein	516.153	0	0.939623	GEML5_ARATH	At5g13200	GEM-like protein 5	362.844	7.53e-126	0.652985	NA	7.56558	4.11621	20.443	6.47671	7.72952	16.0892
evm.model.chr1.2359	F6HWP8_VITVI	VIT_01s0244g00010	BHLH domain-containing protein	434.491	2.5e-153	0.947581	BH137_ARATH	At5g50915	Transcription factor bHLH137	148.288	1.24e-41	0.708333	NA	30.6955	127.165	213.793	33.2779	174.272	189.652
evm.model.chr1.2389	NA	NA	NA	673.315	0	0.985337	NA	NA	NA	NA	NA	NA	PREDICTED: trihelix transcription factor ASR3 isoform X1 [Vitis vinifera]	15.7856	27.7027	25.2522	13.5149	23.1811	26.1928
evm.model.chr1.2394	D7TFI7_VITVI	VIT_01s0150g00120	AP2/ERF domain-containing protein	244.202	3.98e-80	0.875519	EF114_ARATH	At5g61890	Ethylene-responsive transcription factor ERF114	122.865	3.09e-33	0.652542	NA	0.640795	1.07171	24.4666	0.998304	2.45128	15.8569
evm.model.chr1.2399	D7TFJ1_VITVI	VIT_01s0150g00160	Cytochrome b-c1 complex subunit Rieske, mitochondrial	434.491	1.23e-145	0.915612	UCRI1_ARATH	At5g13430	Cytochrome b-c1 complex subunit Rieske-1, mitochondrial	391.349	4.68e-129	0.820628	NA	42.4275	25.8511	63.3703	39.3555	66.4089	65.5123
evm.model.chr1.241	D7T9H0_VITVI	VIT_01s0011g02130	LysM domain-containing protein	677.167	0	0.94015	-	-	-	-	-	-	NA	2.28718	5.01898	7.75605	2.3965	6.33294	7.39916
evm.model.chr1.2430	F6HJ82_VITVI	VIT_01s0150g00380	Uncharacterized protein	285.804	2.06e-98	0.939759	-	-	-	-	-	-	NA	1.84312	1.56904	3.34105	0.779247	16.2798	2.68027
evm.model.chr1.2433	F6HJ83_VITVI	VIT_01s0150g00410	Uncharacterized protein	437.187	5.72e-155	0.985294	-	-	-	-	-	-	NA	1.75089	13.0236	45.2083	2.49259	28.32	28.105
evm.model.chr1.2466	NA	NA	NA	409.838	1.58e-144	0.980198	NA	NA	NA	NA	NA	NA	PREDICTED: UPF0664 stress-induced protein C29B12.11c [Vitis vinifera] &gt;ref|XP_034683180.1| UPF0664 stress-induced protein C29B12.11c [Vitis riparia]	38.1741	38.84	71.2057	39.2033	58.8122	77.2938
evm.model.chr1.261	NA	NA	NA	-	-	-	NA	NA	NA	NA	NA	NA	-	9.30435	12.7951	24.4362	11.4121	25.8232	28.5694
evm.model.chr1.263	F6HF35_VITVI	VIT_01s0011g02310	Uncharacterized protein	640.573	0	0.979058	-	-	-	-	-	-	NA	3.28133	11.966	36.2379	3.42658	30.3605	34.5936
evm.model.chr1.264	D7T9F2_VITVI	VIT_01s0011g02320	Uncharacterized protein	697.197	0	0.938619	-	-	-	-	-	-	NA	1.21342	5.36393	26.2799	15.3546	36.0939	27.6274
evm.model.chr1.289	F6HFR1_VITVI	VIT_01s0011g02480	Phospholipid-transporting ATPase	2355.87	0	0.977234	ALA9_ARATH	At1g68710	Putative phospholipid-transporting ATPase 9	1860.5	0	0.759118	NA	4.93377	2.84502	12.0735	4.76028	2.67186	2.81669
evm.model.chr1.334	F6HF28_VITVI	VIT_01s0011g02790	Uncharacterized protein	176.022	1.82e-57	0.964706	-	-	-	-	-	-	NA	10.5724	38.11	92.284	5.21942	5.84307	107.666
evm.model.chr1.345	F6HF21_VITVI	VIT_01s0011g02890	Uncharacterized protein	305.064	9.18e-107	0.967532	-	-	-	-	-	-	NA	0	2.03235	2.80523	0	0	2.17954
evm.model.chr1.353	NA	NA	NA	-	-	-	NA	NA	NA	NA	NA	NA	-	7.3611	12.1685	20.8353	6.30192	15.949	21.08
evm.model.chr1.386	F6HFP6_VITVI	VIT_01s0011g03270	Abhydrolase_3 domain-containing protein	725.317	0	0.983051	-	-	-	-	-	-	NA	0.373131	0.3356	0.721597	1.66073	0	0.147405
evm.model.chr1.392	F6HFP2_VITVI	VIT_01s0011g03330	Uncharacterized protein	823.928	0	0.976496	-	-	-	-	-	-	NA	2.20447	15.9419	45.4799	13.0219	90.3028	117.984
evm.model.chr1.398	F6HEX7_VITVI	VIT_01s0011g03390	GLTP domain-containing protein	417.542	2.77e-149	0.966507	ACDH_ARATH	At4g39670	ACD11 homolog protein	288.5	3.9e-98	0.661765	NA	0.959552	5.68332	4.79237	1.15292	10.9966	3.93698
evm.model.chr1.402	A5C7N0_VITVI	VIT_01s0011g03420	Uncharacterized protein	271.937	1.88e-92	0.979167	-	-	-	-	-	-	NA	21.7273	110.365	124.533	35.912	105.648	152.207
evm.model.chr1.410	D7T953_VITVI	VIT_01s0011g03480	Epimerase domain-containing protein	635.95	0	0.965625	TKPR2_ARATH	At1g68540	Tetraketide alpha-pyrone reductase 2	508.449	0	0.735202	NA	2.25786	99.607	351.744	0.531726	279.332	305.449
evm.model.chr1.43	F6HFV0_VITVI	VIT_01s0011g00380	AB hydrolase-1 domain-containing protein	728.783	0	0.974555	MES11_ARATH	At3g29770, At1gXXXXX	Putative methylesterase 11, chloroplastic	400.593	6.52e-137	0.665689	NA	1.52724	3.4535	2.52007	1.53285	2.49616	2.2367
evm.model.chr1.442	F6HEW1_VITVI	VIT_01s0011g03660	Uncharacterized protein	578.941	0	0.955836	-	-	-	-	-	-	NA	10.1219	18.4793	14.0714	10.5086	2.97784	3.77199
evm.model.chr1.446	F6HEV9_VITVI	VIT_01s0011g03690	Usp domain-containing protein	299.671	3.41e-104	0.957317	-	-	-	-	-	-	NA	576.531	510.502	1130.21	299.958	312.094	406.757
evm.model.chr1.462	NA	NA	NA	1291.95	0	0.942982	NA	NA	NA	NA	NA	NA	LEAF RUST 10 DISEASE-RESISTANCE LOCUS RECEPTOR-LIKE PROTEIN KINASE-like 2.5 [Vitis riparia]	3.5739	4.20413	4.99505	3.92974	1.70601	0.957714
evm.model.chr1.491	F6HEV7_VITVI	VIT_01s0011g04040	Uncharacterized protein	112.464	7.55e-33	0.965517	-	-	-	-	-	-	NA	10.2601	36.3445	36.1509	5.99525	61.281	93.1037
evm.model.chr1.500	F6HEU9_VITVI	VIT_01s0011g04140	PB1 domain-containing protein	1055.43	0	0.960118	-	-	-	-	-	-	NA	173.727	338.237	752.232	149.19	535.288	594.506
evm.model.chr1.510	F6HEU5_VITVI	VIT_01s0011g04220	Uncharacterized protein	989.949	0	0.822259	-	-	-	-	-	-	NA	1.71709	3.1205	38.2157	1.21441	4.18101	21.9545
evm.model.chr1.512	D7T8Y6_VITVI	VIT_01s0011g04260	Uncharacterized protein	692.189	0	0.988796	-	-	-	-	-	-	NA	9.56925	15.6359	57.4217	8.43946	39.0912	44.7274
evm.model.chr1.514	-	-	-	-	-	-	-	-	-	-	-	-	NA	1.41737	2.59058	6.38082	2.07994	5.50818	6.12561
evm.model.chr1.526	D7T8X7_VITVI	VIT_01s0011g04370	Uncharacterized protein	842.803	0	0.995305	PSS1_ARATH	At1g15110	CDP-diacylglycerol--serine O-phosphatidyltransferase 1	709.909	0	0.816901	NA	8.74279	4.60961	12.9479	9.46191	6.55506	6.7412
evm.model.chr1.532	D7T8X3_VITVI	VIT_01s0011g04420	Uncharacterized protein	734.561	0	0.986264	-	-	-	-	-	-	NA	12.9668	18.3466	20.7393	12.8847	30.8909	27.431
evm.model.chr1.545	F6HFK4_VITVI	VIT_01s0011g04560	Protein-lysine N-methyltransferase VIT_01s0011g04560	582.408	0	0.941349	Q9C9M1_ARATH	At1g66680	Protein-lysine N-methyltransferase At1g66680	364.77	3.41e-124	0.610063	NA	3.93859	8.75542	7.87025	2.46795	5.22465	5.4844
evm.model.chr1.554	F6HFK0_VITVI	VIT_01s0011g04620	Uncharacterized protein	1000.35	0	0.968142	F4I8E9_ARATH	At1g71110	Transmembrane protein	640.573	0	0.642276	NA	29.0028	19.5753	43.0423	31.4123	40.2504	42.0968
evm.model.chr1.588	D7T8U4_VITVI	VIT_01s0011g04780	Uncharacterized protein	432.18	2.63e-154	0.969697	-	-	-	-	-	-	NA	3.741	2.85194	3.56694	6.38955	6.12805	6.74885
evm.model.chr1.59	F6HFU3_VITVI	VIT_01s0011g00530	Uncharacterized protein	696.041	0	0.899767	UPS2_ARATH	At2g03530	Ureide permease 2	534.258	0	0.706019	NA	11.2736	14.9295	30.3928	9.85262	25.0694	21.3569
evm.model.chr1.596	A5B8N9_VITVI	VIT_01s0011g04830	Uncharacterized protein	158.303	1.16e-49	0.860465	-	-	-	-	-	-	NA	16.1877	99.809	136.556	23.7875	119.031	146.604
evm.model.chr1.634	A5BAX1_VITVI	VIT_01s0011g05110	Bet_v_1 domain-containing protein	288.5	2.62e-100	0.927152	-	-	-	-	-	-	NA	8.41846	4874.26	29810.6	0.770595	27865.4	19728.4
evm.model.chr1.687	F6HFE9_VITVI	VIT_01s0011g05490	F-box domain-containing protein	630.943	0	0.951515	-	-	-	-	-	-	NA	0.479013	2.31395	1.88787	0.714487	3.57724	3.83787
evm.model.chr1.698	D7T8M1_VITVI	VIT_01s0011g05610	Uncharacterized protein	372.089	1.64e-131	0.919192	PXG4_ARATH	At1g70670	Probable peroxygenase 4	251.906	2.46e-84	0.66092	NA	11.032	27.3339	37.1285	13.9334	9.85275	11.3948
evm.model.chr1.734	F6HFC5_VITVI	VIT_01s0011g05930	Uncharacterized protein	666.766	0	0.883657	-	-	-	-	-	-	NA	0.0285223	0.0741897	0.495197	1.18718	1.54649	1.26907
evm.model.chr1.740	F6HFC5_VITVI	VIT_01s0011g05930	Uncharacterized protein	693.73	0	0.908587	-	-	-	-	-	-	NA	1.63246	2.30372	4.67098	1.91841	1.41881	0.95516
evm.model.chr1.742	D7T8J2_VITVI	VIT_01s0011g05950	MACPF domain-containing protein	1201.04	0	0.964883	-	-	-	-	-	-	NA	0.328411	1.57121	10.2035	0.16751	0.685673	0.664523
evm.model.chr1.77	F6HF82_VITVI	VIT_01s0011g00690	UDP-glucose 6-dehydrogenase	950.273	0	0.991379	UGDH3_ARATH	At5g15490	UDP-glucose 6-dehydrogenase 3	867.455	0	0.887931	NA	141.515	384.007	271.517	133.38	176.616	333.145
evm.model.chr1.811	F6HF99_VITVI	VIT_01s0011g06450	Aldo_ket_red domain-containing protein	583.563	0	0.943925	-	-	-	-	-	-	NA	0.628416	0.848698	10.9036	0.34461	5.95397	6.74504
evm.model.chr1.82	F6HF79_VITVI	VIT_01s0011g00720	WRKY domain-containing protein	556.214	0	0.977049	-	-	-	-	-	-	NA	42.3012	54.8349	88.0495	34.0605	72.3848	63.5627
evm.model.chr1.831	F6HF91_VITVI	VIT_01s0011g06560	Potassium transporter	1171.38	0	0.967066	-	-	-	-	-	-	NA	4.51432	5.64797	23.3058	6.25493	2.47886	2.77691
evm.model.chr1.842	F6I6X1_VITVI	VIT_18s0122g00380	SBP-type domain-containing protein	541.576	0	0.908475	-	-	-	-	-	-	NA	0.0246787	0.315903	0.171301	0.792517	0.0444707	0.229612
evm.model.chr1.846	D7T8D1_VITVI	VIT_01s0011g06640	FAS1 domain-containing protein	642.114	0	0.97449	-	-	-	-	-	-	NA	0	0.781471	0.368103	0.0408493	0.371022	0.105081
evm.model.chr1.86	F6HF75_VITVI	VIT_01s0011g00760	Uncharacterized protein	1008.82	0	0.960396	BGL40_ARATH	At1g26560	Beta-glucosidase 40	809.675	0	0.764948	NA	0.781439	1.07024	11.9162	3.76809	56.1205	56.3125
evm.model.chr1.898	F6GVP0_VITVI	VIT_01s0137g00430	Mannan endo-1,4-beta-mannosidase	1049.27	0	0.967495	Q66GP7_ARATH	At1g13130	Mannan endo-1,4-beta-mannosidase	664.84	0	0.608863	NA	5.55279	6.80123	8.74588	8.35409	50.3404	40.0943
evm.model.chr1.92	F6HF70_VITVI	VIT_01s0011g00830	Uncharacterized protein	253.447	8.45e-85	0.973404	-	-	-	-	-	-	NA	256.676	378.32	634.344	294.914	305.181	928.069
evm.model.chr1.928	F6GVM5_VITVI	VIT_01s0137g00660	Ubiquinone biosynthesis protein COQ4 homolog, mitochondrial	331.643	9.97e-114	0.974522	COQ4_ARATH	At2g03690	Ubiquinone biosynthesis protein COQ4 homolog, mitochondrial	286.189	5.88e-96	0.806452	NA	8.58939	10.2328	21.0236	12.2921	21.4471	23.5657
evm.model.chr1.929	F6GVM4_VITVI	VIT_01s0137g00670	SufE domain-containing protein	392.504	2.8e-139	0.962264	SUFE2_ARATH	At1g67810	SufE-like protein 2, chloroplastic	185.652	1.61e-57	0.682171	NA	1.6544	4.92104	13.2271	2.56265	4.29602	6.6336
evm.model.chr1.942	F6GVL7_VITVI	VIT_01s0137g00790	Uncharacterized protein	152.91	1.43e-48	0.71028	-	-	-	-	-	-	NA	10.0199	32.7264	27.5434	13.8001	25.4613	14.8977
evm.model.chr1.957	F6GZ12_VITVI	VIT_00s0291g00050	PB1 domain-containing protein	335.88	8.33e-113	0.984615	Q9S843_ARATH	At1g70640	PB1 domain-containing protein	145.591	2.03e-40	0.672897	NA	14.5448	52.8877	43.1597	24.1866	55.1628	58.1505
evm.model.chr1.983	D7SYS5_VITVI	VIT_00s0225g00230	Alliinase_C domain-containing protein	825.854	0	0.978049	-	-	-	-	-	-	NA	0.037052	0.460914	27.5678	0	38.3908	46.4138
evm.model.chr1.989	D7SYZ3_VITVI	VIT_00s0394g00030	Uncharacterized protein	936.791	0	0.971861	Q9SAC8_ARATH	At1g10740	Alpha/beta-Hydrolases superfamily protein	781.556	0	0.793028	NA	6.26907	20.4435	27.9659	6.22949	55.4179	31.0064
evm.model.chr10.1008	F6HMB9_VITVI	VIT_10s0003g01690	DUF641 domain-containing protein	858.981	0	0.977178	-	-	-	-	-	-	NA	4.74126	4.57611	3.93338	5.91671	7.56182	2.30011
evm.model.chr10.1015	F6HMC1_VITVI	VIT_10s0003g01730	RING-type E3 ubiquitin transferase	1201.81	0	0.956461	PUB17_ARATH	At1g29340	U-box domain-containing protein 17	862.833	0	0.702446	NA	14.0844	53.3809	29.7413	19.4667	37.4869	42.8271
evm.model.chr10.1034	F6HMD0_VITVI	VIT_10s0003g01880	Protein kinase domain-containing protein	932.939	0	0.809353	-	-	-	-	-	-	NA	5.67364	4.54356	4.80119	4.76743	1.12755	2.85417
evm.model.chr10.1129	D7TJX5_VITVI	VIT_10s0003g02450	Fe2OG dioxygenase domain-containing protein	668.692	0	0.89071	-	-	-	-	-	-	NA	0	10.7716	1118.61	0.0736737	196.821	420.236
evm.model.chr10.1132	D7TJX5_VITVI	VIT_10s0003g02450	Fe2OG dioxygenase domain-containing protein	712.99	0	0.95082	SRG1_ARATH	At1g17020	Protein SRG1	444.891	4.32e-155	0.6	NA	0	0.271043	47.1262	0.378104	10.7082	14.9181
evm.model.chr10.1133	D7TJX5_VITVI	VIT_10s0003g02450	Fe2OG dioxygenase domain-containing protein	677.167	0	0.901639	SRG1_ARATH	At1g17020	Protein SRG1	434.106	7.55e-151	0.6	NA	0	0.0976807	39.5141	0	6.28334	10.2711
evm.model.chr10.1146	F6HMG5_VITVI	VIT_10s0003g02610	Uncharacterized protein	620.542	0	0.949074	-	-	-	-	-	-	NA	33.2059	25.5796	58.5491	43.0823	27.1534	80.0767
evm.model.chr10.1172	NA	NA	NA	246.514	2.59e-82	0.984375	NA	NA	NA	NA	NA	NA	PREDICTED: DNA-binding protein DDB_G0278111 [Vitis vinifera]	539.036	468.345	672.856	445.38	691.045	585.644
evm.model.chr10.1207	F6HMJ3_VITVI	VIT_10s0003g03110	Uncharacterized protein	359.762	1.4e-125	0.988636	Y4826_ARATH	At4g18257	Uncharacterized protein At4g18257	301.212	4.97e-102	0.660944	NA	15.8392	25.2327	31.2362	16.2576	30.3516	27.0456
evm.model.chr10.1212	A5AX92_VITVI	VIT_10s0003g03160	Uncharacterized protein	189.504	1.75e-61	0.965517	-	-	-	-	-	-	NA	49.8096	111.702	123.917	56.4379	122.263	136.021
evm.model.chr10.1215	D7TK39_VITVI	VIT_10s0003g03190	Uncharacterized protein	589.341	0	0.953353	-	-	-	-	-	-	NA	92.48	332.741	676.07	62.9953	668.464	533.198
evm.model.chr10.123	F6H7K9_VITVI	VIT_10s0116g01650	Thioredoxin domain-containing protein	899.812	0	0.969565	APR3_ARATH	At4g21990	5&apos;-adenylylsulfate reductase 3, chloroplastic	696.812	0	0.760274	NA	37.2801	71.2582	142.703	49.6909	110.978	45.6765
evm.model.chr10.1292	F6I022_VITVI	VIT_07s0005g06590	MADS-box domain-containing protein	337.806	8.5e-118	0.943128	-	-	-	-	-	-	NA	0.596926	2.20156	1.32401	0.426713	0.0628653	0.293726
evm.model.chr10.131	F6H7L8_VITVI	VIT_10s0116g01700	Autophagy-related protein	249.21	9.15e-86	0.983607	ATG8C_ARATH	At1g62040	Autophagy-related protein 8c	211.846	5.57e-71	0.822034	NA	90.7128	64.8966	147.472	108.07	159.496	191.184
evm.model.chr10.1330	F6HLT8_VITVI	VIT_10s0003g03950	Uncharacterized protein	786.563	0	0.982544	ERO1_ARATH	At1g72280	Endoplasmic reticulum oxidoreductin-1	600.127	0	0.745946	NA	17.9044	69.0882	72.4273	17.8318	19.7084	81.8626
evm.model.chr10.1348	F6HLU3_VITVI	VIT_10s0003g04080	Uncharacterized protein	509.605	0	0.960474	-	-	-	-	-	-	NA	0.0314837	6.06057	9.62747	0.365071	6.69864	9.18544
evm.model.chr10.135	F6H7L9_VITVI	VIT_10s0116g01720	Uncharacterized protein	298.13	8.24e-103	0.953125	-	-	-	-	-	-	NA	0.963392	3.95838	3.42609	1.47515	0.282136	1.62472
evm.model.chr10.1411	D7TKG4_VITVI	VIT_10s0003g04500	Uncharacterized protein	134.806	6.59e-39	0.672897	-	-	-	-	-	-	NA	0.243554	2.35294	1.04406	0.040185	0.557164	0.238767
evm.model.chr10.1423	NA	NA	NA	395.586	9.58e-139	0.921951	NA	NA	NA	NA	NA	NA	PREDICTED: accelerated cell death 11 isoform X1 [Vitis vinifera]	39.4496	62.1734	51.1905	42.1793	67.4183	64.3164
evm.model.chr10.1460	D7TKJ3_VITVI	VIT_10s0003g04880	Ferredoxin--NADP reductase, chloroplastic	735.717	0	0.97878	FNRR2_ARATH	At1g30510	Ferredoxin--NADP reductase, root isozyme 2, chloroplastic	599.742	0	0.795812	NA	65.3457	70.9933	98.9987	8.00173	11.5289	10.0744
evm.model.chr10.1465	D7TKJ3_VITVI	VIT_10s0003g04880	Ferredoxin--NADP reductase, chloroplastic	770	0	0.981432	FNRR2_ARATH	At1g30510	Ferredoxin--NADP reductase, root isozyme 2, chloroplastic	633.254	0	0.801047	NA	25.3247	28.6391	38.12	61.404	68.4615	83.6566
evm.model.chr10.1542	D7TKN6_VITVI	VIT_10s0003g05380	Fatty acid hydroxylase domain-containing protein	542.732	0	0.966102	FAH1_ARATH	At2g34770	Dihydroceramide fatty acyl 2-hydroxylase FAH1	388.652	5.07e-136	0.755274	NA	24.2431	16.3846	39.1727	28.3235	30.2105	28.0088
evm.model.chr10.1619	F6H4U8_VITVI	VIT_19s0027g00510	Uncharacterized protein	95.1301	7e-26	0.666667	-	-	-	-	-	-	NA	1.61	163.436	262.96	6.82122	267.73	338.698
evm.model.chr10.1630	F6HM23_VITVI	VIT_10s0003g05840	Uncharacterized protein	370.163	9.01e-130	0.956757	NTM1_ARATH	At5g44450	Alpha N-terminal protein methyltransferase 1	419.853	6.45e-148	0.710714	NA	4.95522	9.21143	12.469	5.33884	12.9514	10.3076
evm.model.chr10.1698	D7U8D8_VITVI	VIT_10s0092g00120	Uncharacterized protein	595.119	0	0.986441	SNAG_ARATH	At4g20410	Gamma-soluble NSF attachment protein	461.07	1.07e-163	0.755932	NA	24.6575	30.4723	44.405	24.7037	42.4764	41.5693
evm.model.chr10.1700	NA	NA	NA	1201.42	0	0.982935	NA	NA	NA	NA	NA	NA	pentatricopeptide repeat-containing protein At1g50270 [Vitis riparia]	1.04019	0.712359	0.703744	0.468099	0	0.39788
evm.model.chr10.1723	D7U8E8_VITVI	VIT_10s0092g00230	Uncharacterized protein	295.819	3.62e-101	0.875706	LSD1_ARATH	At4g20380	Protein LSD1	211.846	3.28e-69	0.679144	NA	51.9497	83.1833	96.9164	54.8955	82.5571	80.7174
evm.model.chr10.1929	F6I3I4_VITVI	VIT_10s0092g00480	Uncharacterized protein	875.544	0	0.912065	-	-	-	-	-	-	NA	14.3151	15.244	12.1882	11.4087	21.8623	17.3293
evm.model.chr10.1969	F6HW15_VITVI	VIT_10s0071g00350	GRAM domain-containing protein	361.303	1.27e-126	0.774194	-	-	-	-	-	-	NA	2.03501	11.5996	30.0226	2.06532	33.2397	24.8169
evm.model.chr10.1970	D7TY17_VITVI	VIT_10s0071g00320	GRAM domain-containing protein	446.817	1.44e-160	0.990826	GEML4_ARATH	At5g08350	GEM-like protein 4	242.276	6.33e-80	0.70625	NA	1.54901	17.9837	106.251	2.82517	91.5626	95.2682
evm.model.chr10.1992	F6HW22_VITVI	VIT_10s0071g00230	Uncharacterized protein	928.702	0	0.935264	-	-	-	-	-	-	NA	0.78183	0.214692	4.70386	0.915673	1.6599	10.1531
evm.model.chr10.1993	F6H3Z2_VITVI	VIT_14s0068g02240	LRRNT_2 domain-containing protein	540.806	0	0.922388	-	-	-	-	-	-	NA	0.315583	0.0889983	2.53638	0.490619	0.412856	3.92579
evm.model.chr10.1995	F6H3Z2_VITVI	VIT_14s0068g02240	LRRNT_2 domain-containing protein	1496.87	0	0.911273	-	-	-	-	-	-	NA	0.204768	0.095873	1.22896	0.190894	1.32732	5.31601
evm.model.chr10.20	E0CVK8_VITVI	VIT_10s0116g00420	J domain-containing protein	604.749	0	0.981982	DNJ50_ARATH	At1g61770	Chaperone protein dnaJ 50	382.874	6.43e-132	0.735714	NA	12.8854	15.5658	24.0878	11.6695	17.8002	31.0627
evm.model.chr10.2051	F6HVZ5_VITVI	VIT_10s0071g00740	Uncharacterized protein	125.176	7.26e-36	0.941558	-	-	-	-	-	-	NA	31.3167	36.6547	61.4285	29.0595	51.2979	51.6606
evm.model.chr10.2065	F6HVY9_VITVI	VIT_10s0071g00840	Uncharacterized protein	763.451	0	0.983133	Q9LHE6_ARATH	At3g19990	E3 ubiquitin-protein ligase	591.267	0	0.729469	NA	4.29508	30.7438	70.6746	4.31497	80.4802	134.366
evm.model.chr10.2066	D7TXY3_VITVI	VIT_10s0071g00890	BRO1 domain-containing protein	772.696	0	0.980583	Q9FX34_ARATH	At1g73390	BRO1 domain-containing protein	519.235	0	0.65602	NA	8.16494	10.5994	38.1048	10.3617	26.6962	32.5789
evm.model.chr10.2073	F6GVZ7_VITVI	VIT_18s0089g00690	LRRNT_2 domain-containing protein	1215.29	0	0.785298	-	-	-	-	-	-	NA	1.62068	2.59155	6.48041	1.52203	1.17561	3.47127
evm.model.chr10.2094	F6HVY1_VITVI	VIT_10s0071g01060	Pyruvate kinase	1036.17	0	0.996078	Q9FNN1_ARATH	At5g08570	Pyruvate kinase	935.636	0	0.870588	NA	27.1704	36.0148	99.673	24.9215	34.1571	102.179
evm.model.chr10.215	D7TR06_VITVI	VIT_03s0110g00080	Uncharacterized protein	876.315	0	0.666667	-	-	-	-	-	-	NA	1.70474	3.4555	19.8712	4.73551	40.3021	39.4056
evm.model.chr10.2204	F6HIT3_VITVI	VIT_10s0042g01140	O-fucosyltransferase family protein	677.552	0	0.958702	OFT23_ARATH	At3g05320	O-fucosyltransferase 23	566.614	0	0.651111	NA	6.51998	13.8145	11.9766	4.7164	20.2098	15.7355
evm.model.chr10.2263	D7TEX4_VITVI	VIT_10s0042g00960	J domain-containing protein	877.856	0	0.96473	-	-	-	-	-	-	NA	4.76877	6.30516	37.2401	3.20898	13.4296	51.2488
evm.model.chr10.229	-	-	-	-	-	-	PAP1_ARATH	At4g04020	Probable plastid-lipid-associated protein 1, chloroplastic	388.267	3.72e-134	0.629969	NA	66.7671	86.7186	305.075	57.9335	169.564	270.887
evm.model.chr10.23	NA	NA	NA	845.884	0	0.973621	NA	NA	NA	NA	NA	NA	probable serine/threonine-protein kinase WNK4 [Vitis riparia]	5.64187	10.1592	7.59776	5.97411	9.69259	9.53501
evm.model.chr10.234	F6I7J5_VITVI	VIT_10s0523g00020	Uncharacterized protein	417.157	3.61e-149	0.966667	DSP1_ARATH	At1g05000	Tyrosine-protein phosphatase DSP1	294.664	8.54e-101	0.778409	NA	15.4284	31.3417	31.1837	15.9718	40.1359	43.9712
evm.model.chr10.271	F6HRM4_VITVI	VIT_00s0187g00260	MBOAT_2 domain-containing protein	635.18	0	0.945504	-	-	-	-	-	-	NA	0.527614	0.744979	1.37111	0.635867	2.28749	3.28802
evm.model.chr10.281	F6HRL6_VITVI	VIT_00s0187g00130	Uncharacterized protein	964.911	0	0.973635	TDT_ARATH	At5g47560	Tonoplast dicarboxylate transporter	754.592	0	0.769088	NA	38.7285	223.794	151.972	32.4215	215.209	144.305
evm.model.chr10.282	F6HRL5_VITVI	VIT_00s0187g00120	Cysteine proteinase inhibitor	242.662	3.78e-83	0.983333	-	-	-	-	-	-	NA	0.703792	34.6869	40.8294	1.75164	17.2984	40.47
evm.model.chr10.295	D7UEA0_VITVI	VIT_00s0780g00030	Uncharacterized protein	109.383	2.05e-32	0.941176	-	-	-	-	-	-	NA	1.48486	27.8238	21.3734	3.80198	26.4386	15.6943
evm.model.chr10.324	F6HCW0_VITVI	VIT_00s0194g00180	Uncharacterized protein	223.016	7.72e-76	0.981651	-	-	-	-	-	-	NA	1.3756	2.33652	15.9636	1.19751	0.611987	34.7252
evm.model.chr10.33	F6H7L1_VITVI	VIT_10s0116g00570	NTF2 domain-containing protein	202.601	9.04e-67	0.956522	A0A1P8AW76_ARATH	At1g11570	NTF2 domain-containing protein	150.599	2.71e-46	0.70339	NA	33.6779	114.597	146.783	55.9914	243.381	61.7674
evm.model.chr10.364	D7TRX1_VITVI	VIT_00s0531g00030	C2 domain-containing protein	333.954	9.45e-118	0.993939	CAR11_ARATH	At5g47710	Protein C2-DOMAIN ABA-RELATED 11	276.944	2.81e-95	0.77439	NA	68.2757	119.259	134.314	63.3192	138.212	145.753
evm.model.chr10.367	F6HRX1_VITVI	VIT_00s0531g00050	Uncharacterized protein	739.954	0	0.985037	THIC2_ARATH	At5g47720	Probable acetyl-CoA acetyltransferase, cytosolic 2	640.188	0	0.80241	NA	34.8783	65.859	140.837	30.7217	78.4396	95.9329
evm.model.chr10.381	F6I2A9_VITVI	VIT_00s0508g00030	Uncharacterized protein	136.732	4.5e-43	0.985294	Q84K46_ARATH	At1g27330, At1g27350	At1g27330	122.865	1.1e-37	0.897059	NA	274.611	646.586	614.607	412.04	598.547	545.455
evm.model.chr10.389	D7UEB9_VITVI	VIT_00s0941g00020	PHD domain-containing protein	218.009	1.16e-67	0.954198	-	-	-	-	-	-	NA	31.7503	44.0057	50.1698	31.4812	173.798	112.172
evm.model.chr10.398	A5AXD4_VITVI	VIT_00s1045g00030	Uncharacterized protein	338.576	6.43e-118	0.943396	-	-	-	-	-	-	NA	6.75021	5.18551	15.2439	7.17519	8.73023	20.5694
evm.model.chr10.453	F6H7Y7_VITVI	VIT_00s0409g00010	Uncharacterized protein	1124	0	0.932602	-	-	-	-	-	-	NA	0.724071	0.875539	0.747648	1.74452	0.183147	0.296111
evm.model.chr10.477	F6I7G8_VITVI	VIT_00s0398g00020	Protein kinase domain-containing protein	791.186	0	0.967581	-	-	-	-	-	-	NA	0.314878	0.848354	2.78464	0.641413	3.23137	1.8775
evm.model.chr10.529	F6HDF0_VITVI	VIT_00s0374g00050, VIT_00s2364g00010	RING-type E3 ubiquitin transferase	835.099	0	0.988739	PUB8_ARATH	At4g21350	U-box domain-containing protein 8	420.239	5.73e-144	0.644986	NA	15.9608	36.5547	91.628	16.7617	71.0944	89.0214
evm.model.chr10.573	F6GZ95_VITVI	VIT_00s0347g00060	Receptor-like serine/threonine-protein kinase	1348.18	0	0.850617	-	-	-	-	-	-	NA	0.182611	0.115419	0.551832	0.244735	0.288077	0.339589
evm.model.chr10.601	F6I737_VITVI	VIT_00s0203g00050	Uncharacterized protein	310.842	3.07e-106	0.725632	Q8W1B3_ARATH	At4g21445	At4g21445	156.377	1.85e-47	0.788889	NA	9.882	36.5171	51.7822	10.6328	11.1997	22.5409
evm.model.chr10.605	F6I736_VITVI	VIT_00s0203g00020	Uncharacterized protein	176.792	2.53e-58	0.965909	-	-	-	-	-	-	NA	87.5843	159.213	558.176	61.2972	388.865	492.066
evm.model.chr10.606	-	-	-	-	-	-	-	-	-	-	-	-	NA	0	0	18.7106	0	0.739038	7.05289
evm.model.chr10.618	D7TD10_VITVI	VIT_12s0057g00250	NADH:ubiquinone reductase (non-electrogenic)	956.436	0	0.796233	NDB2_ARATH	At4g05020	External alternative NAD(P)H-ubiquinone oxidoreductase B2, mitochondrial	912.138	0	0.760274	NA	5.95518	5.57663	14.7947	5.17256	4.85168	4.03946
evm.model.chr10.623	F6H7T4_VITVI	VIT_00s0181g00120	Uncharacterized protein	152.91	1.24e-40	0.663934	FB316_ARATH	At1g61340	F-box protein At1g61340	72.7886	3.35e-15	0.6	NA	19.8262	48.105	95.0537	16.1986	47.9498	68.0144
evm.model.chr10.638	NA	NA	NA	620.928	0	0.986842	NA	NA	NA	NA	NA	NA	syntaxin-124-like [Vitis riparia]	0.459274	0.346565	0.437366	0.310372	0.020609	0.674164
evm.model.chr10.640	A5BEL8_VITVI	VIT_00s0404g00080	Vacuolar protein sorting-associated protein 28 homolog	399.823	2.75e-142	1	VP282_ARATH	At4g05000	Vacuolar protein sorting-associated protein 28 homolog 2	363.614	5.33e-128	0.850962	NA	81.4199	144.466	156.879	85.9961	159.666	146.884
evm.model.chr10.663	F6GYX8_VITVI	VIT_00s0301g00040	Uncharacterized protein	94.3597	5.79e-24	0.964912	Q9SVT5_ARATH	At4g21620	AT4g21620/F17L22_80	70.4774	2.24e-15	0.789474	NA	24.318	14.3779	59.9477	18.7384	8.91108	19.6623
evm.model.chr10.678	NA	NA	NA	651.744	0	0.996815	NA	NA	NA	NA	NA	NA	caffeoylshikimate esterase [Vitis riparia]	9.02779	10.1387	8.06891	6.43682	11.3686	8.98293
evm.model.chr10.68	E0CVN9_VITVI	VIT_10s0116g00940	Uncharacterized protein	1271.14	0	0.965926	CSC1_ARATH	At4g22120	Calcium permeable stress-gated cation channel 1	1037.71	0	0.781022	NA	41.86	37.6303	90.8867	33.6634	36.1617	133.747
evm.model.chr10.693	F6I2B7_VITVI	VIT_00s0480g00060	Tyrosinase_Cu-bd domain-containing protein	681.019	0	0.664931	-	-	-	-	-	-	NA	9.36072	11.674	33.6737	14.6058	35.2696	56.7879
evm.model.chr10.696	F6I2B7_VITVI	VIT_00s0480g00060	Tyrosinase_Cu-bd domain-containing protein	947.192	0	0.922942	-	-	-	-	-	-	NA	56.937	40.4658	358.009	133.513	195.717	344.611
evm.model.chr10.701	D7TGA7_VITVI	VIT_00s0652g00020	Uncharacterized protein	258.07	1.51e-87	0.940397	Q8W576_ARATH	At1g61065	1,3-beta-glucan synthase component (DUF1218)	165.622	2.09e-51	0.677852	NA	17.9423	45.577	41.0063	22.3461	50.5802	37.7895
evm.model.chr10.731	F6HRW6_VITVI	VIT_10s0597g00020	DUF1771 domain-containing protein	655.596	0	0.720559	-	-	-	-	-	-	NA	32.8952	62.2574	111.181	34.5096	104.416	112.392
evm.model.chr10.748	D7T0D4_VITVI	VIT_00s0265g00030	Uncharacterized protein	572.778	0	0.996587	KDSB_ARATH	At1g53000	3-deoxy-manno-octulosonate cytidylyltransferase, mitochondrial	469.159	6.91e-167	0.823741	NA	8.4011	12.0605	15.0452	7.8166	19.3148	18.0348
evm.model.chr10.752	F6H9C3_VITVI	VIT_00s0265g00060	Uncharacterized protein	1361.28	0	0.967514	-	-	-	-	-	-	NA	0.086335	6.04483	11.0801	0.343351	8.88473	9.12846
evm.model.chr10.755	D7T0D7_VITVI	VIT_00s0265g00070	UBC core domain-containing protein	1741.86	0	0.974576	-	-	-	-	-	-	NA	6.48243	12.7079	14.9966	6.4237	10.5623	10.5759
evm.model.chr10.764	D7T0E2_VITVI	VIT_00s0265g00130	Uncharacterized protein	267.7	3.72e-92	0.98	A0A1P8API0_ARATH	At1g53035	Transmembrane protein	164.466	1.9e-51	0.633333	NA	60.2127	145.875	271.672	48.7869	232.059	228.61
evm.model.chr10.770	D7TRW2_VITVI	VIT_00s0479g00020	BHLH domain-containing protein	310.071	2.01e-108	0.986842	-	-	-	-	-	-	NA	32.4619	46.8473	127.135	37.4721	33.8931	125.394
evm.model.chr10.803	D7TJC8_VITVI	VIT_10s0003g00150	MACPF domain-containing protein	1189.48	0	0.972222	NSL1_ARATH	At1g28380	MACPF domain-containing protein NSL1	807.749	0	0.64878	NA	5.46947	11.1698	13.1596	6.07753	9.33589	10.5113
evm.model.chr10.829	F6HM44_VITVI	VIT_10s0003g00390	Glutaredoxin domain-containing protein	177.178	2.62e-57	1	GRXC9_ARATH	At1g28480	Glutaredoxin-C9	120.168	2.72e-35	0.686275	NA	76.0245	247.075	697.648	58.994	386.82	614.071
evm.model.chr10.83	F6H7H0_VITVI	VIT_10s0116g01200	WRKY domain-containing protein	855.129	0	0.973832	-	-	-	-	-	-	NA	4.67438	36.0571	28.6788	7.47447	17.6991	27.8244
evm.model.chr10.842	NA	NA	NA	295.049	1.44e-100	0.974359	NA	NA	NA	NA	NA	NA	PREDICTED: 28 kDa heat- and acid-stable phosphoprotein [Vitis vinifera] &gt;ref|XP_034673315.1| 28 kDa heat- and acid-stable phosphoprotein [Vitis riparia]	251.17	369.886	386.411	263.857	426.177	394.143
evm.model.chr10.843	F6HM54_VITVI	VIT_10s0003g00540	Uncharacterized protein	154.451	1.57e-48	0.989583	Q9SHP5_ARATH	At1g28540	At1g28540	88.1965	6.28e-23	0.606383	NA	53.8027	123.988	221.107	71.8209	249.855	250.934
evm.model.chr10.86	F6H7H3_VITVI	VIT_10s0116g01240	Protein kinase domain-containing protein	1192.18	0	0.760417	SLAH1_ARATH	At1g62280	S-type anion channel SLAH1	333.183	8.64e-106	0.678431	NA	0.56457	1.12215	4.22896	1.02705	3.15456	3.44611
evm.model.chr10.913	F6HM77_VITVI	VIT_10s0003g00980	Uncharacterized protein	83.9593	2.98e-22	0.961538	TAX1_ARATH	At2g31090	Signaling peptide TAXIMIN 1	66.6254	1.42e-15	0.810811	NA	15.4323	97.097	316.822	19.8419	161.523	129.306
evm.model.chr10.918	F6HM81_VITVI	VIT_10s0003g01030	Uncharacterized protein	971.459	0	0.898551	-	-	-	-	-	-	NA	0.570563	1.03133	15.7626	0.155976	0.53069	12.3847
evm.model.chr10.924	F6HM85_VITVI	VIT_10s0003g01070	PMR5N domain-containing protein	687.567	0	0.967302	TBL38_ARATH	At1g29050	Protein trichome birefringence-like 38	496.123	5.78e-175	0.694611	NA	5.70402	103.408	601.4	8.74619	403.501	320.911
evm.model.chr10.943	D7TJK6_VITVI	VIT_10s0003g01200	Uncharacterized protein	1030.78	0	0.981132	-	-	-	-	-	-	NA	0.694593	0.495299	0.616002	1.53536	1.49762	1.16819
evm.model.chr10.997	D7TJP4_VITVI	VIT_10s0003g01600	WRKY domain-containing protein	436.417	6.29e-154	0.87619	-	-	-	-	-	-	NA	19.4509	48.3697	48.015	28.1196	49.7224	46.7718
evm.model.chr11.1019	D7U1D0_VITVI	VIT_11s0037g00450	Uncharacterized protein	202.216	1.35e-66	0.66875	-	-	-	-	-	-	NA	4.87048	35.9795	28.1862	7.03511	84.956	27.6728
evm.model.chr11.1029	F6HYK7_VITVI	VIT_11s0037g00540	DYW_deaminase domain-containing protein	1521.14	0	0.982074	PP341_ARATH	At4g30700	Pentatricopeptide repeat-containing protein At4g30700	1010.36	0	0.646075	NA	0.0278277	0	0.579062	0	0.0466503	0.508325
evm.model.chr11.1053	F6HVC2_VITVI	VIT_13s0084g00570	Protein kinase domain-containing protein	1322.38	0	0.742105	-	-	-	-	-	-	NA	0	0	0.00673233	1.10386	3.23779	1.50438
evm.model.chr11.109	A5B156_VITVI	VIT_11s0016g01200	Uncharacterized protein	450.669	3.9e-162	1	MOB1A_ARATH	At5g45550	MOB kinase activator-like 1A	401.749	8.77e-143	0.901408	NA	58.9307	82.1215	75.5981	60.3133	95.3629	83.067
evm.model.chr11.1155	F6HYP3_VITVI	VIT_11s0037g01230	Uncharacterized protein	365.155	1.96e-129	0.994595	-	-	-	-	-	-	NA	12.1616	7.76264	36.8869	13.6959	90.6826	84.7867
evm.model.chr11.120	F6HGP2_VITVI	VIT_11s0016g01280	Uncharacterized protein	512.686	0	0.871166	-	-	-	-	-	-	NA	2.55418	7.48307	10.9997	2.9687	13.0244	9.66481
evm.model.chr11.121	F6HGP3_VITVI	VIT_11s0016g01290	Uncharacterized protein	932.939	0	0.968064	-	-	-	-	-	-	NA	0.0134323	0.566585	1.32704	0.178252	0.162812	0.32806
evm.model.chr11.1271	F6H9P8_VITVI	VIT_11s0065g00350	Uncharacterized protein	1008.44	0	0.966165	TCMO_ARATH	At2g30490	Trans-cinnamate 4-monooxygenase	624.394	0	0.654428	NA	1.05723	6.64805	8.24951	1.19501	4.48269	6.34735
evm.model.chr11.142	D7TCH9_VITVI	VIT_11s0016g01440	Uncharacterized protein	342.043	5.46e-119	0.977876	VPS2A_ARATH	At2g06530	Vacuolar protein sorting-associated protein 2 homolog 1	310.457	1.52e-106	0.889381	NA	42.0044	86.7669	118.908	40.9149	81.7458	109.538
evm.model.chr11.1434	F6I6P6_VITVI	VIT_11s0078g00290	Uncharacterized protein	985.712	0	0.968165	TCMO_ARATH	At2g30490	Trans-cinnamate 4-monooxygenase	591.652	0	0.650108	NA	0.724553	1.48151	1.31004	0.36809	0.114689	0.248482
evm.model.chr11.1765	A5CB04_VITVI	VIT_11s0052g00590	Uncharacterized protein	175.637	2.14e-57	0.961165	Q9SZQ6_ARATH	At4g29850	At4g29850	162.925	2.12e-52	0.84466	NA	64.4339	139.791	157.849	71.679	113.9	134.773
evm.model.chr11.1769	F6GXI1_VITVI	VIT_11s0052g00630	Uncharacterized protein	367.466	8.4e-129	0.978378	-	-	-	-	-	-	NA	31.4268	49.4599	214.249	12.2509	258.746	186.994
evm.model.chr11.1854	F6GXE0_VITVI	VIT_11s0052g01280	Xyloglucan endotransglucosylase/hydrolase	511.146	0	0.983108	XTH23_ARATH	At4g25810	Probable xyloglucan endotransglucosylase/hydrolase protein 23	419.853	1.82e-147	0.776515	NA	0.0902463	2.58031	1.7669	0.0910107	4.03745	7.32936
evm.model.chr11.1901	D7SQ45_VITVI	VIT_11s0052g01600	Glycosyltransferase	832.402	0	0.969499	-	-	-	-	-	-	NA	1.37497	0.745373	1.11064	1.19031	2.34905	0.699976
evm.model.chr11.195	NA	NA	NA	204.527	2.92e-65	0.801724	NA	NA	NA	NA	NA	NA	60S ribosomal protein L18a-like protein [Coffea eugenioides]	12.0188	18.8992	22.7436	13.6208	22.7355	24.1965
evm.model.chr11.243	F6HGW2_VITVI	VIT_11s0016g02200	Beta-galactosidase	1707.58	0	0.978469	BGAL1_ARATH	At3g13750	Beta-galactosidase 1	1263.06	0	0.708283	NA	16.5274	16.7993	83.3833	20.5133	39.4066	49.4987
evm.model.chr11.261	D7TB93_VITVI	VIT_11s0016g02380	Fe2OG dioxygenase domain-containing protein	625.935	0	0.970588	ACCO1_ARATH	At2g19590	1-aminocyclopropane-1-carboxylate oxidase 1	470.315	6.51e-167	0.724832	NA	2.81494	2.94465	16.2684	3.95484	18.7922	67.1271
evm.model.chr11.267	F6HGR4_VITVI	VIT_11s0016g02450	Serine O-acetyltransferase	468.389	1.17e-166	0.97491	SAT5_ARATH	At5g56760	Serine acetyltransferase 5	409.453	5.46e-143	0.880597	NA	42.8277	155.358	323.679	46.2491	316.452	305.443
evm.model.chr11.270	D7TBA2_VITVI	VIT_11s0016g02480	Uncharacterized protein	477.633	5.95e-171	0.966102	PPSP3_ARATH	At4g29530	Thiamine phosphate phosphatase-like protein	316.62	8.28e-108	0.618644	NA	6.59813	19.5468	14.4334	9.13998	22.4544	14.7359
evm.model.chr11.280	F6HGS0_VITVI	VIT_11s0016g02560	Aminotran_1_2 domain-containing protein	895.575	0	0.991011	1A17_ARATH	At4g26200	1-aminocyclopropane-1-carboxylate synthase 7	679.863	0	0.792541	NA	0	0	0.209957	0	0.119974	0.435726
evm.model.chr11.295	A5BR24_VITVI	VIT_04s0008g00630	Uncharacterized protein	261.536	1.48e-87	0.966443	VP321_ARATH	At2g19830	Vacuolar protein sorting-associated protein 32 homolog 1	243.047	2.37e-80	0.9	NA	45.4586	102.834	160.663	44.3511	153.288	162.326
evm.model.chr11.3	F6HGY6_VITVI	VIT_11s0016g00070	RING-type domain-containing protein	246.128	3.97e-84	0.985294	-	-	-	-	-	-	NA	5.66996	29.1721	20.5068	6.44227	36.1479	30.1843
evm.model.chr11.307	D7TBD7_VITVI	VIT_11s0016g02850	ATP-dependent 6-phosphofructokinase	977.237	0	0.961303	PFKA3_ARATH	At4g26270	ATP-dependent 6-phosphofructokinase 3	813.527	0	0.819328	NA	78.3596	56.7219	133.251	75.6562	66.3027	144.168
evm.model.chr11.317	F6HGX7_VITVI	VIT_11s0016g02920	Uncharacterized protein	773.467	0	0.894505	Q9M0F0_ARATH	At4g29310	DUF1005 family protein (DUF1005)	543.888	0	0.637931	NA	9.94081	12.2811	18.0423	10.8122	19.9092	13.3473
evm.model.chr11.323	D7TBE7_VITVI	VIT_11s0016g02950	Profilin	235.343	4.17e-80	0.957983	PRF1_ARATH	At2g19760	Profilin-1	186.037	1.01e-60	0.743363	NA	577.086	605.89	871.849	573.252	911.573	861.479
evm.model.chr11.341	F6HGY4_VITVI	VIT_11s0016g03080	Protein kinase domain-containing protein	1868.59	0	0.957884	-	-	-	-	-	-	NA	0.59833	3.87094	10.5712	1.21901	4.52926	6.62734
evm.model.chr11.343	NA	NA	NA	443.351	5.18e-157	0.977876	NA	NA	NA	NA	NA	NA	mitochondrial import inner membrane translocase subunit TIM17-2-like [Vitis riparia] &gt;ref|XP_034700359.1| mitochondrial import inner membrane translocase subunit TIM17-2-like [Vitis riparia]	34.1053	46.1955	70.3734	33.8844	65.3576	76.9599
evm.model.chr11.345	D7TBG6_VITVI	VIT_11s0016g03130	Ceramide glucosyltransferase	977.237	0	0.978846	F4ITI0_ARATH	At2g19880	Ceramide glucosyltransferase	835.099	0	0.816602	NA	33.311	41.1564	114.055	31.7733	64.5394	86.7671
evm.model.chr11.353	D7TBH4_VITVI	VIT_11s0016g03210	Malic enzyme	1194.1	0	0.974619	MAOP3_ARATH	At5g25880	NADP-dependent malic enzyme 3	998.038	0	0.818981	NA	244.332	243.198	304.163	211.581	354.434	272.256
evm.model.chr11.381	D7TBJ3_VITVI	VIT_11s0016g03450	Bin3-type SAM domain-containing protein	556.599	0	0.975524	BIN3D_ARATH	At5g51130	Probable RNA methyltransferase At5g51130	324.709	6.84e-110	0.638376	NA	12.9867	16.5957	24.6884	11.9222	20.0193	23.8919
evm.model.chr11.40	F6HGM4_VITVI	VIT_11s0016g00570	Flavin-containing monooxygenase	1020.76	0	0.975048	FMO1_ARATH	At1g19250	Probable flavin-containing monooxygenase 1	704.901	0	0.655172	NA	0	0	0.303931	0.046827	0.230291	0.221872
evm.model.chr11.405	F6HH12_VITVI	VIT_11s0016g03650	Protein kinase domain-containing protein	918.302	0	0.970276	CDKF1_ARATH	At4g28980	Cyclin-dependent kinase F-1	597.43	0	0.642857	NA	22.3831	40.6313	45.2864	19.1848	53.5927	51.3473
evm.model.chr11.406	D7TBL1_VITVI	VIT_11s0016g03660	MFS domain-containing protein	804.668	0	0.983871	PLST2_ARATH	At1g67300	Probable plastidic glucose transporter 2	623.239	0	0.742597	NA	40.6992	31.9809	101.064	39.012	58.4223	71.0611
evm.model.chr11.413	D7TBL7_VITVI	VIT_11s0016g03720	Aspartate aminotransferase	843.188	0	0.985401	AAT2_ARATH	At5g19550	Aspartate aminotransferase, cytoplasmic isozyme 1	728.783	0	0.853234	NA	91.2418	347.134	313.706	89.5659	143.619	227.34
evm.model.chr11.416	D7TBM1_VITVI	VIT_11s0016g03760	VARLMGL domain-containing protein	1238.4	0	0.945245	-	-	-	-	-	-	NA	8.85314	8.14967	27.6207	9.5586	12.8786	19.7199
evm.model.chr11.428	NA	NA	NA	949.888	0	0.96381	NA	NA	NA	NA	NA	NA	PREDICTED: proline-rich receptor-like protein kinase PERK1 [Vitis vinifera]	30.2135	40.7262	57.0989	37.3325	60.7264	65.2781
evm.model.chr11.430	D7TBN5_VITVI	VIT_11s0016g03900	ANK_REP_REGION domain-containing protein	949.118	0	0.977273	Q9C5C7_ARATH	At3g24530	ANK_REP_REGION domain-containing protein	767.303	0	0.788584	NA	11.8323	15.4227	12.3627	8.62719	19.9702	14.2641
evm.model.chr11.440	D7TBP3_VITVI	VIT_11s0016g03980	Uncharacterized protein	85.1149	8.75e-22	1	Q9SII4_ARATH	At2g17240	Arginine/serine-rich-like splicing factor	88.9669	1.53e-22	0.909091	NA	50.934	58.6965	104.421	41.6605	120.217	108.894
evm.model.chr11.442	D7TBP5_VITVI	VIT_11s0016g04000	Uncharacterized protein	161.77	2.95e-51	0.866071	-	-	-	-	-	-	NA	190.387	193.697	261.935	184.966	282.424	198.127
evm.model.chr11.450	F6HH26_VITVI	VIT_11s0016g04060	Protein kinase domain-containing protein	1345.87	0	0.994294	Q9SQR8_ARATH	At3g03940	Protein kinase domain-containing protein	978.778	0	0.689704	NA	33.2407	30.0188	66.4936	29.6487	36.1778	45.8224
evm.model.chr11.470	D7TBR4_VITVI	VIT_11s0016g04200	Uncharacterized protein	771.541	0	0.969697	Q8VZI4_ARATH	At3g24460	AT3g24470/MXP5_4	582.793	0	0.699752	NA	3.51694	4.93297	14.0159	3.06094	11.0185	7.44817
evm.model.chr11.477	D7TBR9_VITVI	VIT_11s0016g04250	Uncharacterized protein	1027.31	0	0.99619	HF101_ARATH	At3g24430	Fe-S cluster assembly factor HCF101, chloroplastic	862.448	0	0.800745	NA	8.89811	22.1346	21.844	8.68069	12.3193	19.5412
evm.model.chr11.485	D7TBS7_VITVI	VIT_11s0016g04340	Fe2OG dioxygenase domain-containing protein	778.089	0	0.968992	F4JT13_ARATH	At4g13400	DIOX_N domain-containing protein	554.288	0	0.732591	NA	7.99423	8.49072	19.8163	9.68349	13.4643	20.5211
evm.model.chr11.495	NA	NA	NA	600.512	0	0.965732	NA	NA	NA	NA	NA	NA	nucleolar protein dao-5-like [Vitis riparia]	83.0798	128.176	191.431	80.8444	158.303	171.129
evm.model.chr11.540	F6HH64_VITVI	VIT_11s0016g04720	Expansin-like EG45 domain-containing protein	271.166	2.16e-92	0.965517	-	-	-	-	-	-	NA	8.659	10.2737	17.0056	7.39554	27.1745	21.863
evm.model.chr11.55	F6HGN3_VITVI	VIT_11s0016g00710	Tify domain-containing protein	535.028	0	0.970149	-	-	-	-	-	-	NA	9.67582	95.2535	54.6619	20.6438	46.0947	53.767
evm.model.chr11.555	F6HH68_VITVI	VIT_11s0016g04820	Uncharacterized protein	625.935	0	0.96463	-	-	-	-	-	-	NA	6.1553	6.15553	6.90854	5.80774	3.59289	2.25008
evm.model.chr11.562	F6HH69_VITVI	VIT_11s0016g04870	Uncharacterized protein	543.502	0	0.979351	-	-	-	-	-	-	NA	69.8561	155.324	111.716	73.308	103.338	91.0144
evm.model.chr11.568	D7TBY0_VITVI	VIT_11s0016g04920	Uncharacterized protein	177.178	8.63e-58	0.981308	Q9XGZ3_ARATH	At5g25940	Early nodulin-like protein	74.3294	8.91e-18	0.693878	NA	176.949	1734.4	15381.6	330.316	2047.63	4656.7
evm.model.chr11.574	F6HH74_VITVI	VIT_11s0016g04960	Uncharacterized protein	299.286	1.9e-101	0.975	-	-	-	-	-	-	NA	4.75698	18.0812	16.0521	7.09007	18.848	8.19551
evm.model.chr11.579	-	-	-	-	-	-	-	-	-	-	-	-	NA	25.4399	68.1889	236.198	36.8988	180.859	209.679
evm.model.chr11.594	NA	NA	NA	610.912	0	0.96732	NA	NA	NA	NA	NA	NA	PREDICTED: chaperone protein dnaJ 49 isoform X2 [Vitis vinifera] &gt;ref|XP_034699673.1| chaperone protein dnaJ 49-like isoform X2 [Vitis riparia]	55.5395	64.5884	93.6612	47.9526	83.6858	100.712
evm.model.chr11.61	D7TCC5_VITVI	VIT_11s0016g00780	Cupin_5 domain-containing protein	384.03	1.21e-136	0.978836	Q8GYZ3_ARATH	At1g19130, At1g19130/F14D16_18	Cupin_5 domain-containing protein	264.618	1.45e-89	0.666667	NA	42.3106	75.4001	108.37	43.5777	123.044	112.44
evm.model.chr11.627	A5BFC3_VITVI	VIT_11s0016g05330	SPX domain-containing protein	573.933	0	0.972696	SPX2_ARATH	At2g26660	SPX domain-containing protein 2	379.407	1.09e-131	0.712375	NA	7.22476	25.0038	16.9077	18.6659	13.3882	20.0877
evm.model.chr11.641	D7TC26_VITVI	VIT_11s0016g05430	TPR_REGION domain-containing protein	370.163	5e-128	0.932143	-	-	-	-	-	-	NA	5.89143	18.7166	226.521	5.52403	36.3084	86.9049
evm.model.chr11.647	F6HH98_VITVI	VIT_11s0016g05480	ENTH domain-containing protein	1021.54	0	0.907489	-	-	-	-	-	-	NA	4.89726	25.3584	31.2256	8.09789	23.0769	37.5964
evm.model.chr11.654	-	-	-	-	-	-	-	-	-	-	-	-	NA	12.0618	75.3039	265.683	17.8405	88.9704	245.657
evm.model.chr11.655	F6HHA1_VITVI	VIT_11s0016g05540	Uncharacterized protein	406.757	5.9e-142	0.976974	-	-	-	-	-	-	NA	0.0380593	0	0.786746	0	0.190467	0.914954
evm.model.chr11.726	F6HCG0_VITVI	VIT_11s0118g00160	Uncharacterized protein	1182.93	0	0.810409	-	-	-	-	-	-	NA	0.552623	1.20945	4.78008	0.69542	6.43337	13.1005
evm.model.chr11.746	F6HCG2_VITVI	VIT_11s0118g00200	Sucrose-phosphate synthase	2098.55	0	0.98384	SPSA1_ARATH	At5g20280	Sucrose-phosphate synthase 1	1634.39	0	0.768501	NA	51.1814	91.512	237.074	38.46	158.311	209.463
evm.model.chr11.750	F6HCG4_VITVI	VIT_11s0118g00250	Uncharacterized protein	716.457	0	0.9775	-	-	-	-	-	-	NA	17.8787	89.844	55.0252	21.6167	37.4052	58.0632
evm.model.chr11.762	F6HCH0_VITVI	VIT_11s0118g00360	Fe2OG dioxygenase domain-containing protein	681.789	0	0.945402	-	-	-	-	-	-	NA	10.2939	28.1853	43.8591	11.4499	29.066	29.2569
evm.model.chr11.765	A5BSD9_VITVI	VIT_11s0118g00390	Fe2OG dioxygenase domain-containing protein	527.324	0	0.919708	-	-	-	-	-	-	NA	0.220867	23.8851	1525.49	0.0520507	225.362	1298.87
evm.model.chr11.767	A5BSD9_VITVI	VIT_11s0118g00390	Fe2OG dioxygenase domain-containing protein	660.988	0	0.977591	-	-	-	-	-	-	NA	9.61495	10.6383	25.2754	14.1124	18.0647	32.6834
evm.model.chr11.772	F6HCH2_VITVI	VIT_11s0118g00410	MFS domain-containing protein	353.599	6.63e-120	0.979487	ANTR6_ARATH	At5g20380	Probable anion transporter 6, chloroplastic	321.242	2.08e-107	0.861538	NA	6.4156	18.432	14.7653	13.8819	21.4289	14.4769
evm.model.chr11.773	F6HCH3_VITVI	VIT_11s0118g00420	Uncharacterized protein	1002.28	0	0.963768	HPSE3_ARATH	At5g34940	Heparanase-like protein 3	687.952	0	0.619485	NA	30.1366	20.3542	146.401	34.1066	109.896	143.703
evm.model.chr11.844	F6HCI6_VITVI	VIT_11s0118g00760	RING-type domain-containing protein	918.687	0	0.984556	-	-	-	-	-	-	NA	30.8984	81.6122	98.659	32.9584	68.9482	86.6705
evm.model.chr11.871	-	-	-	-	-	-	F4JYC1_ARATH	At5g35180	START domain-containing protein	991.104	0	0.647979	NA	33.1195	60.1427	80.6598	20.3439	43.7246	53.8234
evm.model.chr11.902	F6HWU5_VITVI	VIT_00s0540g00020	Protein kinase domain-containing protein	877.856	0	0.93038	-	-	-	-	-	-	NA	0.0863257	0	1.15073	0.286966	1.31676	2.73862
evm.model.chr11.904	F6HWU5_VITVI	VIT_00s0540g00020	Protein kinase domain-containing protein	1494.95	0	0.956863	-	-	-	-	-	-	NA	0.223039	0.494794	7.19309	0.469774	1.73803	5.16179
evm.model.chr11.91	D7TCE8_VITVI	VIT_11s0016g01060	Protein kinase domain-containing protein	855.899	0	0.975113	RIPK_ARATH	At2g05940	Serine/threonine-protein kinase RIPK	619.387	0	0.712418	NA	3.04431	5.28534	6.44988	3.43831	8.57463	6.50381
evm.model.chr11.918	F6GZ32_VITVI	VIT_11s0206g00070	Uncharacterized protein	1059.67	0	0.947761	CB60E_ARATH	At2g24300	Calmodulin-binding protein 60 E	789.26	0	0.660656	NA	6.94205	26.0056	31.0289	8.9439	25.2832	34.2494
evm.model.chr11.923	NA	NA	NA	368.622	9.71e-129	0.956757	NA	NA	NA	NA	NA	NA	temperature-induced lipocalin-1 [Vitis riparia]	131.018	182.441	241.603	161.797	254.778	289.712
evm.model.chr11.93	A5CBB3_VITVI	VIT_11s0016g01070	Uncharacterized protein	703.36	0	0.976676	ALEUL_ARATH	At3g45310	Thiol protease aleurain-like	592.038	0	0.810811	NA	624.188	851.59	716.477	522.941	921.756	803.881
evm.model.chr11.976	F6HYI9_VITVI	VIT_11s0037g00130	Fip1 domain-containing protein	2509.56	0	0.972279	-	-	-	-	-	-	NA	43.262	27.1944	59.213	36.0626	29.7286	45.9652
evm.model.chr12.100	E0CU08_VITVI	VIT_12s0028g01030	Uncharacterized protein	348.206	9.9e-122	0.967742	-	-	-	-	-	-	NA	4.06085	7.08405	8.18375	4.43324	1.83285	7.18042
evm.model.chr12.1058	D7TD80_VITVI	VIT_12s0057g01110	Nudix hydrolase domain-containing protein	579.711	0	0.978571	NUDT2_ARATH	At5g47650	Nudix hydrolase 2	334.724	5.2e-111	0.614786	NA	3.62121	8.55874	9.25652	8.34223	5.375	13.3438
evm.model.chr12.1107	D7TDA6_VITVI	VIT_12s0057g01380	Vesicle transport protein	352.443	4.41e-123	0.96	Q2HIG7_ARATH	At4g26550	Vesicle transport protein	256.529	2.09e-85	0.741071	NA	3.80775	7.48396	6.01375	3.00775	7.32835	7.96987
evm.model.chr12.1109	D7TDA8_VITVI	VIT_12s0057g01400	Uncharacterized protein	957.977	0	0.957265	Q45GJ7_ARATH	At4g12680	Expressed protein	643.654	0	0.660746	NA	3.57817	10.8731	10.3478	3.72334	4.16166	4.29828
evm.model.chr12.1119	D7TDB5_VITVI	VIT_12s0057g01470	Uncharacterized protein	398.282	1.15e-141	1	RAB1C_ARATH	At4g17170	Ras-related protein RABB1c	388.652	8.14e-138	0.971429	NA	71.5678	97.1685	131.987	78.9448	132.728	102.02
evm.model.chr12.1150	F6HRD6_VITVI	VIT_12s0028g00580	Uncharacterized protein	524.628	0	0.971751	-	-	-	-	-	-	NA	0.658458	6.26123	4.48714	5.32923	6.60568	10.6364
evm.model.chr12.1219	F6H8V9_VITVI	VIT_12s0034g00910	ADP-ribosyl cyclase/cyclic ADP-ribose hydrolase	1212.21	0	0.674168	-	-	-	-	-	-	NA	0.908266	1.02689	1.26258	0.135456	0.0174963	0.041069
evm.model.chr12.1256	F6HJM9_VITVI	VIT_12s0178g00200	Uncharacterized protein	783.097	0	1	ACT7_ARATH	At5g09810	Actin-7	768.074	0	0.976127	NA	80.8328	89.1365	197.211	85.0765	184.953	236.577
evm.model.chr12.1583	F6H992_VITVI	VIT_12s0034g00130	Glycosyltransferase	952.97	0	0.962185	-	-	-	-	-	-	NA	0.042078	0.452794	0.215596	0.426784	1.30045	0.25222
evm.model.chr12.1595	F6H8P4_VITVI	VIT_05s0049g01920	Retrotrans_gag domain-containing protein	1191.02	0	0.724926	-	-	-	-	-	-	NA	0.050035	0.103963	0.0901603	0	0	0
evm.model.chr12.1655	NA	NA	NA	1907.11	0	0.804049	NA	NA	NA	NA	NA	NA	PREDICTED: TMV resistance protein N isoform X1 [Vitis vinifera] &gt;ref|XP_019079163.1| PREDICTED: TMV resistance protein N isoform X1 [Vitis vinifera]	9.86601	7.74376	7.04743	2.69627	1.0287	0.601464
evm.model.chr12.1763	NA	NA	NA	914.45	0	0.967177	NA	NA	NA	NA	NA	NA	RNA demethylase ALKBH9B-like [Vitis riparia] &gt;ref|XP_034701119.1| RNA demethylase ALKBH9B-like [Vitis riparia]	3.86365	6.85964	10.052	3.44143	6.277	8.99141
evm.model.chr12.1780	D7SZX9_VITVI	VIT_12s0034g01870	Uncharacterized protein	549.666	0	0.937063	-	-	-	-	-	-	NA	5.01834	51.1602	85.8661	1.69202	76.2078	162.162
evm.model.chr12.1790	D7SZX9_VITVI	VIT_12s0034g01870	Uncharacterized protein	683.33	0	0.932961	-	-	-	-	-	-	NA	17.7422	114.137	204.672	2.9769	120.57	248.179
evm.model.chr12.180	F6H536_VITVI	VIT_12s0028g01640	Uncharacterized protein	1195.65	0	0.978916	-	-	-	-	-	-	NA	8.32312	26.5069	19.1284	9.49883	24.7544	17.4429
evm.model.chr12.1846	F6H905_VITVI	VIT_12s0034g02390	Uncharacterized protein	2077.37	0	0.979764	-	-	-	-	-	-	NA	21.2392	20.1168	49.8532	20.8587	33.2375	36.8221
evm.model.chr12.1854	F6H945_VITVI	VIT_12s0034g02530	Uncharacterized protein	1639.78	0	0.955056	-	-	-	-	-	-	NA	0.333621	0.796621	0.679722	1.31454	1.8347	1.56827
evm.model.chr12.194	F6H526_VITVI	VIT_12s0028g01780	FAD-binding PCMH-type domain-containing protein	551.977	0	0.96337	-	-	-	-	-	-	NA	0.859151	0.660619	1.04793	0.565856	0.247257	1.73679
evm.model.chr12.1976	F6HK74_VITVI	VIT_12s0035g00330	Adenosinetriphosphatase	858.596	0	0.953333	-	-	-	-	-	-	NA	7.66391	33.9896	72.9624	9.29674	37.2843	40.5557
evm.model.chr12.2049	NA	NA	NA	-	-	-	NA	NA	NA	NA	NA	NA	-	4.43444	5.21186	7.93405	3.76055	6.05228	6.61535
evm.model.chr12.2080	F6HK48_VITVI	VIT_12s0035g00850	Hydrolase_4 domain-containing protein	1065.06	0	0.984155	Q9LTX5_ARATH	At5g49950	Hydrolase_4 domain-containing protein	681.019	0	0.611111	NA	13.9131	22.4968	38.3948	10.1796	15.5361	17.3423
evm.model.chr12.2128	D7TGR2_VITVI	VIT_12s0035g01180	Protein kinase domain-containing protein	1474.53	0	0.986505	-	-	-	-	-	-	NA	7.64991	17.6029	15.0121	8.25602	13.598	18.1571
evm.model.chr12.2132	D7TGR0_VITVI	VIT_12s0035g01210	Cytochrome c domain-containing protein	202.986	9.05e-68	0.969388	CYC1_ARATH	At1g22840	Cytochrome c-1	194.897	1.44e-64	0.94898	NA	358.835	265.34	330.574	557.523	535.064	439.921
evm.model.chr12.2162	F6HK26_VITVI	VIT_12s0035g01350	Uncharacterized protein	769.615	0	0.924757	-	-	-	-	-	-	NA	8.13876	23.3705	25.1011	7.75938	16.7063	13.1872
evm.model.chr12.2166	NA	NA	NA	243.047	3.52e-81	0.966667	NA	NA	NA	NA	NA	NA	COX assembly mitochondrial protein 2 homolog isoform X2 [Vitis riparia]	32.8829	55.7953	45.5726	32.1266	64.7534	54.9653
evm.model.chr12.2208	-	-	-	-	-	-	-	-	-	-	-	-	NA	0.505898	0.436572	1.03302	0.497137	0.901165	0.956421
evm.model.chr12.28	F6HNZ7_VITVI	VIT_12s0142g00260	Uncharacterized protein	650.588	0	0.965318	-	-	-	-	-	-	NA	2.08262	2.48631	6.35669	1.5979	2.9989	3.32778
evm.model.chr12.283	F6H4Y4_VITVI	VIT_12s0028g02440	PMR5N domain-containing protein	684.871	0	0.974063	TBL39_ARATH	At2g42570	Protein trichome birefringence-like 39	472.241	9.68e-166	0.695122	NA	25.1328	39.1379	295.465	22.0832	162.239	288.19
evm.model.chr12.293	NA	NA	NA	1571.99	0	0.970849	NA	NA	NA	NA	NA	NA	pentatricopeptide repeat-containing protein At3g58590 [Vitis riparia]	0.782356	0.460116	0.854309	0.936642	0.109134	0.28907
evm.model.chr12.327	F6H5H8_VITVI	VIT_12s0028g02810	Uncharacterized protein	701.819	0	0.938547	-	-	-	-	-	-	NA	0.273089	0.0936573	0.844848	0.476393	0.970072	1.08153
evm.model.chr12.34	F6HNZ3_VITVI	VIT_12s0142g00180	Uncharacterized protein	460.299	2.45e-162	0.923547	-	-	-	-	-	-	NA	1.47556	4.08326	24.8674	3.00455	14.009	14.6199
evm.model.chr12.343	F6H5F9_VITVI	VIT_12s0028g02920	Uncharacterized protein	684.1	0	0.980392	-	-	-	-	-	-	NA	0.776133	0.640062	0.966316	0	0.0259183	0.0206983
evm.model.chr12.346	F6H5F6_VITVI	VIT_12s0028g02960	Uncharacterized protein	183.341	3.08e-55	0.830688	-	-	-	-	-	-	NA	29.5309	31.1713	79.5129	29.3769	15.5927	44.8149
evm.model.chr12.35	F6HNZ2_VITVI	VIT_12s0142g00160	Uncharacterized protein	187.193	8.08e-61	0.834646	-	-	-	-	-	-	NA	80.604	110.406	155.675	75.4362	290.142	190.68
evm.model.chr12.384	A5C319_VITVI	VIT_12s0028g03310	PPM-type phosphatase domain-containing protein	569.696	0	0.982332	P2C58_ARATH	At4g28400	Probable protein phosphatase 2C 58	417.157	1.05e-146	0.720848	NA	29.8185	69.2937	161.43	41.9058	65.6156	153.843
evm.model.chr12.415	F6H5D8_VITVI	VIT_12s0028g03580	Uncharacterized protein	1066.99	0	0.962963	-	-	-	-	-	-	NA	0.0544077	0.091591	0.623749	0.068248	0	0.347097
evm.model.chr12.423	F6H5D2_VITVI	VIT_12s0028g03650	Ion_trans domain-containing protein	287.73	7.71e-96	0.914141	TPC1_ARATH	At4g03560	Two pore calcium channel protein 1	231.106	6.43e-69	0.743316	NA	18.5628	16.8914	53.4365	12.427	10.3893	31.0911
evm.model.chr12.436	E0CTD1_VITVI	VIT_12s0028g03800	Uncharacterized protein	289.656	5.9e-99	0.953488	LLG1_ARATH	At5g56170	GPI-anchored protein LLG1	186.422	2e-58	0.681818	NA	64.2959	151.577	155.417	69.6182	215.665	236.559
evm.model.chr12.439	F6H5B3_VITVI	VIT_12s0028g03860	RING-type domain-containing protein	505.753	1.71e-177	0.835962	-	-	-	-	-	-	NA	8.17385	64.0885	145.097	12.4454	40.2791	87.1637
evm.model.chr12.445	F6H5A9_VITVI	VIT_12s0028g03900	Uncharacterized protein	72.4034	1.62e-17	0.918919	-	-	-	-	-	-	NA	48.3347	103.752	146.92	59.1436	141.695	113.314
evm.model.chr12.479	F6HI92_VITVI	VIT_12s0059g00260	Uncharacterized protein	1829.68	0	0.986315	STA1_ARATH	At4g03430	Protein STABILIZED1	1451.42	0	0.767442	NA	0.273129	3.08564	10.4129	1.4755	8.06092	6.79267
evm.model.chr12.486	A5ARH6_VITVI	VIT_12s0059g00420	Uncharacterized protein	271.552	5.55e-94	0.978102	-	-	-	-	-	-	NA	0.104201	9.67412	16.7955	0.328864	1.03177	25.2
evm.model.chr12.490	A5ARH6_VITVI	VIT_12s0059g00420	Uncharacterized protein	265.388	2.46e-91	0.90604	-	-	-	-	-	-	NA	0.166593	0	21.1099	0	0.577418	1.61045
evm.model.chr12.494	F6HIA4_VITVI	VIT_12s0059g00430	Uncharacterized protein	256.914	1.1e-87	0.992126	-	-	-	-	-	-	NA	0	0.651353	18.7954	0.166721	0.0992473	11.3042
evm.model.chr12.505	F6HIA8_VITVI	VIT_12s0059g00490	Uncharacterized protein	93.9745	3.99e-29	0.977778	-	-	-	-	-	-	NA	4.04251	26.2775	1211.65	6.0974	986.87	2247.81
evm.model.chr12.516	-	-	-	-	-	-	-	-	-	-	-	-	NA	157.366	1092.6	4400.52	273.868	5364.86	5868.76
evm.model.chr12.523	D7TE78_VITVI	VIT_12s0059g00640	Hexosyltransferase	624.394	0	0.993789	B3GT2_ARATH	At1g05170	Probable beta-1,3-galactosyltransferase 2	506.138	3.32e-179	0.779503	NA	34.5913	40.1116	80.4352	35.5337	68.2359	64.7093
evm.model.chr12.540	D7TE87_VITVI	VIT_12s0059g00760	Thioredoxin domain-containing protein	889.797	0	0.98441	APR3_ARATH	At4g21990	5&apos;-adenylylsulfate reductase 3, chloroplastic	657.136	0	0.720982	NA	57.6508	152.367	142.654	91.143	67.3187	54.4166
evm.model.chr12.560	F6HIC7_VITVI	VIT_12s0059g00880	WRKY domain-containing protein	863.218	0	0.973019	-	-	-	-	-	-	NA	23.1606	40.8873	83.5692	2.00101	19.2674	34.8071
evm.model.chr12.573	F6HID6_VITVI	VIT_12s0059g01060	Fatty acid hydroperoxide lyase 1	941.414	0	0.969199	-	-	-	-	-	-	NA	627.228	421.795	1963.28	462.231	796.609	1610.21
evm.model.chr12.577	F6HID7_VITVI	VIT_12s0059g01100	Uncharacterized protein	1060.83	0	0.970986	A0A1P8B7F5_ARATH	At4g15420	Ubiquitin fusion degradation UFD1 family protein	764.607	0	0.682081	NA	11.6111	22.514	51.0972	12.3989	22.8994	36.0218
evm.model.chr12.578	D7TEC0_VITVI	VIT_12s0059g01120	RNase III domain-containing protein	557.755	0	0.982578	-	-	-	-	-	-	NA	0.0449193	0.819022	7.66756	0.999888	0.411888	5.17688
evm.model.chr12.594	F6HIE3_VITVI	VIT_12s0059g01240	Uncharacterized protein	1165.21	0	0.959938	PTR33_ARATH	At3g21670	Protein NRT1/ PTR FAMILY 6.4	771.155	0	0.714536	NA	39.3545	99.1696	81.4338	34.2451	148.882	97.923
evm.model.chr12.620	NA	NA	NA	-	-	-	NA	NA	NA	NA	NA	NA	-	19.5795	22.6529	25.3044	19.714	30.9946	28.0043
evm.model.chr12.632	NA	NA	NA	925.62	0	0.973913	NA	NA	NA	NA	NA	NA	PREDICTED: probable lipid-A-disaccharide synthase, mitochondrial isoform X1 [Vitis vinifera] &gt;ref|XP_010657254.1| PREDICTED: probable lipid-A-disaccharide synthase, mitochondrial isoform X1 [Vitis vinifera] &gt;ref|XP_019079395.1| PREDICTED: probable lipid-A-disaccharide synthase, mitochondrial isoform X1 [Vitis vinifera]	6.72918	5.93913	6.42245	3.76045	8.44503	5.97224
evm.model.chr12.645	-	-	-	-	-	-	-	-	-	-	-	-	NA	0	0.763409	0.792433	0	0.284903	0.140621
evm.model.chr12.646	F6HIG3_VITVI	VIT_12s0059g01720	Uncharacterized protein	211.46	1.17e-70	0.960317	-	-	-	-	-	-	NA	0.137391	22.4806	19.838	0.543905	15.7472	8.64349
evm.model.chr12.657	D7TEI0_VITVI	VIT_12s0059g01800	Uncharacterized protein	592.423	0	0.977987	Q8S9K9_ARATH	At4g03420	AT4g03420/F9H3_4	421.009	3.31e-147	0.726984	NA	8.55868	17.6684	61.8994	10.4344	14.6389	65.6084
evm.model.chr12.683	NA	NA	NA	300.442	2.74e-97	0.966667	NA	NA	NA	NA	NA	NA	formimidoyltransferase-cyclodeaminase-like isoform X2 [Vitis riparia]	21.1795	20.6929	26.9489	19.6978	31.9296	39.7878
evm.model.chr12.704	F6HIJ7_VITVI	VIT_12s0059g02280	Uncharacterized protein	489.189	7.07e-175	0.951724	Q9LSZ4_ARATH	At3g21700	Monomeric G-protein	322.013	3.66e-109	0.780612	NA	29.3953	17.0799	93.7938	52.8316	51.2513	75.0293
evm.model.chr12.705	F6HIJ8_VITVI	VIT_12s0059g02290	EXPERA domain-containing protein	231.106	3.3e-77	0.952096	-	-	-	-	-	-	NA	42.3624	59.0853	96.5955	65.936	103.424	115.018
evm.model.chr12.72	E0CU30_VITVI	VIT_12s0028g00520	Uncharacterized protein	264.233	7.1e-89	0.952632	Q8RXT7_ARATH	At2g42975	Myosin-G heavy chain-like protein	166.392	1.02e-50	0.838983	NA	10.6096	18.3093	25.7405	10.7298	23.2194	36.1568
evm.model.chr12.736	F6HIK9_VITVI	VIT_12s0059g02510	B box-type domain-containing protein	248.825	2.2e-85	0.937008	-	-	-	-	-	-	NA	5.4189	146.984	406.294	10.5454	302.386	311.781
evm.model.chr12.737	F6HIL1_VITVI	VIT_12s0059g02530	Uncharacterized protein	733.791	0	0.943299	F4JJF6_ARATH	At4g15240	Glycosyltransferase	399.053	4.01e-127	0.632812	NA	1.97062	5.51351	11.3317	1.60074	5.12707	11.626
evm.model.chr12.778	F6HIM6_VITVI	VIT_12s0059g02770	GRAS domain-containing protein	872.078	0	0.986517	-	-	-	-	-	-	NA	0	0.575107	1.07118	0	5.13667	1.26976
evm.model.chr12.78	F6H5A0_VITVI	VIT_12s0028g00610	Peptidase A1 domain-containing protein	924.465	0	0.959032	Q9LYS8_ARATH	At3g59080	Peptidase A1 domain-containing protein	640.958	0	0.645403	NA	1.2139	3.72689	3.16301	2.15541	2.85835	3.01275
evm.model.chr12.840	NA	NA	NA	376.326	1.3e-131	0.954082	NA	NA	NA	NA	NA	NA	frataxin, mitochondrial-like [Vitis riparia]	18.1416	23.0396	29.8526	19.2845	30.8029	34.1041
evm.model.chr12.844	D7SY66_VITVI	VIT_05s0077g01430	Importin subunit alpha	150.984	2.71e-40	0.903614	IMPA2_ARATH	At4g16143	Importin subunit alpha-2	138.658	5.43e-36	0.831325	NA	10.076	5.86656	6.48832	12.2084	18.3057	20.4629
evm.model.chr12.87	A4LAG9_VITVI	VIT_12s0028g00920	Glutathione transferase	424.861	5.08e-152	0.972093	GSTF9_ARATH	At2g30860	Glutathione S-transferase F9	293.123	4.86e-100	0.657005	NA	0.832416	25.7658	15.6028	0.988576	6.28775	10.3022
evm.model.chr12.870	F6GXS0_VITVI	VIT_12s0134g00640	Uncharacterized protein	652.129	0	0.966154	-	-	-	-	-	-	NA	0.241898	0.0673493	1.40461	0.289865	0.743972	1.88882
evm.model.chr12.89	NA	NA	NA	412.149	3.55e-145	0.961722	NA	NA	NA	NA	NA	NA	PREDICTED: glutathione S-transferase F9 [Vitis vinifera]	160.729	298.301	332.037	199.421	465.786	431
evm.model.chr12.890	F6HHI4_VITVI	VIT_12s0057g00060	Uncharacterized protein	153.68	7.57e-49	0.908163	-	-	-	-	-	-	NA	110.092	619.936	1349.46	99.1137	519.495	1270.75
evm.model.chr12.892	F6HHI5_VITVI	VIT_12s0057g00070	Uncharacterized protein	131.339	1.77e-40	0.988636	O82615_ARATH	At4g10270	At4g10270	96.2857	1.13e-26	0.633333	NA	127.077	130.082	218.789	117.366	201.119	231.075
evm.model.chr12.896	F6HHI7_VITVI	VIT_12s0057g00090	Uncharacterized protein	144.05	1.85e-45	1	O82615_ARATH	At4g10270	At4g10270	99.3673	7.35e-28	0.655556	NA	23.1892	77.3168	67.3876	18.8684	35.6265	77.73
evm.model.chr12.898	F6HHI7_VITVI	VIT_12s0057g00090	Uncharacterized protein	139.043	2.02e-43	0.943182	O82615_ARATH	At4g10270	At4g10270	100.523	2.37e-28	0.655556	NA	22.7006	95.2865	100.545	29.9638	153.564	197.495
evm.model.chr12.901	F6HHJ4_VITVI	VIT_12s0057g00170	Uncharacterized protein	157.918	7.75e-51	0.977273	O82615_ARATH	At4g10270	At4g10270	107.457	4.86e-31	0.633333	NA	133.018	555.557	372.768	137.371	335.823	402.594
evm.model.chr12.904	F6HHJ5_VITVI	VIT_12s0057g00190	Uncharacterized protein	131.339	1e-40	0.936709	Q8GY66_ARATH	At4g10265	At4g10262	95.1301	1.97e-26	0.662338	NA	16.7071	237.704	279.275	38.706	114.366	282.561
evm.model.chr12.96	F6H580_VITVI	VIT_12s0028g00960	Uncharacterized protein	793.497	0	0.97733	PSY_ARATH	At5g17230	Phytoene synthase, chloroplastic	548.51	0	0.757225	NA	9.33234	20.8526	44.3691	11.1192	59.271	48.0586
evm.model.chr12.97	F6H579_VITVI	VIT_12s0028g00980	SANT domain-containing protein	142.124	1.27e-42	0.985075	-	-	-	-	-	-	NA	0.943459	2.34327	15.3683	3.0502	7.69918	17.1771
evm.model.chr12.982	D7TD52_VITVI	VIT_12s0057g00700	X8 domain-containing protein	215.698	1.13e-72	0.965812	Q9FKH4_ARATH	At5g35740	X8 domain-containing protein	165.622	5.04e-53	0.755102	NA	7.91804	8.44707	12.5829	14.4129	42.734	21.2102
evm.model.chr13.1018	D7UBW6_VITVI	VIT_13s0074g00570	Aa_trans domain-containing protein	813.913	0	0.945295	GAT1_ARATH	At1g08230	GABA transporter 1	523.087	0	0.605322	NA	1.73124	1.52265	23.607	5.47096	22.4691	17.875
evm.model.chr13.1029	D7UBX1_VITVI	VIT_13s0074g00640	RAB6-interacting golgin	279.256	2.97e-95	0.95288	Q8RXZ8_ARATH	At3g09980	RAB6-interacting golgin	132.88	1.98e-38	0.709924	NA	8.17293	4.66836	5.59905	10.7584	12.3524	5.92174
evm.model.chr13.1063	NA	NA	NA	170.244	1.62e-53	1	NA	NA	NA	NA	NA	NA	copper transport protein ATX1 [Vitis riparia]	227.109	301.803	399.626	308.694	453.616	415.941
evm.model.chr13.1195	F6GYX0_VITVI	VIT_13s0147g00120	TIR domain-containing protein	372.089	6.85e-120	0.875556	-	-	-	-	-	-	NA	1.64831	2.67314	5.34453	8.41514	2.10893	3.58571
evm.model.chr13.1227	NA	NA	NA	556.214	0	0.99631	NA	NA	NA	NA	NA	NA	PREDICTED: nifU-like protein 4, mitochondrial [Vitis vinifera]	27.0926	42.8473	48.5405	24.645	38.5287	38.5822
evm.model.chr13.128	F6HCB0_VITVI	VIT_13s0067g01460	RING-type E3 ubiquitin transferase	1170.22	0	0.988782	-	-	-	-	-	-	NA	0.211523	0.432418	0.253853	0.222976	0.684825	0.536907
evm.model.chr13.1312	F6HPW6_VITVI	VIT_13s0101g00100	AMMECR1 domain-containing protein	372.089	8.91e-129	0.98324	AMERL_ARATH	At2g38710	Uncharacterized protein At2g38710	300.442	1.21e-100	0.815029	NA	44.2781	55.05	62.6361	50.4518	80.6657	71.2586
evm.model.chr13.149	F6HC84_VITVI	VIT_13s0067g01650	Glutaredoxin domain-containing protein	470.315	6.67e-168	0.863946	-	-	-	-	-	-	NA	12.8824	46.6896	237.839	14.9537	106.754	203.26
evm.model.chr13.1599	D7TF43_VITVI	VIT_13s0047g00010	MFS domain-containing protein	879.396	0	0.967078	ZIFL1_ARATH	At5g13750	Protein ZINC INDUCED FACILITATOR-LIKE 1	633.254	0	0.666667	NA	7.62329	43.7987	129.828	27.0808	227.341	83.7045
evm.model.chr13.16	D7T4T7_VITVI	VIT_13s0067g00140	C2 domain-containing protein	515.383	0	0.965944	F4IIZ8_ARATH	At2g40815	Calcium-dependent lipid-binding (CaLB domain) family protein	178.718	2.53e-51	0.607143	NA	42.7111	47.8987	48.7066	45.8706	96.8287	58.337
evm.model.chr13.161	D7T4J5_VITVI	VIT_13s0067g01840	Ferritin	431.795	4.68e-153	0.977358	FRI2_ARATH	At3g11050	Ferritin-2, chloroplastic	311.227	8.04e-106	0.791469	NA	256.851	200.718	377.014	235.468	473.3	368.171
evm.model.chr13.1622	D7TF25_VITVI	VIT_13s0047g00230	Pectinesterase	1119.76	0	0.98	PME25_ARATH	At3g10720	Probable pectinesterase/pectinesterase inhibitor 25	701.819	0	0.624535	NA	0.301916	3.34024	7.8568	0.818116	14.6479	55.7108
evm.model.chr13.1730	D7TNY8_VITVI	VIT_13s0101g00380	Uncharacterized protein	194.897	4.31e-61	0.795276	VPS36_ARATH	At5g04920	Vacuolar protein sorting-associated protein 36	125.561	1.35e-33	0.617978	NA	6.5651	10.352	11.6135	5.2316	8.00367	11.4566
evm.model.chr13.177	D7T4I2_VITVI	VIT_13s0067g02050	Uncharacterized protein	926.006	0	0.957661	-	-	-	-	-	-	NA	0.163065	0.641323	4.42299	0.0635447	0.41848	0.88045
evm.model.chr13.1785	F6I6N7_VITVI	VIT_13s0067g02320	KIX_2 domain-containing protein	230.335	3.78e-77	0.947368	MD15A_ARATH	At1g15780	Mediator of RNA polymerase II transcription subunit 15a	159.458	2.78e-44	0.684685	NA	10.3798	11.9864	26.9939	10.8733	11.8895	14.5976
evm.model.chr13.1813	F6I6N2_VITVI	VIT_13s0067g01830	S5A_REDUCTASE domain-containing protein	356.681	1.74e-124	0.776786	-	-	-	-	-	-	NA	14.1973	14.3706	30.1879	4.39084	0.810796	0.324123
evm.model.chr13.1814	F6I6N2_VITVI	VIT_13s0067g01830	S5A_REDUCTASE domain-containing protein	323.168	2.7e-111	0.743363	-	-	-	-	-	-	NA	1.65489	14.9493	166.794	1.14686	0.380816	0.424642
evm.model.chr13.183	F6HC97_VITVI	VIT_13s0067g02130	PAM2 domain-containing protein	246.128	1.63e-83	0.978571	CID2_ARATH	At4g14270	Polyadenylate-binding protein-interacting protein 2	65.0846	1.16e-13	0.675	NA	180.442	183.444	260.337	131.988	65.2602	199.83
evm.model.chr13.1853	D7UCY2_VITVI	VIT_13s0067g00460	Epimerase domain-containing protein	643.269	0	0.960123	Q29Q34_ARATH	At5g19440	Epimerase domain-containing protein	463.766	9.72e-164	0.670769	NA	0	0	4.81475	0	0.243753	3.78061
evm.model.chr13.1885	NA	NA	NA	-	-	-	NA	NA	NA	NA	NA	NA	-	9.73885	6.95813	6.63053	2.19754	1.27389	2.58811
evm.model.chr13.1890	F6HV98_VITVI	VIT_13s0084g00050	Cysteine proteinase inhibitor	404.445	2.26e-144	0.975124	CYT6_ARATH	At3g12490	Cysteine proteinase inhibitor 6	277.33	7.65e-94	0.67	NA	68.1149	209.303	249.017	79.8177	253.207	232.276
evm.model.chr13.1910	A5C059_VITVI	VIT_13s0084g00240	Sulfotransferase	663.685	0	0.978979	-	-	-	-	-	-	NA	0.265666	2.32683	98.9983	0.459484	87.6375	213.115
evm.model.chr13.1915	F6HVB1_VITVI	VIT_13s0084g00310	Uncharacterized protein	757.288	0	0.970944	-	-	-	-	-	-	NA	19.7836	119.522	86.7401	23.5819	97.2825	61.5292
evm.model.chr13.1944	F6HWM2_VITVI	VIT_07s0141g00250	Uncharacterized protein	122.094	3.06e-28	0.72	-	-	-	-	-	-	NA	1.78428	0.701739	2.51093	2.85916	1.21785	1.71971
evm.model.chr13.2025	F6HVD6_VITVI	VIT_13s0084g00830	Uncharacterized protein	665.226	0	0.980663	HPAT3_ARATH	At5g13500	Hydroxyproline O-arabinosyltransferase 3	530.02	0	0.774194	NA	11.5571	16.9311	35.1547	13.0432	31.118	34.0092
evm.model.chr13.2048	F6I5R9_VITVI	VIT_13s0067g03430	Response regulatory domain-containing protein	346.665	2.74e-121	0.881818	-	-	-	-	-	-	NA	13.0053	10.698	27.7389	11.6317	22.4727	21.3677
evm.model.chr13.2087	NA	NA	NA	179.489	1.13e-49	0.989583	NA	NA	NA	NA	NA	NA	flowering time control protein FY isoform X1 [Vitis riparia]	4.20081	5.33579	10.5287	5.08484	11.8426	13.3389
evm.model.chr13.2098	F6HVD9_VITVI	VIT_13s0139g00010	NB-ARC domain-containing protein	2118.97	0	0.956204	-	-	-	-	-	-	NA	0.165697	0.075824	0.364071	0.15399	0.0725223	0.031895
evm.model.chr13.211	F6HC51_VITVI	VIT_13s0067g02510	Uncharacterized protein	501.13	1.92e-179	0.906015	LSF2_ARATH	At3g10940	Phosphoglucan phosphatase LSF2, chloroplastic	351.288	1.8e-120	0.687747	NA	21.5484	24.4958	43.0333	18.2097	30.1427	29.3212
evm.model.chr13.2216	NA	NA	NA	626.32	0	0.990099	NA	NA	NA	NA	NA	NA	NADH dehydrogenase (ubiquinone) complex I, assembly factor 6 [Vitis riparia]	4.30112	5.88837	4.76517	2.57988	4.12948	4.536
evm.model.chr13.2255	NA	NA	NA	2121.28	0	0.993243	NA	NA	NA	NA	NA	NA	putative calcium-transporting ATPase 11, plasma membrane-type [Vitis riparia]	1.57833	1.04305	1.28247	1.74238	0.117349	0.657908
evm.model.chr13.2276	F6HHX8_VITVI	VIT_13s0158g00210	Uncharacterized protein	1664.82	0	0.664449	-	-	-	-	-	-	NA	0.812085	0.502957	0.609794	0.538553	0.0989657	0.031875
evm.model.chr13.2280	D7TDM6_VITVI	VIT_13s0158g00160	GIY-YIG domain-containing protein	265.388	7.55e-91	0.896341	Q9FHS4_ARATH	At5g43210	GIY-YIG domain-containing protein	160.999	8.35e-50	0.633333	NA	12.8125	11.3224	21.4585	8.031	20.7418	15.5319
evm.model.chr13.2288	F6HHW9_VITVI	VIT_13s0158g00090	Uncharacterized protein	496.893	4.22e-177	0.971429	-	-	-	-	-	-	NA	0	24.5269	104.769	1.27524	11.8637	63.0625
evm.model.chr13.2339	D7T379_VITVI	VIT_13s0064g00200	Uncharacterized protein	410.994	1.65e-144	0.982014	Q9FNA1_ARATH	At5g13720	Uncharacterized protein At5g13720	297.36	4.2e-100	0.869792	NA	19.5544	20.8645	18.081	15.4276	25.3452	19.0337
evm.model.chr13.2343	D7T371_VITVI	VIT_13s0064g00270	Epimerase domain-containing protein	624.009	0	0.869806	Q29Q34_ARATH	At5g19440	Epimerase domain-containing protein	466.848	2.3e-164	0.636111	NA	0.0382013	1.63639	6.91985	0.305038	1.37111	4.94619
evm.model.chr13.2349	D7T359_VITVI	VIT_13s0064g00390	Amino_oxidase domain-containing protein	924.08	0	0.984095	PAO1_ARATH	At5g13700	Polyamine oxidase 1	698.353	0	0.743363	NA	1.72835	0.706005	9.69846	1.89798	0.291247	1.754
evm.model.chr13.2412	D7T313_VITVI	VIT_13s0064g00840	Carotenoid cleavage dioxygenase 1	1069.3	0	0.897611	CCD1_ARATH	At3g63520	Carotenoid 9,10(9&apos;,10&apos;)-cleavage dioxygenase 1	904.82	0	0.755172	NA	0.855718	4.24574	5.20749	1.72828	7.81959	11.8017
evm.model.chr13.2418	-	-	-	-	-	-	-	-	-	-	-	-	NA	0.72716	0.298657	2.29798	4.72287	0.34125	0.248543
evm.model.chr13.2419	D7T313_VITVI	VIT_13s0064g00840	Carotenoid cleavage dioxygenase 1	1105.89	0	0.977982	CCD1_ARATH	At3g63520	Carotenoid 9,10(9&apos;,10&apos;)-cleavage dioxygenase 1	942.569	0	0.824074	NA	81.3847	187.843	405.457	74.6684	296.652	437.186
evm.model.chr13.2429	F6HB60_VITVI	VIT_13s0064g00920	Uncharacterized protein	1268.83	0	0.990541	C3H30_ARATH	At2g41900	Zinc finger CCCH domain-containing protein 30	782.711	0	0.612245	NA	42.2497	25.9407	70.1047	39.9818	18.4674	46.7365
evm.model.chr13.245	A5BMT9_VITVI	VIT_13s0067g02930	Expansin	453.366	5.17e-162	0.980159	EXPA8_ARATH	At2g40610	Expansin-A8	390.193	4.6e-137	0.798419	NA	81.9012	218.456	1507.39	67.1407	1411.73	1611.76
evm.model.chr13.2463	A5C670_VITVI	VIT_13s0064g01210	Uncharacterized protein	311.227	1.15e-107	0.953488	-	-	-	-	-	-	NA	127.944	212.404	407.594	115.061	304.732	411.831
evm.model.chr13.2465	F6HBB0_VITVI	VIT_13s0064g01220	Uncharacterized protein	266.159	8.58e-91	0.913295	-	-	-	-	-	-	NA	43.2532	453.186	354.254	98.5612	353.249	411.397
evm.model.chr13.2470	F6HBA8_VITVI	VIT_13s0064g01260	LRRNT_2 domain-containing protein	697.582	0	0.97191	Q9LT39_ARATH	At3g20820	LRRNT_2 domain-containing protein	464.922	4.24e-163	0.669643	NA	167.998	419.475	1003.45	141.009	1432.49	1579.59
evm.model.chr13.2471	D7T2X8_VITVI	VIT_13s0064g01270	SpoU_methylase domain-containing protein	512.301	0	0.988	Q6NPL4_ARATH	At5g26880	SpoU_methylase domain-containing protein	322.783	1.75e-110	0.66383	NA	15.3166	23.5252	61.7992	17.8315	35.14	42.0525
evm.model.chr13.2474	NA	NA	NA	466.077	6e-166	0.995575	NA	NA	NA	NA	NA	NA	PREDICTED: ras-related protein RGP1 [Vitis vinifera] &gt;ref|XP_034703138.1| ras-related protein RGP1-like [Vitis riparia] &gt;ref|XP_034703264.1| ras-related protein RGP1-like [Vitis riparia]	3.86287	6.15891	5.90727	4.50924	8.40592	8.50667
evm.model.chr13.2508	D7T2V7_VITVI	VIT_13s0064g01510	O-fucosyltransferase family protein	974.926	0	0.98694	OFT20_ARATH	At2g44500	O-fucosyltransferase 20	739.569	0	0.720792	NA	6.27163	21.7352	19.3641	8.45368	34.7166	23.3441
evm.model.chr13.251	NA	NA	NA	460.299	8.91e-163	0.973684	NA	NA	NA	NA	NA	NA	superoxide dismutase [Mn], mitochondrial [Vitis riparia]	321.405	446.413	621.704	344.003	651.349	555.656
evm.model.chr13.2544	F6HPV7_VITVI	VIT_13s0156g00610	Receptor-like serine/threonine-protein kinase	978.778	0	0.679076	-	-	-	-	-	-	NA	0.153226	0.309334	1.29731	0.187073	0.250129	0.33066
evm.model.chr13.2545	F6HPV7_VITVI	VIT_13s0156g00610	Receptor-like serine/threonine-protein kinase	1615.13	0	0.97598	-	-	-	-	-	-	NA	1.09009	10.4384	14.4967	2.42588	14.1949	11.1993
evm.model.chr13.2547	F6HPV5_VITVI	VIT_13s0156g00590	Receptor-like serine/threonine-protein kinase	1495.72	0	0.961634	-	-	-	-	-	-	NA	6.70362	21.9782	32.1104	8.71564	26.9382	31.2832
evm.model.chr13.2553	F6HPT9_VITVI	VIT_13s0156g00330	Uncharacterized protein	604.749	0	0.965839	-	-	-	-	-	-	NA	2.74644	10.9281	9.9103	2.71559	9.07353	13.2617
evm.model.chr13.2557	F6HPT4_VITVI	VIT_13s0156g00260	Homeobox domain-containing protein	457.603	2.81e-160	0.916201	HAT14_ARATH	At5g06710	Homeobox-leucine zipper protein HAT14	224.942	1.03e-69	0.77381	NA	2.49385	13.093	26.5645	3.73873	2.74538	11.7113
evm.model.chr13.2603	F6GZ24_VITVI	VIT_13s0320g00020	Uncharacterized protein	579.711	0	0.94517	Q9SYJ8_ARATH	At1g05577	F3F20.2 protein	165.236	1.81e-46	0.739583	NA	0.0262733	1.23608	1.02144	0.138348	0.129115	0.166686
evm.model.chr13.2612	F6GZ28_VITVI	VIT_13s0320g00070	Uncharacterized protein	3097.38	0	0.992288	MYO12_ARATH	At2g31900	Myosin-12	2412.88	0	0.772201	NA	2.09387	5.07174	9.51756	3.10596	10.6725	9.79471
evm.model.chr13.270	A5B7T3_VITVI	VIT_13s0067g03180	Uncharacterized protein	244.973	9.87e-84	0.959677	Q940U2_ARATH	At5g05220	AT5g05220/K18I23_2	61.2326	1.74e-12	0.764706	NA	2.05777	11.8447	13.5118	1.53497	6.83471	5.9877
evm.model.chr13.29	D7T4S5_VITVI	VIT_13s0067g00280	t-SNARE coiled-coil homology domain-containing protein	650.203	0	0.840686	SYP31_ARATH	At5g05760	Syntaxin-31	389.037	2.33e-132	0.664557	NA	10.4254	13.6301	19.0413	8.85472	14.515	14.9253
evm.model.chr13.329	D7TRP7_VITVI	VIT_00s0317g00110	Hydrolase_4 domain-containing protein	636.721	0	0.959248	Q8RXN7_ARATH	At2g39420	Hydrolase_4 domain-containing protein	428.328	5.45e-150	0.624204	NA	8.89518	84.0053	122.357	12.7305	123.693	100.153
evm.model.chr13.334	F6HRR2_VITVI	VIT_00s0317g00060	DUF4378 domain-containing protein	1215.29	0	0.960784	-	-	-	-	-	-	NA	3.27434	6.74569	6.8606	2.63445	9.13227	9.47806
evm.model.chr13.339	F6HNA2_VITVI	VIT_13s0019g00010	STAS domain-containing protein	1072.38	0	0.986183	SUT42_ARATH	At3g12520	Probable sulfate transporter 4.2	772.696	0	0.741824	NA	8.24553	12.4909	26.6235	9.45556	20.1254	31.7551
evm.model.chr13.384	F6HN87_VITVI	VIT_13s0019g00550	ADF-H domain-containing protein	281.567	5.98e-98	0.985507	ADF4_ARATH	At5g59890	Actin-depolymerizing factor 4	256.529	4.37e-88	0.863309	NA	238.915	284.595	345.503	229.003	423.369	382.218
evm.model.chr13.391	F6HN81_VITVI	VIT_13s0019g00710	Uncharacterized protein	441.81	8.73e-158	0.946058	ECI1_ARATH	At1g65520	Enoyl-CoA delta isomerase 1, peroxisomal	273.863	1.16e-91	0.612613	NA	5.86716	17.5918	23.7758	7.05727	15.3133	17.8466
evm.model.chr13.399	A5BIN1_VITVI	VIT_13s0019g00840	NAD(P)-bd_dom domain-containing protein	678.707	0	0.976812	UXS5_ARATH	At3g46440	UDP-glucuronic acid decarboxylase 5	640.188	0	0.931889	NA	133.816	253.917	499.85	129.652	429.438	465.375
evm.model.chr13.400	A5BIM9_VITVI	VIT_13s0019g00860	SHSP domain-containing protein	252.677	2.05e-86	1	-	-	-	-	-	-	NA	23.7227	19.0323	49.3936	26.2964	3.67165	64.6421
evm.model.chr13.412	NA	NA	NA	-	-	-	NA	NA	NA	NA	NA	NA	-	37.4352	57.8767	118.931	40.2196	83.3359	132.824
evm.model.chr13.414	F6HNY4_VITVI	VIT_13s0019g01130	Uncharacterized protein	398.667	6.51e-135	0.733766	-	-	-	-	-	-	NA	4.05747	28.5384	25.8873	4.7436	8.21486	30.7056
evm.model.chr13.431	NA	NA	NA	-	-	-	NA	NA	NA	NA	NA	NA	-	0.0255717	0	0.300101	0.712801	0.191204	0.08216
evm.model.chr13.456	F6HNW9_VITVI	VIT_13s0019g01670	HTH myb-type domain-containing protein	1359.36	0	0.968794	-	-	-	-	-	-	NA	13.8408	30.5958	27.9299	16.8183	15.9465	18.2762
evm.model.chr13.500	D7TLP2_VITVI	VIT_13s0019g02180	Uncharacterized protein	544.658	0	0.981273	TRNHF_ARATH	At5g06060	Tropinone reductase homolog At5g06060	389.808	1.79e-136	0.730159	NA	9.85481	25.2911	139.748	17.6765	237.863	385.562
evm.model.chr13.510	F6HNU3_VITVI	VIT_13s0019g02250	Methyltransferase	1257.66	0	0.956268	PMTB_ARATH	At2g39750	Probable methyltransferase PMT11	986.482	0	0.706052	NA	40.1064	47.1228	52.4091	35.9616	59.0837	53.7106
evm.model.chr13.586	F6HNR1_VITVI	VIT_13s0019g02770	SHSP domain-containing protein	253.062	2.03e-86	0.933775	HSP17_ARATH	At3g46230	17.4 kDa class I heat shock protein	194.512	2.55e-63	0.694268	NA	3.47782	5.47963	14.5775	5.21519	0	34.8215
evm.model.chr13.592	F6HNP6_VITVI	VIT_13s0019g02940	Uncharacterized protein	920.228	0	0.969957	-	-	-	-	-	-	NA	0.559807	3.74124	6.01912	1.7586	9.51166	4.94202
evm.model.chr13.593	F6HNP7_VITVI	VIT_13s0019g02930	SHSP domain-containing protein	236.884	1.29e-79	0.868056	HS181_ARATH	At5g59720	18.1 kDa class I heat shock protein	196.052	1.23e-63	0.751724	NA	6.50968	32.8892	42.397	43.8964	6.15859	272.205
evm.model.chr13.61	D7T4R0_VITVI	VIT_13s0067g00660	Uncharacterized protein	693.345	0	0.994505	C90A1_ARATH	At5g05690	Cytochrome P450 90A1	687.567	0	0.785714	NA	27.2078	27.5416	251.368	29.5284	116.652	265.458
evm.model.chr13.624	F6HNM4_VITVI	VIT_13s0019g03220	Aa_trans domain-containing protein	846.655	0	0.963801	PROT1_ARATH	At2g39890	Proline transporter 1	680.248	0	0.75	NA	9.6265	8.19558	11.9944	10.5569	16.521	16.3502
evm.model.chr13.63	D7T4Q8_VITVI	VIT_13s0067g00700	MENTAL domain-containing protein	344.354	1.26e-120	0.995025	-	-	-	-	-	-	NA	9.61078	31.4914	135.928	10.9288	50.1797	171.524
evm.model.chr13.636	D7TMH5_VITVI	VIT_13s0019g03320	Uncharacterized protein	488.804	3.57e-174	0.970779	-	-	-	-	-	-	NA	30.4689	38.1765	32.5983	27.1558	49.5744	42.3209
evm.model.chr13.64	D7T4Q7_VITVI	VIT_13s0067g00720	ABC1 domain-containing protein	1026.93	0	0.981413	Y2090_ARATH	At2g40090	Putative ABC1 protein At2g40090	819.305	0	0.744879	NA	5.97233	5.90539	14.1983	6.70789	10.7889	15.0639
evm.model.chr13.656	F6HNL6_VITVI	VIT_13s0019g03420	C2 domain-containing protein	398.282	6.94e-140	0.94382	-	-	-	-	-	-	NA	13.2145	16.1196	20.8254	12.0966	23.6829	26.1019
evm.model.chr13.681	D7TMF3_VITVI	VIT_13s0019g03600	CBFD_NFYB_HMF domain-containing protein	365.155	1.21e-129	0.982955	NFYB8_ARATH	At2g37060	Nuclear transcription factor Y subunit B-8	243.047	1.07e-81	0.724138	NA	63.5793	85.5379	150.566	66.1325	132.651	168.318
evm.model.chr13.690	D7TME6_VITVI	VIT_13s0019g03680	Uncharacterized protein	343.199	3.76e-120	0.947674	A0A1P8B223_ARATH	At2g35820	Ureidoglycolate hydrolase	234.187	4.68e-76	0.676829	NA	10.8893	17.0616	17.6266	8.18566	15.5521	8.76685
evm.model.chr13.697	D7TME0_VITVI	VIT_13s0019g03780	LOB domain-containing protein	295.819	2.69e-102	0.916201	LBD11_ARATH	At2g28500	LOB domain-containing protein 11	160.229	1.61e-48	0.648649	NA	0	1.74073	0.675141	0	2.06067	1.6341
evm.model.chr13.709	F6HNI7_VITVI	VIT_13s0019g03910	Uncharacterized protein	372.859	1.3e-129	0.945055	-	-	-	-	-	-	NA	1.73817	0.541683	6.05201	1.22066	3.17776	4.05698
evm.model.chr13.726	D7TMB5_VITVI	VIT_13s0019g04060	MLO-like protein	947.192	0	0.875433	-	-	-	-	-	-	NA	0.0548743	0.156647	0.532822	0.513854	0.566991	0.672145
evm.model.chr13.756	F6HNG8_VITVI	VIT_13s0019g04260	Hydrolase_4 domain-containing protein	601.282	0	0.981013	Q8VZV6_ARATH	At5g19290	Hydrolase_4 domain-containing protein	452.21	5.01e-159	0.709779	NA	48.8959	88.3613	77.3673	42.5102	99.3085	44.7333
evm.model.chr13.758	F6HNG7_VITVI	VIT_13s0019g04270	Uncharacterized protein	144.05	1.9e-45	0.930233	-	-	-	-	-	-	NA	50.9145	110.52	234.902	64.1742	213.383	126.376
evm.model.chr13.760	Q5PXH0_VITVI	VIT_13s0019g04280	Aquaporin	560.066	0	0.971831	PIP25_ARATH	At3g54820	Probable aquaporin PIP2-5	480.715	9.09e-172	0.832753	NA	1073.51	1119.8	2133.3	1069.92	2135.25	2213.83
evm.model.chr13.769	F6HNG2_VITVI	VIT_13s0019g04330	CASP-like protein	357.836	9.22e-127	0.994382	CSPL6_ARATH	At2g28370	CASP-like protein 5A2	249.98	2.61e-84	0.716667	NA	45.1865	53.9132	50.9809	47.9822	73.0444	59.8978
evm.model.chr13.782	D7TM79_VITVI	VIT_13s0019g04450	Uncharacterized protein	965.296	0	0.963235	SYT3_ARATH	At5g04220	Synaptotagmin-3	669.848	0	0.658716	NA	6.54128	15.0846	68.4255	7.67485	25.9132	24.1058
evm.model.chr13.791	F6HNE7_VITVI	VIT_13s0019g04550	Protein kinase domain-containing protein	803.127	0	0.953333	-	-	-	-	-	-	NA	3.71446	9.72166	7.83142	4.41884	9.87663	15.5977
evm.model.chr13.816	F6HND8_VITVI	VIT_13s0019g04710	RING-type E3 ubiquitin transferase	934.095	0	0.741007	-	-	-	-	-	-	NA	19.903	47.7433	37.0983	23.9913	49.5254	52.2929
evm.model.chr13.839	F6HNC6_VITVI	VIT_13s0019g04990	Nodulin-like domain-containing protein	642.114	0	0.937669	O80960_ARATH	At2g39210	Nodulin-like domain-containing protein	458.759	3.66e-153	0.639566	NA	17.1444	12.8408	38.9876	15.7159	17.6445	20.7442
evm.model.chr13.854	F6HNC1_VITVI	VIT_13s0019g05070	Nodulin-like domain-containing protein	1043.11	0	0.948247	O80960_ARATH	At2g39210	Nodulin-like domain-containing protein	785.023	0	0.717082	NA	0.808912	0.681617	1.5922	2.04365	1.57548	2.95262
evm.model.chr13.874	A5AIY0_VITVI	VIT_13s0019g05170	Uncharacterized protein	432.18	5.95e-152	0.960526	-	-	-	-	-	-	NA	0.479247	2.1965	3.28089	0.330549	2.58327	3.32093
evm.model.chr13.897	D7TM15_VITVI	VIT_13s0019g05360	Uncharacterized protein	541.962	0	1	BTR1_ARATH	At5g04430	Protein BTR1	405.601	3.17e-141	0.744681	NA	20.4077	35.3633	46.8982	18.6218	34.1793	36.3561
evm.model.chr14.1210	NA	NA	NA	292.352	9.19e-97	0.985507	NA	NA	NA	NA	NA	NA	ribosome production factor 1-like isoform X1 [Vitis riparia] &gt;ref|XP_034707639.1| ribosome production factor 1-like isoform X1 [Vitis riparia] &gt;ref|XP_034707640.1| ribosome production factor 1-like isoform X1 [Vitis riparia]	19.4165	11.2533	14.8896	0.048655	0.128699	0
evm.model.chr14.1233	F6HSG2_VITVI	VIT_14s0006g00100	Uncharacterized protein	1317.37	0	0.909582	SKOR_ARATH	At3g02850	Potassium channel SKOR	1042.34	0	0.720548	NA	10.3898	5.89014	35.9566	11.6274	6.94006	15.4553
evm.model.chr14.124	F6I4T5_VITVI	VIT_14s0060g01010	Uncharacterized protein	221.09	1.16e-71	0.956204	-	-	-	-	-	-	NA	15.1817	30.7772	27.631	15.5356	69.4907	103.12
evm.model.chr14.1241	F6HSG4_VITVI	VIT_14s0006g00180	Peptidase A1 domain-containing protein	781.171	0	0.965438	Q9C8C9_ARATH	At1g66180	Peptidase A1 domain-containing protein	561.607	0	0.695538	NA	20.8781	33.9779	23.1939	22.8626	77.1353	261.309
evm.model.chr14.1487	D7TSP8_VITVI	VIT_14s0006g01210	Uncharacterized protein	292.352	6.36e-102	0.958621	-	-	-	-	-	-	NA	0	1.14547	3.66401	0.394449	0.737208	1.20447
evm.model.chr14.1577	D7TSR1_VITVI	VIT_14s0006g01420	Protein kinase domain-containing protein	1066.6	0	0.99422	Q8LGB4_ARATH	At5g37790	Protein kinase domain-containing protein	613.609	0	0.646484	NA	11.9114	15.4977	22.6837	11.6564	5.22634	6.18906
evm.model.chr14.16	F6I4J4_VITVI	VIT_14s0060g00080	Uncharacterized protein	119.398	3.74e-33	0.975309	-	-	-	-	-	-	NA	0	11.2053	16.0037	0.684138	27.4529	14.3607
evm.model.chr14.1617	A5BZP1_VITVI	VIT_14s0006g01530	Uncharacterized protein	583.178	0	0.992063	F4J139_ARATH	At3g03440	ARM repeat superfamily protein	364.385	1.37e-122	0.715134	NA	17.8032	16.452	43.3702	16.6567	28.3852	50.1746
evm.model.chr14.162	D7UA20_VITVI	VIT_14s0060g01300	Usp domain-containing protein	327.791	4.44e-115	0.917647	-	-	-	-	-	-	NA	43.3938	201.155	1159.87	90.9675	189.484	834.23
evm.model.chr14.1688	NA	NA	NA	669.078	0	0.943978	NA	NA	NA	NA	NA	NA	E3 ubiquitin-protein ligase SINA-like 7 [Vitis riparia]	8.61846	14.8305	22.1981	8.38198	15.2675	15.2952
evm.model.chr14.17	F6I4J4_VITVI	VIT_14s0060g00080	Uncharacterized protein	194.512	3.12e-62	0.961039	-	-	-	-	-	-	NA	20.4914	43.6278	32.5185	12.4714	57.8958	48.7724
evm.model.chr14.1700	NA	NA	NA	-	-	-	NA	NA	NA	NA	NA	NA	-	0.093417	0.957981	1.01628	0	1.77552	1.32404
evm.model.chr14.1701	F6HSM6_VITVI	VIT_14s0006g01930	Uncharacterized protein	246.128	9.16e-84	0.944444	-	-	-	-	-	-	NA	0.44881	14.1709	31.8579	0.161774	20.2414	9.33627
evm.model.chr14.1712	F6HSM8_VITVI	VIT_14s0006g01990	W2 domain-containing protein	849.736	0	0.988914	IF5Y_ARATH	At1g36730	Probable eukaryotic translation initiation factor 5-1	521.931	0	0.651515	NA	91.7646	61.4778	140.73	84.787	107.125	123.663
evm.model.chr14.176	-	-	-	-	-	-	-	-	-	-	-	-	NA	0.222081	0.424456	2.41139	0.371142	0.336472	1.35641
evm.model.chr14.1839	F6HSQ3_VITVI	VIT_14s0006g02510	Uncharacterized protein	1005.74	0	0.954466	-	-	-	-	-	-	NA	0.822104	0.379395	0.686744	2.14937	0.313641	1.04851
evm.model.chr14.1853	F6HSQ6_VITVI	VIT_14s0006g02610	Protein-methionine-S-oxide reductase	498.434	6.87e-180	0.97541	-	-	-	-	-	-	NA	0	0.078538	2.82857	0.396586	0.287572	1.2663
evm.model.chr14.1872	F6HSR1_VITVI	VIT_14s0006g02660	Protein kinase domain-containing protein	615.92	0	0.96	-	-	-	-	-	-	NA	0.0855097	0.178514	1.46251	0.505327	0.365553	1.62593
evm.model.chr14.188	D7UA01_VITVI	VIT_14s0060g01530	Exonuclease domain-containing protein	566.229	0	0.891566	-	-	-	-	-	-	NA	6.98932	5.28617	13.373	8.12339	10.6538	12.2863
evm.model.chr14.191	NA	NA	NA	455.677	4.53e-162	0.995455	NA	NA	NA	NA	NA	NA	PREDICTED: protein DEHYDRATION-INDUCED 19 homolog 3 [Vitis vinifera] &gt;ref|XP_034708166.1| protein DEHYDRATION-INDUCED 19 homolog 3-like [Vitis riparia]	139.097	257.974	180.415	139.62	245.625	174.165
evm.model.chr14.1911	D7TT26_VITVI	VIT_14s0006g02880	Uncharacterized protein	423.32	1.68e-150	0.982222	ABA4_ARATH	At1g67080	Protein ABA DEFICIENT 4, chloroplastic	241.891	1.46e-79	0.700565	NA	37.3773	82.3966	256.972	41.9233	121.716	181.197
evm.model.chr14.1927	F6HSS2_VITVI	VIT_14s0006g02900	Hydrolase_4 domain-containing protein	705.671	0	0.963636	A0A1P8B9I4_ARATH	At5g16120	Hydrolase_4 domain-containing protein	493.041	1e-171	0.694611	NA	17.9565	35.7811	37.1598	19.0892	35.4433	40.0322
evm.model.chr14.2001	F6GVR5_VITVI	VIT_14s0083g00320	3Beta_HSD domain-containing protein	715.687	0	0.974359	-	-	-	-	-	-	NA	167.763	109.276	255.148	133.837	169.447	152.562
evm.model.chr14.2039	F6GVT0_VITVI	VIT_14s0083g00580	Adenosylmethionine decarboxylase	730.709	0	0.980556	DCAM1_ARATH	At3g02470	S-adenosylmethionine decarboxylase proenzyme 1	473.396	2.45e-166	0.651558	NA	46.5412	156.723	253.282	54.1786	236.22	142.758
evm.model.chr14.2089	NA	NA	NA	1288.86	0	0.982622	NA	NA	NA	NA	NA	NA	PREDICTED: phosphatidylinositol 4-kinase gamma 5 [Vitis vinifera]	8.99981	12.3444	13.2705	10.1206	16.323	13.5341
evm.model.chr14.2106	D7SMN3_VITVI	VIT_14s0083g01000	RING-type domain-containing protein	412.535	8.98e-147	0.977778	-	-	-	-	-	-	NA	9.45618	18.3747	15.2088	8.9166	16.554	15.4627
evm.model.chr14.2124	D7SMP3_VITVI	VIT_14s0083g01110	Uncharacterized protein	929.858	0	0.991379	C85A2_ARATH	At3g30180	Cytochrome P450 85A2	692.189	0	0.709677	NA	7.11094	88.4565	74.8045	8.89517	99.4774	150.146
evm.model.chr14.2127	F6GVV3_VITVI	VIT_14s0083g01140	Uncharacterized protein	181.415	4.47e-60	0.966292	-	-	-	-	-	-	NA	324.067	532.776	3272.35	280.44	994.727	1985.58
evm.model.chr14.2131	D7SMP8_VITVI	VIT_14s0083g01160	COBRA-like protein	820.846	0	0.987374	COBRA_ARATH	At5g60920	Protein COBRA	717.998	0	0.819095	NA	41.3532	61.0145	77.7507	44.2912	126.41	77.8668
evm.model.chr14.2135	NA	NA	NA	281.567	3.5e-93	0.813253	NA	NA	NA	NA	NA	NA	protein ripply1 [Hevea brasiliensis]	49.7106	57.503	73.6123	47.3108	83.3474	73.1478
evm.model.chr14.2164	F6H475_VITVI	VIT_14s0068g00090	Protein kinase domain-containing protein	1397.1	0	0.840244	-	-	-	-	-	-	NA	1.80723	1.47358	3.33667	3.6537	1.5644	1.84007
evm.model.chr14.2165	F6H477_VITVI	VIT_14s0068g00110	Protein kinase domain-containing protein	793.497	0	0.762742	-	-	-	-	-	-	NA	1.59011	3.19355	10.3242	4.51211	13.6828	21.0769
evm.model.chr14.2166	F6H475_VITVI	VIT_14s0068g00090	Protein kinase domain-containing protein	1357.81	0	0.811298	-	-	-	-	-	-	NA	2.09473	1.40996	3.21815	2.36303	1.15555	2.5194
evm.model.chr14.2178	A5B0H0_VITVI	VIT_14s0068g00160	Uncharacterized protein	231.106	1.21e-78	0.925	-	-	-	-	-	-	NA	20.4028	152.094	90.9588	0	0	1.94624
evm.model.chr14.2198	F6H490_VITVI	VIT_14s0068g00300	Uncharacterized protein	655.21	0	0.956522	AFP3_ARATH	At3g29575	Ninja-family protein AFP3	145.976	1.18e-40	0.807692	NA	4.32609	34.7325	22.3344	2.84339	15.4849	18.1569
evm.model.chr14.2209	F6H497_VITVI	VIT_14s0068g00400	AB hydrolase-1 domain-containing protein	690.649	0	0.931694	Q6NL07_ARATH	At1g13820	AB hydrolase-1 domain-containing protein	432.95	8.89e-151	0.67541	NA	13.0273	8.71419	23.1974	20.4064	20.621	14.9334
evm.model.chr14.2227	D7SVC8_VITVI	VIT_14s0068g00520	F-box domain-containing protein	501.13	0	0.97992	FB270_ARATH	At5g39250	F-box protein At5g39250	363.614	1.13e-126	0.694444	NA	55.3133	78.1101	111.684	52.9208	106.155	144.817
evm.model.chr14.2244	D7SVD8_VITVI	VIT_14s0068g00690	OTU domain-containing protein	449.899	1.65e-160	0.987288	OTU12_ARATH	At3g02070	OVARIAN TUMOR DOMAIN-containing deubiquitinating enzyme 12	344.739	9.46e-120	0.811594	NA	6.68313	19.8524	27.7036	7.69636	24.9606	27.9711
evm.model.chr14.2249	D7SVE3_VITVI	VIT_14s0068g00740	Uncharacterized protein	422.165	4.22e-151	0.980676	-	-	-	-	-	-	NA	19.1842	21.8768	146.706	24.2634	41.7029	152.179
evm.model.chr14.2262	D7SVF2_VITVI	VIT_14s0068g00840	RB_A domain-containing protein	1058.51	0	0.926746	-	-	-	-	-	-	NA	2.35538	2.35017	1.8256	2.45452	6.92641	1.86437
evm.model.chr14.2287	F6H426_VITVI	VIT_14s0068g01040	AP2/ERF domain-containing protein	442.965	9.89e-156	0.868098	-	-	-	-	-	-	NA	0.220033	0.617115	0.741945	0.429591	3.88091	1.30565
evm.model.chr14.2299	NA	NA	NA	354.369	3.38e-123	0.978261	NA	NA	NA	NA	NA	NA	PREDICTED: nucleolar protein 58 [Vitis vinifera] &gt;ref|XP_034705704.1| nucleolar protein 58 [Vitis riparia]	38.4847	53.1684	71.2363	48.1056	71.811	72.6725
evm.model.chr14.2321	F6H445_VITVI	VIT_14s0068g01360	GRAM domain-containing protein	520.776	0	0.938907	GEML5_ARATH	At5g13200	GEM-like protein 5	328.561	1.54e-111	0.632911	NA	1.91314	13.4397	120.294	5.33085	27.8638	265.277
evm.model.chr14.2345	D7SVL5_VITVI	VIT_14s0068g01540	Protein kinase domain-containing protein	850.121	0	0.962085	-	-	-	-	-	-	NA	3.42766	14.8608	28.6142	3.33324	9.20131	16.9431
evm.model.chr14.2372	D7SVM9_VITVI	VIT_14s0068g01760	Uncharacterized protein	529.635	0	0.966165	-	-	-	-	-	-	NA	4.53918	82.7234	1123.74	4.76794	623.964	884.949
evm.model.chr14.239	-	-	-	-	-	-	-	-	-	-	-	-	NA	0.633393	0.29218	4.31648	0.979497	5.74985	7.34294
evm.model.chr14.2410	D7SVQ5_VITVI	VIT_14s0068g02070	Ste24 endopeptidase	687.182	0	0.975207	Q9LSC4_ARATH	At3g27110	Ste24 endopeptidase	491.5	1.04e-173	0.839416	NA	2.00323	3.48396	4.89917	2.73651	4.60712	6.86975
evm.model.chr14.2416	F6H3Y4_VITVI	VIT_14s0068g02120	Uncharacterized protein	971.074	0	0.974308	Q9S833_ARATH	At3g01900	Cytochrome P450, family 94, subfamily B, polypeptide 2	581.637	0	0.612766	NA	3.08037	2.95182	20.538	4.53879	3.74818	36.9107
evm.model.chr14.2419	F6H3Y7_VITVI	VIT_14s0068g02150	Uncharacterized protein	863.218	0	0.965675	-	-	-	-	-	-	NA	1.62674	8.1125	9.82636	2.17433	7.7065	6.5257
evm.model.chr14.2423	D7SVR2_VITVI	VIT_14s0068g02190	Uncharacterized protein	1392.1	0	0.988189	CLCB_ARATH	At3g27170	Chloride channel protein CLC-b	1164.83	0	0.830464	NA	1.23774	1.64286	4.70288	1.29874	3.39354	8.02124
evm.model.chr14.2432	F6H3Z2_VITVI	VIT_14s0068g02240	LRRNT_2 domain-containing protein	778.474	0	0.794218	-	-	-	-	-	-	NA	0.0138093	0	0.25706	0.0648557	0.130209	0.176301
evm.model.chr14.247	D7U9X0_VITVI	VIT_14s0060g01980	Uncharacterized protein	1479.15	0	0.959688	-	-	-	-	-	-	NA	5.35415	3.94023	7.42169	3.92403	6.8344	10.111
evm.model.chr14.2475	D7UBE1_VITVI	VIT_14s0171g00160	Adenylate kinase	546.969	0	0.965636	-	-	-	-	-	-	NA	54.2531	96.3981	107.268	46.823	159.386	138.723
evm.model.chr14.248	F6I4N6_VITVI	VIT_14s0060g01990	F-box domain-containing protein	533.872	0	0.935018	-	-	-	-	-	-	NA	5.0575	9.41381	7.79447	3.24696	1.04199	0.770653
evm.model.chr14.249	F6I4N5_VITVI	VIT_14s0060g02000	F-box domain-containing protein	568.926	0	0.965278	-	-	-	-	-	-	NA	0.101497	3.63975	2.63015	0	0.14011	1.0647
evm.model.chr14.2495	F6I5L2_VITVI	VIT_14s0171g00320	Uncharacterized protein	837.025	0	0.973995	Q84VX7_ARATH	At1g51540	At1g51540	619.772	0	0.725061	NA	8.55598	9.62852	51.6063	6.2159	6.1823	24.8371
evm.model.chr14.2498	F6I5L4_VITVI	VIT_14s0171g00360	Uncharacterized protein	490.345	1.29e-172	0.978571	-	-	-	-	-	-	NA	2.03003	0.90495	16.2414	3.29635	9.15011	11.9034
evm.model.chr14.2502	D7UBG5_VITVI	VIT_14s0171g00400	Aa_trans domain-containing protein	770.385	0	0.970721	LHT1_ARATH	At5g40780	Lysine histidine transporter 1	688.723	0	0.845291	NA	12.4254	7.73013	34.4015	15.1952	9.50643	32.8958
evm.model.chr14.2527	F6GX61_VITVI	VIT_14s0219g00110	Uncharacterized protein	347.051	3.94e-121	0.878924	-	-	-	-	-	-	NA	8.26711	28.0743	82.6282	12.4565	57.5348	60.2368
evm.model.chr14.2529	D7SPX4_VITVI	VIT_14s0219g00130	Uncharacterized protein	505.368	0	0.952555	CTNS_ARATH	At5g40670	Cystinosin homolog	357.451	1.42e-123	0.679245	NA	1.7849	2.58387	24.2036	2.59385	1.25558	3.79016
evm.model.chr14.2537	D7SPY2_VITVI	VIT_14s0219g00210	Ubiquitin-like domain-containing protein	246.128	1.08e-83	0.979592	Q9LY93_ARATH	At5g14360	Ubiquitin-like domain-containing protein	169.859	1.29e-53	0.697479	NA	5.08718	8.45154	25.4101	8.77756	40.8908	56.439
evm.model.chr14.2588	F6HUU3_VITVI	VIT_14s0066g00410	Glucose-6-phosphate 1-epimerase	551.592	0	0.95082	A0A1P8BFM5_ARATH	At5g14500	Glucose-6-phosphate 1-epimerase	459.529	2.7e-162	0.726444	NA	29.9382	60.4079	53.2586	12.8578	49.0379	45.2881
evm.model.chr14.261	F6I4M7_VITVI	VIT_14s0060g02140	Uncharacterized protein	383.259	8.23e-135	0.966387	Y3550_ARATH	At3g05500	REF/SRPP-like protein At3g05500	245.358	1.24e-80	0.628319	NA	70.819	166.652	213.87	93.0035	141.509	247.305
evm.model.chr14.2611	A5C232_VITVI	VIT_14s0066g00600	Uncharacterized protein	208.379	3.45e-70	1	SMR6_ARATH	At5g40460	Cyclin-dependent protein kinase inhibitor SMR6	119.013	3.95e-35	0.603604	NA	27.7579	42.0488	43.5822	50.4786	62.3265	20.4675
evm.model.chr14.264	F6I4M5_VITVI	VIT_14s0060g02170	Uncharacterized protein	343.199	2e-119	0.87931	-	-	-	-	-	-	NA	0.491382	4.04847	2.41722	0.861259	1.33749	2.23183
evm.model.chr14.2650	A5B8K3_VITVI	VIT_14s0066g00960	Glutaredoxin domain-containing protein	229.18	4.05e-78	0.973684	GRXC2_ARATH	At5g40370	Glutaredoxin-C2	169.088	1.66e-54	0.754902	NA	928.901	1033.06	1648.39	940.994	1551.64	1344.48
evm.model.chr14.2684	F6HUZ3_VITVI	VIT_14s0066g01190	Uncharacterized protein	501.901	0	0.964567	-	-	-	-	-	-	NA	3.58799	36.7323	86.3147	8.55434	60.3534	70.2976
evm.model.chr14.2702	F6HUZ8_VITVI	VIT_14s0066g01340	Uncharacterized protein	176.792	1.91e-57	1	Q9ZUC0_ARATH	At1g23750	F5O8.30 protein	156.377	1.89e-49	0.858824	NA	1621.68	1408.71	3416.62	1395.38	3133.49	3078.4
evm.model.chr14.272	D7U9U6_VITVI	VIT_14s0060g02270	TCTP domain-containing protein	287.345	2.43e-99	0.964286	TCTP1_ARATH	At3g16640	Translationally-controlled tumor protein 1	243.432	5.58e-82	0.809524	NA	40.8884	87.5208	62.1683	47.2196	131.489	200.262
evm.model.chr14.2730	F6HV14_VITVI	VIT_14s0066g01600	Uncharacterized protein	275.018	8.33e-95	0.929487	-	-	-	-	-	-	NA	3.92543	21.5002	98.1362	4.97967	101.31	100.856
evm.model.chr14.2732	F6HV15_VITVI	VIT_14s0066g01610	RING-type domain-containing protein	565.844	0	0.963918	ATL46_ARATH	At5g40250	RING-H2 finger protein ATL46	304.294	1.85e-99	0.623457	NA	11.0141	9.44411	28.6697	10.9226	23.4924	29.895
evm.model.chr14.2742	D7TWT7_VITVI	VIT_14s0066g01710	PMR5N domain-containing protein	797.734	0	0.966587	-	-	-	-	-	-	NA	0.614967	2.23312	8.17399	0.83744	2.87867	8.55659
evm.model.chr14.2758	F6H6V3_VITVI	VIT_05s0077g01720	Uncharacterized protein	970.689	0	0.838596	-	-	-	-	-	-	NA	2.3074	3.6494	6.31292	8.06064	5.17631	4.00838
evm.model.chr14.2759	-	-	-	-	-	-	-	-	-	-	-	-	NA	97.0396	213.746	220.713	73.8568	285.744	200.683
evm.model.chr14.2761	F6HV28_VITVI	VIT_14s0066g01850	Peroxidase	636.336	0	0.987055	PER63_ARATH	At5g40150	Peroxidase 63	438.343	8.93e-154	0.67101	NA	126.571	229.014	279.448	114.316	296.272	360.509
evm.model.chr14.2770	NA	NA	NA	428.328	1.37e-151	0.990431	NA	NA	NA	NA	NA	NA	protein CREG1 [Vitis riparia]	51.6394	59.0795	75.9405	41.0231	89.6889	104.882
evm.model.chr14.278	F6I4L8_VITVI	VIT_14s0060g02300	HIG1 domain-containing protein	127.872	4.6e-39	0.942529	Q8LG60_ARATH	At5g27760	HIG1 domain-containing protein	92.8189	2.17e-25	0.738095	NA	59.0442	121.595	349.443	55.901	196.234	248.843
evm.model.chr14.280	F6I4L7_VITVI	VIT_14s0060g02320	Uncharacterized protein	1705.65	0	0.967598	RBOHB_ARATH	At1g09090	Respiratory burst oxidase homolog protein B	1163.29	0	0.675325	NA	0.74035	2.40564	1.80938	1.34824	0.68048	1.26119
evm.model.chr14.2855	NA	NA	NA	261.536	4.34e-88	0.934307	NA	NA	NA	NA	NA	NA	PREDICTED: thioredoxin H2 [Vitis vinifera]	359.018	424.244	510.99	358.719	546.783	592.86
evm.model.chr14.2944	NA	NA	NA	320.472	4.89e-109	0.896552	NA	NA	NA	NA	NA	NA	PREDICTED: ubiquitin-conjugating enzyme E2 2 isoform X1 [Gossypium hirsutum]	239.298	332.405	350.822	260.25	444.371	338.723
evm.model.chr14.2993	F6H5R5_VITVI	VIT_14s0108g00450	Uncharacterized protein	177.948	3.18e-57	0.76259	-	-	-	-	-	-	NA	0.379964	8.76128	17.5212	0.299226	6.49424	17.5162
evm.model.chr14.2997	D7SX96_VITVI	VIT_14s0108g00480	BHLH domain-containing protein	488.034	2.06e-173	0.862687	-	-	-	-	-	-	NA	7.79393	25.6457	34.6019	10.6341	31.6097	29.6229
evm.model.chr14.3020	F6H5T3_VITVI	VIT_14s0108g00760	ZF-HD dimerization-type domain-containing protein	187.963	1.62e-62	0.968421	MIF2_ARATH	At3g28917	Mini zinc finger protein 2	134.035	3.59e-41	0.717172	NA	164.236	360.011	398.898	74.1899	445.403	257.284
evm.model.chr14.3021	F6H5T5_VITVI	VIT_14s0108g00810	ZF-HD dimerization-type domain-containing protein	251.906	1.49e-86	0.976744	MIF2_ARATH	At3g28917	Mini zinc finger protein 2	137.117	6.3e-42	0.747475	NA	28.2255	212.516	579.125	33.7486	606.12	527.058
evm.model.chr14.3022	F6H5T6_VITVI	VIT_14s0108g00830	Uncharacterized protein	653.67	0	0.987768	-	-	-	-	-	-	NA	22.1692	33.7152	143.96	16.8788	129.506	118.846
evm.model.chr14.3028	D7SXC8_VITVI	VIT_14s0108g00890	Galectin domain-containing protein	1260.74	0	0.971698	B3GTF_ARATH	At1g26810	Beta-1,3-galactosyltransferase GALT1	783.867	0	0.620805	NA	1.40265	2.28802	5.989	1.76475	3.70293	4.18764
evm.model.chr14.3036	D7SXD4_VITVI	VIT_14s0108g00950	Defective in cullin neddylation protein	538.11	0	0.960714	Q9MBG8_ARATH	At3g28970, At3g28970/K5K13_8	Defective in cullin neddylation protein	283.108	2.04e-93	0.642241	NA	40.4658	89.7585	78.1513	37.5378	77.5785	82.0294
evm.model.chr14.3039	F6H5U4_VITVI	VIT_14s0108g00970	Uncharacterized protein	454.907	5.5e-162	0.969697	-	-	-	-	-	-	NA	6.21188	26.2161	38.402	6.94845	28.9855	26.7945
evm.model.chr14.3041	F6H5U5_VITVI	VIT_14s0108g00980	Dof-type domain-containing protein	922.154	0	0.968872	-	-	-	-	-	-	NA	6.44057	34.0602	30.6136	6.11725	32.8538	19.3562
evm.model.chr14.3051	F6H5U9_VITVI	VIT_14s0108g01060	Uncharacterized protein	1124	0	0.983607	-	-	-	-	-	-	NA	2.60407	3.52313	13.0169	3.44972	3.12184	9.67584
evm.model.chr14.3052	F6H5V0_VITVI	VIT_14s0108g01070	NAC domain-containing protein	679.863	0	0.977961	-	-	-	-	-	-	NA	1.69535	10.576	12.0672	3.17461	3.48001	7.15884
evm.model.chr14.3107	F6H5M6_VITVI	VIT_14s0108g01520	Hexosyltransferase	998.038	0	0.988764	GAUTE_ARATH	At5g15470	Probable galacturonosyltransferase 14	894.419	0	0.878049	NA	17.1143	16.2595	42.4235	15.0317	21.1045	46.4395
evm.model.chr14.410	F6HYZ0_VITVI	VIT_14s0128g00390	Uncharacterized protein	573.548	0	0.975155	PNC1_ARATH	At3g05290	Peroxisomal adenine nucleotide carrier 1	437.187	2.05e-153	0.756667	NA	26.726	62.1879	197.66	30.5996	98.5715	143.047
evm.model.chr14.435	F6HYX9_VITVI	VIT_14s0128g00180	RING-type domain-containing protein	580.096	0	0.935976	-	-	-	-	-	-	NA	5.21966	6.18177	10.2859	5.44998	8.95185	9.01143
evm.model.chr14.441	A5BY68_VITVI	VIT_14s0128g00120	RING-type domain-containing protein	664.07	0	0.947619	-	-	-	-	-	-	NA	30.4238	155.95	133.72	26.5463	278.496	215.367
evm.model.chr14.46	F6I4I0_VITVI	VIT_14s0060g00350	Uncharacterized protein	1012.29	0	0.978599	APA1_ARATH	At1g11910	Aspartic proteinase A1	625.165	0	0.605263	NA	20.6135	32.2569	399.754	28.116	25.8047	50.6816
evm.model.chr14.47	F6I4H8_VITVI	VIT_14s0060g00370	SWIM-type domain-containing protein	1485.7	0	0.986996	Q9M9L2_ARATH	At3g05850	SWIM-type domain-containing protein	1019.61	0	0.674359	NA	32.7683	36.3318	126.489	25.588	64.3156	67.7392
evm.model.chr14.493	D7TV15_VITVI	VIT_14s0030g00190	Uncharacterized protein	178.333	3.06e-52	0.938596	-	-	-	-	-	-	NA	0.234485	3.48038	16.8056	0.642622	30.8956	26.1567
evm.model.chr14.554	NA	NA	NA	191.43	3.07e-53	0.859813	NA	NA	NA	NA	NA	NA	protein BONZAI 3-like [Vitis riparia]	1.13064	0.751533	0.828127	0.470186	0.0123337	0.282878
evm.model.chr14.560	D7TUX1_VITVI	VIT_14s0030g00670, VIT_214s0030g00670	Shikimate dehydrogenase 2	967.992	0	0.971098	-	-	-	-	-	-	NA	2.20131	8.16836	21.0676	2.09983	14.6932	16.4307
evm.model.chr14.625	-	-	-	-	-	-	-	-	-	-	-	-	NA	1920.04	1667.52	2527.71	1484.2	2236.13	2284.15
evm.model.chr14.681	-	-	-	-	-	-	-	-	-	-	-	-	NA	25.6282	53.2845	91.8399	26.8632	70.2318	85.383
evm.model.chr14.702	NA	NA	NA	606.29	0	0.986667	NA	NA	NA	NA	NA	NA	PREDICTED: ER membrane protein complex subunit 2 [Vitis vinifera]	52.1471	60.213	69.2075	51.9906	77.2498	59.4839
evm.model.chr14.727	F6HTS4_VITVI	VIT_14s0030g01950	Uncharacterized protein	564.688	0	0.963455	-	-	-	-	-	-	NA	0.989227	1.76321	1.13166	21.9006	5.58544	17.3532
evm.model.chr14.749	D7TUJ1_VITVI	VIT_14s0030g02150	Uncharacterized protein	255.373	3.28e-87	0.960784	CML11_ARATH	At3g22930	Calmodulin-like protein 11	194.512	5.61e-63	0.755245	NA	1.67021	1.98494	5.11158	2.11527	7.31299	7.23838
evm.model.chr14.781	D7TXF5_VITVI	VIT_14s0081g00030	Barwin domain-containing protein	255.758	1.28e-87	0.972028	HEVL_ARATH	At3g04720	Hevein-like preproprotein	202.216	1.24e-65	0.788136	NA	7.46304	48.9201	1062.02	72.3888	6030.11	6397.04
evm.model.chr14.784	F6HVL5_VITVI	VIT_14s0081g00070	RING-type domain-containing protein	838.565	0	0.986637	-	-	-	-	-	-	NA	8.9632	12.2255	25.1678	9.0535	16.0713	18.2423
evm.model.chr14.85	F6I4V6_VITVI	VIT_14s0060g00650	Uncharacterized protein	100.138	1.5e-27	0.919192	-	-	-	-	-	-	NA	1.27275	7.33091	8.79974	1.0835	7.17443	0
evm.model.chr14.91	F6I4V2_VITVI	VIT_14s0060g00700	PMEI domain-containing protein	212.231	9.67e-70	0.681818	-	-	-	-	-	-	NA	2.44851	26.351	42.7535	0.246762	9.22615	24.7763
evm.model.chr14.98	F6I4U8_VITVI	VIT_14s0060g00790	Hexosyltransferase	641.343	0	0.978462	GOLS1_ARATH	At2g47180	Galactinol synthase 1	496.893	2.02e-176	0.736232	NA	5.22293	8.39746	6.41295	6.05934	8.53889	21.4432
evm.model.chr15.1015	F6GVC9_VITVI	VIT_15s0021g01060	Uncharacterized protein	973	0	0.962121	-	-	-	-	-	-	NA	9.69012	45.7692	87.1547	22.8138	79.851	97.1363
evm.model.chr15.1035	NA	NA	NA	-	-	-	NA	NA	NA	NA	NA	NA	-	5.00561	8.85361	10.3018	6.29885	9.89444	12.6652
evm.model.chr15.1044	D7SM06_VITVI	VIT_15s0021g01280	Cyclin	377.867	9.1e-134	0.980392	CCU41_ARATH	At2g44740	Cyclin-U4-1	276.174	9.67e-94	0.683417	NA	1.17562	0.433109	7.39197	6.96994	45.2391	37.3804
evm.model.chr15.1052	A5B878_VITVI	VIT_15s0021g01330	Nucleoside diphosphate kinase	270.396	2.79e-93	0.993243	NDK1_ARATH	At4g09320	Nucleoside diphosphate kinase 1	233.802	7.24e-79	0.837838	NA	1871.99	1241.95	2006.62	2283.29	2621.63	2456.69
evm.model.chr15.1066	F6GVB0_VITVI	VIT_15s0021g01500	Uncharacterized protein	400.208	2.39e-139	0.914798	-	-	-	-	-	-	NA	8.092	6.53064	15.0454	7.50481	10.1187	12.9949
evm.model.chr15.1149	NA	NA	NA	847.04	0	0.971564	NA	NA	NA	NA	NA	NA	PREDICTED: dnaJ protein homolog 2 [Vitis vinifera]	114.089	151.47	161.152	106.356	162.556	169.615
evm.model.chr15.1286	D7U7Y3_VITVI	VIT_15s0048g00210	Uncharacterized protein	768.459	0	0.959716	-	-	-	-	-	-	NA	13.3893	11.9722	11.126	1.05156	1.11741	1.02416
evm.model.chr15.1381	F6I364_VITVI	VIT_15s0048g01080	LysM domain-containing protein	149.443	2.57e-47	0.979381	Q9FIS3_ARATH	At5g62150	At5g62150	101.293	2.04e-28	0.703125	NA	0.812735	7.53434	7.7585	1.50061	3.5734	11.2631
evm.model.chr15.1389	F6I360_VITVI	VIT_15s0048g01150	TCP domain-containing protein	530.02	0	0.878453	TCP9_ARATH	At2g45680	Transcription factor TCP9	255.373	3.17e-81	0.707447	NA	17.0603	24.0907	45.9121	7.21125	16.5041	22.9315
evm.model.chr15.1421	F6I348_VITVI	VIT_15s0048g01350	Abhydrolase_3 domain-containing protein	555.829	0	0.901493	-	-	-	-	-	-	NA	0.399525	12.7685	20.3102	0.813075	13.5976	15.0723
evm.model.chr15.1430	D7U7N1_VITVI	VIT_15s0048g01420	Phytocyanin domain-containing protein	245.358	9.12e-82	0.976879	-	-	-	-	-	-	NA	21.1081	36.0167	84.1295	23.0685	80.7324	137.943
evm.model.chr15.1432	F6I339_VITVI	VIT_15s0048g01490	Uncharacterized protein	571.622	0	0.815789	-	-	-	-	-	-	NA	0.818928	3.2468	13.0299	0.195173	0.007781	0.083817
evm.model.chr15.1533	F6I312_VITVI	VIT_15s0048g02070	C2 domain-containing protein	342.813	2.07e-117	0.965116	-	-	-	-	-	-	NA	0.0996533	0.475646	0.390074	0	0	0
evm.model.chr15.1550	D7U859_VITVI	VIT_15s0048g02260	Endo/exonuclease/phosphatase domain-containing protein	681.789	0	0.725773	Q8GUH8_ARATH	At5g54130	EF-hand domain-containing protein	464.537	9.37e-161	0.615584	NA	15.4287	44.335	61.0199	22.7341	43.778	118.139
evm.model.chr15.1554	F6I305_VITVI	VIT_15s0048g02270	NAC domain-containing protein	1004.59	0	0.856164	-	-	-	-	-	-	NA	7.26838	17.2241	28.8976	11.4146	15.4644	18.8095
evm.model.chr15.1563	-	-	-	-	-	-	-	-	-	-	-	-	NA	2.19855	7.41017	8.37343	3.12548	7.4424	7.8628
evm.model.chr15.1584	F6I2Z1_VITVI	VIT_15s0048g02460	Uncharacterized protein	634.024	0	0.848101	-	-	-	-	-	-	NA	1.74724	6.94617	22.6682	22.3021	6.29995	4.29812
evm.model.chr15.1602	D7U828_VITVI	VIT_15s0048g02600	Starch synthase, chloroplastic/amyloplastic	1140.56	0	0.957655	SSG1_ARATH	At1g32900	Granule-bound starch synthase 1, chloroplastic/amyloplastic	816.994	0	0.696921	NA	0.16443	0.784919	3.0507	0.110371	1.70331	1.70513
evm.model.chr15.1617	F6I2X4_VITVI	VIT_15s0048g02710	Uncharacterized protein	210.69	8.41e-70	0.907285	-	-	-	-	-	-	NA	4.34967	10.3947	8.32122	1.75328	10.0989	5.76468
evm.model.chr15.1620	D7U817_VITVI	VIT_15s0048g02730	Ribosome biogenesis regulatory protein	545.814	0	0.989474	RRS1_ARATH	At2g37990	Ribosome biogenesis regulatory protein homolog	385.185	7.11e-133	0.702128	NA	51.22	76.8423	76.7748	47.1727	84.8483	73.9042
evm.model.chr15.1661	F6I6G4_VITVI	VIT_15s0046g00070	EF-hand domain-containing protein	246.899	1.3e-84	0.984252	KIC_ARATH	At2g46600	Calcium-binding protein KIC	168.703	8.72e-54	0.719298	NA	12.7054	18.2699	12.2696	10.1201	23.3027	55.0892
evm.model.chr15.1663	D7UCX2_VITVI	VIT_15s0046g00080	Protein yippee-like	211.46	2.38e-71	0.933962	YIPL6_ARATH	At4g27745	Protein yippee-like At4g27745	163.696	1.27e-52	0.698113	NA	8.12567	6.3651	10.7462	4.86787	19.34	25.324
evm.model.chr15.1674	A5C165_VITVI	VIT_15s0046g00150	Dof-type domain-containing protein	509.99	0	0.963576	-	-	-	-	-	-	NA	3.04326	15.8613	35.2625	4.7427	42.8503	48.7379
evm.model.chr15.1714	F6I6E3_VITVI	VIT_15s0046g00440	Uncharacterized protein	1116.29	0	0.946459	P4KG4_ARATH	At2g46500	Phosphatidylinositol 4-kinase gamma 4	728.398	0	0.603448	NA	6.65926	16.5516	13.4403	7.57473	13.9793	10.906
evm.model.chr15.1717	D7UCT3_VITVI	VIT_15s0046g00470	Uncharacterized protein	1214.13	0	0.986971	DRP1A_ARATH	At5g42080	Dynamin-related protein 1A	1071.23	0	0.847541	NA	3.89536	9.58378	12.8461	6.93082	8.97914	16.9843
evm.model.chr15.1720	F6I6E2_VITVI	VIT_15s0046g00480	Diacylglycerol O-acyltransferase	1028.08	0	0.968872	-	-	-	-	-	-	NA	0.14615	1.04256	37.8412	0.410934	8.01741	14.7741
evm.model.chr15.1722	F6I6D8_VITVI	VIT_15s0046g00520	Diacylglycerol O-acyltransferase	975.696	0	0.935421	-	-	-	-	-	-	NA	0	0	0.824859	0.0130013	0	0
evm.model.chr15.1781	F6I6A4_VITVI	VIT_15s0046g01300	Uncharacterized protein	268.855	5.6e-92	0.963855	-	-	-	-	-	-	NA	1.75046	6.35232	9.59616	2.29708	9.36483	11.9022
evm.model.chr15.1788	F6I6A1_VITVI	VIT_15s0046g01370	Uncharacterized protein	741.88	0	0.97284	MTM1_ARATH	At4g27940	Mitochondrial carrier protein MTM1	449.899	1.43e-155	0.62439	NA	4.09969	13.2967	13.4808	4.2674	14.2883	12.6558
evm.model.chr15.1795	D7UCK4_VITVI	VIT_15s0046g01430	Glucose-6-phosphate 1-epimerase	622.083	0	0.983974	Q9M308_ARATH	At3g61610	Glucose-6-phosphate 1-epimerase	513.072	0	0.794212	NA	58.1823	136.853	231.005	61.449	68.5531	56.0757
evm.model.chr15.1799	F6I697_VITVI	VIT_15s0046g01460	Uncharacterized protein	520.005	0	0.959184	-	-	-	-	-	-	NA	0	0	1.4754	0	2.00101	1.2964
evm.model.chr15.1802	A5BQH0_VITVI	VIT_15s0046g01500, VIT_18s0001g03220	Eukaryotic translation initiation factor 4C	203.756	3.71e-67	1	Q9SJB9_ARATH	At2g04520	Eukaryotic translation initiation factor 4C	200.29	1.04e-65	0.974138	NA	228.068	278.748	582.511	224.994	491.349	517.765
evm.model.chr15.1803	F6I692_VITVI	VIT_15s0046g01510	BTB domain-containing protein	1151.35	0	0.998192	POB1_ARATH	At3g61600	BTB/POZ domain-containing protein POB1	937.176	0	0.820976	NA	53.0527	74.1949	196.044	56.5824	82.3564	156.069
evm.model.chr15.1810	F6I688_VITVI	VIT_15s0046g01560	BAG domain-containing protein	2080.45	0	0.928571	-	-	-	-	-	-	NA	459.971	449.609	409.458	503.469	46.2486	701.083
evm.model.chr15.1842	D7UCI1_VITVI	VIT_15s0046g01740	Uncharacterized protein	557.755	0	0.977011	-	-	-	-	-	-	NA	6.91822	10.3379	11.4739	7.29648	15.9055	16.251
evm.model.chr15.1853	D7UCH4_VITVI	VIT_15s0046g01820	RING-type domain-containing protein	363.999	7.69e-128	0.921875	-	-	-	-	-	-	NA	20.7916	39.9257	76.0613	24.281	58.2632	56.0598
evm.model.chr15.1889	A5AFM5_VITVI	VIT_15s0046g02110	WHy domain-containing protein	304.679	1.1e-106	1	LEA2R_ARATH	At2g46140	Desiccation-related protein At2g46140	206.068	1.17e-67	0.655629	NA	14.0203	122.954	252.907	20.7066	30.4628	330.317
evm.model.chr15.1903	D7UCD8_VITVI	VIT_15s0046g02230	HMA domain-containing protein	148.288	7.66e-45	0.972028	HIP39_ARATH	At1g01490	Heavy metal-associated isoprenylated plant protein 39	84.7297	1.88e-20	0.833333	NA	69.87	125.309	141.366	64.5572	153.589	133.412
evm.model.chr15.1923	F6I642_VITVI	VIT_15s0046g02370	Uncharacterized protein	656.366	0	0.969231	-	-	-	-	-	-	NA	58.7261	118.523	159.844	54.1925	161.116	160.815
evm.model.chr15.1928	A3FA66_VITVI	VIT_15s0046g02420	Aquaporin PIP14	553.132	0	0.993007	PIP12_ARATH	At2g45960	Aquaporin PIP1-2	505.753	0	0.881119	NA	454.701	814.375	616.163	298.178	473.841	526.317
evm.model.chr15.1929	NA	NA	NA	270.011	5.25e-90	0.919708	NA	NA	NA	NA	NA	NA	PREDICTED: probable inactive dual specificity protein phosphatase-like At4g18593 [Vitis vinifera] &gt;ref|XP_019081001.1| PREDICTED: probable inactive dual specificity protein phosphatase-like At4g18593 [Vitis vinifera]	8.58284	16.5138	18.7982	8.01265	14.149	14.7318
evm.model.chr15.1935	D7UCB8_VITVI	VIT_15s0046g02480	E3 ubiquitin ligase	1746.87	0	0.956867	-	-	-	-	-	-	NA	25.2775	31.4017	67.0507	19.8455	33.244	49.9278
evm.model.chr15.2016	D7UC61_VITVI	VIT_15s0046g03180	Uncharacterized protein	318.546	1.25e-110	0.959184	Y3126_ARATH	At3g61260	Uncharacterized protein At3g61260	166.777	4.71e-51	0.686391	NA	89.3944	248.754	754.118	83.9376	342.392	934.717
evm.model.chr15.2055	F6I6H8_VITVI	VIT_15s0046g03550	Uncharacterized protein	592.808	0	0.963087	SDR1_ARATH	At3g61220	(+)-neomenthol dehydrogenase	390.578	7.97e-136	0.634868	NA	7.2297	11.3461	15.6112	6.92714	15.3532	15.7414
evm.model.chr15.2080	NA	NA	NA	966.066	0	0.984979	NA	NA	NA	NA	NA	NA	PREDICTED: digalactosyldiacylglycerol synthase 2, chloroplastic [Vitis vinifera] &gt;ref|XP_010661722.1| PREDICTED: digalactosyldiacylglycerol synthase 2, chloroplastic [Vitis vinifera] &gt;ref|XP_010661723.1| PREDICTED: digalactosyldiacylglycerol synthase 2, chloroplastic [Vitis vinifera]	34.477	54.1258	51.6204	34.4511	54.6001	48.0227
evm.model.chr15.302	-	-	-	-	-	-	-	-	-	-	-	-	NA	61.0454	168.047	189.685	40.5588	60.2152	86.9323
evm.model.chr15.399	D7UBA3_VITVI	VIT_15s0024g00410	Uncharacterized protein	268.855	4.55e-92	0.992248	-	-	-	-	-	-	NA	1.92569	3.40118	3.88995	0	0	0
evm.model.chr15.661	D7U651_VITVI	VIT_15s0107g00550	TPR_REGION domain-containing protein	570.466	0	0.969178	SDI2_ARATH	At1g04770	Protein SULFUR DEFICIENCY-INDUCED 2	358.992	2.38e-123	0.669014	NA	16.2351	11.8523	24.1608	20.6749	9.01831	7.68033
evm.model.chr15.702	D7U5P0_VITVI	VIT_15s0045g00330	RING-type domain-containing protein	457.988	2.71e-161	0.952	-	-	-	-	-	-	NA	1.25471	1.07411	1.07103	1.81072	3.54964	5.02785
evm.model.chr15.868	F6HNP7_VITVI	VIT_13s0019g02930	SHSP domain-containing protein	236.884	1.17e-79	0.868056	HS17C_ARATH	At1g53540	17.6 kDa class I heat shock protein 3	196.823	4.9e-64	0.722222	NA	0.0565227	0	1.07912	1.43281	0	2.71021
evm.model.chr15.871	F6GVG9_VITVI	VIT_15s0021g00220	Uncharacterized protein	2963.33	0	0.984106	AB9C_ARATH	At3g60160	ABC transporter C family member 9	2006.11	0	0.682763	NA	54.453	46.3245	50.0094	31.1526	68.5327	39.8524
evm.model.chr15.926	-	-	-	-	-	-	-	-	-	-	-	-	NA	0.973286	8.21649	5.07884	6.8449	11.6926	14.7384
evm.model.chr15.995	F6GVD6_VITVI	VIT_15s0021g00960	Fe2OG dioxygenase domain-containing protein	658.677	0	0.968661	SRG1_ARATH	At1g17020	Protein SRG1	405.601	9.1e-140	0.611594	NA	20.6794	18.8472	25.1162	21.4308	33.8141	28.1126
evm.model.chr16.100	F6HEB0_VITVI	VIT_16s0039g01100	Phenylalanine ammonia-lyase	527.324	0	0.980989	PAL1_ARATH	At2g37040	Phenylalanine ammonia-lyase 1	430.639	4.57e-145	0.803774	NA	0.771151	10.2468	7.79932	0.608027	2.94926	2.29048
evm.model.chr16.101	F6HEB0_VITVI	VIT_16s0039g01100	Phenylalanine ammonia-lyase	429.869	4.9e-145	0.976636	PAL1_ARATH	At2g37040	Phenylalanine ammonia-lyase 1	349.747	7.19e-114	0.800926	NA	0.169864	3.96033	3.51513	0.428689	1.80121	1.43532
evm.model.chr16.103	F6HEB3_VITVI	VIT_16s0039g01130	Phenylalanine ammonia-lyase	421.009	3.54e-143	0.966507	PAL1_ARATH	At2g37040	Phenylalanine ammonia-lyase 1	333.954	2.69e-109	0.781991	NA	1.43762	5.14936	6.84548	0.997554	1.56728	3.13053
evm.model.chr16.1062	F6I1T5_VITVI	VIT_03s0038g00130	Uncharacterized protein	187.578	7.94e-60	0.681564	-	-	-	-	-	-	NA	1.87304	11.3281	14.6856	1.73116	3.76148	2.66183
evm.model.chr16.1069	F6I1T5_VITVI	VIT_03s0038g00130	Uncharacterized protein	228.409	7e-76	0.85	-	-	-	-	-	-	NA	3.41723	39.6008	39.521	9.5712	28.3152	55.5483
evm.model.chr16.1072	F6I1T5_VITVI	VIT_03s0038g00130	Uncharacterized protein	239.58	2.62e-80	0.827778	-	-	-	-	-	-	NA	0.744893	39.2647	72.5034	5.45052	21.6824	105.349
evm.model.chr16.1075	F6I1T5_VITVI	VIT_03s0038g00130	Uncharacterized protein	128.642	3.12e-37	0.811111	-	-	-	-	-	-	NA	4.41003	49.9111	145.284	7.74669	20.8442	126.693
evm.model.chr16.1082	F6I1T5_VITVI	VIT_03s0038g00130	Uncharacterized protein	117.087	5.4e-33	0.841463	-	-	-	-	-	-	NA	3.25493	22.5766	22.8255	3.16283	5.17599	8.52724
evm.model.chr16.111	F6HEC0_VITVI	VIT_16s0039g01300	Phenylalanine ammonia-lyase	563.148	0	0.978261	PAL2_ARATH	At3g53260	Phenylalanine ammonia-lyase 2	486.108	3.87e-167	0.818841	NA	8.39025	97.8456	56.5068	8.4421	41.6309	39.3129
evm.model.chr16.1121	F6HCP2_VITVI	VIT_16s0115g00340	Glycosyltransferase	816.994	0	0.875264	-	-	-	-	-	-	NA	0.929153	2.7733	5.60069	88.3716	6.38901	5.2553
evm.model.chr16.1161	F6HAS1_VITVI	VIT_16s0022g01190	Uncharacterized protein	617.461	0	0.967532	CHSY_ARATH	At5g13930	Chalcone synthase	525.398	0	0.651163	NA	0.159983	7.74079	142.949	0.125838	11.9602	12.9139
evm.model.chr16.120	F6HEC3_VITVI	VIT_16s0039g01370	Uncharacterized protein	895.575	0	0.822807	-	-	-	-	-	-	NA	0	0.082494	10.1054	0	0.338109	2.74386
evm.model.chr16.1419	A5AQ08_VITVI	VIT_16s0022g00660	Trehalose 6-phosphate phosphatase	760.37	0	0.958442	TPPA_ARATH	At5g51460	Trehalose-phosphate phosphatase A	544.273	0	0.687339	NA	4.00465	11.4921	13.0974	3.66317	6.09436	8.54616
evm.model.chr16.1426	F6HAP0_VITVI	VIT_16s0022g00700	Pectinesterase	1003.43	0	0.976923	PME17_ARATH	At2g45220	Probable pectinesterase/pectinesterase inhibitor 17	680.633	0	0.661943	NA	0.0603433	0.02255	0.373127	0.0837193	0	0.456783
evm.model.chr16.1439	D7T392_VITVI	VIT_13s0064g00060	Uncharacterized protein	538.11	6.05e-173	0.830946	-	-	-	-	-	-	NA	0.121722	0.532638	0.274965	0.603858	0.765954	0.535867
evm.model.chr16.1484	Q9M4H8_VITVI	VIT_16s0022g00960	PMEI domain-containing protein	362.844	4.04e-128	0.969697	-	-	-	-	-	-	NA	171.974	358.915	2658.94	199.48	1967.8	3176.42
evm.model.chr16.1486	D7T277_VITVI	VIT_16s0022g00970	Uncharacterized protein	1054.66	0	0.974806	PP337_ARATH	At4g25270	Pentatricopeptide repeat-containing protein At4g25270, chloroplastic	655.596	0	0.625506	NA	2.91973	1.64567	6.72876	2.12416	3.56061	3.94638
evm.model.chr16.1598	F6HAL3_VITVI	VIT_16s0022g01710	Protein kinase domain-containing protein	1055.43	0	0.880471	-	-	-	-	-	-	NA	0	0.0750917	0.0420227	0.642824	0.485235	0.0597767
evm.model.chr16.1607	D7T227_VITVI	VIT_16s0022g01770	Phosphopyruvate hydratase	910.212	0	0.995506	ENO2_ARATH	At2g36530	Bifunctional enolase 2/transcriptional activator	812.757	0	0.883146	NA	140.568	554.464	686.437	112.546	379.746	520.95
evm.model.chr16.1670	F6HAQ8_VITVI	VIT_16s0022g02230	Protein kinase domain-containing protein	1100.12	0	0.976261	-	-	-	-	-	-	NA	15.4124	22.9779	76.8882	18.8375	49.0776	67.3273
evm.model.chr16.1718	F6HP74_VITVI	VIT_16s0100g00270	LysM domain-containing protein	226.483	4.44e-77	0.964602	-	-	-	-	-	-	NA	37.4447	73.6897	201.149	24.5819	131.46	231.334
evm.model.chr16.173	NA	NA	NA	674.085	0	0.973294	NA	NA	NA	NA	NA	NA	PREDICTED: inositol-tetrakisphosphate 1-kinase 1 [Vitis vinifera]	9.87825	14.7091	11.2616	9.87285	17.0058	13.2088
evm.model.chr16.1734	F6HP68_VITVI	VIT_16s0100g00400	AP2/ERF domain-containing protein	332.028	9.3e-115	0.953586	ERF25_ARATH	At5g52020	Ethylene-responsive transcription factor ERF025	150.984	4.28e-44	0.635762	NA	0.0356127	26.4333	71.4874	2.2955	55.4427	94.1
evm.model.chr16.1776	A4GG73_VITVI	VIT_16s0100g00700	TFL1C protein	328.561	2.45e-115	0.988439	BFT_ARATH	At5g62040	Protein BROTHER of FT and TFL 1	228.409	8.06e-76	0.672414	NA	0.418344	2.05248	6.0562	0.114132	6.21066	5.42734
evm.model.chr16.1782	D7TMT8_VITVI	VIT_16s0100g00770	Uncharacterized protein	773.081	0	0.997416	CHSY_ARATH	At5g13930	Chalcone synthase	588.956	0	0.749354	NA	0.800754	5.82964	15.4201	0.0913513	1.85536	2.88904
evm.model.chr16.1783	D7TMT8_VITVI	VIT_16s0100g00770	Uncharacterized protein	674.085	0	0.987842	CHSY_ARATH	At5g13930	Chalcone synthase	522.702	0	0.760736	NA	0	1.87274	3.36771	0.208305	4.68466	6.0115
evm.model.chr16.1784	D7TMT8_VITVI	VIT_16s0100g00770	Uncharacterized protein	780.4	0	0.989796	CHSY_ARATH	At5g13930	Chalcone synthase	590.497	0	0.745501	NA	0.124703	1.57565	7.96194	0.0469443	2.49263	3.24813
evm.model.chr16.1785	D7TMT8_VITVI	VIT_16s0100g00770	Uncharacterized protein	783.097	0	0.961735	CHSY_ARATH	At5g13930	Chalcone synthase	609.757	0	0.737789	NA	0	1.56658	5.02738	0	1.85446	3.00787
evm.model.chr16.1786	F6HP37_VITVI	VIT_16s0100g00920	Uncharacterized protein	709.909	0	0.913265	CHSY_ARATH	At5g13930	Chalcone synthase	541.962	0	0.686375	NA	0.019357	3.94969	3.55301	0.0192773	1.83193	0.935896
evm.model.chr16.1787	F6HP37_VITVI	VIT_16s0100g00920	Uncharacterized protein	775.007	0	0.979592	CHSY_ARATH	At5g13930	Chalcone synthase	587.03	0	0.729381	NA	0.0390573	2.69771	3.62344	0	2.50458	1.58819
evm.model.chr16.1788	D7TMT8_VITVI	VIT_16s0100g00770	Uncharacterized protein	781.941	0	0.992347	CHSY_ARATH	At5g13930	Chalcone synthase	589.341	0	0.742931	NA	0.138814	3.26361	5.67936	0.04196	2.99253	3.26649
evm.model.chr16.1791	F6HP39_VITVI	VIT_16s0100g00900	Uncharacterized protein	771.155	0	0.982143	CHSY_ARATH	At5g13930	Chalcone synthase	584.719	0	0.731266	NA	0.291318	12.6281	9.58513	0.170642	5.98946	4.90203
evm.model.chr16.1792	F6HP39_VITVI	VIT_16s0100g00900	Uncharacterized protein	327.791	6.92e-111	0.981132	CHSY_ARATH	At5g13930	Chalcone synthase	251.521	4.64e-81	0.753247	NA	0	24.4883	14.6055	0.197635	7.25636	7.03177
evm.model.chr16.1793	F6HP26_VITVI	VIT_16s0100g01040	Uncharacterized protein	772.311	0	0.979592	CHSY_ARATH	At5g13930	Chalcone synthase	592.038	0	0.739018	NA	0.10121	3.76141	3.00629	0.132945	1.75614	1.78615
evm.model.chr16.1794	F6HP23_VITVI	VIT_16s0100g01100	Uncharacterized protein	762.296	0	0.971795	CHSY_ARATH	At5g13930	Chalcone synthase	573.548	0	0.729381	NA	0.838911	1.71236	9.78088	1.65538	3.89255	5.76708
evm.model.chr16.1795	F6HP20_VITVI	VIT_16s0100g01140	Uncharacterized protein	405.601	2.41e-140	0.985981	CHSY_ARATH	At5g13930	Chalcone synthase	318.546	3.85e-106	0.767773	NA	0	0.928053	6.41721	0.097315	1.94696	5.62509
evm.model.chr16.1797	D7TMT8_VITVI	VIT_16s0100g00770	Uncharacterized protein	744.577	0	0.987245	CHSY_ARATH	At5g13930	Chalcone synthase	567.77	0	0.742268	NA	0.469851	4.55268	7.39209	0.121662	5.05677	4.60102
evm.model.chr16.1803	F6HP20_VITVI	VIT_16s0100g01140	Uncharacterized protein	181.415	4.27e-55	0.988235	CHSY_ARATH	At5g13930	Chalcone synthase	125.561	3.96e-34	0.761364	NA	1.50738	5.97685	17.4058	0.556362	10.6516	15.9754
evm.model.chr16.1832	F6H6Q4_VITVI	VIT_16s0050g00010	Protein kinase domain-containing protein	714.146	0	0.955801	-	-	-	-	-	-	NA	0.506328	0.486591	0.736825	0.229333	1.70303	0.698755
evm.model.chr16.1837	F6H7F1_VITVI	VIT_16s0098g00120	Protein kinase domain-containing protein	731.48	0	0.646447	-	-	-	-	-	-	NA	0.603417	0.383817	0.549907	0.253936	1.131	0.529977
evm.model.chr16.1850	E0CUG6_VITVI	VIT_16s0050g00140	HMA domain-containing protein	110.153	4.9e-31	0.972603	Q2HIM4_ARATH	At5g23760	At5g23760	96.6709	7.04e-26	0.885714	NA	190.774	457.132	617.3	118.854	650.906	400.343
evm.model.chr16.1854	F6H6N9_VITVI	VIT_16s0050g00270	LRRNT_2 domain-containing protein	1418.29	0	0.823467	-	-	-	-	-	-	NA	0.149674	1.52917	1.47836	0.141224	0.095676	0.0788813
evm.model.chr16.1861	F6H6P5_VITVI	VIT_16s0050g00170	LRRNT_2 domain-containing protein	1300.03	0	0.836145	-	-	-	-	-	-	NA	2.65713	8.14694	5.86906	2.52563	6.82135	6.02701
evm.model.chr16.1874	F6H6N3_VITVI	VIT_16s0050g00370	Uncharacterized protein	1103.2	0	0.777053	-	-	-	-	-	-	NA	0.535975	2.2742	2.1339	0.539516	0.196057	0.096636
evm.model.chr16.1881	F6H6N9_VITVI	VIT_16s0050g00270	LRRNT_2 domain-containing protein	1472.6	0	0.887755	-	-	-	-	-	-	NA	2.39534	9.07665	7.75104	1.67011	0.90858	0.89315
evm.model.chr16.1891	F6H6N9_VITVI	VIT_16s0050g00270	LRRNT_2 domain-containing protein	1545.02	0	0.920045	-	-	-	-	-	-	NA	9.64937	30.3854	42.0182	0.527601	0.5698	0.746158
evm.model.chr16.1893	E0CV25_VITVI	VIT_16s0050g00390	Uncharacterized protein	1018.45	0	0.975143	4CLLA_ARATH	At3g48990	Oxalate--CoA ligase	815.068	0	0.793372	NA	1.92428	14.3148	49.7218	1.78973	31.8015	89.5446
evm.model.chr16.1897	E0CV24_VITVI	VIT_16s0050g00400	Uncharacterized protein	333.569	7.45e-117	0.930108	Q9FHC1_ARATH	At5g52390	PAR1 protein	210.69	1.63e-68	0.628743	NA	0.114009	0.28973	0.37187	1.23521	1.55805	3.43799
evm.model.chr16.1898	A5ASY0_VITVI	VIT_16s0050g00430	Uncharacterized protein	377.096	4.39e-134	0.994624	-	-	-	-	-	-	NA	0.6767	1.63359	4.22292	2.42757	20.4047	21.5115
evm.model.chr16.1911	E0CV18_VITVI	VIT_16s0050g00480	Uncharacterized protein	887.871	0	0.978723	F4KG63_ARATH	At5g52400	Cytochrome P450, family 715, subfamily A, polypeptide 1	572.007	0	0.626775	NA	0.114712	1.04348	0.585727	0.038562	1.60683	1.18187
evm.model.chr16.1970	F6H6J3_VITVI	VIT_16s0050g00850	C2 domain-containing protein	327.405	2.55e-111	0.951128	-	-	-	-	-	-	NA	135.98	264.406	391.743	106.79	207.046	527.248
evm.model.chr16.1976	F6H6E7_VITVI	VIT_16s0050g00910	Protein DETOXIFICATION	903.279	0	0.971311	DTX34_ARATH	At4g00350	Protein DETOXIFICATION 34	644.04	0	0.672377	NA	11.2081	49.0899	143.008	2.88718	152.517	112.414
evm.model.chr16.1980	F6H6D7_VITVI	VIT_16s0050g00950	GRAS domain-containing protein	1024.23	0	0.923203	-	-	-	-	-	-	NA	37.5333	50.4945	87.0813	31.1743	74.4634	103.348
evm.model.chr16.1986	NA	NA	NA	335.495	6.53e-116	0.970588	NA	NA	NA	NA	NA	NA	PREDICTED: probable RNA-binding protein 18 [Vitis vinifera] &gt;ref|XP_010662687.1| PREDICTED: probable RNA-binding protein 18 [Vitis vinifera] &gt;ref|XP_010662688.1| PREDICTED: probable RNA-binding protein 18 [Vitis vinifera]	23.5144	32.1721	32.8073	21.6434	35.7643	32.016
evm.model.chr16.1988	F6H6D3_VITVI	VIT_16s0050g01020	Protein kinase domain-containing protein	1467.21	0	0.967658	Y5241_ARATH	At5g24010	Probable receptor-like protein kinase At5g24010	1012.29	0	0.64684	NA	6.08844	10.1626	12.2119	5.67966	10.7621	10.5126
evm.model.chr16.2006	E0CUU3_VITVI	VIT_16s0050g01250	HMA domain-containing protein	185.267	3.07e-60	0.825758	HIP39_ARATH	At1g01490	Heavy metal-associated isoprenylated plant protein 39	97.0561	1.48e-25	0.704225	NA	34.7445	344.761	302.494	54.08	376.744	315.162
evm.model.chr16.2120	F6H6L7_VITVI	VIT_16s0050g01690	Protein kinase domain-containing protein	912.138	0	0.778535	-	-	-	-	-	-	NA	0.476067	1.27061	0.832956	0.246614	0.115781	0.142395
evm.model.chr16.2158	F6H6H8_VITVI	VIT_16s0050g02220	Glyco_hydro_18 domain-containing protein	496.508	2.21e-176	0.961538	CHIA_ARATH	At5g24090	Acidic endochitinase	384.03	4.12e-133	0.699634	NA	20.5595	12.1372	32.5134	15.2703	20.0042	14.0328
evm.model.chr16.2194	NA	NA	NA	-	-	-	NA	NA	NA	NA	NA	NA	-	70.2389	91.6603	116.788	64.1234	97.3804	108.1
evm.model.chr16.2205	E0CUJ7_VITVI	VIT_16s0050g02520	Uncharacterized protein	923.309	0	0.967181	SIGE_ARATH	At5g24120	RNA polymerase sigma factor sigE, chloroplastic/mitochondrial	603.208	0	0.633397	NA	20.9638	34.6737	29.4288	17.8212	33.837	24.8009
evm.model.chr16.2219	E0CUI7_VITVI	VIT_16s0050g02620	Uncharacterized protein	380.948	1.3e-135	0.994595	PYL8_ARATH	At5g53160	Abscisic acid receptor PYL8	313.538	6.38e-109	0.805405	NA	64.8506	94.767	81.7111	55.3493	91.4508	88.599
evm.model.chr16.2223	E0CUI2_VITVI	VIT_16s0050g02680	PPM-type phosphatase domain-containing protein	341.658	3.17e-115	0.982353	-	-	-	-	-	-	NA	4.0476	5.40271	36.6662	4.53094	17.3853	47.7635
evm.model.chr16.2264	F6H7D9_VITVI	VIT_16s0098g00270	Succinate dehydrogenase assembly factor 4, mitochondrial	149.443	1.58e-46	0.943089	Q8LCR1_ARATH	At5g67490	Succinate dehydrogenase assembly factor 4, mitochondrial	60.077	2.12e-12	0.857143	NA	7.03637	11.7095	15.8769	5.91286	22.2304	19.5894
evm.model.chr16.2276	E0CVH7_VITVI	VIT_16s0098g00360	CCT domain-containing protein	597.43	0	0.982877	-	-	-	-	-	-	NA	6.88987	20.3714	16.7475	6.83343	19.3578	5.69831
evm.model.chr16.2303	F6H7A8_VITVI	VIT_16s0098g00600	Uncharacterized protein	98.5969	1e-26	0.931034	-	-	-	-	-	-	NA	0.176946	43.3543	42.7186	0.175127	23.2632	25.3438
evm.model.chr16.2313	E0CVF1_VITVI	VIT_16s0098g00690	Uncharacterized protein	813.142	0	0.95339	UN931_ARATH	At1g18000	UNC93-like protein 1	559.681	0	0.726651	NA	6.03936	7.59615	8.72998	6.56181	16.5684	14.7334
evm.model.chr16.2316	F6H793_VITVI	VIT_16s0098g00720	Protein kinase domain-containing protein	1093.95	0	0.964516	-	-	-	-	-	-	NA	56.388	44.2125	59.5367	31.1134	60.2832	103.915
evm.model.chr16.2324	F6H788_VITVI	VIT_16s0098g00780	M20_dimer domain-containing protein	699.508	0	0.965054	ILL3_ARATH	At5g54140	IAA-amino acid hydrolase ILR1-like 3	452.981	6.99e-156	0.61519	NA	0.153821	0.184895	1.0463	0.145097	0.283712	0.210446
evm.model.chr16.2325	F6H787_VITVI	VIT_16s0098g00790	Uncharacterized protein	402.134	5.47e-140	0.985075	HIP9_ARATH	At5g24580	Heavy metal-associated isoprenylated plant protein 9	261.151	1.27e-84	0.786164	NA	10.5978	94.9157	216.303	9.80521	192.206	203.977
evm.model.chr16.2327	F6H786_VITVI	VIT_16s0098g00800	HMA domain-containing protein	286.574	7.1e-99	0.882682	F4JJN9_ARATH	At4g27590	HMA domain-containing protein	131.339	1.5e-36	0.75	NA	0.248379	4.12058	70.9721	0.336019	22.9283	47.5429
evm.model.chr16.2333	A5BCA1_VITVI	VIT_16s0098g00860	Fe2OG dioxygenase domain-containing protein	699.508	0	0.982249	DMR6_ARATH	At5g24530	Protein DOWNY MILDEW RESISTANCE 6	504.597	2.51e-179	0.683284	NA	1.34349	2.33988	41.5877	3.59384	26.7597	26.8933
evm.model.chr16.2350	F6H767_VITVI	VIT_16s0098g00950	Uncharacterized protein	708.753	0	0.961219	-	-	-	-	-	-	NA	0.170867	0.187378	0.257221	0.540879	0.0664423	0.194269
evm.model.chr16.2372	F6H760_VITVI	VIT_16s0098g01110	Uncharacterized protein	295.049	2.63e-101	0.994845	-	-	-	-	-	-	NA	16.7753	49.2803	35.8886	19.045	35.0411	26.6339
evm.model.chr16.2376	A5C137_VITVI	VIT_16s0098g01150	Uncharacterized protein	201.445	6.11e-67	0.942149	SAU32_ARATH	At2g46690	Auxin-responsive protein SAUR32	132.109	9.54e-40	0.626263	NA	13.6869	38.8747	126.588	31.0531	81.6876	109.138
evm.model.chr16.2386	E0CVA1_VITVI	VIT_16s0098g01200	Probable 6-phosphogluconolactonase	516.153	0	0.984436	6PGL3_ARATH	At5g24400	6-phosphogluconolactonase 3, chloroplastic	376.326	1.8e-129	0.67803	NA	64.1577	90.0206	125.714	65.0661	118.48	110.237
evm.model.chr16.2389	NA	NA	NA	-	-	-	NA	NA	NA	NA	NA	NA	-	20.6924	29.9812	29.3134	20.6121	35.1728	37.019
evm.model.chr16.2394	F6H749_VITVI	VIT_16s0098g01260	Adenosinetriphosphatase	756.133	0	0.947115	-	-	-	-	-	-	NA	1.01842	2.28364	10.502	1.29223	3.82946	5.48891
evm.model.chr16.313	F6HEE8_VITVI	VIT_16s0039g01880	Uncharacterized protein	294.278	3.82e-102	0.98773	CML18_ARATH	At3g03000	Probable calcium-binding protein CML18	236.884	1.65e-79	0.841772	NA	2.48138	3.75005	5.40179	2.00337	4.23293	5.95617
evm.model.chr16.368	-	-	-	-	-	-	-	-	-	-	-	-	NA	1.13806	2.31647	7.51113	2.138	6.40456	3.36041
evm.model.chr16.379	D7T7R5_VITVI	VIT_16s0039g02230	Glycosyltransferase	829.321	0	0.958333	-	-	-	-	-	-	NA	27.84	85.476	291.551	9.74485	259.478	176.686
evm.model.chr16.391	F6HAI0_VITVI	VIT_16s0022g00310	LRRNT_2 domain-containing protein	961.444	0	0.681937	-	-	-	-	-	-	NA	0.124574	0.0710517	0.579474	0.155445	0.233243	0.541021
evm.model.chr16.40	D7T7F3_VITVI	VIT_16s0039g00720	Uncharacterized protein	746.888	0	0.973684	FBT7_ARATH	At1g64890	Probable folate-biopterin transporter 7	508.449	1.22e-177	0.654676	NA	8.16061	34.0312	38.5821	7.6123	67.1786	73.1784
evm.model.chr16.430	D7T7U3_VITVI	VIT_16s0039g02500	Gluconokinase	342.813	1.32e-120	0.972826	-	-	-	-	-	-	NA	33.9042	42.3036	132.649	28.5076	64.7237	135.199
evm.model.chr16.473	NA	NA	NA	-	-	-	NA	NA	NA	NA	NA	NA	-	1.84879	2.59415	2.00075	6.69759	5.94126	6.55449
evm.model.chr16.477	D7T7W0_VITVI	VIT_16s0039g02700	TMEM135_C_rich domain-containing protein	908.286	0	0.965974	Q9LU59_ARATH	At5g51150	TMEM135_C_rich domain-containing protein	746.888	0	0.79668	NA	13.5799	20.3769	78.9953	14.8532	42.1617	63.819
evm.model.chr16.528	F6I2J7_VITVI	VIT_16s0013g00070	AAI domain-containing protein	189.504	2.16e-62	1	-	-	-	-	-	-	NA	4.21588	1.59482	15.6163	3.13596	13.6995	7.11412
evm.model.chr16.544	F6I2J7_VITVI	VIT_16s0013g00070	AAI domain-containing protein	165.236	5.03e-53	0.989474	-	-	-	-	-	-	NA	2.61996	5.79523	13.8995	1.82151	24.3559	2.82385
evm.model.chr16.592	E0CQD6_VITVI	VIT_18s0001g12560	MFS domain-containing protein	78.9518	3.05e-18	0.849057	ERDL6_ARATH	At1g75220	Sugar transporter ERD6-like 6	66.2402	9.43e-14	0.740741	NA	5.46362	16.3564	13.1252	6.94917	0.495425	0
evm.model.chr16.675	D7U762_VITVI	VIT_16s0013g00620	Protein-methionine-S-oxide reductase	422.935	9.57e-151	0.970874	MSRA4_ARATH	At4g25130	Peptide methionine sulfoxide reductase A4, chloroplastic	338.961	7.06e-117	0.746341	NA	94.7811	209.31	360.374	85.0209	296.272	367.696
evm.model.chr16.713	NA	NA	NA	281.567	9.14e-85	0.820809	NA	NA	NA	NA	NA	NA	PREDICTED: putative disease resistance RPP13-like protein 1 isoform X1 [Vitis vinifera] &gt;ref|XP_019079689.1| PREDICTED: putative disease resistance RPP13-like protein 1 isoform X1 [Vitis vinifera] &gt;ref|XP_019079690.1| PREDICTED: putative disease resistance RPP13-like protein 1 isoform X1 [Vitis vinifera] &gt;ref|XP_019079691.1| PREDICTED: putative disease resistance RPP13-like protein 1 iso…	2.75411	2.36445	2.42883	8.20665	7.18372	9.04997
evm.model.chr16.783	NA	NA	NA	-	-	-	NA	NA	NA	NA	NA	NA	-	0.332067	0.266415	0.302263	0.305522	0	0
evm.model.chr16.829	D7U797_VITVI	VIT_16s0013g01120	AP2/ERF domain-containing protein	271.166	1.31e-90	0.934783	-	-	-	-	-	-	NA	9.2698	222.19	163.186	27.7305	224.405	171.891
evm.model.chr16.890	-	-	-	-	-	-	-	-	-	-	-	-	NA	0.483651	0.901499	2.295	0.198886	0.82173	1.31268
evm.model.chr16.97	F6HEA8_VITVI	VIT_16s0039g01060	Uncharacterized protein	952.97	0	0.965318	-	-	-	-	-	-	NA	0.981306	5.3433	7.61313	4.14622	3.99882	4.34175
evm.model.chr17.1055	A5C7A7_VITVI	VIT_17s0000g07510	Uncharacterized protein	424.476	6.28e-149	0.957655	O04544_ARATH	At1g70000	At1g70000	173.711	1.43e-51	0.629834	NA	83.7858	128.156	250.08	99.7628	196.039	272.039
evm.model.chr17.1101	D7SHW8_VITVI	VIT_17s0000g07820	Uncharacterized protein	375.17	1.85e-133	0.994505	WLIM1_ARATH	At1g10200	LIM domain-containing protein WLIM1	275.018	8.38e-94	0.752874	NA	127.016	187.372	245.708	122.088	336.242	253.168
evm.model.chr17.1122	D7SHV1_VITVI	VIT_17s0000g07990	Uncharacterized protein	290.426	7.44e-101	0.942308	-	-	-	-	-	-	NA	0.722296	12.1018	12.6655	0.503556	15.4447	11.8563
evm.model.chr17.1125	F6GSU2_VITVI	VIT_17s0000g08010	Uncharacterized protein	1577.38	0	0.922274	TPS9_ARATH	At1g23870	Probable alpha,alpha-trehalose-phosphate synthase [UDP-forming] 9	1333.55	0	0.727483	NA	4.49404	4.58808	15.9468	4.38135	2.33792	12.9058
evm.model.chr17.1143	F6GSR8_VITVI	VIT_17s0000g08140	Protein kinase domain-containing protein	739.184	0	0.965879	Q9FGB1_ARATH	At5g50000	Protein kinase domain-containing protein	652.514	0	0.807792	NA	20.8402	24.5029	56.5973	20.9422	33.8487	47.878
evm.model.chr17.1162	F6GSR1_VITVI	VIT_17s0000g08290	Dof-type domain-containing protein	560.836	0	0.977273	-	-	-	-	-	-	NA	10.2184	31.4702	58.0922	13.475	87.5071	114.092
evm.model.chr17.1164	D7SHS2_VITVI	VIT_17s0000g08370	PARP catalytic domain-containing protein	672.544	0	0.947214	-	-	-	-	-	-	NA	2.78118	12.1171	36.2657	3.01812	6.99023	27.7805
evm.model.chr17.1175	D7SHR5_VITVI	VIT_17s0000g08460	Carbonic anhydrase	382.874	4.54e-134	0.828244	-	-	-	-	-	-	NA	0.37292	0.524532	4.95937	1.31481	0	6.19586
evm.model.chr17.1215	D7SHN8_VITVI	VIT_17s0000g08770	Uncharacterized protein	1243.8	0	0.95283	-	-	-	-	-	-	NA	4.05057	2.81108	10.0566	2.81752	5.62913	6.5879
evm.model.chr17.1270	F6GSI1_VITVI	VIT_17s0000g09090	Uncharacterized protein	981.089	0	0.974446	-	-	-	-	-	-	NA	20.5884	25.3418	23.8239	22.0311	42.276	23.8092
evm.model.chr17.1282	F6GSH5_VITVI	VIT_17s0000g09190	PB1 domain-containing protein	231.876	5.86e-77	0.991379	Q9STK4_ARATH	At3g48240	PB1 domain-containing protein	132.494	4.88e-38	0.621359	NA	8.9435	101.867	63.7175	19.0097	60.1939	123.597
evm.model.chr17.1286	D7SHJ7_VITVI	VIT_17s0000g09220	Protein MAK16 homolog	379.793	1.66e-131	1	F4I4Q1_ARATH	At1g23280	Protein MAK16 homolog	298.13	1.98e-99	0.803109	NA	53.3625	40.2878	35.721	65.8926	78.4134	74.3819
evm.model.chr17.129	D7SH16_VITVI	VIT_17s0000g01080	HVA22-like protein	209.149	1.66e-69	0.824427	HA22D_ARATH	At4g24960	HVA22-like protein d	148.673	8.4e-46	0.622951	NA	3.76926	7.22119	19.4179	6.28942	29.0715	33.2729
evm.model.chr17.1320	D7SHG8_VITVI	VIT_17s0000g09490	Quinolinate synthase	1103.58	0	0.97005	NADA_ARATH	At5g50210	Quinolinate synthase, chloroplastic	905.975	0	0.727554	NA	13.3112	46.363	55.1639	13.5008	57.5661	40.245
evm.model.chr17.1346	F6GTQ6_VITVI	VIT_17s0000g09650	Uncharacterized protein	1083.94	0	0.961474	-	-	-	-	-	-	NA	0.0852973	0.319094	1.48004	0.323764	0.650388	1.39496
evm.model.chr17.1375	F6GTP9_VITVI	VIT_17s0000g09770	Uncharacterized protein	713.761	0	0.988889	CEP1_ARATH	At5g50260	KDEL-tailed cysteine endopeptidase CEP1	556.984	0	0.731302	NA	14.6512	36.666	107.681	22.1106	67.4704	82.3279
evm.model.chr17.1376	F6GTP8_VITVI	VIT_17s0000g09780	Protein-methionine-S-oxide reductase	384.415	7.61e-137	0.957895	MSRA1_ARATH	At5g61640	Peptide methionine sulfoxide reductase A1	262.307	1.41e-88	0.663043	NA	365.857	709.874	2558.06	474.992	1483.22	1890.89
evm.model.chr17.1379	D7SHE0_VITVI	VIT_17s0000g09810	Pectate lyase	679.093	0	0.98153	PLY5_ARATH	At1g67750	Probable pectate lyase 5	604.749	0	0.868074	NA	29.3937	24.3075	247.469	32.867	339.244	443.832
evm.model.chr17.140	D7SH08_VITVI	VIT_17s0000g01160	Nodulin-like domain-containing protein	1008.44	0	0.969388	Q9FMT8_ARATH	At5g14120	Nodulin-like domain-containing protein	643.654	0	0.630324	NA	1.18553	9.59762	41.5332	1.85836	14.9451	27.6638
evm.model.chr17.1448	F6GSF9_VITVI	VIT_17s0000g10100	Response regulatory domain-containing protein	1133.24	0	0.966667	ARR11_ARATH	At1g67710	Two-component response regulator ARR11	371.318	4.62e-121	0.63354	NA	3.89949	4.88387	4.12991	4.22586	7.71886	3.67025
evm.model.chr17.1467	F6GSG3_VITVI	VIT_17s0000g10210	Telomere_reg-2 domain-containing protein	155.992	1.45e-41	1	F4JF17_ARATH	At3g48470	Telomere_reg-2 domain-containing protein	155.606	2.09e-41	0.741935	NA	1.03842	2.58322	1.82065	2.89949	2.89601	1.18914
evm.model.chr17.152	Q5IZC7_VITVI	VIT_17s0000g01280	WRKY domain-containing protein	246.514	1.09e-83	0.966887	WRK75_ARATH	At5g13080	Probable WRKY transcription factor 75	168.703	2.8e-53	0.842697	NA	0.767907	15.2107	78.359	4.17423	167.039	144.507
evm.model.chr17.158	D7SGZ3_VITVI	VIT_17s0000g01330	Uncharacterized protein	737.643	0	0.972299	-	-	-	-	-	-	NA	0.628896	3.36854	2.76411	1.32093	7.68721	9.48353
evm.model.chr17.1717	D7TY88_VITVI	VIT_17s0119g00120	Uncharacterized protein	381.719	3.17e-135	0.97561	KTI5_ARATH	At1g17860	Kunitz trypsin inhibitor 5	224.557	1.31e-73	0.606557	NA	0.950609	11.8974	7.99512	4.09593	4.81136	10.3392
evm.model.chr17.172	F6GST9_VITVI	VIT_17s0000g01450	Exocyst subunit Exo70 family protein	1162.52	0	0.975684	F4K8Y6_ARATH	At5g50380	Exocyst subunit Exo70 family protein	762.296	0	0.644345	NA	3.21423	17.8558	21.3656	1.45498	17.9717	22.5369
evm.model.chr17.1728	D7TYA0_VITVI	VIT_17s0119g00300	Uncharacterized protein	1048.11	0	0.978723	-	-	-	-	-	-	NA	0.343711	0.13033	0.510767	0.508485	0.326405	0.417892
evm.model.chr17.208	F6GST4_VITVI	VIT_17s0000g01680	Adenylate kinase	465.692	8.05e-166	0.861818	-	-	-	-	-	-	NA	8.60714	14.4386	20.6193	9.3814	20.2709	21.4904
evm.model.chr17.210	F6GST2_VITVI	VIT_17s0000g01700	Protein kinase domain-containing protein	1450.26	0	0.975325	-	-	-	-	-	-	NA	12.9942	11.6827	35.2776	14.3369	23.6679	28.1717
evm.model.chr17.23	F6GT51_VITVI	VIT_17s0000g00010	Uncharacterized protein	811.987	0	0.967672	Q8VZ21_ARATH	At5g61820	Stress up-regulated Nod 19 protein	474.552	1.48e-161	0.601023	NA	17.7016	38.3411	123.923	34.7988	69.0802	87.4879
evm.model.chr17.237	F6GSQ1_VITVI	VIT_17s0000g01920	Uncharacterized protein	1959.5	0	0.971664	NFXL1_ARATH	At1g10170	NF-X1-type zinc finger protein NFXL1	1364.36	0	0.669194	NA	17.3487	14.3638	46.3799	16.0022	22.5491	36.9268
evm.model.chr17.238	F6GSQ0_VITVI	VIT_17s0000g01930	Potassium transporter	1519.98	0	0.955752	-	-	-	-	-	-	NA	24.0515	71.1121	328.135	27.914	256.766	356.096
evm.model.chr17.261	F6GSN7_VITVI	VIT_17s0000g02140	Uncharacterized protein	2461.41	0	0.944767	F4IAP5_ARATH	At1g18270	Ketose-bisphosphate aldolase class-II family protein	1926.75	0	0.730466	NA	18.8009	14.6881	45.9447	18.5261	10.9535	4.09696
evm.model.chr17.27	F6HWL4_VITVI	VIT_00s0283g00060	Uncharacterized protein	374.4	5.32e-133	0.983957	SDAF2_ARATH	At5g51040	Succinate dehydrogenase assembly factor 2, mitochondrial	239.58	5.99e-80	0.620321	NA	49.9807	85.0937	90.7592	44.5439	70.8097	83.5837
evm.model.chr17.300	F6GSK6_VITVI	VIT_17s0000g02410	Protein kinase domain-containing protein	1167.14	0	0.962205	-	-	-	-	-	-	NA	3.78983	2.22271	7.89135	4.20008	2.2883	6.44186
evm.model.chr17.315	A5BZ57_VITVI	VIT_14s0006g01400	Uncharacterized protein	178.333	7.64e-57	0.615942	-	-	-	-	-	-	NA	34.2045	205.538	262.893	65.6699	95.4456	373.727
evm.model.chr17.316	D7SJ99_VITVI	VIT_17s0000g02500	Uncharacterized protein	444.121	1.65e-159	0.981651	RAA6A_ARATH	At1g73640	Ras-related protein RABA6a	327.02	5.06e-113	0.711207	NA	4.13218	13.2811	15.2878	8.27379	29.3365	36.5456
evm.model.chr17.361	F6GTT1_VITVI	VIT_17s0000g02920	Uncharacterized protein	438.343	5.09e-157	0.963801	-	-	-	-	-	-	NA	0.122673	1.08653	1.15621	0.871827	0.931412	1.95268
evm.model.chr17.362	F6GTS9_VITVI	VIT_17s0000g02950	Uncharacterized protein	372.859	4.14e-131	0.977778	-	-	-	-	-	-	NA	6.18735	26.0978	19.8705	4.7307	13.8785	12.9205
evm.model.chr17.392	F6GTP7_VITVI	VIT_17s0000g03200	AB hydrolase-1 domain-containing protein	926.776	0	0.977316	-	-	-	-	-	-	NA	7.00337	32.8188	129.321	6.57405	59.8329	95.0315
evm.model.chr17.40	F6GT44_VITVI	VIT_17s0000g00200	AP2/ERF domain-containing protein	244.588	1.98e-79	0.973118	EF115_ARATH	At5g07310	Ethylene-responsive transcription factor ERF115	142.895	4.94e-40	0.609272	NA	0.724976	0.178342	1.36271	0.192833	0.0205037	0.360733
evm.model.chr17.428	D7SJ23_VITVI	VIT_17s0000g03370	Uncharacterized protein	920.998	0	0.946695	-	-	-	-	-	-	NA	0.463374	1.5004	1.10966	0.490445	2.55311	0.808133
evm.model.chr17.441	D7SJ13_VITVI	VIT_17s0000g03470	Uncharacterized protein	101.679	1.61e-29	0.960784	AMSH1_ARATH	At1g48790	AMSH-like ubiquitin thioesterase 1	81.6481	1.62e-19	0.68	NA	7.241	28.4471	13.0844	44.5014	26.8218	20.5234
evm.model.chr17.444	-	-	-	-	-	-	-	-	-	-	-	-	NA	0.859812	0.451213	0.661022	0.308472	0.0269357	0.0124
evm.model.chr17.493	D7SIZ9_VITVI	VIT_17s0000g03600	Uncharacterized protein	1576.22	0	0.973006	Q93ZM0_ARATH	At3g18370	AT3g18370/MYF24_8	969.533	0	0.627329	NA	7.15296	4.84275	12.7513	9.15099	7.43172	9.62609
evm.model.chr17.533	F6GTJ5_VITVI	VIT_17s0000g03940	Uncharacterized protein	778.089	0	0.744939	-	-	-	-	-	-	NA	16.7163	34.7196	24.9306	10.8802	28.9208	11.5604
evm.model.chr17.600	F6GTH1_VITVI	VIT_17s0000g04380	Protein kinase domain-containing protein	1090.1	0	0.823789	-	-	-	-	-	-	NA	0.44694	3.03855	3.48295	0.657571	1.36639	0.984588
evm.model.chr17.65	D7SH59_VITVI	VIT_17s0000g00430	BHLH domain-containing protein	575.859	0	0.971347	-	-	-	-	-	-	NA	5.93391	180.731	744.331	6.937	844.567	739.436
evm.model.chr17.679	-	-	-	-	-	-	-	-	-	-	-	-	NA	0.916914	13.8387	9.92414	1.42116	4.23899	6.56466
evm.model.chr17.713	F6GTE6_VITVI	VIT_17s0000g04930	Sulfotransferase	520.776	0	0.761364	-	-	-	-	-	-	NA	3.61217	11.7139	7.33492	2.74662	6.50481	8.38634
evm.model.chr17.718	F6GTE5_VITVI	VIT_17s0000g04960	Hexosyltransferase	1070.46	0	0.984615	GAUTB_ARATH	At1g18580	Probable galacturonosyltransferase 11	867.07	0	0.770115	NA	8.19113	19.1936	43.4502	8.15695	24.8592	36.1209
evm.model.chr17.761	F6GTC8_VITVI	VIT_17s0000g05320	GTD-binding domain-containing protein	1081.63	0	0.954911	-	-	-	-	-	-	NA	1.40463	2.24979	3.71352	0.882245	1.63171	2.80306
evm.model.chr17.77	F6GT09_VITVI	VIT_17s0000g00570	DUF4210 domain-containing protein	1404.81	0	0.956863	-	-	-	-	-	-	NA	24.9485	34.3897	81.0621	24.5152	46.1324	42.3984
evm.model.chr17.789	F6GTB2_VITVI	VIT_17s0000g05550	Uncharacterized protein	2050.4	0	0.96381	PTR44_ARATH	At3g47960	Protein NRT1/ PTR FAMILY 2.10	714.531	0	0.614545	NA	2.3345	5.67891	6.59951	3.10982	11.2595	4.55899
evm.model.chr17.794	NA	NA	NA	510.375	1.22e-176	0.954198	NA	NA	NA	NA	NA	NA	nepetalactol-related short-chain-dehydrogenase/reductase 1-like [Vitis riparia]	1.81237	2.03452	1.59996	2.63221	1.03595	3.81873
evm.model.chr17.796	F6GTA9_VITVI	VIT_17s0000g05600	Uncharacterized protein	337.035	7.04e-116	0.661538	-	-	-	-	-	-	NA	2.12328	9.26554	13.6505	2.12212	19.9908	14.7407
evm.model.chr17.805	F6GTA6_VITVI	VIT_17s0000g05680	PHB domain-containing protein	620.542	0	0.929448	HIR1_ARATH	At5g62740	Hypersensitive-induced response protein 1	546.584	0	0.925532	NA	76.5579	61.1664	156.196	77.6379	73.1983	133.721
evm.model.chr17.823	D7SIE8_VITVI	VIT_17s0000g05800	Aldedh domain-containing protein	1122.84	0	0.985348	AL121_ARATH	At5g62530	Delta-1-pyrroline-5-carboxylate dehydrogenase 12A1, mitochondrial	955.666	0	0.827715	NA	28.5996	68.7156	55.7096	27.5819	40.7312	39.0677
evm.model.chr17.831	D7SIE3_VITVI	VIT_17s0000g05850	ABC transporter domain-containing protein	1678.3	0	0.963466	AB2A_ARATH	At3g47730	ABC transporter A family member 2	1301.19	0	0.729448	NA	1.24365	6.06417	19.8977	2.02337	10.7303	16.6891
evm.model.chr17.856	F6GT90_VITVI	VIT_17s0000g06000	BHLH domain-containing protein	405.601	2.78e-141	0.943396	-	-	-	-	-	-	NA	3.29201	12.7133	9.15061	2.40257	4.9459	5.31324
evm.model.chr17.875	F6GT80_VITVI	VIT_17s0000g06190	Uncharacterized protein	582.022	0	0.980456	-	-	-	-	-	-	NA	5.36239	9.32764	56.8805	5.02326	11.7787	15.7866
evm.model.chr17.877	F6H5T5_VITVI	VIT_14s0108g00810	ZF-HD dimerization-type domain-containing protein	103.99	3.16e-28	0.738095	MIF1_ARATH	At1g74660	Mini zinc finger protein 1	101.293	1.44e-27	0.833333	NA	2.82581	5.84301	7.11253	1.72448	42.4474	21.859
evm.model.chr17.890	F6GT72_VITVI	VIT_17s0000g06310	Dof-type domain-containing protein	878.626	0	0.964059	-	-	-	-	-	-	NA	11.5266	16.1976	16.6007	8.25361	15.9205	9.52038
evm.model.chr17.899	D7SI98_VITVI	VIT_17s0000g06370	Thioredoxin domain-containing protein	527.324	0	0.97318	-	-	-	-	-	-	NA	49.8439	165.923	581.908	48.0168	402.369	537.097
evm.model.chr17.900	D6CH18_VITVI	VIT_00s1547g00010, VIT_00s1596g00010	Uncharacterized protein	339.347	2.2e-119	0.98895	PNSB4_ARATH	At1g18730	Photosynthetic NDH subunit of subcomplex B 4, chloroplastic	173.326	3.24e-54	0.603261	NA	30.7098	62.2331	140.559	22.6513	81.3461	80.9318
evm.model.chr17.902	F6GT68_VITVI	VIT_17s0000g06380	Uncharacterized protein	351.288	1.76e-123	0.929648	Q9M9U3_ARATH	At1g18720	At1g18720/F6A14_17	264.618	2.57e-89	0.681818	NA	81.0036	155.273	247.129	66.2275	176.649	261.811
evm.model.chr17.904	A5B814_VITVI	VIT_17s0000g06400	NAC domain-containing protein	722.62	0	0.952778	NC100_ARATH	At5g61430	NAC domain-containing protein 100	452.981	8.71e-159	0.641667	NA	5.86868	41.3019	123.284	7.34654	59.0997	77.6154
evm.model.chr17.929	D7SI75_VITVI	VIT_17s0000g06610	Uncharacterized protein	991.875	0	0.985597	F4ICB5_ARATH	At1g18660	Zinc finger (C3HC4-type RING finger) family protein	589.726	0	0.600432	NA	7.77854	17.6422	12.2295	8.24164	18.7819	11.8027
evm.model.chr17.931	F6GT56_VITVI	VIT_17s0000g06630	Uncharacterized protein	560.836	0	0.969325	-	-	-	-	-	-	NA	12.1743	16.8352	22.9612	9.79851	21.937	47.1957
evm.model.chr17.959	NA	NA	NA	1130.93	0	0.973451	NA	NA	NA	NA	NA	NA	PREDICTED: zinc finger protein ZAT4 [Vitis vinifera]	1.36665	2.74973	2.27917	1.0094	2.74967	2.58262
evm.model.chr17.962	F6GT32_VITVI	VIT_17s0000g06860	t-SNARE coiled-coil homology domain-containing protein	526.168	0	0.931148	SNP33_ARATH	At5g61210	SNAP25 homologous protein SNAP33	325.479	4.08e-110	0.624183	NA	46.4698	132.032	202.2	44.2722	170.242	140.5
evm.model.chr17.986	D7SI39_VITVI	VIT_17s0000g06970	Diacylglycerol kinase	1378.62	0	0.942544	DGK1_ARATH	At5g07920	Diacylglycerol kinase 1	1051.2	0	0.73509	NA	40.2581	27.557	58.9868	34.6015	19.8619	77.8183
evm.model.chr18.1020	F6GZN9_VITVI	VIT_18s0001g09420	Uncharacterized protein	715.301	0	0.970667	VEP1_ARATH	At4g24220	3-oxo-Delta(4,5)-steroid 5-beta-reductase	546.969	0	0.717333	NA	168.079	348.074	394.17	191.146	462.023	405.388
evm.model.chr18.1037	-	-	-	-	-	-	-	-	-	-	-	-	NA	0.181682	0.532299	0.523444	0.236805	0.173169	0.403902
evm.model.chr18.1041	-	-	-	-	-	-	-	-	-	-	-	-	NA	1.36417	5.21116	5.94677	3.08243	3.78911	3.14561
evm.model.chr18.1043	E0CPN2_VITVI	VIT_18s0001g09570	Aldo_ket_red domain-containing protein	648.277	0	0.962733	-	-	-	-	-	-	NA	16.0554	29.3826	33.423	15.048	27.7089	27.6613
evm.model.chr18.1064	F6GZW7_VITVI	VIT_18s0001g09700	F-box domain-containing protein	295.434	5.9e-102	0.983696	-	-	-	-	-	-	NA	34.1237	65.6667	77.3889	33.548	93.1028	94.1382
evm.model.chr18.1108	F6GZY7_VITVI	VIT_18s0001g09990	Uncharacterized protein	888.256	0	0.96788	RD21B_ARATH	At5g43060	Probable cysteine protease RD21B	633.254	0	0.712121	NA	120.562	249.68	375.607	135.345	593.645	663.773
evm.model.chr18.1127	F6H1A8_VITVI	VIT_18s0001g10150	AP2/ERF domain-containing protein	266.159	9.8e-92	0.992908	-	-	-	-	-	-	NA	4.90645	84.9133	127.022	14.2119	106.226	145.04
evm.model.chr18.113	F6I6T7_VITVI	VIT_18s0122g01170	Oxidored_FMN domain-containing protein	753.436	0	0.957219	OPR2_ARATH	At1g76690	12-oxophytodienoate reductase 2	556.214	0	0.686327	NA	1.95718	2.54679	7.66186	1.33015	4.60635	6.89654
evm.model.chr18.1152	F6H1C5_VITVI	VIT_18s0001g10360	LEA_2 domain-containing protein	452.595	1.55e-159	0.974922	Q9C636_ARATH	At1g45688	Transmembrane protein	321.627	1.06e-107	0.669617	NA	78.4058	108.507	229.87	72.2233	208.36	258.06
evm.model.chr18.1169	E0CPV2_VITVI	VIT_18s0001g10470	Uncharacterized protein	1052.35	0	0.992381	F4KFD4_ARATH	At5g09890	Protein kinase family protein	811.216	0	0.78125	NA	9.01424	18.5641	39.4992	9.2249	19.6057	36.2504
evm.model.chr18.1171	E0CPV3_VITVI	VIT_18s0001g10480	Uncharacterized protein	514.998	0	0.968627	-	-	-	-	-	-	NA	4.0509	5.86101	13.0022	4.3722	4.39575	20.6611
evm.model.chr18.1197	-	-	-	-	-	-	-	-	-	-	-	-	NA	4.81094	5.85226	9.57702	10.5671	27.9754	8.22326
evm.model.chr18.1198	A5AWP9_VITVI	VIT_18s0001g10670	Uncharacterized protein	194.512	5.42e-65	0.969072	-	-	-	-	-	-	NA	0.996683	2.94376	6.50033	11.1587	17.3703	10.6352
evm.model.chr18.1212	F6H009_VITVI	VIT_18s0001g10810	Abhydrolase_3 domain-containing protein	659.833	0	0.950685	-	-	-	-	-	-	NA	17.7096	25.4031	69.0313	16.1498	45.0511	34.0368
evm.model.chr18.1254	F6H1D9_VITVI	VIT_18s0001g11130	Uncharacterized protein	479.559	5.95e-169	0.932773	-	-	-	-	-	-	NA	1.40254	13.6801	10.3502	2.08431	5.79629	8.80771
evm.model.chr18.1260	F6H1E4_VITVI	VIT_18s0001g11180	Phytocyanin domain-containing protein	243.047	1.15e-82	0.874126	-	-	-	-	-	-	NA	0	0.305416	2.74322	0	1.49478	4.09438
evm.model.chr18.1269	E0CPC6_VITVI	VIT_18s0001g11260	Uncharacterized protein	932.939	0	0.943119	NAT3_ARATH	At2g26510	Nucleobase-ascorbate transporter 3	692.575	0	0.695146	NA	45.6548	139.079	288.346	52.5014	198.127	270.35
evm.model.chr18.129	D7UD99_VITVI	VIT_18s0122g01320	Catalase	1016.14	0	0.985772	CATA2_ARATH	At4g35090	Catalase-2	956.436	0	0.906504	NA	55.1589	126.076	215.466	47.819	73.5284	172.875
evm.model.chr18.1311	F6H024_VITVI	VIT_18s0001g11600	WD_REPEATS_REGION domain-containing protein	860.522	0	0.975877	JGB_ARATH	At2g26490	Protein JINGUBANG	644.81	0	0.743529	NA	14.9043	24.6866	57.519	7.5648	32.6875	37.2441
evm.model.chr18.1345	E0CPZ5_VITVI	VIT_18s0001g11910	1-acylglycerol-3-phosphate O-acyltransferase	750.74	0	0.957784	LPAT4_ARATH	At1g75020	Probable 1-acyl-sn-glycerol-3-phosphate acyltransferase 4	482.256	2.55e-169	0.620879	NA	2.89319	11.5724	21.4583	2.80205	8.32664	11.3519
evm.model.chr18.1346	F6H040_VITVI	VIT_18s0001g11930	Uncharacterized protein	452.21	7.32e-162	0.971074	Q9C9P9_ARATH	At1g75030	At1g75030	324.709	1.51e-111	0.709821	NA	7.21411	101.137	753.978	7.28111	412.803	675.611
evm.model.chr18.1349	E0CPZ8_VITVI	VIT_18s0001g11950	Calcium uniporter protein	608.601	0	0.972892	-	-	-	-	-	-	NA	3.75112	5.24322	3.56063	3.16542	0.879676	1.48144
evm.model.chr18.1359	F6H042_VITVI	VIT_18s0001g12000	Uncharacterized protein	695.271	0	0.962264	GGPP1_ARATH	At4g36810	Heterodimeric geranylgeranyl pyrophosphate synthase large subunit 1, chloroplastic	452.595	7.9e-158	0.753165	NA	27.6234	62.6882	136.189	26.3671	155.466	154.277
evm.model.chr18.138	F6I6S6_VITVI	VIT_18s0122g01440	Uncharacterized protein	1159.44	0	0.978799	AAE1_ARATH	At1g20560	Probable acyl-activating enzyme 1, peroxisomal	835.099	0	0.689408	NA	16.2367	37.5114	585.386	16.307	226.521	321.923
evm.model.chr18.1432	E0CQG0_VITVI	VIT_18s0001g12830	Mannan endo-1,4-beta-mannosidase	845.499	0	0.963048	MAN7_ARATH	At5g66460	Mannan endo-1,4-beta-mannosidase 7	577.785	0	0.669856	NA	48.118	319.46	996.612	46.4047	1209.62	914.532
evm.model.chr18.1484	A5AHU3_VITVI	VIT_18s0001g12450	Uncharacterized protein	72.4034	9.32e-17	0.916667	-	-	-	-	-	-	NA	0.620591	10.5042	13.6947	0.94081	7.2963	9.88116
evm.model.chr18.1486	NA	NA	NA	-	-	-	NA	NA	NA	NA	NA	NA	-	32.466	50.3252	64.3277	29.5432	46.1673	60.7688
evm.model.chr18.1487	F6H1I3_VITVI	VIT_18s0001g12420	CRAL-TRIO domain-containing protein	602.053	0	0.965986	Q9FRK8_ARATH	At1g75170	CRAL-TRIO domain-containing protein	425.631	1.1e-149	0.687285	NA	76.356	141.298	246.574	73.3297	269.722	328.325
evm.model.chr18.1497	E0CQB9_VITVI	VIT_18s0001g12390	Glucan endo-1,3-beta-D-glucosidase	850.892	0	0.971922	E137_ARATH	At4g34480	Glucan endo-1,3-beta-glucosidase 7	629.402	0	0.682819	NA	17.5132	25.9458	21.5842	20.2253	48.6945	13.6801
evm.model.chr18.1521	F6H1H5_VITVI	VIT_18s0001g12240	eRF1_1 domain-containing protein	917.916	0	0.987179	ERF1Z_ARATH	At3g26618	Eukaryotic peptide chain release factor subunit 1-3	786.949	0	0.906178	NA	100.086	168.476	327.27	99.0014	234.841	294.97
evm.model.chr18.1528	F6H1H2_VITVI	VIT_18s0001g12200	Uncharacterized protein	861.292	0	0.852883	-	-	-	-	-	-	NA	3.47196	8.26373	12.6405	2.51024	8.40535	5.00824
evm.model.chr18.1541	A5AML5_VITVI	VIT_18s0001g13250	Thioredoxin	229.18	4.1e-78	0.982456	TRXH1_ARATH	At3g51030	Thioredoxin H1	167.548	6.79e-54	0.654545	NA	203.333	208.213	467.584	206.431	355.573	436.874
evm.model.chr18.1550	E0CPG2_VITVI	VIT_18s0001g13330	Purple acid phosphatase	863.988	0	0.976959	PPA12_ARATH	At10, Ath1, At2g27190	Fe(3+)-Zn(2+) purple acid phosphatase 12	648.662	0	0.695842	NA	2.26719	3.48119	9.03105	3.13522	6.16166	7.31414
evm.model.chr18.1557	E0CPG6_VITVI	VIT_18s0001g13370	Transcription initiation factor IIF subunit beta	508.834	0	0.992278	Q9LQZ4_ARATH	At1g75510, At1g75700/F1B16.4	Transcription initiation factor IIF subunit beta	348.591	1.97e-120	0.682171	NA	88.5821	142.814	179.475	81.5741	177.082	199.168
evm.model.chr18.1573	E0CPH7_VITVI	VIT_18s0001g13510	LRRNT_2 domain-containing protein	742.265	0	0.969555	Q9FH56_ARATH	At5g66330	Leucine-rich repeat (LRR) family protein	418.698	6.04e-143	0.60199	NA	0.14202	0.460076	0.324764	0.0647863	0.192611	0.484955
evm.model.chr18.1669	F6H080_VITVI	VIT_18s0001g14110	E2F_TDP domain-containing protein	909.057	0	0.977728	-	-	-	-	-	-	NA	3.70507	11.2353	7.91764	2.63059	4.93402	5.22977
evm.model.chr18.168	F6H0C1_VITVI	VIT_18s0001g00300	Uncharacterized protein	265.774	9.48e-92	0.969697	-	-	-	-	-	-	NA	0	0	3.24017	0.595333	4.81985	1.77281
evm.model.chr18.1715	F6H1L6_VITVI	VIT_18s0001g14440	J domain-containing protein	296.59	1.62e-101	0.921182	-	-	-	-	-	-	NA	44.4241	106.047	93.2531	70.316	54.0356	175.677
evm.model.chr18.1729	F6H1L7_VITVI	VIT_18s0001g14520	Uncharacterized protein	216.468	2.9e-73	1	-	-	-	-	-	-	NA	96.9439	472.156	335.984	95.7683	302.61	270.543
evm.model.chr18.177	F6H0C4_VITVI	VIT_18s0001g00360	Uncharacterized protein	145.976	5.93e-43	0.94686	-	-	-	-	-	-	NA	393.783	3483.09	6481.81	305.988	6346	5963.82
evm.model.chr18.1770	F6GZT0_VITVI	VIT_18s0001g14840	DsbD_2 domain-containing protein	571.237	0	0.958763	Q9SLD9_ARATH	At2g16800	DsbD_2 domain-containing protein	359.762	3.74e-121	0.757785	NA	8.8336	30.5097	27.9021	11.5701	21.0147	26.4139
evm.model.chr18.1789	E0CQJ4_VITVI	VIT_18s0001g14920	Uncharacterized protein	637.876	0	0.94837	-	-	-	-	-	-	NA	0.076333	0.212992	0.410022	0.299014	0	0.0290523
evm.model.chr18.1804	NA	NA	NA	561.222	0	0.996377	NA	NA	NA	NA	NA	NA	PREDICTED: probable protein phosphatase 2C 11 isoform X1 [Vitis vinifera]	30.8751	43.0766	60.1652	30.7224	52.4745	47.9199
evm.model.chr18.1821	F6H089_VITVI	VIT_18s0001g15220	Uncharacterized protein	540.806	0	0.929664	-	-	-	-	-	-	NA	8.63836	52.7092	130.783	16.7213	111.688	145.724
evm.model.chr18.1822	F6H090_VITVI	VIT_18s0001g15230	Uncharacterized protein	578.17	0	0.95509	-	-	-	-	-	-	NA	0.671015	3.21959	7.37773	1.28635	7.91276	8.20767
evm.model.chr18.1870	F6H099_VITVI	VIT_18s0001g15460	Acyl-[acyl-carrier-protein] desaturase	740.725	0	0.976864	STAD6_ARATH	At1g43800	Stearoyl-[acyl-carrier-protein] 9-desaturase 6, chloroplastic	597.43	0	0.798319	NA	41.7319	130.052	90.8007	28.3689	21.9489	63.7975
evm.model.chr18.189	NA	NA	NA	617.076	0	0.970588	NA	NA	NA	NA	NA	NA	enoyl-CoA hydratase 2, peroxisomal [Vitis riparia]	73.462	106.05	104.096	52.5861	149.766	132.026
evm.model.chr18.1902	F6GZV4_VITVI	VIT_18s0001g15730	Dof-type domain-containing protein	578.17	0	0.982206	-	-	-	-	-	-	NA	0.07089	0.636447	8.05073	0.106057	3.73047	3.43799
evm.model.chr18.1907	F6HW80_VITVI	VIT_18s0166g00050	Protein kinase domain-containing protein	1808.11	0	0.958418	-	-	-	-	-	-	NA	0.176268	0.244749	0.20347	0.376971	0.406733	0.081128
evm.model.chr18.1908	D7TYB3_VITVI	VIT_18s0166g00060	Uncharacterized protein	75.0998	2.76e-19	0.904762	-	-	-	-	-	-	NA	6.3079	21.866	20.045	5.56881	109.729	28.5599
evm.model.chr18.1912	-	-	-	-	-	-	-	-	-	-	-	-	NA	4.57274	17.1127	49.2044	9.96348	143.656	44.0643
evm.model.chr18.194	E0CQU1_VITVI	VIT_18s0001g00560	Alpha-amylase	806.209	0	0.96837	AMY2_ARATH	At1g76130	Probable alpha-amylase 2	679.863	0	0.784504	NA	5.94512	17.5952	26.1724	7.68467	20.3853	28.1919
evm.model.chr18.1945	-	-	-	-	-	-	-	-	-	-	-	-	NA	27.005	15.9362	78.0618	86.868	250.669	61.5387
evm.model.chr18.1967	NA	NA	NA	187.963	1.46e-51	0.988636	NA	NA	NA	NA	NA	NA	PREDICTED: histidinol dehydrogenase, chloroplastic isoform X4 [Vitis vinifera]	1.44877	1.26816	1.28976	1.26686	2.19964	1.79563
evm.model.chr18.1990	F6GYV3_VITVI	VIT_18s0076g00340	Uncharacterized protein	823.928	0	0.970588	-	-	-	-	-	-	NA	0	0.14321	0.294164	0.0457153	0.0990443	0.174768
evm.model.chr18.2142	F6I1L7_VITVI	VIT_18s0086g00710	1-phosphatidylinositol-3-phosphate 5-kinase	2958.32	0	0.969658	-	-	-	-	-	-	NA	9.94617	13.3842	48.4669	9.32513	16.8759	30.7642
evm.model.chr18.219	F6H0D5_VITVI	VIT_18s0001g00810	Methyltransferase	729.939	0	0.966667	SMT2_ARATH	At1g20330	24-methylenesterol C-methyltransferase 2	671.389	0	0.868715	NA	148.6	288.828	278.273	154.564	306.647	250.354
evm.model.chr18.222	F6H0D8_VITVI	VIT_18s0001g00840	Uncharacterized protein	404.831	4.15e-143	0.909465	-	-	-	-	-	-	NA	0.96536	7.04493	13.4609	0.715813	7.35426	9.09304
evm.model.chr18.230	E0CQW5_VITVI	VIT_18s0001g00950	Fe2OG dioxygenase domain-containing protein	496.123	1.25e-177	0.979167	P4H3_ARATH	At1g20270	Probable prolyl 4-hydroxylase 3	409.838	1.16e-143	0.790941	NA	56.5018	33.8014	93.1853	41.2506	41.3857	84.2883
evm.model.chr18.2331	F6HJB9_VITVI	VIT_18s0001g01380	GFO_IDH_MocA domain-containing protein	715.301	0	0.963687	Y4967_ARATH	At4g09670	Uncharacterized oxidoreductase At4g09670	516.538	0	0.662921	NA	2.07702	4.50063	23.4136	1.13675	4.7943	7.16187
evm.model.chr18.235	E0CQW9_VITVI	VIT_18s0001g01020	Vacuolar proton pump subunit B	977.237	0	0.991803	VATB2_ARATH	At4g38510	V-type proton ATPase subunit B2	948.347	0	0.963115	NA	25.3128	19.1434	50.3493	28.9782	56.3149	74.9952
evm.model.chr18.244	F6H0E4_VITVI	VIT_18s0001g01060	RING-type domain-containing protein	229.18	5.62e-76	0.973684	-	-	-	-	-	-	NA	4.00533	20.9655	122.102	2.45292	38.8459	77.2727
evm.model.chr18.246	F6H0E6_VITVI	VIT_18s0001g01080	Uncharacterized protein	429.098	4.65e-153	0.952991	-	-	-	-	-	-	NA	63.6229	70.6063	108.327	62.1184	134.85	209.471
evm.model.chr18.2510	D7SXZ1_VITVI	VIT_18s0157g00190	Uncharacterized protein	731.095	0	0.963687	CK1_ARATH	At1g71697	Probable choline kinase 1	495.738	2.27e-175	0.659884	NA	32.3282	43.3895	40.3556	37.0924	24.1554	81.6384
evm.model.chr18.252	E0CQY0_VITVI	VIT_18s0001g01130	Expansin	511.531	0	0.96875	EXP11_ARATH	At1g20190	Expansin-A11	399.438	1.31e-140	0.785714	NA	28.6145	369.154	1842	31.1848	1718.27	1893.67
evm.model.chr18.253	E0CQY1_VITVI	VIT_18s0001g01140	Peroxidase	648.662	0	0.971875	PER64_ARATH	At5g42180	Peroxidase 64	494.582	5.01e-176	0.738019	NA	0.200723	0.224494	0.403887	0.154598	0.550898	0.296032
evm.model.chr18.2555	D7SRG1_VITVI	VIT_18s0072g00080	TPT domain-containing protein	599.356	0	0.977987	URGT5_ARATH	At4g09810	UDP-rhamnose/UDP-galactose transporter 5	523.857	0	0.835962	NA	39.2846	42.5239	62.173	43.0484	95.2641	125.328
evm.model.chr18.2597	F6GY54_VITVI	VIT_18s0072g00260	AP2/ERF domain-containing protein	391.734	9.58e-132	0.940898	-	-	-	-	-	-	NA	0.0890117	14.8384	26.0294	0.095539	2.15151	12.6746
evm.model.chr18.2614	F6GY46_VITVI	VIT_18s0072g00380	Uncharacterized protein	138.658	9.95e-51	0.900901	-	-	-	-	-	-	NA	8729.94	8358.91	10690.1	10299.2	23850.4	19518
evm.model.chr18.2628	-	-	-	-	-	-	-	-	-	-	-	-	NA	0.0571567	0.108674	0.739402	0.172695	0.0165417	0.138174
evm.model.chr18.2644	F6GY30_VITVI	VIT_18s0072g00670	Uncharacterized protein	686.797	0	0.96861	DF1_ARATH	At1g76880	Trihelix transcription factor DF1	298.13	8e-93	0.625	NA	40.7715	48.747	133.779	35.5432	116.174	144.607
evm.model.chr18.2672	A5BAW3_VITVI	VIT_18s0072g00890	Uncharacterized protein	986.097	0	0.974961	-	-	-	-	-	-	NA	0	0.714572	2.69837	0.138758	1.00123	1.27417
evm.model.chr18.2690	F6GY09_VITVI	VIT_18s0072g01010	eRF1_1 domain-containing protein	822.387	0	0.974118	ERF1Z_ARATH	At3g26618	Eukaryotic peptide chain release factor subunit 1-3	766.148	0	0.898824	NA	0.400789	1.08835	7.68561	0.402052	3.22225	4.66628
evm.model.chr18.2702	NA	NA	NA	-	-	-	NA	NA	NA	NA	NA	NA	-	38.7132	56.3529	46.1649	21.7544	130.29	45.1049
evm.model.chr18.2804	F6GW11_VITVI	VIT_18s0089g00410	Sucrose-phosphate synthase	554.288	0	0.879518	-	-	-	-	-	-	NA	3.49924	113.469	221.886	3.22029	97.4468	74.6697
evm.model.chr18.2805	-	-	-	-	-	-	SPSA4_ARATH	At4g10120	Probable sucrose-phosphate synthase 4	100.138	8.46e-25	0.9	NA	0.239974	29.5472	71.8451	2.12396	32.2081	26.003
evm.model.chr18.2819	D7SRK2_VITVI	VIT_18s0075g00480	NB-ARC domain-containing protein	1383.62	0	0.964335	-	-	-	-	-	-	NA	0.964772	1.30663	5.1008	1.806	4.01933	4.66092
evm.model.chr18.2992	D7SS75_VITVI	VIT_18s0117g00360	ADP-ribosyl cyclase/cyclic ADP-ribose hydrolase	2000.71	0	0.880221	-	-	-	-	-	-	NA	1.29319	1.00399	1.41268	0.610836	1.22871	0.760646
evm.model.chr18.3005	NA	NA	NA	-	-	-	NA	NA	NA	NA	NA	NA	-	628.14	769.071	897.685	540.417	834.111	758.313
evm.model.chr18.3037	F6GYT7_VITVI	VIT_18s0117g00140	Protein FAR1-RELATED SEQUENCE	1014.22	0	0.851735	-	-	-	-	-	-	NA	1.75111	2.95964	3.326	1.02038	4.24346	4.93333
evm.model.chr18.3039	A5BSE8_VITVI	VIT_18s0117g00130	Inhibitor I9 domain-containing protein	179.104	2.84e-58	0.962963	Q9C8W7_ARATH	At1g71950	Inhibitor I9 domain-containing protein	124.02	2.25e-36	0.775	NA	138.322	274.015	505.757	141.034	361.639	398.389
evm.model.chr18.3091	-	-	-	-	-	-	-	-	-	-	-	-	NA	0.290188	0.353779	0.316902	0.205043	0.0431453	0.0586297
evm.model.chr18.3200	-	-	-	-	-	-	-	-	-	-	-	-	NA	1.96786	1.60806	1.4956	5.52379	6.55964	5.99858
evm.model.chr18.3209	-	-	-	-	-	-	-	-	-	-	-	-	NA	0.473622	0.596016	0.575862	1.78829	1.20817	1.50967
evm.model.chr18.3266	F6GVZ7_VITVI	VIT_18s0089g00690	LRRNT_2 domain-containing protein	1376.69	0	0.792812	-	-	-	-	-	-	NA	1.59379	1.74875	3.93465	1.72532	3.2199	7.27947
evm.model.chr18.3269	A5AV92_VITVI	VIT_18s0041g00390	Cystatin domain-containing protein	148.288	4.25e-45	0.781609	-	-	-	-	-	-	NA	0.363283	0.0772223	5.32185	1.32889	0.0754723	0.181604
evm.model.chr18.3285	F6I400_VITVI	VIT_18s0041g00520	Uncharacterized protein	1089.72	0	0.945804	PTR9_ARATH	At1g22540	Protein NRT1/ PTR FAMILY 5.10	715.301	0	0.655652	NA	0.229187	0.347406	1.34358	0.107925	1.36761	3.61999
evm.model.chr18.3301	F6I3Z5_VITVI	VIT_18s0041g00590	Uncharacterized protein	981.474	0	0.936396	PTR9_ARATH	At1g22540	Protein NRT1/ PTR FAMILY 5.10	594.349	0	0.637523	NA	0.977355	11.0765	9.12422	0.790725	8.78445	3.35554
evm.model.chr18.3315	F6I3Y5_VITVI	VIT_18s0041g00730	eRF1_1 domain-containing protein	824.698	0	0.992874	ERF1Z_ARATH	At3g26618	Eukaryotic peptide chain release factor subunit 1-3	771.541	0	0.92399	NA	35.6163	85.661	218.104	35.7711	115.441	136.967
evm.model.chr18.3316	A5BFH4_VITVI	VIT_18s0041g00740	Glycosyltransferase	897.886	0	0.95625	-	-	-	-	-	-	NA	0	0.294292	3.18141	0	0.505013	0.371657
evm.model.chr18.3513	D7U935_VITVI	VIT_18s0041g01850	AB hydrolase-1 domain-containing protein	701.434	0	0.982609	MES12_ARATH	At4g09900/At4g09910	Putative methylesterase 12, chloroplastic	553.132	0	0.750716	NA	33.8356	61.7034	64.9079	35.3673	92.3764	60.8389
evm.model.chr18.3571	F6GVX9_VITVI	VIT_18s0089g01010	Uncharacterized protein	587.03	0	0.958621	-	-	-	-	-	-	NA	9.87594	9.87874	28.9572	9.72564	32.7482	21.393
evm.model.chr18.3573	NA	NA	NA	354.755	9.85e-118	0.907216	NA	NA	NA	NA	NA	NA	PREDICTED: putative F-box/LRR-repeat protein 23 isoform X1 [Vitis vinifera]	1.06424	0.910299	1.28524	1.35962	2.65578	1.2153
evm.model.chr18.3576	F6GVX7_VITVI	VIT_18s0089g01030	AP2/ERF domain-containing protein	235.728	7.76e-79	0.981366	-	-	-	-	-	-	NA	3.74476	65.6895	76.9132	6.90275	28.0409	72.3941
evm.model.chr18.363	E0CR39_VITVI	VIT_18s0001g02270	Uncharacterized protein	239.965	2.07e-78	0.953488	-	-	-	-	-	-	NA	0.46557	2.68571	2.84712	0.896683	2.81621	2.50818
evm.model.chr18.370	F6H0K5_VITVI	VIT_18s0001g02420	Peptidase A1 domain-containing protein	797.734	0	0.959135	-	-	-	-	-	-	NA	13.1747	29.9559	64.9365	10.8673	13.3892	37.6106
evm.model.chr18.3762	F6GYS1_VITVI	VIT_18s0117g00400	Uncharacterized protein	854.358	0	0.833037	-	-	-	-	-	-	NA	0.24158	0.177966	0.763204	0.245522	0.365217	0.715684
evm.model.chr18.3806	D7TLG0_VITVI	VIT_18s0001g06070	Uncharacterized protein	486.108	2.5e-174	0.981273	-	-	-	-	-	-	NA	5.07816	53.9111	254.2	7.52878	196.355	336.797
evm.model.chr18.3859	D7TLC8_VITVI	VIT_18s0001g05230	Uncharacterized protein	365.925	5.18e-123	0.97191	-	-	-	-	-	-	NA	0.0287197	0	0.810756	0	0.299764	0.270796
evm.model.chr18.3910	D7TL86_VITVI	VIT_18s0001g03860	Uncharacterized protein	323.939	3.79e-112	0.728111	-	-	-	-	-	-	NA	0.045396	0	1.49251	0	0.307797	0.514401
evm.model.chr18.3926	F6HMX9_VITVI	VIT_18s0001g03620	PPM-type phosphatase domain-containing protein	474.167	2.94e-167	0.966805	-	-	-	-	-	-	NA	0.784543	1.90493	1.44866	0.768027	1.71966	1.44481
evm.model.chr18.3961	D7U8G8_VITVI	VIT_10s0092g00640	Uncharacterized protein	281.182	4.1e-95	0.897321	-	-	-	-	-	-	NA	28.4559	61.5659	46.9526	29.7567	25.791	30.096
evm.model.chr18.397	D7U210_VITVI	VIT_14s0128g00520	Lipase_GDSL domain-containing protein	518.85	0	0.682065	-	-	-	-	-	-	NA	0.269042	2.30312	23.1725	0.65985	21.6265	96.613
evm.model.chr18.398	F6H0L4_VITVI	VIT_18s0001g02790	Uncharacterized protein	358.221	2.94e-126	0.94	-	-	-	-	-	-	NA	5.08808	11.5971	20.5544	5.44993	59.8324	16.4956
evm.model.chr18.3991	D7SN13_VITVI	VIT_18s0089g00170	Mannan endo-1,4-beta-mannosidase	796.964	0	0.985112	-	-	-	-	-	-	NA	0	0.0558143	1.96158	0	0	0.474924
evm.model.chr18.4004	F6GW11_VITVI	VIT_18s0089g00410	Sucrose-phosphate synthase	1142.87	0	0.957516	SPSA4_ARATH	At4g10120	Probable sucrose-phosphate synthase 4	918.687	0	0.7366	NA	1.83288	29.3596	91.6022	1.92977	18.3824	17.1819
evm.model.chr18.421	A5BQH0_VITVI	VIT_15s0046g01500, VIT_18s0001g03220	Eukaryotic translation initiation factor 4C	203.756	3.71e-67	1	Q9SJB9_ARATH	At2g04520	Eukaryotic translation initiation factor 4C	200.29	1.04e-65	0.974138	NA	639.227	842.357	830.216	617.014	1482.21	1339.19
evm.model.chr18.436	E0CR99_VITVI	VIT_18s0001g03430	Fe2OG dioxygenase domain-containing protein	588.956	0	0.975904	-	-	-	-	-	-	NA	167.978	480.709	1901.7	206.199	1324.86	1738.1
evm.model.chr18.442	F6H0U1_VITVI	VIT_18s0001g03520	Uncharacterized protein	839.721	0	0.985201	-	-	-	-	-	-	NA	12.9405	16.1398	26.0411	10.8107	16.4247	26.6809
evm.model.chr18.479	E0CRC5_VITVI	VIT_18s0001g03940	Uncharacterized protein	147.132	2.03e-46	0.865854	-	-	-	-	-	-	NA	0	1.651	11.9927	1.05226	15.7205	14.2094
evm.model.chr18.486	NA	NA	NA	-	-	-	NA	NA	NA	NA	NA	NA	-	10.398	15.478	18.6856	9.114	13.9301	15.72
evm.model.chr18.49	F6I6W6_VITVI	VIT_18s0122g00500	BZIP domain-containing protein	508.834	0	0.978261	-	-	-	-	-	-	NA	86.5464	144.234	179.158	71.1326	124.848	145.27
evm.model.chr18.492	E0CRD4_VITVI	VIT_18s0001g04150	Hexosyltransferase	782.711	0	0.97733	B3GT7_ARATH	At1g77810	Beta-1,3-galactosyltransferase 7	587.03	0	0.714988	NA	14.3584	10.4711	34.206	15.8798	22.3545	39.0626
evm.model.chr18.501	F6H0N8_VITVI	VIT_18s0001g04340	Glycine hydroxymethyltransferase	1123.61	0	0.982877	GLYC7_ARATH	At1g36370	Serine hydroxymethyltransferase 7	820.846	0	0.724077	NA	28.5852	33.5873	73.0398	26.2325	40.2202	47.8894
evm.model.chr18.520	E0CRF3_VITVI	VIT_18s0001g04630	Aminotran_1_2 domain-containing protein	597.816	0	0.841398	ALD1_ARATH	At2g13810	Aminotransferase ALD1, chloroplastic	498.819	1.55e-173	0.68984	NA	0.0762313	3.07992	1.60635	0.0825253	0.968646	0.752473
evm.model.chr18.522	F6H0U6_VITVI	VIT_18s0001g04660	Uncharacterized protein	152.525	1.8e-47	0.934211	-	-	-	-	-	-	NA	0.610996	7.4236	4.57881	1.84069	4.6411	4.21118
evm.model.chr18.534	E0CRG2_VITVI	VIT_18s0001g04800	HMA domain-containing protein	273.478	2.07e-94	0.926174	HIP24_ARATH	At4g08570	Heavy metal-associated isoprenylated plant protein 24	182.57	1.19e-58	0.613333	NA	4.612	6.91687	35.4749	5.02835	21.4551	17.3953
evm.model.chr18.564	E0CRI8_VITVI	VIT_18s0001g05300	Trehalose 6-phosphate phosphatase	675.626	0	0.968571	TPPJ_ARATH	At5g65140	Probable trehalose-phosphate phosphatase J	486.878	5.85e-168	0.696275	NA	1.37111	3.60339	8.50034	2.9492	11.0831	12.2233
evm.model.chr18.57	F6I6W2_VITVI	VIT_18s0122g00590	PPC domain-containing protein	305.834	1.93e-102	0.948498	-	-	-	-	-	-	NA	0.661095	2.43118	6.89576	1.07462	7.52973	10.3036
evm.model.chr18.574	E0CRJ4_VITVI	VIT_18s0001g05420	MFS domain-containing protein	930.628	0	0.957854	Q9C9R9_ARATH	At1g78130	MFS domain-containing protein	689.878	0	0.76749	NA	5.72724	4.04464	13.8914	4.00335	9.09445	10.5159
evm.model.chr18.575	E0CRJ5_VITVI	VIT_18s0001g05440	Methyltransf_11 domain-containing protein	698.353	0	0.977143	Y1814_ARATH	At1g78140	Uncharacterized methyltransferase At1g78140, chloroplastic	423.705	4.79e-147	0.710247	NA	16.4295	40.9902	45.5082	18.6598	59.6541	36.6811
evm.model.chr18.581	E0CRK1_VITVI	VIT_18s0001g05570	MFS domain-containing protein	990.719	0	0.972	STP5_ARATH	At1g34580	Sugar transport protein 5	687.182	0	0.676	NA	18.8824	10.0535	86.1985	16.3878	72.6578	76.2106
evm.model.chr18.582	E0CRK1_VITVI	VIT_18s0001g05570	MFS domain-containing protein	982.63	0	0.962	STP5_ARATH	At1g34580	Sugar transport protein 5	686.411	0	0.678	NA	1.55216	4.73166	7.277	1.78323	4.90434	5.19978
evm.model.chr18.596	E0CRK9_VITVI	VIT_18s0001g05690	PPM-type phosphatase domain-containing protein	581.252	0	0.992933	P2C10_ARATH	At1g34750	Probable protein phosphatase 2C 10	466.077	4.68e-166	0.780142	NA	1.78743	23.1555	74.9379	2.24929	42.4929	37.5678
evm.model.chr18.597	E0CRL0_VITVI	VIT_18s0001g05710	AB hydrolase-1 domain-containing protein	610.142	0	0.989933	Q4PSG2_ARATH	At5g09430	AB hydrolase-1 domain-containing protein	401.364	6.73e-140	0.60396	NA	17.3855	12.3588	56.9961	21.5245	14.143	11.9814
evm.model.chr18.606	E0CRL6_VITVI	VIT_18s0001g05800	Methyltransferase	1390.56	0	0.987069	PMTT_ARATH	At1g78240	Probable pectin methyltransferase QUA2	981.474	0	0.703438	NA	56.5707	166.346	336.627	52.0189	181.783	265.548
evm.model.chr18.610	E0CRL7_VITVI	VIT_18s0001g05840	RRM domain-containing protein	317.005	1.45e-107	0.916968	Q8LF90_ARATH	At1g78260	RRM domain-containing protein	171.785	6.5e-51	0.865169	NA	11.4575	21.9792	21.0264	12.6573	28.2865	27.5564
evm.model.chr18.63	D7UDF6_VITVI	VIT_18s0122g00630	Epimerase domain-containing protein	605.134	0	0.965944	O22809_ARATH	AtCRL1, At2g33590	Epimerase domain-containing protein	355.525	2.84e-121	0.604502	NA	11.4131	23.1964	44.2034	9.71774	24.5713	18.5393
evm.model.chr18.630	F6H0R9_VITVI	VIT_18s0001g06120	Uncharacterized protein	837.41	0	0.831683	-	-	-	-	-	-	NA	0.0946087	0.691478	19.3293	0.303913	0.259229	22.1192
evm.model.chr18.632	F6H0R7_VITVI	VIT_18s0001g06080	Uncharacterized protein	291.197	5.51e-95	0.957746	U85A2_ARATH	At1g22360	UDP-glycosyltransferase 85A2	218.394	9.73e-67	0.694444	NA	0.208415	0.949379	10.2512	0.263359	0.0842163	14.1613
evm.model.chr18.634	F6H0R8_VITVI	VIT_18s0001g06090	Uncharacterized protein	345.895	1.21e-116	0.952941	U85A2_ARATH	At1g22360	UDP-glycosyltransferase 85A2	256.914	5.31e-82	0.668605	NA	0	0.186971	1.55507	0.0503927	0	0.961369
evm.model.chr18.649	E0CRN6_VITVI	VIT_18s0001g06270	Uncharacterized protein	1930.22	0	0.976362	FB92_ARATH	At1g78280	F-box protein At1g78280	1199.11	0	0.614496	NA	8.2811	12.4782	27.2297	7.44023	10.1343	26.0545
evm.model.chr18.652	E0CRN9_VITVI	VIT_18s0001g06310	Protein kinase domain-containing protein	626.32	0	0.976119	SRK2C_ARATH	At1g78290	Serine/threonine-protein kinase SRK2C	506.138	6e-180	0.870849	NA	21.85	48.3086	59.8376	21.6383	26.5794	66.9195
evm.model.chr18.654	E0CRP0_VITVI	VIT_18s0001g06320	Cysteine dioxygenase	496.123	2.84e-179	0.979339	-	-	-	-	-	-	NA	0	0.397957	1.66779	0.0671477	0	1.96557
evm.model.chr18.676	F6H0Y3_VITVI	VIT_18s0001g06610	Uncharacterized protein	409.068	2.84e-145	0.914798	-	-	-	-	-	-	NA	6.41071	23.8451	20.4912	11.8811	7.07106	9.43197
evm.model.chr18.712	E0CRS4_VITVI	VIT_18s0001g07090	FSH1 domain-containing protein	455.292	1.38e-163	0.969027	A0A1P8B8P6_ARATH	At4g24380	Dihydrofolate reductase	321.242	3.35e-110	0.609562	NA	75.431	157.825	334.448	61.448	169.086	209.966
evm.model.chr18.757	F6H123_VITVI	VIT_18s0001g07380	PPC domain-containing protein	244.588	2.9e-79	0.986607	AHL17_ARATH	At5g49700	AT-hook motif nuclear-localized protein 17	226.483	1.14e-71	0.611111	NA	18.4319	88.0866	84.5783	25.461	148.514	131.477
evm.model.chr18.781	F6H138_VITVI	VIT_18s0001g07600	Uncharacterized protein	308.145	4.15e-107	0.982456	-	-	-	-	-	-	NA	43.3601	119.937	95.1295	40.3636	109.15	88.272
evm.model.chr18.783	F6H139_VITVI	VIT_18s0001g07610	NAB domain-containing protein	1838.54	0	0.962891	-	-	-	-	-	-	NA	0.722446	0.613878	1.39986	0.806756	0.53233	1.32605
evm.model.chr18.818	E0CNR9_VITVI	VIT_18s0001g07840	Uncharacterized protein	170.629	8.87e-56	0.944444	-	-	-	-	-	-	NA	21.172	220.548	641.288	14.4148	327.797	474.146
evm.model.chr18.827	E0CNS3_VITVI	VIT_18s0001g07900	Uncharacterized protein	443.736	1.13e-156	0.93617	AGL16_ARATH	At3g57230	Agamous-like MADS-box protein AGL16	285.419	1.65e-94	0.631799	NA	0.206219	1.4358	3.53325	0.0883617	1.01537	0.537257
evm.model.chr18.849	F6GZL0_VITVI	VIT_18s0001g08040	BHLH domain-containing protein	662.144	0	0.976048	BH093_ARATH	At5g65640	Transcription factor bHLH93	272.322	2.98e-88	0.687805	NA	7.07646	11.1739	16.3399	13.6983	30.4809	18.8116
evm.model.chr18.851	E0CNT5_VITVI	VIT_18s0001g08060	Uncharacterized protein	166.777	1.96e-54	0.952941	-	-	-	-	-	-	NA	591.254	2530.02	8017.3	387.392	7511.34	7871.06
evm.model.chr18.857	NA	NA	NA	363.229	4e-127	0.994253	NA	NA	NA	NA	NA	NA	PREDICTED: ubiquitin-fold modifier-conjugating enzyme 1 [Vitis vinifera] &gt;ref|XP_034676273.1| ubiquitin-fold modifier-conjugating enzyme 1 [Vitis riparia]	142.874	181.501	203.703	129.565	217.483	177.353
evm.model.chr18.878	F6H153_VITVI	VIT_18s0001g08290	Poly [ADP-ribose] polymerase	977.622	0	0.96701	-	-	-	-	-	-	NA	38.707	32.1799	51.5385	33.6561	65.7281	59.5708
evm.model.chr18.896	F6H163_VITVI	VIT_18s0001g08420	Uncharacterized protein	109.383	2.12e-31	0.970149	-	-	-	-	-	-	NA	2.92651	28.0059	16.568	10.5219	12.3893	14.5963
evm.model.chr18.905	F6H165_VITVI	VIT_18s0001g08490	Uncharacterized protein	912.138	0	0.961066	CSCLA_ARATH	At1g58520	CSC1-like protein RXW8	828.165	0	0.634247	NA	1.05916	1.33889	2.72212	2.05901	3.54204	5.56622
evm.model.chr18.910	E0CNX6_VITVI	VIT_18s0001g08540	J domain-containing protein	462.611	8.99e-166	0.987952	-	-	-	-	-	-	NA	11.1957	12.9787	19.9548	10.3474	17.8267	20.723
evm.model.chr18.931	F6H179_VITVI	VIT_18s0001g08710	BZIP domain-containing protein	155.992	8.08e-48	0.938272	-	-	-	-	-	-	NA	3.52732	3.17971	12.1075	2.00818	8.85352	27.9472
evm.model.chr18.934	E0CNZ4_VITVI	VIT_18s0001g08760	Phytosulfokine-beta	127.487	5.44e-39	0.940476	-	-	-	-	-	-	NA	2.11502	20.8298	13.8184	4.99357	13.6302	23.6119
evm.model.chr18.945	F6H184_VITVI	VIT_18s0001g08810	Uncharacterized protein	274.248	8.92e-95	0.946309	-	-	-	-	-	-	NA	20.2789	31.4607	58.2537	18.9655	3.73171	16.5773
evm.model.chr18.950	NA	NA	NA	2040.77	0	0.989011	NA	NA	NA	NA	NA	NA	PREDICTED: calcium-transporting ATPase 3, endoplasmic reticulum-type isoform X1 [Vitis vinifera]	13.4924	10.477	12.6757	12.7584	5.44972	15.6411
evm.model.chr19.1037	F6I568_VITVI	VIT_19s0015g00730	Uncharacterized protein	1442.94	0	0.976454	-	-	-	-	-	-	NA	10.5668	22.1078	23.0698	8.95329	17.7287	21.9523
evm.model.chr19.1124	D7UAQ1_VITVI	VIT_19s0015g01340	Uncharacterized protein	890.182	0	0.984513	COX15_ARATH	At5g56090	Cytochrome c oxidase assembly protein COX15	657.136	0	0.746696	NA	21.3759	15.4468	42.1056	21.1015	26.6583	31.6994
evm.model.chr19.1195	D7UAT6_VITVI	VIT_19s0015g01720	Fructose-bisphosphate aldolase	699.893	0	0.980392	ALFC5_ARATH	At4g26530	Fructose-bisphosphate aldolase 5, cytosolic	620.542	0	0.860335	NA	0	0.288414	0.166232	0.0225303	0	0.0849947
evm.model.chr19.1224	D7UAU9_VITVI	VIT_19s0015g01850	Chloride channel protein	1189.1	0	0.981333	CLCF_ARATH	At1g55620	Chloride channel protein CLC-f	875.159	0	0.725916	NA	20.2799	19.2331	53.6388	18.0561	24.5242	44.5145
evm.model.chr19.1234	NA	NA	NA	316.62	1.19e-95	0.933333	NA	NA	NA	NA	NA	NA	PREDICTED: peroxisome biogenesis protein 5 isoform X2 [Vitis vinifera]	9.58293	15.3689	13.4785	8.89195	15.6719	12.4294
evm.model.chr19.138	F6H2N5_VITVI	VIT_19s0014g01370	Bulb-type lectin domain-containing protein	833.943	0	0.981941	-	-	-	-	-	-	NA	0.0801563	0.535604	0.392617	0.0331977	0.0195137	1.05745
evm.model.chr19.1495	F6GX45_VITVI	VIT_19s0138g00140	Uncharacterized protein	1406.73	0	0.949547	C2D61_ARATH	At1g53590	C2 domain-containing protein At1g53590	830.091	0	0.650075	NA	33.6274	42.1946	131.675	28.1245	35.7262	134.27
evm.model.chr19.151	NA	NA	NA	840.106	0	0.967366	NA	NA	NA	NA	NA	NA	PREDICTED: protein DJ-1 homolog B [Vitis vinifera]	33.8003	54.8198	88.6386	28.7978	61.2379	62.1646
evm.model.chr19.1648	D7TQZ8_VITVI	VIT_19s0093g00510	(S)-2-hydroxy-acid oxidase	729.169	0	0.986523	GLO1_ARATH	At3g14420	(S)-2-hydroxy-acid oxidase GLO1	671.774	0	0.909836	NA	1.9636	14.11	8.65882	4.18439	8.57143	14.3076
evm.model.chr19.171	E0CSB6_VITVI	VIT_19s0014g01640	Malate dehydrogenase	581.252	0	0.981424	MDHM2_ARATH	At3g15020	Malate dehydrogenase 2, mitochondrial	507.679	8.25e-176	0.850467	NA	21.5663	16.3933	52.4948	18.9464	22.6246	42.2408
evm.model.chr19.1723	F6H8E7_VITVI	VIT_00s1944g00010	DYW_deaminase domain-containing protein	644.425	0	0.928358	PP272_ARATH	At3g49170	Pentatricopeptide repeat-containing protein At3g49170, chloroplastic	475.322	6.28e-161	0.656805	NA	5.41412	1.96747	4.26927	2.93112	1.47072	2.09646
evm.model.chr19.1779	F6HD20_VITVI	VIT_00s0258g00050	Protein kinase domain-containing protein	1159.05	0	0.962393	-	-	-	-	-	-	NA	1.33527	1.98749	1.73269	0.892848	1.9306	1.23357
evm.model.chr19.182	E0CSC2_VITVI	VIT_19s0014g01710	Uncharacterized protein	961.444	0	0.948122	NCL_ARATH	At1g53210	Sodium/calcium exchanger NCL	678.322	0	0.684397	NA	56.0846	34.8492	116.244	68.7212	124.032	395.267
evm.model.chr19.1834	F6HR79_VITVI	VIT_19s0093g00320	Uncharacterized protein	419.468	1.33e-149	0.927602	GSTUP_ARATH	At1g17180	Glutathione S-transferase U25	269.626	1.02e-90	0.600917	NA	0	0.432937	2.87367	0.049554	0.108047	3.29955
evm.model.chr19.1873	F6I511_VITVI	VIT_19s0015g02680	Uncharacterized protein	402.519	2.89e-143	0.913242	GSTUJ_ARATH	At1g78380	Glutathione S-transferase U19	295.819	3.1e-101	0.652778	NA	0.784566	232.79	2805.98	1.15146	1411.15	1153.48
evm.model.chr19.1879	F6HR74_VITVI	VIT_19s0093g00190	Uncharacterized protein	410.609	4.33e-143	0.956731	GSTUJ_ARATH	At1g78380	Glutathione S-transferase U19	300.827	4.69e-100	0.678049	NA	0.0505427	6.04736	66.415	0.151372	26.3514	27.0002
evm.model.chr19.1890	F6I515_VITVI	VIT_19s0015g02730	Uncharacterized protein	405.216	4.4e-144	0.954338	GSTUJ_ARATH	At1g78380	Glutathione S-transferase U19	306.605	3.28e-105	0.685185	NA	99.2572	106.772	398.704	114.301	162.452	528.715
evm.model.chr19.192	E0CSC7_VITVI	VIT_19s0014g01780	BZIP domain-containing protein	484.567	3.11e-172	0.958333	-	-	-	-	-	-	NA	44.1965	28.5367	81.5244	24.148	48.2414	52.0345
evm.model.chr19.1946	F6GUI8_VITVI	VIT_06s0004g01010	Dirigent protein	301.597	4.5e-104	0.849741	-	-	-	-	-	-	NA	0	0.0622793	2.42715	0.328341	3.06934	8.37877
evm.model.chr19.195	NA	NA	NA	949.888	0	0.978402	NA	NA	NA	NA	NA	NA	PREDICTED: homogentisate 1,2-dioxygenase isoform X1 [Vitis vinifera]	30.7781	48.4009	58.1568	22.4231	35.7124	39.0006
evm.model.chr19.1963	F6I258_VITVI	VIT_00s0240g00050	Uncharacterized protein	411.379	1.78e-146	0.972603	GSTUJ_ARATH	At1g78380	Glutathione S-transferase U19	295.434	6.78e-101	0.683721	NA	0	0.591837	1.85619	0	0.102673	2.91072
evm.model.chr19.2007	D7SX08_VITVI	VIT_19s0027g00230	NAC domain-containing protein	539.65	0	0.945946	-	-	-	-	-	-	NA	2.41128	21.9161	37.6283	3.06259	53.3785	68.8062
evm.model.chr19.201	F6H1Z3_VITVI	VIT_19s0014g01870	Transcription elongation factor 1 homolog	160.999	1.11e-51	0.978261	ELOF1_ARATH	At5g46030	Transcription elongation factor 1 homolog	126.331	5.03e-38	0.841463	NA	34.694	114.96	92.3121	34.9727	90.8822	91.46
evm.model.chr19.208	F6H200_VITVI	VIT_19s0014g01940	Uncharacterized protein	664.07	0	0.917112	-	-	-	-	-	-	NA	7.93962	16.6047	36.6522	11.595	26.8898	38.7013
evm.model.chr19.2094	D7SWX0_VITVI	VIT_19s0027g00700	Uncharacterized protein	390.193	1.33e-138	0.989637	IOJAC_ARATH	At3g12930	Protein Iojap, chloroplastic	260.381	3.46e-87	0.801282	NA	17.8042	15.4123	37.1275	14.7284	20.2984	25.9145
evm.model.chr19.2334	NA	NA	NA	-	-	-	NA	NA	NA	NA	NA	NA	-	9.05894	11.4514	17.502	6.33484	10.8566	12.8603
evm.model.chr19.2374	F6H9T7_VITVI	VIT_19s0085g00860	Aldedh domain-containing protein	914.835	0	0.942974	SSDH_ARATH	At1g79440	Succinate-semialdehyde dehydrogenase, mitochondrial	676.396	0	0.681633	NA	2.72	6.36596	9.08704	2.92482	7.39721	8.62306
evm.model.chr19.2405	D7T102_VITVI	VIT_19s0085g01100	YTH domain-containing protein	1137.87	0	0.979695	-	-	-	-	-	-	NA	18.7079	26.7147	39.1657	20.0007	32.0605	43.6019
evm.model.chr19.246	F6H216_VITVI	VIT_19s0014g02160	Uncharacterized protein	331.257	6.8e-115	0.917874	-	-	-	-	-	-	NA	27.1051	74.2149	65.8737	37.1238	75.4759	85.0485
evm.model.chr19.247	E0CSF7_VITVI	VIT_19s0014g02170	Uncharacterized protein	671.774	0	0.971429	-	-	-	-	-	-	NA	12.2976	31.0026	38.9049	14.7921	33.2592	25.9683
evm.model.chr19.257	E0CSG5_VITVI	VIT_19s0014g02250	Protein yippee-like	259.225	1.54e-89	0.976378	YIPL7_ARATH	At5g53940	Protein yippee-like At5g53940	211.075	1.6e-70	0.744186	NA	13.4819	32.3877	46.4985	16.518	33.584	43.9739
evm.model.chr19.269	NA	NA	NA	605.134	0	0.983108	NA	NA	NA	NA	NA	NA	3-hydroxybutyryl-CoA dehydrogenase [Vitis riparia]	26.836	49.1485	67.1204	31.7841	60.1909	65.0581
evm.model.chr19.291	NA	NA	NA	-	-	-	NA	NA	NA	NA	NA	NA	-	153.851	302.873	290.953	183.49	268.847	377.194
evm.model.chr19.294	E0CSJ6_VITVI	VIT_19s0014g02650	Uncharacterized protein	800.431	0	0.971154	F4JIW2_ARATH	At4g27480	Core-2/I-branching beta-1,6-N-acetylglucosaminyltransferase family protein	629.787	0	0.738609	NA	12.9981	12.9351	70.6746	7.03788	23.5243	52.8091
evm.model.chr19.3	A5B4Z4_VITVI	VIT_19s0014g00020	Uncharacterized protein	1007.28	0	0.976577	CLPD_ARATH	At5g51070	Chaperone protein ClpD, chloroplastic	711.449	0	0.729897	NA	5.94468	6.128	19.9727	5.91104	14.1287	12.3151
evm.model.chr19.307	F6H249_VITVI	VIT_19s0014g02770	Uncharacterized protein	1639.4	0	0.958286	-	-	-	-	-	-	NA	36.7153	29.8244	72.8032	39.7172	87.5544	47.48
evm.model.chr19.318	F6H254_VITVI	VIT_19s0014g02870	Mannan endo-1,4-beta-mannosidase	937.562	0	0.953878	-	-	-	-	-	-	NA	40.6753	44.3807	71.8583	27.9875	42.4304	45.5736
evm.model.chr19.319	F6H255_VITVI	VIT_19s0014g02880	Mannan endo-1,4-beta-mannosidase	921.383	0	0.933054	-	-	-	-	-	-	NA	32.6919	49.8325	142.49	8.01553	23.9231	36.7906
evm.model.chr19.324	F6H255_VITVI	VIT_19s0014g02880	Mannan endo-1,4-beta-mannosidase	925.235	0	0.935146	-	-	-	-	-	-	NA	6.72849	12.7519	50.9753	17.5183	54.3109	75.9565
evm.model.chr19.335	F6H259_VITVI	VIT_19s0014g02950	Uncharacterized protein	122.094	5.76e-37	0.837209	-	-	-	-	-	-	NA	7.8077	47.933	92.8917	0.321014	43.4397	190.628
evm.model.chr19.374	NA	NA	NA	-	-	-	NA	NA	NA	NA	NA	NA	-	21.0518	22.9309	17.8522	10.5558	24.9541	16.1612
evm.model.chr19.386	E0CSN8_VITVI	VIT_19s0014g03130	DUF3700 domain-containing protein	520.39	0	0.980392	Q93V62_ARATH	At4g27450	DUF3700 domain-containing protein	435.647	6.64e-155	0.819277	NA	29.7296	140.211	657.112	20.8711	203.225	643.249
evm.model.chr19.403	E0CSQ1_VITVI	VIT_19s0014g03290	NAC domain-containing protein	595.119	0	0.948949	NAC72_ARATH	At4g27410	NAC domain-containing protein 72	360.147	3.05e-123	0.734127	NA	10.5822	113.209	378.796	16.1612	151.933	304.31
evm.model.chr19.406	F6H275_VITVI	VIT_19s0014g03300	NAC domain-containing protein	669.078	0	0.985836	-	-	-	-	-	-	NA	25.6479	100.196	173.986	24.9793	178.422	193.872
evm.model.chr19.413	NA	NA	NA	793.497	0	0.979487	NA	NA	NA	NA	NA	NA	PREDICTED: PAP-specific phosphatase HAL2-like [Vitis vinifera] &gt;ref|XP_010644226.1| PREDICTED: PAP-specific phosphatase HAL2-like [Vitis vinifera] &gt;ref|XP_010644227.1| PREDICTED: PAP-specific phosphatase HAL2-like [Vitis vinifera] &gt;ref|XP_010644228.1| PREDICTED: PAP-specific phosphatase HAL2-like [Vitis vinifera] &gt;ref|XP_019072421.1| PREDICTED: PAP-specific phosphatase HAL2-like [Viti…	12.632	10.245	17.0064	13.7738	3.77487	13.1512
evm.model.chr19.417	F6H283_VITVI	VIT_19s0014g03400	Protein kinase domain-containing protein	1531.15	0	0.953846	THE1_ARATH	At5g54380	Receptor-like protein kinase THESEUS 1	1176.77	0	0.73208	NA	37.9109	47.2111	79.6531	33.7542	62.2798	63.7983
evm.model.chr19.428	E0CSS0_VITVI	VIT_19s0014g03510	Arf-GAP domain-containing protein	823.928	0	0.983264	-	-	-	-	-	-	NA	56.3605	78.6158	138.602	48.1794	74.951	103.87
evm.model.chr19.44	E0CS20_VITVI	VIT_19s0014g00450	PMR5N domain-containing protein	706.827	0	0.917127	TBL38_ARATH	At1g29050	Protein trichome birefringence-like 38	422.165	6.9e-146	0.6	NA	68.3737	161.392	187.744	54.69	285.446	120.642
evm.model.chr19.460	F6H2F3_VITVI	VIT_19s0014g03820	Uncharacterized protein	608.216	0	0.963989	-	-	-	-	-	-	NA	1.91504	1.69029	2.89381	4.94536	0.516134	5.93368
evm.model.chr19.492	F6H290_VITVI	VIT_19s0014g04040	Receptor-like serine/threonine-protein kinase	1470.29	0	0.91	-	-	-	-	-	-	NA	0.118026	0.088329	0.799001	0.130706	0.216325	0.43435
evm.model.chr19.519	-	-	-	-	-	-	-	-	-	-	-	-	NA	0.099326	0.661783	0.547436	0.153156	0.609266	0.627599
evm.model.chr19.520	F6H2A5_VITVI	VIT_19s0014g04240	Uncharacterized protein	1310.82	0	0.864151	-	-	-	-	-	-	NA	0.0791903	1.38511	5.87577	0.305036	6.56183	3.72682
evm.model.chr19.555	A5AS18_VITVI	VIT_19s0014g04660	NAD(P)H dehydrogenase (quinone)	379.407	1.79e-134	0.995074	FQR1_ARATH	At5g54500	NAD(P)H dehydrogenase (quinone) FQR1	348.977	2.21e-122	0.915	NA	247.726	264.861	391.575	257.712	575.238	514.493
evm.model.chr19.569	F6H2H7_VITVI	VIT_19s0014g04790	MFS domain-containing protein	967.992	0	0.969754	OCT4_ARATH	At3g20660	Organic cation/carnitine transporter 4	686.026	0	0.688588	NA	0.136303	0.301047	7.17043	0.181947	0.519176	3.43954
evm.model.chr19.680	THI41_VITVI	VIT_19s0177g00140	Thiamine thiazole synthase 1, chloroplastic	687.567	0	0.985337	THI4_ARATH	At5g54770	Thiamine thiazole synthase, chloroplastic	540.421	0	0.790698	NA	540.908	992.705	1152.33	446.911	1444.83	1299.96
evm.model.chr19.683	F6H9B1_VITVI	VIT_19s0177g00170	Rab-GAP TBC domain-containing protein	881.322	0	0.990847	Q0WV47_ARATH	At5g54780	Rab-GAP TBC domain-containing protein	623.239	0	0.723744	NA	4.01224	8.19889	9.74951	4.23558	9.54701	8.39258
evm.model.chr19.689	F6H9B3_VITVI	VIT_19s0177g00230	Uncharacterized protein	274.633	9.36e-94	0.887097	-	-	-	-	-	-	NA	0.308394	2.57657	57.7554	0.686702	47.4074	44.5116
evm.model.chr19.717	F6HEN8_VITVI	VIT_19s0090g00120	TMEM189_B_dmain domain-containing protein	597.816	0	0.973941	FAD4_ARATH	At4g27030	Fatty acid desaturase 4, chloroplastic	383.259	2.21e-132	0.720472	NA	0.348993	1.26586	1.35817	0.788605	1.9151	1.33012
evm.model.chr19.722	F6HEN9_VITVI	VIT_19s0090g00140	Uncharacterized protein	693.73	0	0.734375	-	-	-	-	-	-	NA	1.70039	4.73845	5.29493	3.37685	2.80469	6.07316
evm.model.chr19.739	F6HEJ8_VITVI	VIT_19s0090g00360	Uncharacterized protein	183.726	9.17e-60	0.885496	-	-	-	-	-	-	NA	2.56975	29.1836	91.1658	6.37481	52.2651	61.796
evm.model.chr19.742	D7T8C3_VITVI	VIT_19s0090g00390	Uncharacterized protein	341.658	6.52e-120	0.984043	RIDA_ARATH	At3g20390	Reactive Intermediate Deaminase A, chloroplastic	236.113	2.04e-78	0.712042	NA	99.9769	117.989	288.445	105.547	213.715	226.073
evm.model.chr19.760	D7T7Y8_VITVI	VIT_19s0090g00560	Hexosyltransferase	833.558	0	0.987654	B3GT2_ARATH	At1g05170	Probable beta-1,3-galactosyltransferase 2	683.715	0	0.77451	NA	27.8469	18.9874	33.5926	23.9133	41.402	41.3534
evm.model.chr19.77	F6H1W4_VITVI	VIT_19s0014g00960	Uncharacterized protein	549.28	0	0.985816	Q9SUJ6_ARATH	At5g54840	Ras-related small GTP-binding family protein	343.199	1.47e-117	0.623288	NA	4.82732	11.1386	49.3461	4.23376	3.39548	27.8662
evm.model.chr19.805	D7T818_VITVI	VIT_19s0090g00960	Uncharacterized protein	268.855	5.86e-91	0.926108	-	-	-	-	-	-	NA	25.4489	22.6874	138.965	22.1504	55.6515	181.777
evm.model.chr19.826	D7T834_VITVI	VIT_19s0090g01170	Mitochondrial pyruvate carrier	232.646	1.87e-79	0.973451	MPC4_ARATH	At4g22310	Mitochondrial pyruvate carrier 4	176.792	1.31e-57	0.722222	NA	9.28086	33.0379	88.6881	15.3766	58.3782	69.1191
evm.model.chr19.835	NA	NA	NA	828.165	0	0.974178	NA	NA	NA	NA	NA	NA	PREDICTED: protein HOMOLOG OF MAMMALIAN LYST-INTERACTING PROTEIN 5 [Vitis vinifera]	21.8806	33.8798	42.5115	22.4495	40.909	37.3854
evm.model.chr19.849	-	-	-	-	-	-	-	-	-	-	-	-	NA	2798.85	12374	65052.5	2980.26	67237.8	73854.9
evm.model.chr19.851	-	-	-	-	-	-	-	-	-	-	-	-	NA	895.966	8368.4	58882.4	1371.57	51443.4	47471.6
evm.model.chr19.854	-	-	-	-	-	-	-	-	-	-	-	-	NA	2.03272	141.556	741.249	14.3664	1350.21	637.09
evm.model.chr19.857	-	-	-	-	-	-	-	-	-	-	-	-	NA	157.881	164.438	1042.66	395.3	1917.67	1237.3
evm.model.chr19.871	F6HEL4_VITVI	VIT_19s0090g01420	MBOAT_2 domain-containing protein	604.749	0	0.961538	-	-	-	-	-	-	NA	0.861426	2.12281	1.98746	2.42824	0.917223	1.65569
evm.model.chr19.873	F6HEL6_VITVI	VIT_19s0090g01440	Uncharacterized protein	1350.88	0	0.985935	FIMB5_ARATH	At5g35700	Fimbrin-5	1016.91	0	0.726346	NA	13.4289	38.025	32.1422	12.5343	29.4799	26.7343
evm.model.chr19.902	F6HEM8_VITVI	VIT_19s0090g01660	Uncharacterized protein	754.592	0	0.971491	F4JFN7_ARATH	At3g07810	RNA-binding (RRM/RBD/RNP motifs) family protein	366.696	8.3e-120	0.665552	NA	15.4444	20.2232	35.4356	14.4064	24.187	34.0848
evm.model.chr19.938	F6I526_VITVI	VIT_19s0015g00010	Uncharacterized protein	435.647	3.76e-139	0.979592	AB3C_ARATH	At3g13080	ABC transporter C family member 3	374.785	2.75e-116	0.829167	NA	1.92137	0.773296	9.07588	1.42329	1.55347	1.89988
evm.model.chr19.942	F6I526_VITVI	VIT_19s0015g00010	Uncharacterized protein	1334.32	0	0.853428	AB3C_ARATH	At3g13080	ABC transporter C family member 3	1050.43	0	0.688466	NA	0.921281	2.23196	11.3517	1.10851	6.91947	4.33965
evm.model.chr19.947	F6I530_VITVI	VIT_19s0015g00050	Uncharacterized protein	2211.8	0	0.912698	AB3C_ARATH	At3g13080	ABC transporter C family member 3	1802.72	0	0.734076	NA	0.751238	2.50237	9.60356	1.05039	7.14293	4.38029
evm.model.chr19.989	F6I542_VITVI	VIT_19s0015g00270	Uncharacterized protein	262.307	2.31e-87	0.966245	-	-	-	-	-	-	NA	2.47313	6.92481	5.42345	2.32088	19.2224	2.97052
evm.model.chr2.102	F6HUQ2_VITVI	VIT_02s0025g00820	Na_H_Exchanger domain-containing protein	1471.45	0	0.98094	CHX18_ARATH	At5g41610	Cation/H(+) antiporter 18	978.778	0	0.667939	NA	11.8906	13.5283	38.5996	9.93979	50.8641	64.6083
evm.model.chr2.1047	F6HTF2_VITVI	VIT_02s0012g00030	DUF2052 domain-containing protein	583.563	0	0.938776	Q9LTB9_ARATH	At5g47090	DUF2052 domain-containing protein	364.77	5.96e-125	0.656051	NA	5.04166	14.9907	15.3056	8.17663	11.9779	16.0532
evm.model.chr2.1048	F6HTE9_VITVI	VIT_02s0012g00090	Uncharacterized protein	777.704	0	0.978927	Q8L7W4_ARATH	At4g17080	AT4g17080/dl4570w	443.736	5.93e-150	0.709877	NA	10.9098	18.0858	46.5407	9.97288	38.6702	19.9522
evm.model.chr2.105	F6HUQ3_VITVI	VIT_02s0025g00840	Uncharacterized protein	1239.56	0	0.967695	-	-	-	-	-	-	NA	10.8957	14.371	11.5888	10.3647	17.1699	14.1424
evm.model.chr2.1054	D7TTJ9_VITVI	VIT_02s0012g00150	Protein kinase domain-containing protein	790.415	0	0.956731	PBL19_ARATH	At5g47070	Probable serine/threonine-protein kinase PBL19	467.233	2.89e-162	0.626316	NA	7.06924	34.3247	47.4707	7.45473	39.5952	36.4176
evm.model.chr2.1083	F6HC12_VITVI	VIT_13s0067g03810	Uncharacterized protein	115.161	7.09e-32	0.666667	CX6B1_ARATH	At1g22450	Cytochrome c oxidase subunit 6b-1	118.627	1.15e-33	0.681159	NA	0	1.33313	9.47827	0	39.4573	106.057
evm.model.chr2.1084	F6HTC9_VITVI	VIT_02s0012g00500	PMEI domain-containing protein	207.994	2.51e-69	0.904762	-	-	-	-	-	-	NA	0	10.1133	99.0183	1.32913	1715.38	1637.02
evm.model.chr2.1085	F6HC13_VITVI	VIT_13s0067g03800	Uncharacterized protein	58.9214	6.4e-12	0.69697	CX6B3_ARATH	At4g28060	Cytochrome c oxidase subunit 6b-3	59.6918	7.11e-13	0.774194	NA	0	0.328272	37.701	0	0	0.360033
evm.model.chr2.1086	F6HTC9_VITVI	VIT_02s0012g00500	PMEI domain-containing protein	155.606	6.81e-49	0.89899	-	-	-	-	-	-	NA	0.810746	199.334	1797.4	0	974.772	992.14
evm.model.chr2.1100	F6HTC5_VITVI	VIT_02s0012g00630	Uncharacterized protein	506.908	0	0.976589	-	-	-	-	-	-	NA	3.97019	6.51438	14.3042	3.40835	10.0081	14.4119
evm.model.chr2.1112	NA	NA	NA	775.007	0	0.984536	NA	NA	NA	NA	NA	NA	probable purine permease 11 [Vitis riparia]	0.15825	0.224531	0.278765	0.0445427	0.658315	0.675436
evm.model.chr2.1116	D7TU16_VITVI	VIT_02s0012g00760	Uncharacterized protein	508.064	0	0.980237	SGGP_ARATH	At2g38740	Haloacid dehalogenase-like hydrolase domain-containing protein Sgpp	348.206	1.3e-120	0.704641	NA	38.0051	42.5305	113.825	32.8981	65.806	102.928
evm.model.chr2.1146	F6HTA9_VITVI	VIT_02s0012g01010	Uncharacterized protein	998.423	0	0.95122	-	-	-	-	-	-	NA	4.81414	15.2447	16.6744	5.65435	8.05408	9.86754
evm.model.chr2.1150	D7TTY9_VITVI	VIT_02s0012g01040	NAC domain-containing protein	681.789	0	0.981982	-	-	-	-	-	-	NA	1.18424	12.6738	26.1077	2.18753	60.2854	32.271
evm.model.chr2.1170	F6HTA0_VITVI	VIT_02s0012g01170	Pyruvate kinase	1053.12	0	0.986792	PKP3_ARATH	At1g32440	Plastidial pyruvate kinase 3, chloroplastic	768.459	0	0.767535	NA	14.3213	20.9059	39.3437	12.1921	24.2553	25.1938
evm.model.chr2.1202	F6HT85_VITVI	VIT_02s0012g01390	Uncharacterized protein	236.498	1.03e-77	0.905405	-	-	-	-	-	-	NA	2.99146	18.0605	19.3732	6.36469	12.7558	16.5057
evm.model.chr2.1204	D7TTW3_VITVI	VIT_02s0012g01400	Uncharacterized protein	471.47	2.07e-167	0.977099	Q0WUB8_ARATH	At4g17900	At4g17900	335.495	1.75e-114	0.718615	NA	28.3068	100.111	143.743	42.1022	101.442	106.901
evm.model.chr2.1230	D7TTV3_VITVI	VIT_02s0012g01580	Uncharacterized protein	316.235	1.79e-109	0.980583	Q9LVV4_ARATH	At5g52980	At5g52980	191.815	1.91e-60	0.648936	NA	12.2504	20.0774	20.9953	10.3771	18.0218	19.5966
evm.model.chr2.1243	F6HT68_VITVI	VIT_02s0012g01670	GMC_OxRdtase_N domain-containing protein	1021.15	0	0.978218	MDLL_ARATH	At1g73050	(R)-mandelonitrile lyase-like	802.742	0	0.700952	NA	0.159008	1.29135	0.743768	0.339281	0.386028	0.165456
evm.model.chr2.130	D7TVC4_VITVI	VIT_02s0025g01070	Uncharacterized protein	127.487	1.88e-39	0.925373	F4JPC0_ARATH	At4g23760	Cox19-like CHCH family protein	85.5001	1.55e-22	0.666667	NA	127.139	233.783	215.832	115.294	53.8277	192.564
evm.model.chr2.1361	NA	NA	NA	158.303	6.24e-49	0.975	NA	NA	NA	NA	NA	NA	dolichol-phosphate mannose synthase subunit 2 [Vitis riparia]	124.973	113.9	148.375	99.7061	171.537	182.942
evm.model.chr2.1362	NA	NA	NA	-	-	-	NA	NA	NA	NA	NA	NA	-	27.4563	31.4335	40.1179	24.8709	37.4334	40.0333
evm.model.chr2.1375	F6HT44_VITVI	VIT_02s0012g02190	Uncharacterized protein	2136.3	0	0.967684	CSLD3_ARATH	At3g03050	Cellulose synthase-like protein D3	1701.41	0	0.765782	NA	1.41575	14.7538	22.5176	1.43335	27.3444	34.2051
evm.model.chr2.1377	D7TTQ4_VITVI	VIT_02s0012g02220	Xyloglucan endotransglucosylase/hydrolase	612.838	0	0.93586	XTH30_ARATH	At1g32170	Probable xyloglucan endotransglucosylase/hydrolase protein 30	456.447	2.81e-160	0.732639	NA	6.59358	30.4434	47.8085	4.82205	86.7909	162.266
evm.model.chr2.1420	-	-	-	-	-	-	-	-	-	-	-	-	NA	0	0.605475	1.28458	0	1.03855	0.168322
evm.model.chr2.143	D7TVD2_VITVI	VIT_02s0025g01180	Uncharacterized protein	652.129	0	0.985876	ADNT1_ARATH	At4g01100	Mitochondrial adenine nucleotide transporter ADNT1	556.214	0	0.833803	NA	42.8437	28.239	74.1151	39.915	40.4694	58.6278
evm.model.chr2.1445	NA	NA	NA	-	-	-	NA	NA	NA	NA	NA	NA	-	27.4682	46.8773	49.2588	22.9683	50.9103	44.3116
evm.model.chr2.1468	D7TTM3_VITVI	VIT_02s0012g02790	Secretory carrier-associated membrane protein	169.088	1.29e-47	0.965517	SCAM4_ARATH	At1g32050	Secretory carrier-associated membrane protein 4	133.265	6.08e-35	0.735632	NA	5.17007	10.7919	16.2855	6.10482	15.594	13.4909
evm.model.chr2.1471	D7TTM3_VITVI	VIT_02s0012g02790	Secretory carrier-associated membrane protein	236.113	3.97e-77	0.992308	SCAM4_ARATH	At1g32050	Secretory carrier-associated membrane protein 4	137.502	5.69e-39	0.613636	NA	23.9502	49.4293	75.4342	28.5308	58.5774	68.8637
evm.model.chr2.1485	A5C7X2_VITVI	VIT_02s0012g02810	Cytochrome P450 CYP76Y2	531.176	0	0.947566	-	-	-	-	-	-	NA	0	0	0.593848	0	0.266026	0.529379
evm.model.chr2.1489	A5C7X2_VITVI	VIT_02s0012g02810	Cytochrome P450 CYP76Y2	942.954	0	0.957661	-	-	-	-	-	-	NA	0	0.065578	6.65376	0.192137	26.3555	19.3599
evm.model.chr2.1491	A5C7X2_VITVI	VIT_02s0012g02810	Cytochrome P450 CYP76Y2	287.73	6.36e-95	0.941176	-	-	-	-	-	-	NA	0	0.35807	61.058	0	23.7018	30.3237
evm.model.chr2.153	F6HU18_VITVI	VIT_02s0025g01260	Epimerase domain-containing protein	688.723	0	0.964912	-	-	-	-	-	-	NA	5.50782	155.292	167.509	5.47705	216.17	141.339
evm.model.chr2.1531	D7SYN5_VITVI	VIT_02s0109g00230	Uncharacterized protein	1366.29	0	0.971429	CSCL1_ARATH	At1g32090	CSC1-like protein At1g32090	1103.58	0	0.768309	NA	14.5173	57.3032	40.9028	13.4332	35.3546	28.4266
evm.model.chr2.159	F6HU21_VITVI	VIT_02s0025g01320	Uncharacterized protein	296.59	7.08e-101	0.961538	-	-	-	-	-	-	NA	102.149	424.605	1372.54	112.403	610.802	942.2
evm.model.chr2.165	D7TVE9_VITVI	VIT_02s0025g01360	AP2/ERF domain-containing protein	333.954	9.93e-114	0.990291	-	-	-	-	-	-	NA	5.28302	5.66946	304.004	8.37998	22.7981	106.259
evm.model.chr2.17	F6HUM1_VITVI	VIT_02s0025g00140	RING-type domain-containing protein	312.383	4.29e-109	0.994048	BRH1_ARATH	At3g61460	Brassinosteroid-responsive RING protein 1	207.608	6.87e-68	0.689024	NA	3.06566	22.812	53.9285	7.23847	61.7113	70.8962
evm.model.chr2.173	D7TVF4_VITVI	VIT_02s0025g01410	AMP-binding domain-containing protein	1324.69	0	0.965257	LACS4_ARATH	At4g23850	Long chain acyl-CoA synthetase 4	1080.86	0	0.757576	NA	68.8888	73.4878	153.265	66.5492	108.034	158.442
evm.model.chr2.175	D7TVF6_VITVI	VIT_02s0025g01430	RING-type domain-containing protein	513.457	0	0.838275	-	-	-	-	-	-	NA	0.707965	11.3404	52.9676	1.18124	13.9067	63.6106
evm.model.chr2.178	F6HU23_VITVI	VIT_02s0025g01450	Uncharacterized protein	145.591	1.29e-45	0.923077	-	-	-	-	-	-	NA	52.5469	166.013	698.762	74.3588	903.528	984.325
evm.model.chr2.1813	A5AEP2_VITVI	VIT_02s0033g00270	NmrA domain-containing protein	634.41	0	0.983974	PILR1_ARATH	At1g32100	Pinoresinol reductase 1	455.677	6.06e-161	0.672026	NA	0.063082	0.169668	0.333462	1.53626	2.36606	5.4916
evm.model.chr2.1814	A5AEP2_VITVI	VIT_02s0033g00270	NmrA domain-containing protein	629.017	0	0.971154	PILR1_ARATH	At1g32100	Pinoresinol reductase 1	452.21	1.5e-159	0.662379	NA	0	0.266191	1.09272	0.061293	0.439344	0.137249
evm.model.chr2.1879	Q6L973_VITVI	VIT_02s0033g00410	Myb-related transcription factor	467.618	1.01e-167	0.928	-	-	-	-	-	-	NA	0.14104	57.1763	384.604	0.288537	254.79	424.419
evm.model.chr2.1881	D7U3S9_VITVI	VIT_02s0033g00430	Uncharacterized protein	450.669	7.41e-162	0.959821	-	-	-	-	-	-	NA	0.106016	0	3.58887	0	0.894048	2.59819
evm.model.chr2.1884	Q6L973_VITVI	VIT_02s0033g00410	Myb-related transcription factor	443.736	3.6e-158	0.896825	MY113_ARATH	At1g66370	Transcription factor MYB113	192.2	1.29e-59	0.65493	NA	0.18088	0.419363	2.83676	0	0.803714	1.65847
evm.model.chr2.195	D7TVG8_VITVI	VIT_02s0025g01560	UDP-glucose 4-epimerase	533.487	0	0.984615	UGE2_ARATH	At4g23920	UDP-glucose 4-epimerase 2	448.743	1.38e-158	0.811024	NA	7.58877	17.4884	13.5929	9.05475	22.38	12.8037
evm.model.chr2.1994	D7U3V8_VITVI	VIT_02s0033g00800	CN hydrolase domain-containing protein	497.278	2.19e-178	0.983402	NRL4_ARATH	At5g22300	Bifunctional nitrilase/nitrile hydratase NIT4	338.576	2.09e-115	0.67234	NA	2.79859	2.94319	4.77216	1.91769	4.39734	2.72693
evm.model.chr2.1997	D7U3V8_VITVI	VIT_02s0033g00800	CN hydrolase domain-containing protein	517.694	0	0.984	NRL4_ARATH	At5g22300	Bifunctional nitrilase/nitrile hydratase NIT4	353.599	7.53e-121	0.67623	NA	2.71237	5.28866	7.1316	5.82213	14.1809	15.6226
evm.model.chr2.2026	D7U3V0_VITVI	VIT_02s0033g00670	CN hydrolase domain-containing protein	639.417	0	0.975684	NRL4_ARATH	At5g22300	Bifunctional nitrilase/nitrile hydratase NIT4	441.81	1.32e-154	0.696203	NA	1.39167	1.06066	3.4248	2.83598	3.83673	3.7947
evm.model.chr2.2102	F6HBX5_VITVI	VIT_09s0018g01490	Uncharacterized protein	580.096	0	0.927393	-	-	-	-	-	-	NA	12.5531	77.7007	1368.31	11.8412	328.125	753.144
evm.model.chr2.2111	D7U3Y1_VITVI	VIT_02s0033g01110	Protein kinase domain-containing protein	937.176	0	0.986726	F4JSF8_ARATH	At4g19110	Protein kinase domain-containing protein	650.203	0	0.675214	NA	136.243	218.26	274.791	125.913	232.636	216.41
evm.model.chr2.2115	F6I087_VITVI	VIT_02s0033g01020	Uncharacterized protein	184.111	7.11e-55	0.916667	Q9LF70_ARATH	At5g17540	At5g17540	130.568	3.96e-35	0.653061	NA	0	2.93581	38.2041	0	5.50843	13.1159
evm.model.chr2.214	F6HU32_VITVI	VIT_02s0025g01700	Uncharacterized protein	295.434	1.14e-101	0.93299	-	-	-	-	-	-	NA	30.3927	64.943	105.133	24.0756	90.9648	103.699
evm.model.chr2.2148	F6I089_VITVI	VIT_02s0033g01120	Methyltransferase	1242.64	0	0.988333	PMTK_ARATH	At1g31850	Probable methyltransferase PMT20	1027.7	0	0.774086	NA	79.8663	504.911	1220.4	70.8928	1275.74	1345.17
evm.model.chr2.215	F6HU33_VITVI	VIT_02s0025g01710	Glutaredoxin domain-containing protein	607.06	0	0.96748	-	-	-	-	-	-	NA	0.605179	9.53805	19.8969	1.3176	20.6233	16.6134
evm.model.chr2.216	F6HU34_VITVI	VIT_02s0025g01720	DCD domain-containing protein	396.741	2.71e-137	0.996154	Q8RXN8_ARATH	At5g42050	DCD domain-containing protein	292.352	3.31e-95	0.86	NA	47.3595	331.554	686.889	77.451	307.838	630.881
evm.model.chr2.2161	F6I091_VITVI	VIT_02s0033g01160	Uncharacterized protein	387.111	1.69e-130	0.84984	Q9SW23_ARATH	At4g25030	AT4G25030 protein	274.633	5.88e-87	0.617329	NA	45.5432	51.3931	72.7702	46.1291	74.2609	73.9697
evm.model.chr2.2184	F6I099_VITVI	VIT_02s0033g01300	ANK_REP_REGION domain-containing protein	328.561	1.68e-112	0.977011	-	-	-	-	-	-	NA	1.04419	5.7933	3.77901	21.3382	11.7768	15.2201
evm.model.chr2.2200	D7U3Z9_VITVI	VIT_02s0033g01330	ACB domain-containing protein	144.05	2.56e-45	0.964706	ACBP6_ARATH	At1g31812	Acyl-CoA-binding domain-containing protein 6	119.013	1.4e-35	0.797619	NA	1649.28	4841.64	9651.49	2716.59	8464.1	11525.5
evm.model.chr2.2211	D7U404_VITVI	VIT_02s0033g01380	Ubiquinol oxidase	654.44	0	0.965839	AOX3_ARATH	At1g32350	Ubiquinol oxidase 3, mitochondrial	452.21	2.8e-159	0.719298	NA	4.35988	19.8837	43.9374	3.86312	14.9245	13.8054
evm.model.chr2.2212	D7U406_VITVI	VIT_02s0033g01400	Ubiquinol oxidase	636.336	0	0.95	AOX1A_ARATH	At3g22370	Ubiquinol oxidase 1a, mitochondrial	455.292	5.09e-160	0.712375	NA	2.52397	4.68843	39.7448	2.48074	4.64695	9.23056
evm.model.chr2.2257	D7TFG1_VITVI	VIT_02s0087g00180	Uncharacterized protein	977.622	0	0.971264	-	-	-	-	-	-	NA	1.97721	1.29166	2.89077	2.52427	1.28646	2.28759
evm.model.chr2.2328	NA	NA	NA	-	-	-	NA	NA	NA	NA	NA	NA	-	13.1205	17.1121	17.1178	11.6702	23.8768	25.2025
evm.model.chr2.2340	D7TFC7_VITVI	VIT_02s0087g00710	ABA 8&apos; hydroxylase 2	918.687	0	0.995745	ABAH1_ARATH	At4g19230	Abscisic acid 8&apos;-hydroxylase 1	761.911	0	0.81422	NA	0.401762	25.1383	20.0169	0.212521	15.4583	4.21441
evm.model.chr2.2347	D7TFC3_VITVI	VIT_02s0087g00750	Uncharacterized protein	603.208	0	0.960784	Q9C893_ARATH	At1g55230	Proteinase inhibitor I4, serpin (DUF716)	407.527	2.73e-142	0.665552	NA	1.44826	1.13278	7.22361	1.3473	0.611523	2.14532
evm.model.chr2.247	F6HU53_VITVI	VIT_02s0025g02090	TPR_REGION domain-containing protein	1081.24	0	0.986464	KLCR1_ARATH	At4g10840	Protein KINESIN LIGHT CHAIN-RELATED 1	875.544	0	0.738056	NA	40.6165	41.15	72.9738	34.2599	54.2907	68.182
evm.model.chr2.259	F6HU56_VITVI	VIT_02s0025g02170	Trehalase	1090.87	0	0.959292	TRE1_ARATH	At4g24040	Trehalase	667.537	0	0.600352	NA	7.26198	3.58027	21.29	7.09348	9.7417	18.2972
evm.model.chr2.289	A5CBE5_VITVI	VIT_02s0025g02470	Uncharacterized protein	421.779	1.5e-149	0.964912	-	-	-	-	-	-	NA	20.2399	43.927	43.0217	19.893	34.5743	29.421
evm.model.chr2.294	F6HU69_VITVI	VIT_02s0025g02500	Uncharacterized protein	1252.65	0	0.963691	YSL1_ARATH	At4g24120	Metal-nicotianamine transporter YSL1	951.044	0	0.697778	NA	17.5929	20.4112	45.9672	16.2855	14.0433	20.5524
evm.model.chr2.32	D7TV52_VITVI	VIT_02s0025g00240	Fatty acid hydroxylase domain-containing protein	531.176	0	0.986667	BCH1_ARATH	At4g25700	Beta-carotene 3-hydroxylase 1, chloroplastic	365.155	1.23e-125	0.860465	NA	1.15972	5.76181	4.18573	1.57427	9.75273	9.92918
evm.model.chr2.327	-	-	-	-	-	-	-	-	-	-	-	-	NA	2.13951	2.62922	4.94708	1.11155	23.3485	9.9041
evm.model.chr2.350	D7TVU3_VITVI	VIT_02s0025g02920	Uncharacterized protein	707.983	0	0.939394	-	-	-	-	-	-	NA	0.0920267	0.551583	14.6608	0.0122867	4.25008	13.9743
evm.model.chr2.368	F6HUA0_VITVI	VIT_02s0025g03060	DUF4042 domain-containing protein	1095.11	0	0.978689	-	-	-	-	-	-	NA	14.6141	11.8092	19.4841	12.952	5.06029	5.48248
evm.model.chr2.392	F6HUB4_VITVI	VIT_02s0025g03290	Uncharacterized protein	773.081	0	0.962422	-	-	-	-	-	-	NA	4.84802	12.9496	23.012	6.17773	10.8303	17.5513
evm.model.chr2.433	F6HUD1_VITVI	VIT_02s0025g03600	Glutathione peroxidase	329.717	4.92e-116	0.952663	GPX6_ARATH	At4g11600	Probable phospholipid hydroperoxide glutathione peroxidase 6, mitochondrial	301.597	6.06e-104	0.833333	NA	171.289	753.888	2193.3	149.976	1271.19	1775.19
evm.model.chr2.448	F6HUD9_VITVI	VIT_02s0025g03730	Uncharacterized protein	344.354	1.1e-120	0.970297	-	-	-	-	-	-	NA	0	0.81407	4.79185	0.046767	3.75632	17.2636
evm.model.chr2.496	F6HUF5_VITVI	VIT_02s0025g04110	Uncharacterized protein	1172.53	0	0.959936	-	-	-	-	-	-	NA	0.235233	1.30244	3.74762	0.686032	0.541739	1.42087
evm.model.chr2.500	D7TW49_VITVI	VIT_02s0025g04130	RHOMBOID-like protein	478.404	1.85e-169	0.954268	RBL2_ARATH	At1g63120	RHOMBOID-like protein 2	341.273	1.08e-115	0.702454	NA	18.0821	38.2505	53.6847	21.7135	37.873	63.1012
evm.model.chr2.509	D7TW54_VITVI	VIT_02s0025g04180	Uncharacterized protein	189.119	9.81e-61	0.84127	-	-	-	-	-	-	NA	7.07366	3.27318	13.3664	4.29614	2.9875	7.87484
evm.model.chr2.51	D7TV69_VITVI	VIT_02s0025g00430	Endoglucanase	992.645	0	0.986083	GUN20_ARATH	At4g23560	Endoglucanase 20	663.3	0	0.701461	NA	0.01667	0.274799	0.15776	0	0.20654	0.28206
evm.model.chr2.512	D7TW55_VITVI	VIT_02s0025g04200	CASP-like protein	350.132	9.7e-122	0.810078	-	-	-	-	-	-	NA	5.74481	9.77943	25.1513	6.01476	5.14078	13.0453
evm.model.chr2.513	D7TW56_VITVI	VIT_02s0025g04210	UDP-glucose 4-epimerase	718.768	0	0.985714	UGE1_ARATH	At1g12780	Bifunctional UDP-glucose 4-epimerase and UDP-xylose 4-epimerase 1	634.795	0	0.863768	NA	55.53	37.7021	86.4316	48.8684	51.5051	83.7808
evm.model.chr2.515	A5AHJ5_VITVI	VIT_02s0025g04270	Uncharacterized protein	413.305	4.61e-147	0.955556	OSL3_ARATH	At4g11650	Osmotin-like protein	306.99	6.45e-105	0.723005	NA	12.6583	18.196	11.9553	23.083	112.495	28.5989
evm.model.chr2.523	A5C9F2_VITVI	VIT_02s0025g04290	Uncharacterized protein	412.535	7.88e-147	0.950893	OSL3_ARATH	At4g11650	Osmotin-like protein	263.462	7.3e-88	0.651961	NA	0	0.332261	1.8915	0	1.62464	5.32803
evm.model.chr2.524	A5C9F1_VITVI	VIT_02s0025g04300	Uncharacterized protein	413.69	3.36e-147	0.973333	OSL3_ARATH	At4g11650	Osmotin-like protein	291.582	7.1e-99	0.686275	NA	0.0771813	13.6575	29.6348	0.300192	12.8526	71.2326
evm.model.chr2.525	A5C9F1_VITVI	VIT_02s0025g04300	Uncharacterized protein	403.675	2.48e-143	0.951111	OSL3_ARATH	At4g11650	Osmotin-like protein	296.59	7.76e-101	0.70098	NA	0.798363	12.2724	76.7978	1.37079	146.999	111.97
evm.model.chr2.526	A5AHJ5_VITVI	VIT_02s0025g04270	Uncharacterized protein	281.182	5.26e-95	0.682243	OSL3_ARATH	At4g11650	Osmotin-like protein	265.388	1.63e-88	0.660633	NA	1.18468	10.0486	6.32713	4.81764	10.77	9.59207
evm.model.chr2.528	A5C9F1_VITVI	VIT_02s0025g04300	Uncharacterized protein	405.216	7.29e-144	0.946667	OSL3_ARATH	At4g11650	Osmotin-like protein	293.508	1.25e-99	0.696078	NA	1.91769	4.99951	49.7058	2.49432	64.6269	62.266
evm.model.chr2.531	NA	NA	NA	440.269	7.58e-156	0.951111	NA	NA	NA	NA	NA	NA	PREDICTED: protein P21 [Vitis vinifera]	0	0.033607	0.0286627	0.419758	11.2934	23.2693
evm.model.chr2.535	F6HUH1_VITVI	VIT_02s0025g04330	Uncharacterized protein	401.364	2.28e-142	0.960784	OSL3_ARATH	At4g11650	Osmotin-like protein	318.931	1.36e-109	0.73399	NA	2.3242	4.18194	7.30203	2.98922	1.17268	9.62499
evm.model.chr2.539	F6HUH2_VITVI	VIT_02s0025g04340	Uncharacterized protein	432.95	1.49e-152	0.982379	OSL3_ARATH	At4g11650	Osmotin-like protein	311.612	4.45e-105	0.736607	NA	5.50252	17.9784	40.8343	21.064	14.7298	99.4312
evm.model.chr2.57	D7TV75_VITVI	VIT_02s0025g00500	Uncharacterized protein	423.705	2.39e-151	0.95	-	-	-	-	-	-	NA	5.2202	9.46771	166.977	4.59385	54.0756	67.6657
evm.model.chr2.578	D7TW88_VITVI	VIT_02s0025g04580	3-hydroxy-3-methylglutaryl coenzyme A synthase	950.273	0	0.980603	HMCS_ARATH	At4g11820	Hydroxymethylglutaryl-CoA synthase	805.438	0	0.806867	NA	193.843	359.762	1246.73	181.276	681.721	929.558
evm.model.chr2.595	F6HUJ1_VITVI	VIT_02s0025g04660	Staygreen domain-containing protein	511.146	0	0.952555	SGR1_ARATH	At4g22920	Magnesium dechelatase SGR1, chloroplastic	343.584	3.59e-118	0.645985	NA	5.26075	19.4721	15.36	10.1079	89.1044	85.1137
evm.model.chr2.601	F6HUJ5_VITVI	VIT_02s0025g04730	Uncharacterized protein	618.616	0	0.955836	-	-	-	-	-	-	NA	0.341607	5.64609	42.9961	0.506322	17.766	43.7158
evm.model.chr2.646	NA	NA	NA	348.206	3.54e-121	0.988372	NA	NA	NA	NA	NA	NA	PREDICTED: zinc finger A20 and AN1 domain-containing stress-associated protein 1 [Vitis vinifera] &gt;ref|XP_010661707.1| PREDICTED: zinc finger A20 and AN1 domain-containing stress-associated protein 1 [Vitis vinifera] &gt;ref|XP_034676687.1| zinc finger A20 and AN1 domain-containing stress-associated protein 1 [Vitis riparia] &gt;ref|XP_034676693.1| zinc finger A20 and AN1 domain-containing str…	119.44	233.036	234.627	126.833	199.375	181.906
evm.model.chr2.65	F6HUN9_VITVI	VIT_02s0025g00540	LEA_2 domain-containing protein	211.075	2.95e-67	0.864286	-	-	-	-	-	-	NA	0.221799	0.129043	0.32254	0.594079	0.6794	0.83924
evm.model.chr2.673	D7SX51_VITVI	VIT_02s0241g00100	Uncharacterized protein	391.349	9.08e-139	0.95814	O22136_ARATH	At2g45360	Ankyrin repeat/KH domain protein (DUF1442)	241.121	1.13e-79	0.611111	NA	0.171232	2.85753	2.55455	0.0449553	0.782056	2.29466
evm.model.chr2.711	A5CBR6_VITVI	VIT_00s0323g00070	PMEI domain-containing protein	368.237	5.05e-130	0.946078	-	-	-	-	-	-	NA	5.46304	29.9248	417.605	5.42711	232.193	420.125
evm.model.chr2.774	NA	NA	NA	247.669	6.18e-83	1	NA	NA	NA	NA	NA	NA	PREDICTED: autophagy-related protein 8f [Vitis vinifera] &gt;ref|XP_034701555.1| autophagy-related protein 8f [Vitis riparia] &gt;ref|XP_034701562.1| autophagy-related protein 8f [Vitis riparia]	154.399	217.179	269	141.589	293.673	227.746
evm.model.chr2.781	F6HPA7_VITVI	VIT_02s0154g00410	Uncharacterized protein	719.153	0	0.878161	-	-	-	-	-	-	NA	4.56824	5.15455	8.39759	4.80232	1.59848	2.40383
evm.model.chr2.800	D7ST65_VITVI	VIT_00s2563g00010	Uncharacterized protein	762.296	0	0.960733	GUX7_ARATH	At4g16600	Putative glucuronosyltransferase PGSIP7	664.84	0	0.705747	NA	26.7559	56.0929	53.2266	29.7299	77.6873	100.997
evm.model.chr2.802	NA	NA	NA	489.574	9.69e-175	0.987654	NA	NA	NA	NA	NA	NA	PREDICTED: peroxisome biogenesis protein 19-2 [Vitis vinifera]	34.2665	41.1166	55.8751	29.9342	48.7123	51.0923
evm.model.chr2.807	F6I037_VITVI	VIT_00s0229g00050	Uncharacterized protein	493.426	1.68e-175	0.987616	-	-	-	-	-	-	NA	16.2546	50.0056	54.9087	17.7494	35.505	51.0868
evm.model.chr2.825	D7U3P6_VITVI	VIT_00s0229g00190	GFO_IDH_MocA_C domain-containing protein	469.929	7.85e-167	0.991342	Q66GR2_ARATH	At4g17370	At4g17370	587.415	0	0.766938	NA	32.6389	54.3025	176.022	40.3488	61.61	102.39
evm.model.chr2.867	D7SLX8_VITVI	VIT_15s0021g01660	Plasma membrane ATPase	1499.95	0	0.833678	PMA11_ARATH	At5g62670	ATPase 11, plasma membrane-type	1398.65	0	0.782881	NA	0.0752517	0.0815417	1.43232	0.281467	0.71493	5.44372
evm.model.chr2.868	-	-	-	-	-	-	-	-	-	-	-	-	NA	7.61616	108.087	213.599	13.0813	153.714	180.872
evm.model.chr2.87	D7TV89_VITVI	VIT_02s0025g00680	Potassium transporter	1382.08	0	0.973077	POT3_ARATH	At4g23640	Potassium transporter 3	919.072	0	0.61175	NA	0.055181	1.20226	0.597045	0.0904317	0.817027	0.954933
evm.model.chr2.871	F6HCX9_VITVI	VIT_02s0234g00130	AP2/ERF domain-containing protein	376.711	8.12e-131	0.943262	-	-	-	-	-	-	NA	5.14315	117.013	78.9683	8.0737	38.9814	48.5357
evm.model.chr2.872	F6HCX8_VITVI	VIT_02s0234g00120	PCI domain-containing protein	281.952	3.48e-95	0.907285	-	-	-	-	-	-	NA	4.32309	27.1263	19.1699	5.38754	10.8431	11.9293
evm.model.chr2.875	NA	NA	NA	484.952	3.98e-173	0.987288	NA	NA	NA	NA	NA	NA	ubiquitin carboxyl-terminal hydrolase 3 [Vitis riparia]	40.4337	49.3387	72.7038	44.2998	65.6084	63.8379
evm.model.chr2.891	F6HJR7_VITVI	VIT_00s0533g00010	Uncharacterized protein	248.44	5.28e-85	0.925926	-	-	-	-	-	-	NA	6.80099	25.085	28.7183	7.06156	26.2718	36.4564
evm.model.chr20.10	F6GYZ3_VITVI	VIT_00s0340g00040	Beta-N-acetylhexosaminidase	365.925	6.61e-128	0.994764	HEXO3_ARATH	At1g65590	Beta-hexosaminidase 3	409.068	4.45e-140	0.773438	NA	33.4917	32.5338	36.7817	26.3979	46.9492	39.2385
evm.model.chr20.1005	D7SWB3_VITVI	VIT_07s0031g02130	Protein kinase domain-containing protein	848.195	0	0.972093	Q9SHL5_ARATH	At2g17530	Protein kinase domain-containing protein	686.411	0	0.775701	NA	39.9148	56.5553	72.2813	35.2382	60.09	73.5239
evm.model.chr20.1013	D7SWC1_VITVI	VIT_07s0031g02200	Uncharacterized protein	775.778	0	0.940618	-	-	-	-	-	-	NA	114.772	159.56	445.276	95.9129	399.002	365.881
evm.model.chr20.1020	D7SWC6_VITVI	VIT_07s0031g02250	RING-type domain-containing protein	245.743	1.72e-82	0.913669	-	-	-	-	-	-	NA	36.0777	54.4949	138.432	40.239	147.933	115.274
evm.model.chr20.1021	D7SWC7_VITVI	VIT_07s0031g02260	Uncharacterized protein	679.093	0	0.984169	Q8VZ15_ARATH	At5g65960	GTP binding protein	374.015	3.31e-126	0.606299	NA	16.317	18.6916	39.2823	17.5478	30.2139	33.9271
evm.model.chr20.1054	F6H4E0_VITVI	VIT_07s0031g02390	Uncharacterized protein	1107.82	0	0.93823	-	-	-	-	-	-	NA	1.93045	35.9724	54.4527	4.68759	36.5066	84.8069
evm.model.chr20.1055	D7SWE4_VITVI	VIT_07s0031g02400	Uncharacterized protein	1030.01	0	1	-	-	-	-	-	-	NA	0.114173	1.88451	35.2449	0.193676	11.4596	43.2893
evm.model.chr20.1205	D7TB50_VITVI	VIT_07s0130g00430	GYF domain-containing protein	238.424	3.38e-80	0.95122	-	-	-	-	-	-	NA	4.02345	11.0819	8.00428	5.18476	5.30871	4.51555
evm.model.chr20.1285	D7TB23_VITVI	VIT_07s0130g00140	4HBT domain-containing protein	261.151	1.96e-89	0.954545	P93828_ARATH	At1g04290	4HBT domain-containing protein	199.519	3.92e-65	0.670968	NA	43.5725	64.4822	52.4554	39.9764	80.7777	64.5472
evm.model.chr20.1300	F6HGI1_VITVI	VIT_07s0130g00040	Uncharacterized protein	523.857	0	0.972414	MYB4_ARATH	At4g38620	Transcription repressor MYB4	259.996	5.14e-85	0.621495	NA	24.3201	13.788	36.6042	27.2497	10.3061	19.8309
evm.model.chr20.1319	D7SWK5_VITVI	VIT_07s0031g03090	Hexosyltransferase	813.142	0	0.969773	B3GT7_ARATH	At1g77810	Beta-1,3-galactosyltransferase 7	593.964	0	0.706173	NA	13.9114	40.6972	84.1604	17.4743	73.6423	103.454
evm.model.chr20.1380	F6H4G6_VITVI	VIT_07s0031g02840	Diacylglycerol kinase	1411.36	0	0.981375	DGK2_ARATH	At5g63770	Diacylglycerol kinase 2	992.26	0	0.694722	NA	5.75383	13.0307	8.67188	5.42978	8.43914	12.979
evm.model.chr20.1383	D7SWI3_VITVI	VIT_07s0031g02820	Magnesium transporter	812.372	0	0.988713	-	-	-	-	-	-	NA	1.67594	4.73084	4.87113	1.96025	6.41615	6.39927
evm.model.chr20.156	E0CW41_VITVI	VIT_00s0662g00010	Acyl-coenzyme A oxidase	1416.36	0	0.981077	ACOX2_ARATH	At5g65110	Acyl-coenzyme A oxidase 2, peroxisomal	1200.27	0	0.829694	NA	15.1485	14.5032	31.8516	14.7818	11.3276	20.1273
evm.model.chr20.158	F6HDA3_VITVI	VIT_00s1188g00010	Uncharacterized protein	694.501	0	0.975477	-	-	-	-	-	-	NA	3.96211	5.47413	5.80694	9.03221	1.54336	2.04389
evm.model.chr20.174	F6I7F0_VITVI	VIT_00s0304g00030	VQ domain-containing protein	630.558	0	0.952055	Q9FJP8_ARATH	At5g65170	VQ domain-containing protein	95.5153	3.21e-21	0.671053	NA	10.5081	15.4536	19.8514	10.5521	17.2924	15.3341
evm.model.chr20.191	D7T5J3_VITVI	VIT_00s0665g00040	Uncharacterized protein	365.925	1.84e-129	0.994382	RAH1E_ARATH	At5g10260	Ras-related protein RABH1e	395.971	9.13e-141	0.922705	NA	4.65873	10.6366	9.17162	6.51899	11.8096	7.27783
evm.model.chr20.222	F6I298_VITVI	VIT_00s0324g00050	Glycosyltransferase	887.871	0	0.906122	-	-	-	-	-	-	NA	3.39396	7.16034	19.7192	2.1269	11.087	13.6979
evm.model.chr20.226	F6I299_VITVI	VIT_00s0324g00060	Glycosyltransferase	949.888	0	0.975	-	-	-	-	-	-	NA	0.164717	0.149933	0.6705	0.110818	0.365974	1.31873
evm.model.chr20.228	F6I298_VITVI	VIT_00s0324g00050	Glycosyltransferase	903.279	0	0.872587	-	-	-	-	-	-	NA	2.67228	6.27315	18.4549	2.71866	8.78576	11.2665
evm.model.chr20.23	F6H7V7_VITVI	VIT_00s0220g00070	Beta-glucosidase	946.421	0	0.97314	BGL42_ARATH	At5g36890	Beta-glucosidase 42	690.263	0	0.704017	NA	100.593	65.9842	161.88	127.965	197.576	292.541
evm.model.chr20.264	F6HRP2_VITVI	VIT_07s0191g00110	Uncharacterized protein	1013.06	0	0.943787	-	-	-	-	-	-	NA	0.874825	0.476185	1.28713	0.545256	0.710384	1.68913
evm.model.chr20.283	F6HRP9_VITVI	VIT_07s0191g00230	RING-type domain-containing protein	608.986	0	0.919355	-	-	-	-	-	-	NA	7.15485	16.8196	15.4009	10.0321	15.8269	11.8672
evm.model.chr20.319	A5C3N2_VITVI	VIT_00s2349g00010	Uncharacterized protein	544.273	0	0.984277	PUMP5_ARATH	At2g22500	Mitochondrial uncoupling protein 5	436.802	2.01e-153	0.767296	NA	113.37	406.501	458.872	90.0101	227.678	338.638
evm.model.chr20.332	A5BXT5_VITVI	VIT_05s0094g01550	Guanosine nucleotide diphosphate dissociation inhibitor	796.579	0	0.84009	GDI_ARATH	At5g09550	Guanosine nucleotide diphosphate dissociation inhibitor At5g09550	789.645	0	0.833333	NA	0.633685	4.30684	4.53994	6.07333	9.65795	4.71108
evm.model.chr20.340	F6I2H1_VITVI	VIT_00s1364g00020	NAB domain-containing protein	1799.64	0	0.949692	-	-	-	-	-	-	NA	0.0576183	0.0937707	0.126937	0.0156867	0.144353	0.007461
evm.model.chr20.341	F6I2H0_VITVI	VIT_00s1364g00010	Isochorismatase domain-containing protein	458.373	3.75e-164	0.971429	NIC1_ARATH	At2g22570	Nicotinamidase 1	309.301	1.82e-105	0.669492	NA	5.56874	5.71696	8.29522	7.38409	11.2798	10.6074
evm.model.chr20.349	F6HJV6_VITVI	VIT_00s0929g00020	Protein kinase domain-containing protein	833.173	0	0.96822	RBK1_ARATH	At5g10520	Receptor-like cytosolic serine/threonine-protein kinase RBK1	491.115	5.53e-170	0.617347	NA	14.2092	16.2377	252.437	16.5666	48.1303	123.587
evm.model.chr20.357	F6I727_VITVI	VIT_00s0218g00150	Uncharacterized protein	571.622	0	0.956113	-	-	-	-	-	-	NA	1.87106	7.072	26.2909	3.85698	2.27018	6.75202
evm.model.chr20.360	F6I728_VITVI	VIT_00s0218g00160	Uncharacterized protein	871.307	0	0.92043	-	-	-	-	-	-	NA	0.139446	8.43078	7.53497	0.194236	0.188289	1.05376
evm.model.chr20.379	D7TRT6_VITVI	VIT_00s0371g00050	PKS_ER domain-containing protein	694.115	0	0.972222	CADH8_ARATH	At4g37990	Cinnamyl alcohol dehydrogenase 8	508.449	3.37e-180	0.763689	NA	0.947503	17.0998	157.989	0.837479	26.2078	53.9505
evm.model.chr20.380	D7TRT6_VITVI	VIT_00s0371g00050	PKS_ER domain-containing protein	302.753	5.25e-102	0.972603	CADH8_ARATH	At4g37990	Cinnamyl alcohol dehydrogenase 8	225.328	8.63e-72	0.726027	NA	0.110997	0.121842	1.68761	0.0275127	0.64024	1.90703
evm.model.chr20.384	D7TRS2_VITVI	VIT_00s0346g00110	PKS_ER domain-containing protein	155.992	2.21e-46	0.985915	CADH9_ARATH	At4g39330	Probable cinnamyl alcohol dehydrogenase 9	120.553	4.18e-33	0.704225	NA	0.436776	18.8798	107.54	0.986896	12.0958	22.7247
evm.model.chr20.385	D7TRT6_VITVI	VIT_00s0371g00050	PKS_ER domain-containing protein	627.091	0	0.930233	CADH8_ARATH	At4g37990	Cinnamyl alcohol dehydrogenase 8	456.833	2.65e-153	0.716763	NA	1.42206	11.6126	83.3761	0.923551	27.3267	36.8348
evm.model.chr20.407	F6HCS4_VITVI	VIT_00s0211g00030	Protein kinase domain-containing protein	1359.74	0	0.941504	-	-	-	-	-	-	NA	3.50475	6.22679	4.67273	3.64517	6.36904	5.96709
evm.model.chr20.431	F6HX00_VITVI	VIT_00s1995g00010	Phosphoenolpyruvate carboxykinase (ATP)	845.884	0	0.988479	PCKA_ARATH	At4g37870	Phosphoenolpyruvate carboxykinase (ATP)	1090.87	0	0.838039	NA	68.7371	147.674	405.711	48.9224	348.871	308.658
evm.model.chr20.44	F6I226_VITVI	VIT_00s0207g00170	SCP domain-containing protein	125.176	1.68e-35	0.906977	-	-	-	-	-	-	NA	9.90856	28.9841	54.0245	9.34167	42.2974	30.7892
evm.model.chr20.492	D7TS18_VITVI	VIT_00s1308g00010	Uncharacterized protein	499.59	3.54e-180	0.972656	Q8L5Y8_ARATH	At5g65840	Thioredoxin superfamily protein	315.079	3.34e-107	0.751295	NA	20.2636	43.1984	62.1431	30.0883	45.6909	57.8225
evm.model.chr20.524	F6HD45_VITVI	VIT_00s0322g00020	Uncharacterized protein	807.749	0	0.978155	HHP4_ARATH	At4g37680	Heptahelical transmembrane protein 4	621.313	0	0.733656	NA	11.0397	4.50615	42.6799	11.281	20.1697	50.8384
evm.model.chr20.527	D7ST21_VITVI	VIT_00s0802g00020	Uncharacterized protein	260.381	2.3e-88	0.988889	Q9FJW1_ARATH	At5g67620	At5g67620	159.844	7.62e-49	0.791667	NA	11.4222	23.4907	35.4727	18.2509	41.2479	23.1206
evm.model.chr20.529	-	-	-	-	-	-	-	-	-	-	-	-	NA	27.5108	126.306	136.543	72.3623	133.127	422.837
evm.model.chr20.543	D7TT62_VITVI	VIT_07s0129g00060	Adenylyl-sulfate kinase	553.518	0	0.974453	APK1_ARATH	At2g14750	Adenylyl-sulfate kinase 1, chloroplastic	344.739	1.6e-118	0.649805	NA	5.62962	14.3736	18.8051	6.53351	14.5146	20.9718
evm.model.chr20.56	NA	NA	NA	532.717	0	0.973485	NA	NA	NA	NA	NA	NA	PREDICTED: thioredoxin-like protein HCF164, chloroplastic [Vitis vinifera]	30.2914	30.9096	24.5494	40.1733	76.3747	69.0573
evm.model.chr20.60	A5AYR6_VITVI	VIT_00s1466g00010	Uncharacterized protein	177.178	3.22e-58	0.946237	-	-	-	-	-	-	NA	0	118.445	276.313	0.184632	47.6156	198.95
evm.model.chr20.606	F6HSV8_VITVI	VIT_07s0129g00580	Uncharacterized protein	119.398	5.58e-35	0.919355	GASA7_ARATH	At2g14900	Gibberellin-regulated protein 7	90.1225	8.65e-24	0.666667	NA	2.1398	9.55345	6.89446	7.79403	4.46463	20.7522
evm.model.chr20.643	NA	NA	NA	979.548	0	0.942346	NA	NA	NA	NA	NA	NA	cytochrome P450 81Q32-like [Vitis riparia]	0.0299633	0.176116	0.13375	0.0378183	0.250838	0.186791
evm.model.chr20.648	F6HSX8_VITVI	VIT_07s0129g00860	Uncharacterized protein	946.421	0	0.964567	-	-	-	-	-	-	NA	7.32873	35.6938	30.7279	7.19158	44.3935	40.8269
evm.model.chr20.65	F6I7D7_VITVI	VIT_07s0255g00110	WD_REPEATS_REGION domain-containing protein	856.67	0	0.927126	A2RVN9_ARATH	At3g50390	WD_REPEATS_REGION domain-containing protein	525.398	0	0.691327	NA	0.126188	0.417509	1.44245	0.0972917	3.32494	5.42611
evm.model.chr20.654	F6HSY4_VITVI	VIT_07s0129g00930	Uncharacterized protein	328.561	5.22e-115	0.94012	-	-	-	-	-	-	NA	183.118	165.994	632.582	156.607	260.348	684.68
evm.model.chr20.671	D7TTE3_VITVI	VIT_07s0129g01010	Uncharacterized protein	150.984	5.81e-48	0.925532	-	-	-	-	-	-	NA	5.08141	22.4836	17.4279	2.04288	41.0907	33.9249
evm.model.chr20.678	F6HSY8_VITVI	VIT_07s0129g01060	DAO domain-containing protein	737.258	0	0.97619	Q9FN21_ARATH	At5g67290	DAO domain-containing protein	470.7	1.13e-163	0.69657	NA	8.05157	12.4401	22.6614	8.0408	20.4385	19.6744
evm.model.chr20.699	F6H4F8_VITVI	VIT_07s0031g00050	Uncharacterized protein	677.167	0	0.972727	RDL1_ARATH	At4g36880	Germination-specific cysteine protease 1	467.618	1.38e-163	0.667674	NA	470.147	378.462	741.173	459.247	721.967	575.08
evm.model.chr20.709	A6XA90_VITVI	VIT_07s0031g00190	AP2/ERF domain-containing protein	319.701	1.51e-112	1	ERF08_ARATH	At2g23340	Ethylene-responsive transcription factor ERF008	164.466	3.5e-51	0.621795	NA	15.2244	12.6238	40.7774	13.4981	35.514	38.6618
evm.model.chr20.714	F6H4H7_VITVI	VIT_07s0031g00220	Uncharacterized protein	932.939	0	0.988258	-	-	-	-	-	-	NA	63.583	53.9221	163.075	58.5023	67.105	118.346
evm.model.chr20.758	F6H4J6_VITVI	VIT_07s0031g00460	Nicotinate phosphoribosyltransferase	1148.27	0	0.97861	NPRT2_ARATH	At2g23420	Nicotinate phosphoribosyltransferase 2	967.607	0	0.827094	NA	30.5901	30.5228	72.0383	30.6743	23.9303	34.9926
evm.model.chr20.787	F6H4K7_VITVI	VIT_07s0031g00700	Uncharacterized protein	398.667	3.89e-142	0.970297	CML20_ARATH	At3g50360	Probable calcium-binding protein CML20	248.44	2.39e-83	0.743902	NA	23.6209	60.8628	77.8335	32.6733	67.841	73.5447
evm.model.chr20.807	NA	NA	NA	700.664	0	0.965714	NA	NA	NA	NA	NA	NA	methionine aminopeptidase 1D, chloroplastic/mitochondrial isoform X1 [Vitis riparia]	14.8735	27.099	22.6445	15.9756	27.7216	21.3476
evm.model.chr20.9	F6HJY1_VITVI	VIT_12s0035g02180	Endoglucanase	691.804	0	0.619835	GUN7_ARATH	At1g65610	Endoglucanase 7	779.245	0	0.633826	NA	3.31064	33.6694	133.704	3.55374	73.8604	158.198
evm.model.chr20.90	D7SSD9_VITVI	VIT_00s0253g00160	AB hydrolase-1 domain-containing protein	355.525	2.25e-124	0.887755	-	-	-	-	-	-	NA	0	0.659087	12.5891	0.731849	0.390107	2.77576
evm.model.chr20.912	D7SW53_VITVI	VIT_07s0031g01530	Uncharacterized protein	336.265	7.59e-118	0.979058	-	-	-	-	-	-	NA	43.9621	62.7035	161.122	47.1255	138.327	229.917
evm.model.chr20.914	D7SW56_VITVI	VIT_07s0031g01560	Uncharacterized protein	653.284	0	0.981424	Q9SJ03_ARATH	At2g21960	Expressed protein	478.789	1.71e-169	0.826241	NA	2.79325	6.41514	3.86523	4.34608	4.24167	5.29755
evm.model.chr20.923	D7SW64_VITVI	VIT_07s0031g01630	Uncharacterized protein	179.104	8.37e-59	0.909091	Q67XU1_ARATH	At5g09960	AvrRpt-cleavage domain-containing protein	135.191	1.68e-41	0.632075	NA	10.672	56.9882	47.5803	15.8942	68.1619	57.7743
evm.model.chr20.956	D7SW88_VITVI	VIT_07s0031g01860	TPT domain-containing protein	578.556	0	0.979104	URGT5_ARATH	At4g09810	UDP-rhamnose/UDP-galactose transporter 5	490.345	8.67e-174	0.811377	NA	8.80728	11.8473	17.0036	10.7053	16.698	16.4544
evm.model.chr20.973	D7SW95_VITVI	VIT_07s0031g01940	Uncharacterized protein	371.318	5.07e-131	0.966981	-	-	-	-	-	-	NA	109.785	263.822	206.013	102.38	272.663	258.521
evm.model.chr20.986	D7SW99_VITVI	VIT_07s0031g01980	AP2/ERF domain-containing protein	483.026	1.89e-170	0.955479	-	-	-	-	-	-	NA	0.379098	8.82557	14.4358	0.175825	0.23393	13.7146
evm.model.chr3.101	F6I167_VITVI	VIT_03s0038g01180	Uncharacterized protein	130.183	1.12e-39	0.622449	Q9SW57_ARATH	At4g34770	SAUR-like auxin-responsive protein family	144.436	3.69e-45	0.70297	NA	10.4646	81.7164	54.0369	9.34589	79.0124	84.726
evm.model.chr3.103	F6I158_VITVI	VIT_03s0038g01310	Uncharacterized protein	206.453	7.64e-68	1	A0A1P8AYM3_ARATH	At2g21210	SAUR-like auxin-responsive protein family	127.872	6.13e-37	0.616162	NA	0	0	3.82785	0.193191	2.12368	0.84367
evm.model.chr3.1064	F6HBM5_VITVI	VIT_03s0088g00060	NmrA domain-containing protein	605.52	0	0.959248	-	-	-	-	-	-	NA	0.737001	2.30836	133.351	1.23995	3.26063	3.96252
evm.model.chr3.1079	A5BE70_VITVI	VIT_03s0088g00290	Phytosulfokine-beta	161.384	2.03e-52	0.915663	-	-	-	-	-	-	NA	9.03481	21.3321	13.8633	43.5583	4.55265	15.8152
evm.model.chr3.1136	F6HBN8_VITVI	VIT_03s0088g00700	SCP domain-containing protein	296.59	4.28e-103	0.987578	PRB1_ARATH	At2g14580	Pathogenesis-related protein 1	192.586	3.27e-62	0.671533	NA	0	0.066978	3.38378	0.579379	29.3106	14.5752
evm.model.chr3.1137	F6HBN7_VITVI	VIT_03s0088g00710	SCP domain-containing protein	286.574	3.34e-99	0.950311	O81888_ARATH	At4g33720, At4g33720/T16L1_210	SCP domain-containing protein	193.356	1.61e-62	0.65942	NA	0.346125	1.18619	5.22325	0.888836	28.9257	4.65122
evm.model.chr3.1159	F6HBM3_VITVI	VIT_03s0088g00100	Protein kinase domain-containing protein	270.781	4.82e-83	0.872093	-	-	-	-	-	-	NA	0	0	0.465754	0.561059	0.0151663	0.095425
evm.model.chr3.116	D7U5C7_VITVI	VIT_03s0038g01380	Uncharacterized protein	669.848	0	0.993976	Q9T0I9_ARATH	At4g38810	Calcium-binding EF-hand family protein	477.633	1.16e-167	0.705882	NA	15.5197	66.8611	119.23	18.4152	115.291	85.0541
evm.model.chr3.1184	D7TY79_VITVI	VIT_03s0097g00710	Glutamyl-tRNA reductase	426.402	6.05e-148	0.971564	HEM11_ARATH	At1g58290	Glutamyl-tRNA reductase 1, chloroplastic	318.546	1.08e-105	0.72381	NA	0.439471	3.17958	3.05906	0.912815	1.57277	0.987368
evm.model.chr3.1193	D7T3K5_VITVI	VIT_03s0088g00990	Uncharacterized protein	253.062	2.06e-83	0.953488	Y4370_ARATH	At4g33700	DUF21 domain-containing protein At4g33700	164.466	6.01e-49	0.643411	NA	0	2.86385	2.7235	0	8.02452	0
evm.model.chr3.122	D7U5C1_VITVI	VIT_03s0038g01440	PNP_UDP_1 domain-containing protein	467.233	4.42e-167	0.962264	MTN1_ARATH	At4g38800	5&apos;-methylthioadenosine nucleosidase	345.125	6.41e-119	0.671642	NA	45.5628	102.319	82.4994	61.0614	84.3096	97.6553
evm.model.chr3.1230	NA	NA	NA	799.66	0	0.984615	NA	NA	NA	NA	NA	NA	PREDICTED: proline iminopeptidase isoform X1 [Vitis vinifera]	37.6812	42.9222	40.6449	36.0407	54.3611	48.0754
evm.model.chr3.1231	F6HBN2_VITVI	VIT_03s0088g01180	Protein kinase domain-containing protein	1791.16	0	0.951646	-	-	-	-	-	-	NA	1.32686	10.8259	22.4876	3.08744	14.0413	16.2223
evm.model.chr3.1256	D7TY79_VITVI	VIT_03s0097g00710	Glutamyl-tRNA reductase	981.86	0	0.980695	HEM11_ARATH	At1g58290	Glutamyl-tRNA reductase 1, chloroplastic	706.442	0	0.774678	NA	2.68534	16.7387	12.519	4.51611	7.40436	9.6569
evm.model.chr3.1284	F6HW55_VITVI	VIT_03s0097g00510	Uncharacterized protein	706.827	0	0.914489	OPT4_ARATH	At5g64410	Oligopeptide transporter 4	591.652	0	0.777778	NA	26.8535	12.8274	56.0595	33.9939	32.3149	36.984
evm.model.chr3.1285	F6HW55_VITVI	VIT_03s0097g00510	Uncharacterized protein	1403.27	0	0.958333	OPT4_ARATH	At5g64410	Oligopeptide transporter 4	1218.76	0	0.825309	NA	16.9091	15.9799	42.1211	24.0742	45.785	42.6087
evm.model.chr3.131	F6I146_VITVI	VIT_03s0038g01520	Uncharacterized protein	1706.42	0	0.965702	-	-	-	-	-	-	NA	0.064898	0.150539	0.117546	0.0457837	0.155485	0.093355
evm.model.chr3.1539	-	-	-	-	-	-	Q6IDA8_ARATH	At2g14110	At2g14110	65.0846	6.57e-12	0.75	NA	1.70145	2.97753	4.68338	1.46206	4.23425	5.16411
evm.model.chr3.1660	F6H6N9_VITVI	VIT_16s0050g00270	LRRNT_2 domain-containing protein	570.466	0	0.932886	-	-	-	-	-	-	NA	2.83008	21.8931	17.8643	0.022598	0.263075	0
evm.model.chr3.1879	D7TUH7_VITVI	VIT_03s0017g02360	Protein kinase domain-containing protein	1161.36	0	0.980583	AB1K3_ARATH	At1g79600	Protein ACTIVITY OF BC1 COMPLEX KINASE 3, chloroplastic	978.393	0	0.804241	NA	21.778	14.3056	33.6081	19.8333	12.6443	28.5694
evm.model.chr3.1914	F6HTP5_VITVI	VIT_03s0017g02170	Uncharacterized protein	506.908	7.66e-180	0.960606	-	-	-	-	-	-	NA	8.88149	34.1458	208.287	8.8149	39.749	108.448
evm.model.chr3.1924	F6HTP3_VITVI	VIT_03s0017g02140	Glycosyltransferase	790.415	0	0.806653	-	-	-	-	-	-	NA	1.3439	9.84843	14.3581	2.19501	5.7768	7.90072
evm.model.chr3.1950	F6HTN6_VITVI	VIT_03s0017g01980	CTP_transf_like domain-containing protein	503.827	1.96e-179	0.977358	CCT2_ARATH	At4g15130	Choline-phosphate cytidylyltransferase 2	436.417	4.82e-153	0.823529	NA	155.801	176.125	291.427	151.418	276.181	366.81
evm.model.chr3.196	F6I108_VITVI	VIT_03s0038g02280	Senescence domain-containing protein	753.821	0	0.984444	-	-	-	-	-	-	NA	33.2025	55.1597	83.0986	34.3758	56.3682	83.6939
evm.model.chr3.1981	F6HTM3_VITVI	VIT_03s0017g01690	Uncharacterized protein	1596.64	0	0.91897	-	-	-	-	-	-	NA	25.249	38.5689	47.2535	20.2448	32.4667	28.1019
evm.model.chr3.201	A1E8L7_VITVI	VIT_03s0038g02310	MYB4a protein	468.003	8.79e-168	0.988048	-	-	-	-	-	-	NA	11.8835	16.5261	22.2551	12.6719	29.2332	24.6533
evm.model.chr3.2058	F6HTL3_VITVI	VIT_03s0017g01490	FAD-binding PCMH-type domain-containing protein	921.383	0	0.899606	-	-	-	-	-	-	NA	1.35328	0.941917	1.50634	0.094469	0.0481563	0
evm.model.chr3.2061	D6CH20_VITVI	VIT_03s0017g01410, VIT_03s0017g01460	CYSTM domain-containing protein	57.7658	2.11e-12	0.830508	-	-	-	-	-	-	NA	114.91	1093.03	1466.04	370.648	2418.46	3713.61
evm.model.chr3.2066	F6HTL3_VITVI	VIT_03s0017g01490	FAD-binding PCMH-type domain-containing protein	975.696	0	0.960552	-	-	-	-	-	-	NA	1.5938	1.01588	3.14951	2.07204	20.5631	27.7597
evm.model.chr3.2157	F6HTI0_VITVI	VIT_03s0017g00670	RING-type domain-containing protein	461.84	3.07e-159	0.867868	-	-	-	-	-	-	NA	3.65452	9.89006	23.8815	6.05703	13.972	26.6987
evm.model.chr3.2160	D7TU58_VITVI	VIT_03s0017g00680	Epimerase domain-containing protein	804.668	0	0.989691	AXS2_ARATH	At1g08200	UDP-D-apiose/UDP-D-xylose synthase 2	743.036	0	0.907455	NA	111.433	187.436	177.271	95.6171	179.802	190.452
evm.model.chr3.2165	F6HTI5_VITVI	VIT_03s0017g00830	Uncharacterized protein	705.671	0	0.954674	-	-	-	-	-	-	NA	4.35655	37.2788	24.7828	5.44236	64.6346	79.5147
evm.model.chr3.2248	F6HTK0_VITVI	VIT_03s0017g01280	ABC transporter domain-containing protein	1273.84	0	0.977811	-	-	-	-	-	-	NA	3.53221	7.7213	26.0562	6.99387	10.3658	6.31938
evm.model.chr3.2249	F6HTK0_VITVI	VIT_03s0017g01280	ABC transporter domain-containing protein	1097.8	0	0.804699	-	-	-	-	-	-	NA	1.27225	2.82659	3.29639	3.06894	14.6634	3.27941
evm.model.chr3.2252	D7TUA8_VITVI	VIT_03s0017g01450	CYSTM domain-containing protein	92.0485	2.4e-25	0.952381	-	-	-	-	-	-	NA	0	1.8459	2.24776	0	6.04037	13.2617
evm.model.chr3.25	F6I197_VITVI	VIT_03s0038g00410	Protein DETOXIFICATION	905.59	0	0.976424	DTX46_ARATH	At2g21340	Protein DETOXIFICATION 46, chloroplastic	678.707	0	0.746606	NA	5.48856	12.234	8.30326	5.49323	11.4811	8.22894
evm.model.chr3.268	F6I0Y0_VITVI	VIT_03s0038g02880	Uncharacterized protein	184.882	2.55e-60	0.875969	-	-	-	-	-	-	NA	0	8.22801	41.5892	0.113314	30.4929	20.6518
evm.model.chr3.283	NA	NA	NA	1189.48	0	0.97931	NA	NA	NA	NA	NA	NA	serine/threonine-protein kinase STY46 [Vitis riparia]	19.1937	26.4783	41.0593	18.0895	30.8319	46.9435
evm.model.chr3.285	F6I0W9_VITVI	VIT_03s0038g03050	Uncharacterized protein	616.305	0	0.961877	GGR_ARATH	At4g38460	Heterodimeric geranylgeranyl pyrophosphate synthase small subunit, chloroplastic	388.652	6.31e-134	0.702703	NA	84.6329	96.9145	99.1991	75.1648	129.149	128.823
evm.model.chr3.330	D7U4W1_VITVI	VIT_03s0038g03430	Uncharacterized protein	514.612	0	0.988372	EXLA2_ARATH	At4g38400	Expansin-like A2	319.316	6.56e-109	0.647773	NA	27.3052	147.316	109.35	36.2145	94.8436	155.782
evm.model.chr3.363	D7U4U5_VITVI	VIT_03s0038g03570	Uncharacterized protein	1099.35	0	0.98155	Q9SGR6_ARATH	At1g76160	AT1G76160 protein	893.649	0	0.780443	NA	3.40616	46.2853	356.531	4.29873	247.619	418.333
evm.model.chr3.434	F6I0P8_VITVI	VIT_03s0038g04100	3-hydroxy-3-methylglutaryl coenzyme A reductase	996.497	0	0.97695	HMDH1_ARATH	At1g76490	3-hydroxy-3-methylglutaryl-coenzyme A reductase 1	789.645	0	0.758242	NA	9.40474	35.7108	399.726	10.441	141.051	466.58
evm.model.chr3.458	D7U4M7_VITVI	VIT_03s0038g04330	Uncharacterized protein	153.68	4.73e-49	0.945055	-	-	-	-	-	-	NA	0.681046	0.33059	17.006	0.610906	1.44611	18.1382
evm.model.chr3.465	F6I0M8_VITVI	VIT_03s0038g04400	RING-type domain-containing protein	644.425	0	0.978774	-	-	-	-	-	-	NA	12.2172	31.0592	67.9206	12.8547	38.7201	48.2151
evm.model.chr3.470	D7U4L7_VITVI	VIT_03s0038g04430	DYW_deaminase domain-containing protein	1156.35	0	0.964974	-	-	-	-	-	-	NA	0.201839	1.02812	3.08126	0.26624	3.89109	1.90417
evm.model.chr3.486	F6I0L4_VITVI	VIT_03s0038g04580	Uncharacterized protein	625.935	0	0.780702	-	-	-	-	-	-	NA	0.218901	2.67974	7.48442	0.214337	1.75006	4.75435
evm.model.chr3.492	D7U4J6_VITVI	VIT_03s0038g04670	NmrA domain-containing protein	574.318	0	0.96732	PBER1_ARATH	At4g39230	Phenylcoumaran benzylic ether reductase 1	478.019	5.7e-170	0.766234	NA	67.5166	46.5721	202.028	84.6543	137.499	107.469
evm.model.chr3.500	D7U4I8_VITVI	VIT_03s0038g04750	Usp domain-containing protein	244.202	4.32e-82	0.988439	Q94II5_ARATH	At2g21620	Usp domain-containing protein	185.267	7.88e-59	0.737143	NA	24.8683	40.3476	85.1123	29.8157	74.0459	94.231
evm.model.chr3.514	D7TQ25_VITVI	VIT_03s0063g02650	AB hydrolase-1 domain-containing protein	187.193	2.14e-59	0.916667	-	-	-	-	-	-	NA	0	11.5424	327.277	0.323925	25.4008	66.6416
evm.model.chr3.515	D7TQ25_VITVI	VIT_03s0063g02650	AB hydrolase-1 domain-containing protein	409.838	8.69e-145	0.942308	-	-	-	-	-	-	NA	0	0.52422	32.5447	0	2.42551	11.9585
evm.model.chr3.516	D7TQ25_VITVI	VIT_03s0063g02650	AB hydrolase-1 domain-containing protein	417.542	2.55e-147	0.943662	-	-	-	-	-	-	NA	0.199081	0.769143	51.7587	0.056236	0.689428	0.186134
evm.model.chr3.518	F6HQM8_VITVI	VIT_03s0063g02640	3-ketoacyl-CoA synthase	1048.5	0	0.994048	KCS4_ARATH	At1g19440	3-ketoacyl-CoA synthase 4	915.605	0	0.874239	NA	41.7882	32.2821	100.056	42.0336	33.2047	58.1704
evm.model.chr3.523	F6HQM5_VITVI	VIT_03s0063g02610	RRM domain-containing protein	176.792	4.07e-56	1	RBG7_ARATH	At2g21660	Glycine-rich RNA-binding protein 7	147.517	1.51e-44	0.776471	NA	643.802	1695.75	1711.13	708.787	1128.85	1949.85
evm.model.chr3.559	F6HQK8_VITVI	VIT_03s0063g02310	Uncharacterized protein	323.553	1.16e-106	0.99359	AN32_ARATH	At3g50690	Acidic leucine-rich nuclear phosphoprotein 32-related protein	257.299	2.34e-80	0.793548	NA	15.0553	31.5034	40.017	10.4472	25.5922	25.9336
evm.model.chr3.56	A5C5A3_VITVI	VIT_03s0038g00790, VIT_18s0001g02650	V-type proton ATPase proteolipid subunit	224.557	9.22e-75	1	VATL1_ARATH	At4g34720	V-type proton ATPase subunit c1	224.557	9.54e-75	1	NA	200.789	237.144	359.374	197.619	372.761	345.6
evm.model.chr3.574	D7TPY0_VITVI	VIT_03s0063g02120	NAD(P)H dehydrogenase (quinone)	483.411	9.48e-174	0.976562	FQRL2_ARATH	At4g36750	Probable NAD(P)H dehydrogenase (quinone) FQR1-like 2	327.405	5.27e-112	0.652174	NA	11.7381	17.8731	20.3973	8.61565	15.3495	16.6045
evm.model.chr3.58	F6I183_VITVI	VIT_03s0038g00820	S5A_REDUCTASE domain-containing protein	625.165	0	0.970414	POED2_ARATH	At2g16530	Polyprenol reductase 2	393.275	1.43e-135	0.608187	NA	6.49648	20.8111	17.6798	6.51022	22.3175	26.1305
evm.model.chr3.585	F6HQJ5_VITVI	VIT_03s0063g02030	Uncharacterized protein	920.998	0	0.978495	ISPH_ARATH	At4g34350	4-hydroxy-3-methylbut-2-enyl diphosphate reductase, chloroplastic	759.599	0	0.7897	NA	84.4222	158.252	164.646	64.244	107.589	89.1478
evm.model.chr3.617	D7TPV0_VITVI	VIT_03s0063g01780	Uncharacterized protein	1669.06	0	0.942478	-	-	-	-	-	-	NA	0.542232	1.95358	1.88493	0.944358	1.13739	1.20468
evm.model.chr3.618	F6HQI1_VITVI	VIT_03s0063g01770	Uncharacterized protein	89.7373	7.64e-24	0.938462	-	-	-	-	-	-	NA	53.4705	176.475	289.202	63.826	56.4377	180.729
evm.model.chr3.619	F6HQI0_VITVI	VIT_03s0063g01760	Uncharacterized protein	122.479	5.16e-37	0.897059	-	-	-	-	-	-	NA	5.2595	13.815	16.0108	4.91631	1.87778	18.1671
evm.model.chr3.62	F6I180_VITVI	VIT_03s0038g00880	Amidophosphoribosyltransferase	1097.42	0	0.972509	ASE2_ARATH	At4g34740	Amidophosphoribosyltransferase 2, chloroplastic	835.484	0	0.86157	NA	11.479	13.7303	43.2491	12.8464	54.6451	79.9005
evm.model.chr3.668	F6HQF4_VITVI	VIT_03s0063g01310	Fe2OG dioxygenase domain-containing protein	1154.04	0	0.961017	-	-	-	-	-	-	NA	1.85205	45.2551	2380.13	1.97567	487.563	1588.82
evm.model.chr3.670	D7TPQ5_VITVI	VIT_03s0063g01210	Fe2OG dioxygenase domain-containing protein	664.07	0	0.932749	-	-	-	-	-	-	NA	0.114198	3.47175	364.397	0.272962	22.0037	79.1278
evm.model.chr3.671	D7TPR0_VITVI	VIT_03s0063g01260	Fe2OG dioxygenase domain-containing protein	627.091	0	0.979532	Q9LJ66_ARATH	At3g19000	Fe2OG dioxygenase domain-containing protein	381.719	9.85e-131	0.610795	NA	12.2432	43.3506	2996.63	14.452	731.182	1895.09
evm.model.chr3.709	F6HQE2_VITVI	VIT_03s0063g00880	Uncharacterized protein	494.967	1.07e-174	0.978082	-	-	-	-	-	-	NA	3.00999	6.74952	14.5934	2.79657	11.1715	12.9525
evm.model.chr3.731	F6HQC9_VITVI	VIT_03s0063g00730	Abhydrolase_3 domain-containing protein	637.106	0	0.95625	-	-	-	-	-	-	NA	0.775018	0.398579	1.63202	1.82827	0.844232	0.634381
evm.model.chr3.755	D7TPI6_VITVI	VIT_03s0063g00400	Alpha-amylase	848.195	0	0.971698	AMY1_ARATH	At4g25000	Alpha-amylase 1	568.926	0	0.650235	NA	2.57962	2.17525	12.6916	2.93758	8.0422	12.5418
evm.model.chr3.761	F6HQA6_VITVI	VIT_03s0063g00350	Uncharacterized protein	402.519	9.92e-142	0.932692	-	-	-	-	-	-	NA	6.87295	8.3565	6.39998	4.155	2.70618	10.7083
evm.model.chr3.794	F6HQ90_VITVI	VIT_03s0063g00120	Diacylglycerol O-acyltransferase	841.262	0	0.960954	-	-	-	-	-	-	NA	4.04514	22.2394	30.32	5.40802	36.7888	42.5916
evm.model.chr3.800	D7TPF7_VITVI	VIT_03s0063g00060	Uncharacterized protein	406.371	2.92e-144	0.978261	CBSX1_ARATH	At4g36910	CBS domain-containing protein CBSX1, chloroplastic	270.011	2.13e-90	0.748538	NA	13.2167	20.8905	50.3089	12.0713	29.9675	54.9256
evm.model.chr3.811	F6I5Z3_VITVI	VIT_03s0180g00010	Uncharacterized protein	830.476	0	0.971831	RD21A_ARATH	At1g47128	Cysteine proteinase RD21A	628.632	0	0.71167	NA	103.705	100.567	270.708	103.871	164.693	232.28
evm.model.chr3.815	NA	NA	NA	469.159	2.31e-166	0.971774	NA	NA	NA	NA	NA	NA	PREDICTED: splicing factor 3A subunit 2 [Vitis vinifera]	50.031	65.3716	95.1885	33.2394	55.3696	88.8701
evm.model.chr3.833	D7UC00_VITVI	VIT_03s0180g00170	Reticulon-like protein	360.918	5.71e-127	0.971014	RTNLK_ARATH	At3g19460	Reticulon-like protein B11	216.468	2.71e-70	0.620513	NA	47.1826	47.0337	103.801	56.5138	63.6436	92.7595
evm.model.chr3.857	D7SXW6_VITVI	VIT_03s0091g00160	Uncharacterized protein	437.573	1.48e-156	0.915929	Q9SKL6_ARATH	At2g15220, F15A23.4/At2g15220	At2g15220/F15A23.4	303.138	1.05e-103	0.694175	NA	5.18217	9.96487	22.408	3.13954	26.9988	14.9108
evm.model.chr3.859	D7SXW6_VITVI	VIT_03s0091g00160	Uncharacterized protein	358.221	1.09e-125	0.792035	-	-	-	-	-	-	NA	0.166171	1.44782	1.09077	0.327967	3.86236	2.00579
evm.model.chr3.872	F6H699_VITVI	VIT_03s0091g00260	C2H2-type domain-containing protein	390.193	4e-139	0.984127	-	-	-	-	-	-	NA	9.22044	32.9488	139.594	11.8029	102.327	118.15
evm.model.chr3.926	F6H675_VITVI	VIT_03s0091g00450	Uncharacterized protein	652.129	0	0.863753	VEP1_ARATH	At4g24220	3-oxo-Delta(4,5)-steroid 5-beta-reductase	464.537	9.04e-163	0.619537	NA	10.6451	4.85465	25.5206	19.4591	13.3518	21.9146
evm.model.chr3.934	F6H674_VITVI	VIT_03s0091g00470	Protein-serine/threonine phosphatase	754.977	0	0.986842	P2C63_ARATH	At4g33920	Probable protein phosphatase 2C 63	534.643	0	0.733333	NA	10.7814	28.6743	24.7623	14.1523	27.6088	25.1346
evm.model.chr3.957	F6H665_VITVI	VIT_03s0091g00670	LOB domain-containing protein	376.711	1.43e-133	0.979487	LBD38_ARATH	At3g49940	LOB domain-containing protein 38	199.134	4.4e-63	0.71875	NA	1.532	1.86642	3.74678	4.44947	5.92563	4.97069
evm.model.chr4.1012	D7T0F1_VITVI	VIT_04s0069g01010	LEA_2 domain-containing protein	414.461	9.09e-147	0.932271	-	-	-	-	-	-	NA	2.35254	2.58387	5.04509	2.96685	1.49464	9.78354
evm.model.chr4.1027	F6GVZ7_VITVI	VIT_18s0089g00690	LRRNT_2 domain-containing protein	1372.07	0	0.835257	-	-	-	-	-	-	NA	0.668955	0.843467	2.64468	0.599907	0.307024	0.715939
evm.model.chr4.106	F6H377_VITVI	VIT_04s0008g00440	Protein kinase domain-containing protein	1623.6	0	0.879065	-	-	-	-	-	-	NA	0.670661	1.14969	1.87477	0.406237	0.289359	0.335791
evm.model.chr4.1073	F6HDE7_VITVI	VIT_00s2704g00010	Uncharacterized protein	262.692	9.58e-80	0.776536	-	-	-	-	-	-	NA	0.0182417	0.253387	0.140802	0.378557	0.177726	0.0302827
evm.model.chr4.111	D7STN6_VITVI	VIT_04s0008g00950	Uncharacterized protein	522.316	0	0.984496	CNBLA_ARATH	At4g33000	Calcineurin B-like protein 10	358.992	2.36e-124	0.72428	NA	12.5926	18.5624	26.7453	16.8073	33.1293	22.8838
evm.model.chr4.1117	D7T0G2_VITVI	VIT_04s0069g01180	LRAT domain-containing protein	441.81	1.59e-156	0.946721	Q9M872_ARATH	At3g02700, At3g02700/F16B3_33	LRAT domain-containing protein	332.028	3.68e-113	0.679688	NA	33.5085	108.747	423.384	35.2775	445.945	481.127
evm.model.chr4.1132	-	-	-	-	-	-	-	-	-	-	-	-	NA	0.156067	0.445532	0.13815	0.119547	0	0
evm.model.chr4.117	NA	NA	NA	-	-	-	NA	NA	NA	NA	NA	NA	-	3.55804	7.20682	7.55307	4.79739	9.6016	7.45854
evm.model.chr4.1227	D7TA25_VITVI	VIT_04s0079g00410	HTH myb-type domain-containing protein	866.685	0	0.943434	-	-	-	-	-	-	NA	11.3125	95.3177	88.3824	10.6063	109.961	66.9871
evm.model.chr4.1249	A5BX54_VITVI	VIT_04s0079g00530	Isocitrate dehydrogenase [NADP]	833.558	0	0.973301	ICDHC_ARATH	At1g65930	Cytosolic isocitrate dehydrogenase [NADP]	768.459	0	0.885922	NA	96.3865	115.747	138.08	84.8571	147.291	139.55
evm.model.chr4.1277	D7TA34_VITVI	VIT_04s0079g00600	Glutamate decarboxylase	988.023	0	0.965164	DCE1_ARATH	At5g17330	Glutamate decarboxylase 1	888.256	0	0.840637	NA	280.566	302.021	343.217	179.306	280.08	332.186
evm.model.chr4.1308	Q56AY1_VITVI	VIT_04s0079g00690	Glutathione transferase	375.555	1.21e-132	0.967136	-	-	-	-	-	-	NA	29.7494	147.077	412.202	11.9446	1094.22	740.971
evm.model.chr4.1313	Q56AY1_VITVI	VIT_04s0079g00690	Glutathione transferase	379.022	6.18e-134	0.976526	-	-	-	-	-	-	NA	141.32	671.362	1550.63	5.43523	437.623	292.258
evm.model.chr4.133	D7STQ2_VITVI	VIT_04s0008g01130	Uncharacterized protein	652.514	0	0.975232	ADT5_ARATH	At5g56450	Probable ADP,ATP carrier protein At5g56450	504.212	1.23e-179	0.746914	NA	3.60948	3.83477	12.4063	2.27167	4.4738	7.75542
evm.model.chr4.1345	F6HFX9_VITVI	VIT_04s0079g00810	Uncharacterized protein	268.47	2.71e-91	0.92973	-	-	-	-	-	-	NA	2.53803	16.2511	16.3937	4.99875	3.34235	10.9283
evm.model.chr4.1476	F6HI10_VITVI	VIT_04s0043g00360	Uncharacterized protein	391.734	1.14e-136	0.953846	-	-	-	-	-	-	NA	24.2147	23.3461	34.8453	23.4571	38.4401	43.2372
evm.model.chr4.160	D7STS6_VITVI	VIT_04s0008g01380	DDE Tnp4 domain-containing protein	904.82	0	0.985537	Q9LYH2_ARATH	At5g12010	DDE Tnp4 domain-containing protein	668.692	0	0.690476	NA	1.77283	40.6003	129.011	11.2227	39.6801	93.4431
evm.model.chr4.1733	NA	NA	NA	632.869	0	0.943953	NA	NA	NA	NA	NA	NA	F-box protein PP2-B10-like [Vitis riparia]	4.73597	6.89388	8.63141	7.59832	11.7828	6.59122
evm.model.chr4.175	F6H3Q3_VITVI	VIT_04s0008g01520	SHSP domain-containing protein	234.187	9.22e-79	0.954887	HS176_ARATH	At5g12020	17.6 kDa class II heat shock protein	152.14	1.17e-46	0.642857	NA	7.99467	3.52781	48.5185	11.0833	0.868916	111.792
evm.model.chr4.1771	F6GX36_VITVI	VIT_04s0023g00050	Glyco_transf_28 domain-containing protein	1071.23	0	0.951691	U80A2_ARATH	At3g07020	Sterol 3-beta-glucosyltransferase UGT80A2	689.878	0	0.669104	NA	4.79976	17.0877	18.6911	5.4608	25.814	19.0528
evm.model.chr4.1791	NA	NA	NA	768.844	0	0.984127	NA	NA	NA	NA	NA	NA	PREDICTED: protein PELOTA 1 [Vitis vinifera]	20.2004	24.9704	32.6485	20.0402	31.3843	34.1199
evm.model.chr4.1851	NA	NA	NA	208.379	5.12e-68	0.970874	NA	NA	NA	NA	NA	NA	auxin-responsive protein SAUR21-like [Vitis riparia]	0	2.51644	2.66294	1.51905	20.6883	9.25905
evm.model.chr4.1855	F6GX22_VITVI	VIT_04s0023g00560	Uncharacterized protein	192.586	3.69e-64	0.958763	A0A1P8AYM3_ARATH	At2g21210	SAUR-like auxin-responsive protein family	129.413	1.57e-38	0.622449	NA	0	1.28783	10.2122	0	20.8012	6.81228
evm.model.chr4.1858	F6GX20_VITVI	VIT_04s0023g00590	4-hydroxy-4-methyl-2-oxoglutarate aldolase	385.956	8.75e-137	0.963918	RRAA2_ARATH	At5g16450	Putative 4-hydroxy-4-methyl-2-oxoglutarate aldolase 2	293.123	1.45e-100	0.837349	NA	326.979	297.551	397.383	256.145	380.174	255.485
evm.model.chr4.1859	F6GX19_VITVI	VIT_04s0023g00600	Isopentenyl-diphosphate Delta-isomerase	544.273	0	0.945205	IDI1_ARATH	At5g16440	Isopentenyl-diphosphate Delta-isomerase I, chloroplastic	441.425	4.25e-156	0.88412	NA	116.847	303.894	810.146	122.688	729.992	684.841
evm.model.chr4.1872	F6GX18_VITVI	VIT_04s0023g00690	PPM-type phosphatase domain-containing protein	898.656	0	0.971253	P2C33_ARATH	At3g02750	Probable protein phosphatase 2C 33	622.083	0	0.686992	NA	45.6538	55.3394	135.506	41.5471	64.0305	92.2628
evm.model.chr4.1905	F6GX06_VITVI	VIT_04s0023g01030	LIM zinc-binding domain-containing protein	926.776	0	0.94877	DAR1_ARATH	At4g36860	Protein DA1-related 1	672.159	0	0.630162	NA	16.8577	35.7157	31.8503	23.8454	45.8625	35.4577
evm.model.chr4.1909	F6GX02_VITVI	VIT_04s0023g01080	Uncharacterized protein	1191.41	0	0.936137	-	-	-	-	-	-	NA	1.06029	1.71436	7.69216	1.05302	4.48779	8.60535
evm.model.chr4.1917	D7SPK1_VITVI	VIT_04s0023g01110	Uncharacterized protein	478.789	2.65e-169	0.966292	Q94AH7_ARATH	At4g36850	PQ-loop repeat family protein / transmembrane family protein	281.182	1.1e-91	0.620155	NA	3.70212	42.8982	196.63	10.2122	209.231	260.649
evm.model.chr4.1918	F6GX00_VITVI	VIT_04s0023g01120	Hexosyltransferase	686.797	0	0.991453	GATL2_ARATH	At3g50760	Probable galacturonosyltransferase-like 2	470.315	1.22e-165	0.695652	NA	9.10058	17.5461	41.3166	8.99269	42.177	86.3464
evm.model.chr4.1936	F6GWZ2_VITVI	VIT_04s0023g01250	BES1_N domain-containing protein	528.865	0	0.987342	BEH2_ARATH	At4g36780	BES1/BZR1 homolog protein 2	317.39	1.79e-106	0.702875	NA	49.9727	127.478	95.9113	63.5147	72.5423	103.355
evm.model.chr4.1946	F6GWY9_VITVI	VIT_04s0023g01320	NAD(P)H dehydrogenase (quinone)	463.766	5.28e-166	0.976562	FQRL2_ARATH	At4g36750	Probable NAD(P)H dehydrogenase (quinone) FQR1-like 2	337.806	4.83e-116	0.713262	NA	14.7882	38.6466	34.7055	25.1889	51.7485	67.8889
evm.model.chr4.1958	F6GWY6_VITVI	VIT_04s0023g01380	GRAS domain-containing protein	959.518	0	0.826446	-	-	-	-	-	-	NA	21.745	42.2669	29.9007	30.4777	72.0754	50.1527
evm.model.chr4.1973	D7SPG2_VITVI	VIT_04s0023g01510	Uncharacterized protein	741.11	0	0.977961	F4K243_ARATH	At5g66740	Spindle assembly abnormal protein (DUF620)	594.349	0	0.76584	NA	0	0.147171	0.45476	0.0301577	0.0470273	0.115214
evm.model.chr4.1986	F6GWX1_VITVI	VIT_04s0023g01620	Uncharacterized protein	78.1814	1.25e-18	1	-	-	-	-	-	-	NA	0.688739	2.51435	1.90501	0.941527	0.210155	0.94992
evm.model.chr4.2038	D7SPB2_VITVI	VIT_04s0023g02050	Inorganic diphosphatase	430.254	4.27e-154	0.962791	IPYR4_ARATH	At3g53620	Soluble inorganic pyrophosphatase 4	357.451	2.16e-125	0.805687	NA	242.118	232.998	394.867	216.222	615.955	529.04
evm.model.chr4.2047	D7SPA3_VITVI	VIT_04s0023g02150	acidPPc domain-containing protein	367.081	6.04e-128	0.941964	-	-	-	-	-	-	NA	2.89559	3.93581	6.27579	3.35827	5.97015	5.46428
evm.model.chr4.205	F6H3R4_VITVI	VIT_04s0008g01660	Uncharacterized protein	620.157	0	0.97076	Q9SSP4_ARATH	At1g72820	At1g72820/F3N23_2	441.425	2.72e-154	0.695652	NA	0.0771743	36.4114	47.9507	0	15.8144	52.5129
evm.model.chr4.2080	D7SP77_VITVI	VIT_04s0023g02450	Uncharacterized protein	684.485	0	0.980926	RD19A_ARATH	At4g39090	Cysteine protease RD19A	499.975	1.48e-176	0.739521	NA	71.7561	94.8732	248.82	83.2422	469.392	496.223
evm.model.chr4.2118	TM6_VITVI	VIT_04s0023g02820	Agamous-like MADS-box protein TM6	328.946	1.05e-114	0.975309	-	-	-	-	-	-	NA	12.9785	16.159	12.6367	8.24528	21.7652	22.7355
evm.model.chr4.2132	F6GWQ2_VITVI	VIT_04s0023g02930	Uncharacterized protein	273.863	6.6e-91	0.665468	-	-	-	-	-	-	NA	0.207846	1.78113	0.944681	0.30385	0.0302397	0
evm.model.chr4.2143	F6GWP9_VITVI	VIT_04s0023g03020	Uncharacterized protein	917.146	0	0.982609	Q94CC6_ARATH	At4g36195	Prolyl carboxypeptidase like protein	672.159	0	0.691304	NA	51.5948	45.8504	107.135	45.4583	83.6216	98.4428
evm.model.chr4.2144	D7SP26_VITVI	VIT_04s0023g03030	Uncharacterized protein	372.089	3.2e-132	0.978261	BBX19_ARATH	At4g38960	B-box zinc finger protein 19	227.639	2.16e-75	0.63388	NA	25.4984	80.8121	108.929	26.7892	71.3061	60.1679
evm.model.chr4.2160	F6GWP0_VITVI	VIT_04s0023g03170	GDP-mannose 4,6-dehydratase	743.806	0	0.991957	GMD2_ARATH	At3g51160	GDP-mannose 4,6 dehydratase 2	661.374	0	0.881844	NA	68.5998	176.308	223.71	37.8851	285.679	393.682
evm.model.chr4.2162	D7SP13_VITVI	VIT_04s0023g03190	Peptidyl-prolyl cis-trans isomerase	236.498	6.58e-81	0.983051	PIN1_ARATH	At2g18040	Peptidyl-prolyl cis-trans isomerase Pin1	189.119	3.72e-62	0.75	NA	380.92	543.4	676.042	346.312	531.036	581.175
evm.model.chr4.2167	F6GWN6_VITVI	VIT_04s0023g03230	Uncharacterized protein	215.312	6.08e-73	0.971154	SAU50_ARATH	At4g34760	Auxin-responsive protein SAUR50	164.466	7.41e-53	0.740385	NA	4.7283	66.7136	231.552	6.5735	200.503	174.841
evm.model.chr4.2168	D7SP09_VITVI	VIT_04s0023g03240	Uncharacterized protein	554.673	0	0.985348	TA14B_ARATH	At5g45600	Transcription initiation factor TFIID subunit 14b	367.466	1.63e-127	0.635688	NA	26.2407	26.0234	52.1358	26.3967	54.17	32.908
evm.model.chr4.2192	F6GWM6_VITVI	VIT_04s0023g03470	J domain-containing protein	289.271	9.81e-100	0.972603	O48828_ARATH	At2g17880	J domain-containing protein	137.887	6.25e-41	0.634615	NA	21.0865	81.0145	80.479	37.7998	118.089	171.61
evm.model.chr4.2207	F6GWL8_VITVI	VIT_04s0023g03600	Rhodanese domain-containing protein	238.424	3.75e-81	0.907692	-	-	-	-	-	-	NA	14.6534	27.2736	36.9141	18.4109	89.2252	95.6645
evm.model.chr4.2275	F6HAH4_VITVI	VIT_00s0264g00060	Uncharacterized protein	234.187	7.92e-80	0.990991	Q6RF46_ARATH	At2g17705	Methionine-S-oxide reductase	187.193	2.51e-61	0.772727	NA	43.0737	160.758	159.234	59.9636	120.777	156.953
evm.model.chr4.2350	D7U6N0_VITVI	VIT_04s0210g00050	Str_synth domain-containing protein	718.383	0	0.939948	-	-	-	-	-	-	NA	8.31066	10.3048	24.5466	2.99534	0.356979	0.118929
evm.model.chr4.2376	F6I0K3_VITVI	VIT_04s0044g00040	Dirigent protein	372.859	2.46e-132	0.983871	-	-	-	-	-	-	NA	2.6505	149.625	106.862	2.90697	41.906	63.9978
evm.model.chr4.2389	F6I0J9_VITVI	VIT_04s0044g00130	Lgl_C domain-containing protein	1992.62	0	0.956888	-	-	-	-	-	-	NA	24.0742	20.4679	49.1719	13.6253	48.52	50.3737
evm.model.chr4.2396	D7U464_VITVI	VIT_04s0044g00160	Homeobox domain-containing protein	461.07	6.94e-164	0.973333	-	-	-	-	-	-	NA	54.8476	87.8024	103.531	32.9998	53.874	43.5532
evm.model.chr4.2405	D7U453_VITVI	VIT_04s0044g00270	FAD_binding_3 domain-containing protein	715.301	0	0.882927	-	-	-	-	-	-	NA	0	0	0.400579	0	0	0.0895967
evm.model.chr4.2414	D7U453_VITVI	VIT_04s0044g00270	FAD_binding_3 domain-containing protein	754.977	0	0.956962	-	-	-	-	-	-	NA	0.411274	7.401	24.6869	0.155859	8.21882	14.0798
evm.model.chr4.2418	D7U452_VITVI	VIT_04s0044g00280	TFIIS N-terminal domain-containing protein	644.81	0	0.987952	-	-	-	-	-	-	NA	19.8692	38.2757	36.4753	22.313	38.8983	39.3665
evm.model.chr4.248	A5B5R8_VITVI	VIT_04s0008g02000	Uncharacterized protein	348.206	1.06e-119	0.964413	-	-	-	-	-	-	NA	44.1438	82.0626	119.545	48.2752	79.6041	117.601
evm.model.chr4.2503	F6I0H8_VITVI	VIT_04s0044g00710	UTP--glucose-1-phosphate uridylyltransferase	355.14	1.49e-117	0.859813	UGPA1_ARATH	At5g17310	UTP--glucose-1-phosphate uridylyltransferase 1	339.347	1.28e-111	0.715447	NA	198.811	248.451	300.417	172.361	283.682	287.635
evm.model.chr4.2532	D7U4G8_VITVI	VIT_04s0044g00970	Uncharacterized protein	408.683	5.37e-145	0.956098	-	-	-	-	-	-	NA	3.12285	1.88758	5.09449	2.38599	1.52401	5.45166
evm.model.chr4.2549	A5C0I8_VITVI	VIT_04s0044g01110	Uncharacterized protein	710.679	0	0.981579	ADH1_ARATH	At1g77120	Alcohol dehydrogenase class-P	629.787	0	0.857143	NA	332.423	332.636	626.824	349.306	624.753	1074.39
evm.model.chr4.2550	D7U4F6_VITVI	VIT_04s0044g01130	Uncharacterized protein	705.671	0	0.970976	ADH1_ARATH	At1g77120	Alcohol dehydrogenase class-P	624.009	0	0.856	NA	0.857512	1.75232	20.777	0.958817	4.35335	47.1908
evm.model.chr4.2557	NA	NA	NA	-	-	-	NA	NA	NA	NA	NA	NA	-	0.242797	0.249006	0.350095	0	0.089059	0.450834
evm.model.chr4.2595	F6I0D7_VITVI	VIT_04s0044g01430	Uncharacterized protein	546.969	0	0.963855	-	-	-	-	-	-	NA	10.3239	27.2324	18.7396	14.4058	36.7532	47.1995
evm.model.chr4.2623	D7U4B6_VITVI	VIT_04s0044g01620	RING-type domain-containing protein	730.324	0	0.956403	RGLG3_ARATH	At5g63970	E3 ubiquitin-protein ligase RGLG3	508.449	1.26e-179	0.662198	NA	36.1817	66.3158	74.1443	25.4064	76.9379	68.4655
evm.model.chr4.2643	D7U495_VITVI	VIT_04s0044g01860	Uncharacterized protein	746.888	0	0.98568	-	-	-	-	-	-	NA	14.3464	22.8171	39.2368	7.87488	73.1661	66.13
evm.model.chr4.286	F6H3A3_VITVI	VIT_04s0008g02390	RING-type domain-containing protein	967.607	0	0.977982	-	-	-	-	-	-	NA	14.2773	35.0693	41.8598	14.0478	32.6554	37.4608
evm.model.chr4.331	-	-	-	-	-	-	-	-	-	-	-	-	NA	0	0.502658	0.277527	0	0.277115	1.10728
evm.model.chr4.337	F6H2V4_VITVI	VIT_04s0008g02800	Uncharacterized protein	265.003	1.06e-90	0.932099	Q9ZQ28_ARATH	At2g24400	At2g24400	152.91	1.38e-46	0.632353	NA	0.15925	2.79001	16.0217	0.80928	25.0811	38.13
evm.model.chr4.339	F6H2V5_VITVI	VIT_04s0008g02820	Glyco_transf_64 domain-containing protein	611.298	0	0.972561	GT643_ARATH	At1g80290	Glycosyltransferase family protein 64 C3	373.629	4.02e-128	0.628664	NA	2.55193	6.3789	6.36389	2.55448	10.6516	12.2454
evm.model.chr4.363	F6H2X2_VITVI	VIT_04s0008g03100	Uncharacterized protein	608.601	0	0.8775	Q9M089_ARATH	At4g31130	At4g31130	259.61	1.78e-84	0.734463	NA	61.1429	99.3331	139.177	62.3734	187.186	148.7
evm.model.chr4.369	F6H2X6_VITVI	VIT_04s0008g03160	G protein gamma domain-containing protein	175.252	1.87e-56	0.987952	-	-	-	-	-	-	NA	33.1586	21.5919	58.3879	38.6068	32.5337	47.3751
evm.model.chr4.437	D7SUD7_VITVI	VIT_04s0008g03770	Aspartate aminotransferase	863.603	0	0.983412	AAT3_ARATH	At5g11520	Aspartate aminotransferase 3, chloroplastic	772.311	0	0.823129	NA	21.5392	43.6261	134.427	22.4449	73.5587	87.4256
evm.model.chr4.482	-	-	-	-	-	-	-	-	-	-	-	-	NA	13.8197	19.7768	121.173	4.00649	40.9345	120.738
evm.model.chr4.483	D7SUH5_VITVI	VIT_04s0008g04210	Uncharacterized protein	263.848	1.15e-90	0.99187	GLB3_ARATH	At4g32690	Two-on-two hemoglobin-3	213.001	1.41e-70	0.773438	NA	21.2414	28.5236	82.8732	20.6071	44.1576	72.9928
evm.model.chr4.54	A5AQ89_VITVI	VIT_04s0008g00490	Profilin	269.24	2.37e-93	0.992366	PRF3_ARATH	At5g56600	Profilin-3	219.935	2.03e-73	0.770992	NA	338.539	351.53	440.127	283.472	530.85	524.982
evm.model.chr4.553	NA	NA	NA	-	-	-	NA	NA	NA	NA	NA	NA	-	23.2877	26.608	35.2111	26.5943	40.3737	32.2665
evm.model.chr4.57	D7STJ8_VITVI	VIT_04s0008g00520	ATP-dependent 6-phosphofructokinase	945.266	0	0.92623	PFKA3_ARATH	At4g26270	ATP-dependent 6-phosphofructokinase 3	795.423	0	0.817797	NA	61.0505	43.9109	104.011	58.0283	74.0643	107.866
evm.model.chr4.584	F6H3T7_VITVI	VIT_04s0008g05010	Uncharacterized protein	723.005	0	0.983146	Q9LYE7_ARATH	At5g11420	Uncharacterized protein At5g11420	600.127	0	0.776836	NA	808.897	1182.82	865.157	616.273	3842.05	1944.28
evm.model.chr4.60	A5BPD9_VITVI	VIT_04s0008g00540	Uncharacterized protein	251.136	1.08e-85	0.979452	O82308_ARATH	At2g25890	Oleosin	131.724	1.16e-38	0.638462	NA	1.35993	14.9824	16.183	0.608146	7.09013	17.7697
evm.model.chr4.619	D7SUS5_VITVI	VIT_04s0008g05260	Expansin-like EG45 domain-containing protein	265.774	4.45e-92	0.992248	-	-	-	-	-	-	NA	0	1.85257	5.20651	2.32212	14.1583	9.44132
evm.model.chr4.640	NA	NA	NA	-	-	-	NA	NA	NA	NA	NA	NA	-	19.7508	22.3064	29.4192	17.0994	25.9067	25.2559
evm.model.chr4.662	D7SUV9_VITVI	VIT_04s0008g05620	Adenine phosphoribosyltransferase	350.517	2.07e-123	0.989529	APT5_ARATH	At5g11160	Adenine phosphoribosyltransferase 5	275.404	7.59e-94	0.774869	NA	7.25727	13.7212	22.6605	9.16117	21.9306	16.185
evm.model.chr4.68	F6H381_VITVI	VIT_04s0008g00610	Uncharacterized protein	710.294	0	0.994723	-	-	-	-	-	-	NA	69.518	149.431	122.49	91.4997	40.599	127.66
evm.model.chr4.706	D7SUY6_VITVI	VIT_04s0008g05920	Golgi SNAP receptor complex member 1	446.432	3.03e-160	0.990909	GOS11_ARATH	At1g15880	Golgi SNAP receptor complex member 1-1	370.163	3.36e-130	0.8125	NA	11.1476	16.8613	19.8343	10.4165	16.9885	19.3005
evm.model.chr4.715	F6H3J8_VITVI	VIT_04s0008g05990	Threonine synthase	1035.4	0	0.994253	THRC1_ARATH	At4g29840	Threonine synthase 1, chloroplastic	841.647	0	0.872068	NA	61.3796	93.3149	178.06	58.3359	116.639	133.669
evm.model.chr4.716	F6H3U5_VITVI	VIT_04s0008g06000	AP2/ERF domain-containing protein	322.398	1.79e-112	0.989305	ERF03_ARATH	At5g25190	Ethylene-responsive transcription factor ERF003	172.555	1.07e-53	0.68306	NA	5.33855	30.1031	189.104	10.3349	160.317	187.208
evm.model.chr4.72	F6H383_VITVI	VIT_04s0008g00650	Uncharacterized protein	694.886	0	0.994135	F4ITJ6_ARATH	At2g25910	3&apos;-5&apos; exonuclease domain-containing protein / K homology domain-containing protein / KH domain-containing protein	546.584	0	0.768328	NA	240.432	296.562	438.44	205.55	432.68	387.22
evm.model.chr4.790	D7SV37_VITVI	VIT_04s0008g06570	Chorismate mutase	240.736	1.17e-80	0.991304	-	-	-	-	-	-	NA	8.87915	54.4082	189.283	14.0886	39.0252	100.047
evm.model.chr4.791	D7SV37_VITVI	VIT_04s0008g06570	Chorismate mutase	462.996	6.92e-166	0.96371	CM2_ARATH	At5g10870	Chorismate mutase 2	297.745	1.16e-100	0.650794	NA	7.47312	45.3453	115.599	15.7514	34.8681	73.0171
evm.model.chr4.81	D7STL5_VITVI	VIT_04s0008g00720	Uncharacterized protein	981.474	0	0.96371	VPEG_ARATH	At4g32940	Vacuolar-processing enzyme gamma-isozyme	751.51	0	0.781585	NA	292.833	479.13	704.523	283.821	979.338	797.799
evm.model.chr4.82	F6H389_VITVI	VIT_04s0008g00730	Phosphorylated adapter RNA export protein	398.282	5.12e-140	0.95057	-	-	-	-	-	-	NA	6.50903	14.5698	16.3638	6.87714	19.8794	16.6222
evm.model.chr4.837	F6H353_VITVI	VIT_04s0008g06930	VQ domain-containing protein	273.092	8.52e-93	0.956284	-	-	-	-	-	-	NA	3.76618	6.30062	20.2527	6.28557	6.62673	18.5819
evm.model.chr4.84	F6HDU1_VITVI	VIT_05s0020g04140	Uncharacterized protein	285.804	2.88e-96	0.696078	O82638_ARATH	At4g32960	BRISC and BRCA1-A complex member 1	355.91	1.14e-122	0.677824	NA	42.092	94.1153	75.2149	47.7931	88.6861	77.8448
evm.model.chr4.863	D7SV72_VITVI	VIT_04s0008g07020	Rieske domain-containing protein	1026.54	0	0.979779	TIC55_ARATH	At2g24820	Protein TIC 55, chloroplastic	758.829	0	0.708571	NA	21.9382	50.3148	103.805	26.4512	75.4046	121.472
evm.model.chr4.89	D7STM2_VITVI	VIT_04s0008g00800	Ferrochelatase	942.954	0	0.978495	HEMH1_ARATH	At5g26030	Ferrochelatase-1, chloroplastic/mitochondrial	638.647	0	0.700665	NA	9.71368	27.5086	28.7015	10.184	41.2495	35.6519
evm.model.chr4.9	F6H359_VITVI	VIT_04s0008g00180	Malic enzyme	1179.85	0	0.988014	MAOP3_ARATH	At5g25880	NADP-dependent malic enzyme 3	998.808	0	0.829787	NA	26.38	16.4373	63.0172	24.7779	12.3905	67.3056
evm.model.chr4.911	NA	NA	NA	-	-	-	NA	NA	NA	NA	NA	NA	-	5.32909	4.57176	5.09303	3.11994	4.43643	1.55156
evm.model.chr4.937	F6H9F0_VITVI	VIT_04s0069g00330	Uncharacterized protein	1082.78	0	0.956835	-	-	-	-	-	-	NA	0.211321	0.136992	0.442732	0.428859	0.36964	0.30228
evm.model.chr4.970	F6H9H7_VITVI	VIT_04s0069g00790	Cyclic nucleotide-binding domain-containing protein	1383.62	0	0.943012	CNG14_ARATH	At2g24610	Probable cyclic nucleotide-gated ion channel 14	1041.18	0	0.705722	NA	43.0241	28.9349	70.5454	25.6557	50.4484	63.0565
evm.model.chr4.982	F6H9I1_VITVI	VIT_04s0069g00860	Sarcosine oxidase	760.37	0	0.969849	SOX_ARATH	At2g24580	Probable sarcosine oxidase	541.576	0	0.667494	NA	65.6841	219.095	326.542	79.9664	170.185	163.618
evm.model.chr5.102	F6H6U1_VITVI	VIT_05s0077g01480	Two-component response regulator	1209.13	0	0.932353	-	-	-	-	-	-	NA	18.9323	46.8987	52.542	20.5294	66.4811	37.8521
evm.model.chr5.1028	D7SZL3_VITVI	VIT_05s0049g01550	Uncharacterized protein	1154.43	0	0.967905	PTR3_ARATH	At5g46050	Protein NRT1/ PTR FAMILY 5.2	850.121	0	0.724138	NA	6.98881	5.56683	34.7187	12.0484	9.26134	24.2575
evm.model.chr5.1047	F6H8S2_VITVI	VIT_05s0049g01660	Uncharacterized protein	425.631	1.48e-144	0.978992	RNP1_ARATH	At4g14300	Heterogeneous nuclear ribonucleoprotein 1	332.798	4.43e-109	0.718487	NA	93.3297	167.71	131.049	81.5348	136.008	125.291
evm.model.chr5.1052	F6H8U3_VITVI	VIT_05s0049g01750	Uncharacterized protein	338.576	6.12e-116	0.924324	-	-	-	-	-	-	NA	4.79085	13.2762	13.5381	3.4183	18.6273	19.5347
evm.model.chr5.1077	D7SZP3_VITVI	VIT_05s0049g01950	Uncharacterized protein	803.897	0	0.926587	-	-	-	-	-	-	NA	7.3408	8.81726	14.5745	3.45998	18.8389	21.0789
evm.model.chr5.1081	D7SZP6_VITVI	VIT_05s0049g01980	3-isopropylmalate dehydratase	1010.75	0	0.978304	LEUC_ARATH	At4g13430	3-isopropylmalate dehydratase large subunit, chloroplastic	868.611	0	0.849894	NA	0.704001	7.2098	11.5846	2.02597	27.0493	40.7252
evm.model.chr5.11	-	-	-	-	-	-	-	-	-	-	-	-	NA	3.47288	8.28807	18.4521	3.78586	11.1913	22.5823
evm.model.chr5.1109	D7SZQ1_VITVI	VIT_05s0049g02110	Uncharacterized protein	196.052	5.07e-63	0.969072	Q1LYX4_ARATH	AtSec20, At3g24315	At3g24315	111.694	1.34e-30	0.628866	NA	6.99347	9.72567	8.32124	0	0	0
evm.model.chr5.1118	F6H8U2_VITVI	VIT_05s0049g02210	Uncharacterized protein	250.366	1.07e-83	0.953642	-	-	-	-	-	-	NA	10.9984	28.551	23.0946	12.7126	21.8635	23.0181
evm.model.chr5.122	F6H742_VITVI	VIT_05s0077g01310	Uncharacterized protein	285.419	1.73e-94	0.966851	-	-	-	-	-	-	NA	0.466224	9.41983	41.8974	0.943037	22.206	51.7793
evm.model.chr5.123	F6H742_VITVI	VIT_05s0077g01310	Uncharacterized protein	622.468	0	0.968481	-	-	-	-	-	-	NA	0.239193	10.3406	33.5037	0.521447	19.7689	39.2299
evm.model.chr5.1235	D7TS49_VITVI	VIT_05s0051g00180	Uncharacterized protein	419.853	7.74e-150	0.940639	-	-	-	-	-	-	NA	17.94	14.6145	86.3581	14.4163	27.0662	41.7529
evm.model.chr5.1326	D7TS74_VITVI	VIT_05s0051g00590	Pectate lyase	833.943	0	0.990698	PLY15_ARATH	At4g13710	Probable pectate lyase 15	686.026	0	0.808511	NA	64.5403	155.758	484.843	58.6149	843.081	750.121
evm.model.chr5.1339	F6HS58_VITVI	VIT_05s0051g00670	Uncharacterized protein	1082.78	0	0.963478	NCED6_ARATH	At3g24220	9-cis-epoxycarotenoid dioxygenase NCED6, chloroplastic	696.427	0	0.635161	NA	0.711993	4.90953	6.18607	0.496461	6.51002	3.80048
evm.model.chr5.1354	D7TS82_VITVI	VIT_05s0051g00720	Uncharacterized protein	875.159	0	0.984816	THIK2_ARATH	At2g33150	3-ketoacyl-CoA thiolase 2, peroxisomal	785.793	0	0.878788	NA	40.6354	105.884	90.708	43.5422	58.8	63.9093
evm.model.chr5.1371	D7TS92_VITVI	VIT_05s0051g00870	Glutathione reductase	998.808	0	0.979839	GSHRC_ARATH	At3g24170	Glutathione reductase, cytosolic	853.588	0	0.803607	NA	86.5484	103.039	240.481	76.0811	152.743	164.46
evm.model.chr5.1431	F6GXJ7_VITVI	VIT_11s0052g00190	Uncharacterized protein	250.751	7.28e-80	0.909091	-	-	-	-	-	-	NA	0	0	3.68078	0.0661053	0.738251	1.13471
evm.model.chr5.145	Q9M563_VITVI	VIT_05s0077g01150	Glucan endo-1,3-beta-D-glucosidase	724.931	0	0.977778	BGNEM_ARATH	At4g16260	Probable glucan endo-1,3-beta-glucosidase At4g16260	449.899	2.02e-157	0.639535	NA	3.17913	2.9818	7.10655	6.1655	3.38335	19.131
evm.model.chr5.146	F6H732_VITVI	VIT_05s0077g01140	BZIP domain-containing protein	268.855	1.92e-92	0.954545	-	-	-	-	-	-	NA	3.15635	15.7855	53.8749	3.53142	13.0797	35.239
evm.model.chr5.1508	NA	NA	NA	800.431	0	0.992288	NA	NA	NA	NA	NA	NA	PREDICTED: chalcone synthase 2 [Vitis vinifera]	0.0437083	0.109728	0.109509	266.805	280.973	177.429
evm.model.chr5.151	F6H729_VITVI	VIT_05s0077g01090	Uncharacterized protein	1213.36	0	0.955007	-	-	-	-	-	-	NA	1.22675	1.88214	3.84953	1.68008	6.3419	3.51052
evm.model.chr5.1593	F6GWG1_VITVI	VIT_05s0029g00140	AP2/ERF domain-containing protein	605.134	0	0.886878	-	-	-	-	-	-	NA	1.43869	3.07522	5.67977	1.70534	16.5498	7.85849
evm.model.chr5.1649	F6GWE5_VITVI	VIT_05s0029g00420	Epimerase domain-containing protein	922.154	0	0.986696	GAE6_ARATH	At3g23820	UDP-glucuronate 4-epimerase 6	747.273	0	0.796499	NA	339.417	592.033	632.671	335.329	688.328	1005.15
evm.model.chr5.1734	F6GWI6_VITVI	VIT_05s0029g01270	Uncharacterized protein	110.153	1.76e-36	0.603448	-	-	-	-	-	-	NA	8.86443	5.27791	9.23112	6.42408	2.21467	1.42789
evm.model.chr5.1737	-	-	-	-	-	-	-	-	-	-	-	-	NA	2.0402	1.31954	1.86268	1.2775	0.212741	0.323146
evm.model.chr5.1740	F6GWC1_VITVI	VIT_05s0029g01060	Uncharacterized protein	670.233	0	0.987715	ELC_ARATH	At3g12400	Protein ELC	258.07	6.62e-81	0.745098	NA	28.832	36.9681	51.5947	28.2686	47.713	48.2804
evm.model.chr5.1747	D7TDA5_VITVI	VIT_12s0057g01370	Uncharacterized protein	140.584	4.5e-42	0.906667	-	-	-	-	-	-	NA	0	0	0.148824	4.32682	17.1334	5.40907
evm.model.chr5.1846	D7TR06_VITVI	VIT_03s0110g00080	Uncharacterized protein	752.281	0	0.604426	-	-	-	-	-	-	NA	0.204982	0.0776713	0.488428	1.28305	0.036244	0.111964
evm.model.chr5.1867	A5BTY5_VITVI	VIT_05s0062g00610	Xyloglucan endotransglucosylase/hydrolase	538.88	0	0.977099	XTH15_ARATH	At4g14130	Xyloglucan endotransglucosylase/hydrolase protein 15	442.965	8.38e-157	0.733564	NA	1.06374	9.33099	9.24651	3.04379	10.2591	13.7492
evm.model.chr5.188	F6H718_VITVI	VIT_05s0077g00810	Uncharacterized protein	384.415	1.14e-136	0.963731	-	-	-	-	-	-	NA	21.5592	271.239	325.662	19.2322	266.536	180.872
evm.model.chr5.1880	F6I4G1_VITVI	VIT_05s0062g00740	Glycosyltransferase	757.288	0	0.894855	-	-	-	-	-	-	NA	0.0391823	0.288131	0.720926	0.206183	1.29936	0.59604
evm.model.chr5.1887	F6I4G1_VITVI	VIT_05s0062g00740	Glycosyltransferase	752.666	0	0.861298	-	-	-	-	-	-	NA	3.65408	4.62515	4.35069	3.47412	1.43274	1.2151
evm.model.chr5.1889	D7U9J9_VITVI	VIT_05s0062g00760	Protein kinase domain-containing protein	855.899	0	0.990588	TMK4_ARATH	At3g23750	Receptor-like kinase TMK4	658.292	0	0.747126	NA	27.6235	26.8226	41.5573	26.652	43.03	40.7297
evm.model.chr5.1905	D7U9K7_VITVI	VIT_05s0062g00850	Cytochrome b561 and DOMON domain-containing protein	694.501	0	0.962121	-	-	-	-	-	-	NA	101.978	109.953	112.057	89.3165	153.378	120.791
evm.model.chr5.1929	F6I494_VITVI	VIT_05s0062g00960	Exostosin domain-containing protein	754.207	0	0.768612	-	-	-	-	-	-	NA	36.6108	27.6795	35.6615	24.0299	62.4039	52.5836
evm.model.chr5.1931	D7U9L7_VITVI	VIT_05s0062g00980	Aldo_ket_red domain-containing protein	652.129	0	0.987421	ALKR3_ARATH	At1g60690	Probable aldo-keto reductase 3	568.54	0	0.789941	NA	0.709967	0.720103	0.744906	6.03069	12.9961	11.704
evm.model.chr5.1936	D7U9L7_VITVI	VIT_05s0062g00980	Aldo_ket_red domain-containing protein	650.203	0	0.984277	ALKR3_ARATH	At1g60690	Probable aldo-keto reductase 3	569.696	0	0.792899	NA	4.67847	19.0323	88.1895	4.07495	18.7019	26.0888
evm.model.chr5.1937	D7U9L7_VITVI	VIT_05s0062g00980	Aldo_ket_red domain-containing protein	398.282	2.26e-138	0.913876	ALKR3_ARATH	At1g60690	Probable aldo-keto reductase 3	346.665	1.27e-117	0.778846	NA	0	0.380069	0.211019	0.0340093	0.314983	0.429066
evm.model.chr5.1940	D7U9L7_VITVI	VIT_05s0062g00980	Aldo_ket_red domain-containing protein	604.364	0	0.920886	ALKR3_ARATH	At1g60690	Probable aldo-keto reductase 3	526.168	0	0.78481	NA	0.536385	5.30247	6.99093	0.57103	3.94335	8.24885
evm.model.chr5.1967	D7U9N6_VITVI	VIT_05s0062g01190	Uncharacterized protein	608.216	0	0.993197	PRNL2_ARATH	At2g43120	Pirin-like protein 2	451.825	3.83e-159	0.723684	NA	5.28377	28.6809	131.012	7.56833	110.192	120.178
evm.model.chr5.1974	F6I4A7_VITVI	VIT_05s0062g01270	Glycosyltransferase	917.531	0	0.957746	-	-	-	-	-	-	NA	18.8163	27.317	21.7375	19.5993	64.419	71.7889
evm.model.chr5.198	F6H714_VITVI	VIT_05s0077g00750	BHLH domain-containing protein	334.339	3.3e-116	0.96347	BH147_ARATH	At3g17100	Transcription factor bHLH147	149.828	5.33e-44	0.601266	NA	94.4935	107.884	150.231	90.7952	223.264	189.623
evm.model.chr5.1989	NA	NA	NA	1020.76	0	0.982107	NA	NA	NA	NA	NA	NA	aspartic proteinase-like protein 2 isoform X1 [Vitis riparia]	5.3479	5.44722	4.78476	5.28824	8.43847	7.4466
evm.model.chr5.202	D7SYJ2_VITVI	VIT_05s0077g00730	WRKY transcription factor	323.939	3.02e-109	0.980583	WRK48_ARATH	At5g49520	Probable WRKY transcription factor 48	156.762	8.68e-44	0.792683	NA	2.13676	35.0032	69.527	2.83213	82.7463	111.101
evm.model.chr5.207	-	-	-	-	-	-	-	-	-	-	-	-	NA	0.376005	2.0998	1.31997	0.176485	0.130036	0.920147
evm.model.chr5.2087	NA	NA	NA	676.011	0	0.836983	NA	NA	NA	NA	NA	NA	ankyrin repeat-containing protein ITN1-like [Vitis riparia]	0	0	0.255143	0.0516993	0	2.62704
evm.model.chr5.213	D7SYI5_VITVI	VIT_05s0077g00650	Polynucleotide adenylyltransferase	1149.42	0	0.98579	PAPS3_ARATH	At3g06560	Nuclear poly(A) polymerase 3	619.387	0	0.609148	NA	6.66002	9.3142	16.4221	6.13149	12.1995	15.918
evm.model.chr5.2157	D7U1N3_VITVI	VIT_05s0102g00210	Uncharacterized protein	685.641	0	0.98	O22847_ARATH	At2g43320	At2g43320/T1O24.6	519.62	0	0.754237	NA	20.6245	38.1376	30.7594	22.0876	33.649	32.4619
evm.model.chr5.2169	NA	NA	NA	-	-	-	NA	NA	NA	NA	NA	NA	-	27.6056	48.6804	33.9065	26.0739	43.2444	47.3157
evm.model.chr5.2185	A5BNB3_VITVI	VIT_05s0102g00450	Uncharacterized protein	362.844	1.44e-127	0.972093	CML5_ARATH	At2g43290	Calmodulin-like protein 5	222.246	2.86e-72	0.610256	NA	35.1432	43.1801	67.5573	57.4733	84.4137	45.082
evm.model.chr5.2263	F6HYV5_VITVI	VIT_05s0102g00970	DUF4220 domain-containing protein	1242.64	0	0.893586	-	-	-	-	-	-	NA	4.58633	4.40713	5.14846	0.041976	0	0.00724
evm.model.chr5.233	F6HE08_VITVI	VIT_05s0020g00330	Hexosyltransferase	640.188	0	0.952681	GOLS2_ARATH	At1g56600	Galactinol synthase 2	503.442	2.76e-179	0.745223	NA	0	2.38168	55.2657	0.135371	11.8641	26.7102
evm.model.chr5.2337	NA	NA	NA	-	-	-	NA	NA	NA	NA	NA	NA	-	0.300645	0.575563	0.49267	0.339885	0.534826	0.332387
evm.model.chr5.2361	F6HB05_VITVI	VIT_05s0094g00160	Uncharacterized protein	154.066	5.47e-49	1	-	-	-	-	-	-	NA	0.744791	8.60666	5.97173	0.3145	6.02159	10.7948
evm.model.chr5.2364	F6HB07_VITVI	VIT_05s0094g00200	Chitin-binding type-1 domain-containing protein	392.504	8.01e-136	0.737828	CHI5_ARATH	At3g54420	Endochitinase EP3	281.567	4.44e-93	0.627273	NA	1.78525	2.15356	4.25449	4.09315	1.65207	4.81794
evm.model.chr5.2369	F6HB09_VITVI	VIT_05s0094g00220	Chitin-binding type-1 domain-containing protein	481.871	1.39e-172	0.96139	CHI5_ARATH	At3g54420	Endochitinase EP3	375.941	8.75e-131	0.735409	NA	0.544227	8.63165	5.39211	1.05083	4.08422	6.96081
evm.model.chr5.2379	F6HAW5_VITVI	VIT_05s0094g00320	Chitin-binding type-1 domain-containing protein	420.239	2.87e-148	0.935743	-	-	-	-	-	-	NA	0.726839	4.102	7.36355	1.00161	15.9246	14.7378
evm.model.chr5.2380	F6HAW4_VITVI	VIT_05s0094g00300	Chitin-binding type-1 domain-containing protein	127.102	4.76e-36	0.666667	-	-	-	-	-	-	NA	0	2.18057	0.904361	0.204937	3.28371	4.04056
evm.model.chr5.2381	A5AK36_VITVI	VIT_05s0094g00330	Chitin-binding type-1 domain-containing protein	480.33	4.08e-172	0.981413	CHI5_ARATH	At3g54420	Endochitinase EP3	347.436	1.14e-119	0.662651	NA	0.0495323	0.605013	1.50883	0.554323	1.6699	1.15454
evm.model.chr5.2384	Q7XAU6_VITVI	VIT_05s0094g00340	Chitin-binding type-1 domain-containing protein	299.671	5.11e-101	0.714844	-	-	-	-	-	-	NA	1.30736	14.4829	109.277	0.508093	8.80219	36.653
evm.model.chr5.2388	Q7XAU6_VITVI	VIT_05s0094g00340	Chitin-binding type-1 domain-containing protein	116.701	3.62e-32	0.8	-	-	-	-	-	-	NA	0.110007	3.72107	37.7083	0.339318	10.2873	29.6284
evm.model.chr5.2389	D7T2C8_VITVI	VIT_05s0094g00350	Chitin-binding type-1 domain-containing protein	428.328	3.17e-149	0.883065	CHI5_ARATH	At3g54420	Endochitinase EP3	326.25	2.45e-111	0.636	NA	14.1809	35.1645	34.3892	21.7935	56.5874	47.8262
evm.model.chr5.2390	A5AJB3_VITVI	VIT_05s0094g00360	Chitin-binding type-1 domain-containing protein	403.675	6.09e-142	0.970037	CHI5_ARATH	At3g54420	Endochitinase EP3	310.071	5.44e-105	0.723502	NA	1.71718	32.6991	36.7148	0.793151	10.3039	48.9864
evm.model.chr5.2421	F6HB25_VITVI	VIT_05s0094g00770	Uncharacterized protein	521.161	0	0.976431	A0A1I9LQ55_ARATH	At3g59710	NAD(P)-binding Rossmann-fold superfamily protein	314.309	1.6e-105	0.633452	NA	0.527232	0.371313	3.56871	1.02812	1.25863	1.44992
evm.model.chr5.2435	F6HAX8_VITVI	VIT_05s0094g00930	Uncharacterized protein	936.406	0	0.970149	Q6AWX1_ARATH	At2g30720	At2g30720	608.216	0	0.720588	NA	18.2084	28.1814	20.9302	15.3131	25.2768	25.2914
evm.model.chr5.2478	A5BKL3_VITVI	VIT_05s0094g01120	PKS_ER domain-containing protein	556.599	0	0.775216	Q9C677_ARATH	At1g26320	Allyl alcohol dehydrogenase, putative	475.322	1.46e-167	0.685714	NA	0.223004	0.694313	0.831379	0.0706223	0.88769	1.1884
evm.model.chr5.2518	NA	NA	NA	956.051	0	0.944664	NA	NA	NA	NA	NA	NA	MLO-like protein 1 [Vitis riparia]	43.9676	51.596	39.2866	49.0308	16.8027	58.8573
evm.model.chr5.315	D7T6B1_VITVI	VIT_05s0020g01040	Uncharacterized protein	142.124	3.24e-45	0.942857	-	-	-	-	-	-	NA	0.325946	0.0238907	3.03775	0.411552	0.400202	2.70521
evm.model.chr5.322	F6HE52_VITVI	VIT_05s0020g01080	Uncharacterized protein	780.4	0	0.90925	-	-	-	-	-	-	NA	5.46982	7.12923	58.5688	3.9877	23.019	31.3474
evm.model.chr5.375	F6HDF3_VITVI	VIT_05s0020g01490	Uncharacterized protein	235.728	1.76e-80	0.966102	RLF33_ARATH	At4g15800	Protein RALF-like 33	147.132	9.24e-46	0.646018	NA	131.113	221.766	176.393	107.562	324.861	344.333
evm.model.chr5.38	F6H6W4_VITVI	VIT_05s0077g02020	AB hydrolase-1 domain-containing protein	510.76	0	0.757062	-	-	-	-	-	-	NA	0.0948693	0.057487	0.285244	0.165717	0.0174153	0.538363
evm.model.chr5.418	CSPL7_VITVI	VIT_05s0020g01830, VIT_00017796001	CASP-like protein 1D1	156.762	5.84e-47	0.887755	CSPLM_ARATH	At4g15610	CASP-like protein 1D1	98.5969	5.67e-25	0.604167	NA	19.4192	69.1238	142.6	48.1768	121.158	263.21
evm.model.chr5.423	D7T6I9_VITVI	VIT_05s0020g01850	Uncharacterized protein	1450.65	0	0.964912	DRB5_ARATH	At5g41070	Double-stranded RNA-binding protein 5	224.942	1.05e-63	0.675676	NA	10.35	17.2793	14.3873	10.4769	17.1034	14.343
evm.model.chr5.462	F6HDJ1_VITVI	VIT_05s0020g02170	MFS domain-containing protein	931.013	0	0.981707	EDL16_ARATH	At5g18840	Sugar transporter ERD6-like 16	691.804	0	0.700611	NA	3.31381	1.01303	13.6023	3.50131	11.038	19.5488
evm.model.chr5.474	F6HDJ5_VITVI	VIT_05s0020g02290	Endo/exonuclease/phosphatase domain-containing protein	855.514	0	0.929336	-	-	-	-	-	-	NA	1.71692	5.20327	11.0196	1.77275	17.2836	19.7872
evm.model.chr5.479	D7T6N1_VITVI	VIT_05s0020g02340	Peptide-methionine (R)-S-oxide reductase	275.018	4.87e-94	0.956522	MSRB2_ARATH	At4g21860	Peptide methionine sulfoxide reductase B2, chloroplastic	233.032	1.05e-76	0.77305	NA	225.39	243.126	560.808	232.355	605.077	392.329
evm.model.chr5.489	D7T6P0_VITVI	VIT_05s0020g02430	Uncharacterized protein	338.961	2.45e-117	0.991701	LFG5_ARATH	At4g15470	BI1-like protein	263.848	1.22e-87	0.710317	NA	250.367	453.183	526.233	237.841	542.06	539.399
evm.model.chr5.544	F6HDM0_VITVI	VIT_05s0020g02770	DUF3700 domain-containing protein	454.907	3.8e-157	0.969163	Q94BR2_ARATH	At5g19140	DUF3700 domain-containing protein	394.045	6.13e-134	0.804348	NA	93.6259	296.532	647.433	125.61	399.432	367.123
evm.model.chr5.572	D7T6U7_VITVI	VIT_05s0020g03030	Uncharacterized protein	933.324	0	0.973306	Q9SFG3_ARATH	At3g05990	At3g05990	608.601	0	0.64375	NA	4.15135	5.35881	18.9579	4.52924	14.9954	15.736
evm.model.chr5.592	F6HDN8_VITVI	VIT_05s0020g03190	Uncharacterized protein	527.709	0	0.962547	Q9SKY5_ARATH	At2g32150, At2g32150/F22D22.10	At2g32150/F22D22.10	338.191	2.85e-116	0.623077	NA	25.3365	47.8835	104.806	32.9632	57.673	183.071
evm.model.chr5.596	F6HDN9_VITVI	VIT_05s0020g03210	Receptor-like serine/threonine-protein kinase	1381.31	0	0.878018	-	-	-	-	-	-	NA	1.48272	2.12851	5.31888	1.36988	1.11468	1.46397
evm.model.chr5.600	D7T6W4_VITVI	VIT_05s0020g03280	Amine oxidase	1328.15	0	0.982169	F4IAX0_ARATH	At1g31690	Amine oxidase	870.537	0	0.630769	NA	0.108501	0.0608607	1.17685	0.0732533	0.470609	0.587316
evm.model.chr5.604	F6HDN9_VITVI	VIT_05s0020g03210	Receptor-like serine/threonine-protein kinase	902.894	0	0.611613	-	-	-	-	-	-	NA	0.130527	0.1441	2.19966	0.371592	0.777023	1.40819
evm.model.chr5.605	F6HDN9_VITVI	VIT_05s0020g03210	Receptor-like serine/threonine-protein kinase	471.47	7.74e-161	0.885906	-	-	-	-	-	-	NA	0.871711	1.4253	4.67783	0.48569	0.109544	0.173632
evm.model.chr5.607	D7T6W7_VITVI	VIT_05s0020g03310	Amine oxidase	1302.35	0	0.909222	-	-	-	-	-	-	NA	0.754615	3.77358	3.9702	0.717391	2.39425	1.17437
evm.model.chr5.608	D7T6W8_VITVI	VIT_05s0020g03320	Amine oxidase	1348.18	0	0.967456	-	-	-	-	-	-	NA	6.96468	18.3362	17.2074	4.31888	13.7377	7.03757
evm.model.chr5.636	F6HDR2_VITVI	VIT_05s0020g03610	Uncharacterized protein	285.034	2.22e-95	0.979021	-	-	-	-	-	-	NA	21.8816	36.1954	33.2796	21.7671	78.6413	57.5297
evm.model.chr5.644	D7T705_VITVI	VIT_05s0020g03680	N-acetyltransferase domain-containing protein	328.176	8.46e-113	0.94152	-	-	-	-	-	-	NA	1.02344	3.7148	6.96444	1.55129	5.88778	5.43559
evm.model.chr5.664	F6HDS7_VITVI	VIT_05s0020g03860	Hcy-binding domain-containing protein	643.269	0	0.978056	HMT2_ARATH	At3g63250	Homocysteine S-methyltransferase 2	491.886	1.38e-174	0.710366	NA	8.67877	37.5164	36.8206	14.4253	38.4797	45.9457
evm.model.chr5.682	D7T731_VITVI	VIT_05s0020g04010	Uncharacterized protein	405.601	2.04e-144	0.985849	-	-	-	-	-	-	NA	32.7644	38.8938	68.7607	24.0682	56.7739	65.707
evm.model.chr5.691	MTND2_VITVI	VIT_05s0020g04080	1,2-dihydroxy-3-keto-5-methylthiopentene dioxygenase 2	411.379	3.8e-147	0.984925	MTND3_ARATH	At4g14710	1,2-dihydroxy-3-keto-5-methylthiopentene dioxygenase 3	343.584	1.9e-120	0.820513	NA	186.054	237.267	596.931	181.491	396.056	461.626
evm.model.chr5.745	F6HDV5_VITVI	VIT_05s0020g04380	Calcium-transporting ATPase	1889	0	0.974308	ACA13_ARATH	At3g22910	Putative calcium-transporting ATPase 13, plasma membrane-type	1316.21	0	0.699703	NA	4.35238	5.4229	24.7973	3.63399	4.6827	10.4303
evm.model.chr5.747	F6HDV6_VITVI	VIT_05s0020g04390	Calcium-transporting ATPase	813.527	0	0.946322	ACA13_ARATH	At3g22910	Putative calcium-transporting ATPase 13, plasma membrane-type	531.176	1.8e-173	0.656379	NA	0.170589	0.432788	0.42488	0.122692	0.0867897	0.298159
evm.model.chr5.76	A5C109_VITVI	VIT_05s0077g01690	Bet_v_1 domain-containing protein	279.641	1.62e-96	0.962025	-	-	-	-	-	-	NA	0.780884	4.11218	5.82765	0.295033	6.97261	4.47727
evm.model.chr5.761	D7T764_VITVI	VIT_05s0020g04450	G protein gamma domain-containing protein	113.62	1.58e-33	0.974359	GG2_ARATH	At3g22942	Guanine nucleotide-binding protein subunit gamma 2	57.3806	6.81e-12	0.623377	NA	119.563	258.122	195.013	157.926	233.171	213.611
evm.model.chr5.769	NA	NA	NA	-	-	-	NA	NA	NA	NA	NA	NA	-	27.1182	49.562	42.5021	29.2047	43.7788	35.498
evm.model.chr5.771	C4P7W9_VITVI	VIT_05s0020g04570	Non-specific serine/threonine protein kinase	756.903	0	0.952381	CIPK7_ARATH	At3g23000	CBL-interacting serine/threonine-protein kinase 7	458.759	7.32e-158	0.615202	NA	15.5658	116.523	280.238	19.6153	366.469	400.83
evm.model.chr5.776	F6HDX0_VITVI	VIT_05s0020g04610	Protein kinase domain-containing protein	1122.46	0	0.955343	-	-	-	-	-	-	NA	27.758	18.8011	48.4877	23.158	16.7673	38.4808
evm.model.chr5.793	D7T790_VITVI	VIT_05s0020g04730	RING-type domain-containing protein	847.81	0	0.988345	-	-	-	-	-	-	NA	2.34527	5.95796	6.79776	2.97542	4.12031	8.30671
evm.model.chr5.807	D7T799_VITVI	VIT_05s0020g04850	Zeta_toxin domain-containing protein	887.871	0	0.936293	NADKC_ARATH	At1g04280	Calmodulin calcium-dependent NAD kinase	590.497	0	0.682008	NA	50.877	137.185	298.837	42.5517	206.587	212.98
evm.model.chr5.814	NA	NA	NA	860.136	0	0.961451	NA	NA	NA	NA	NA	NA	ureidoglycolate hydrolase [Vitis riparia]	36.8592	69.0647	96.1753	37.5824	73.3727	82.6831
evm.model.chr5.847	F6H8H0_VITVI	VIT_05s0049g00060	Protein kinase domain-containing protein	886.715	0	0.955801	-	-	-	-	-	-	NA	0.653869	0.401986	0.787055	0.575662	0.223536	0.71464
evm.model.chr5.855	F6H8H3_VITVI	VIT_05s0049g00090	Ethylene receptor	1351.27	0	0.980366	ETR2_ARATH	At3g23150	Ethylene receptor 2	830.476	0	0.623188	NA	10.4751	41.6	45.6076	10.3446	24.9547	35.0106
evm.model.chr5.857	F6H8H4_VITVI	VIT_05s0049g00100	AT-hook motif nuclear-localized protein	277.715	6.76e-90	1	AHL20_ARATH	At4g14465	AT-hook motif nuclear-localized protein 20	192.971	4.46e-57	0.608392	NA	0.628463	9.60312	7.52496	0.87454	6.52113	6.40761
evm.model.chr5.87	Q9FS43_VITVI	VIT_05s0077g01580	Bet_v_1 domain-containing protein	300.056	1.4e-104	0.911392	-	-	-	-	-	-	NA	26.4041	54.4661	77.7918	25.8145	125.987	50.2527
evm.model.chr5.879	A5AF80_VITVI	VIT_05s0049g00300	Fe2OG dioxygenase domain-containing protein	720.309	0	0.983651	-	-	-	-	-	-	NA	0.13612	0.062904	0.260437	0.390988	0.680649	3.69928
evm.model.chr5.894	F6H8K6_VITVI	VIT_05s0049g00430	Fe2OG dioxygenase domain-containing protein	740.339	0	0.951482	-	-	-	-	-	-	NA	3.94983	2.61043	13.4368	7.95414	10.5567	13.5112
evm.model.chr5.895	D7SZC9_VITVI	VIT_05s0049g00440	CASP-like protein	270.396	4.21e-93	0.986842	CSPLG_ARATH	At3g23200	CASP-like protein 5B3	199.134	4.34e-65	0.741722	NA	5.34297	5.3065	13.8367	7.00245	15.0491	14.9177
evm.model.chr5.898	D7SZD2_VITVI	VIT_05s0049g00470	Electron transfer flavoprotein subunit beta	503.056	0	0.992032	ETFB_ARATH	At5g43430	Electron transfer flavoprotein subunit beta, mitochondrial	427.172	9.28e-152	0.816733	NA	9.77206	23.5596	40.3342	11.5077	22.3817	33.8716
evm.model.chr5.908	-	-	-	-	-	-	-	-	-	-	-	-	NA	32.9358	2588.01	31211.1	109.524	27716.3	37156.8
evm.model.chr5.91	Q9FS43_VITVI	VIT_05s0077g01580	Bet_v_1 domain-containing protein	298.13	7.28e-104	0.905063	-	-	-	-	-	-	NA	205.549	2214.36	3904.65	516.469	4838.27	2361.09
evm.model.chr5.92	F6H6U6_VITVI	VIT_05s0077g01570	Bet_v_1 domain-containing protein	318.161	2.58e-109	0.993711	-	-	-	-	-	-	NA	0	0.831586	21.8798	0.0683107	40.7844	56.4749
evm.model.chr5.924	-	-	-	-	-	-	-	-	-	-	-	-	NA	2.11692	0.285498	79.3959	0.434353	1.0434	0
evm.model.chr5.927	-	-	-	-	-	-	-	-	-	-	-	-	NA	33.334	65.4714	131.015	16.3865	18.9879	5.29052
evm.model.chr5.929	-	-	-	-	-	-	-	-	-	-	-	-	NA	0.070502	0.633634	94.2669	0.398407	0.20657	0.45061
evm.model.chr5.936	F6H8L7_VITVI	VIT_05s0049g00750	Uncharacterized protein	110.153	2.25e-30	0.940741	-	-	-	-	-	-	NA	3.11442	3.06993	4.12951	2.78313	0.053862	2.32867
evm.model.chr5.94	D7SY75_VITVI	VIT_05s0077g01550	Bet_v_1 domain-containing protein	310.071	1.76e-108	0.937107	-	-	-	-	-	-	NA	2.7305	25.8894	108.024	3.36039	135.43	123.687
evm.model.chr5.940	F6H8N5_VITVI	VIT_05s0049g00810	Uncharacterized protein	72.7886	6.06e-16	0.962687	-	-	-	-	-	-	NA	7.41866	5.01508	21.0729	1.79399	10.5082	2.27185
evm.model.chr5.954	D7SZG4_VITVI	VIT_05s0049g00980	ADF-H domain-containing protein	249.98	1.77e-85	0.984848	ADF6_ARATH	At2g31200	Actin-depolymerizing factor 6	220.705	5.27e-74	0.840909	NA	31.1002	44.944	59.7011	34.5979	87.5568	62.4388
evm.model.chr5.96	D7SY75_VITVI	VIT_05s0077g01550	Bet_v_1 domain-containing protein	127.102	6.4e-38	1	-	-	-	-	-	-	NA	0	2.07898	6.17632	0.348171	10.2555	3.95435
evm.model.chr5.960	A5BKG2_VITVI	VIT_05s0049g01020	MYB15	459.529	1.81e-164	0.960474	-	-	-	-	-	-	NA	0.675699	12.6896	53.1003	1.1676	13.3088	36.444
evm.model.chr5.970	F6H8N9_VITVI	VIT_05s0049g01100	Uncharacterized protein	424.091	2.53e-151	0.955947	-	-	-	-	-	-	NA	12.7189	16.5134	73.4403	21.3514	84.5973	50.8461
evm.model.chr5.974	A5BSQ6_VITVI	VIT_05s0049g01160	Uncharacterized protein	888.256	0	0.948104	-	-	-	-	-	-	NA	37.6596	48.1399	62.5033	33.9827	57.1423	56.0486
evm.model.chr5.980	F6H8Q5_VITVI	VIT_05s0049g01190	Protein kinase domain-containing protein	351.673	1.52e-120	0.903226	-	-	-	-	-	-	NA	0	0	4.21185	0	0.849769	0.885122
evm.model.chr5.981	F6H8Q6_VITVI	VIT_05s0049g01200	Protein kinase domain-containing protein	756.903	0	0.953964	-	-	-	-	-	-	NA	0.039836	1.33074	4.76402	0.0680797	1.77819	2.63478
evm.model.chr5.984	D7SZI1_VITVI	VIT_05s0049g01220	Uncharacterized protein	1140.95	0	0.989189	Q8L7S7_ARATH	At4g14350	AGC (cAMP-dependent, cGMP-dependent and protein kinase C) kinase family protein	911.753	0	0.839147	NA	23.8672	51.4469	37.0487	22.64	36.0437	28.9604
evm.model.chr5.995	F6H8R4_VITVI	VIT_05s0049g01290	PPM-type phosphatase domain-containing protein	584.719	0	0.952381	-	-	-	-	-	-	NA	0.938066	1.51031	4.55198	1.32765	3.4001	6.1382
evm.model.chr6.1045	F6GUH8_VITVI	VIT_06s0004g07500	Uncharacterized protein	1032.71	0	0.9801	-	-	-	-	-	-	NA	9.40224	58.6109	78.2178	13.0077	50.8201	62.2959
evm.model.chr6.1073	F6GUC8_VITVI	VIT_06s0004g07750	Peroxidase	511.916	0	0.92926	-	-	-	-	-	-	NA	0.187856	1.28119	1.09249	0.434945	0.585794	0.563697
evm.model.chr6.1083	D7SJL6_VITVI	VIT_06s0004g07790	LOB domain-containing protein	347.821	3.89e-121	0.847826	LBD15_ARATH	At2g40470	LOB domain-containing protein 15	236.498	2.05e-77	0.797386	NA	0.949559	0.805429	10.6191	1.81137	2.8386	16.322
evm.model.chr6.1084	D7SJL5_VITVI	VIT_06s0004g07800	Uncharacterized protein	475.322	1.08e-170	0.972222	THA8L_ARATH	At3g46870	Protein THYLAKOID ASSEMBLY 8-like, chloroplastic	320.472	1.43e-109	0.661417	NA	5.48875	2.97354	6.76565	5.87485	3.8721	5.66795
evm.model.chr6.1091	F6GUC5_VITVI	VIT_06s0004g07840	Structure-specific endonuclease subunit SLX1 homolog	598.586	0	0.830601	-	-	-	-	-	-	NA	6.82429	7.33882	8.84722	6.53801	10.5733	9.43962
evm.model.chr6.1103	F6GUC0_VITVI	VIT_06s0004g07930	Uncharacterized protein	1528.07	0	0.934633	-	-	-	-	-	-	NA	12.0283	14.2073	36.0911	9.79511	12.0522	20.9447
evm.model.chr6.1115	D7SJJ0_VITVI	VIT_06s0004g08060	Non-specific lipid-transfer protein	191.815	6.5e-63	0.949153	-	-	-	-	-	-	NA	0.097675	1.52535	4.39699	1.63946	2.44772	1.80799
evm.model.chr6.1133	F6GU77_VITVI	VIT_06s0004g08190	AP2/ERF domain-containing protein	429.098	4.74e-151	0.954545	-	-	-	-	-	-	NA	22.2998	97.4415	117.156	36.3598	54.648	74.8507
evm.model.chr6.1152	D7SJG7_VITVI	VIT_06s0004g08310	Uncharacterized protein	681.789	0	0.97191	O04342_ARATH	At2g30530	At2g30530/T6B20.12	290.041	7.97e-92	0.616487	NA	7.5417	22.7412	24.7643	9.15399	27.9755	23.6151
evm.model.chr6.1155	F6GU67_VITVI	VIT_06s0004g08360	Uncharacterized protein	385.956	1.17e-136	0.986111	NDHN_ARATH	At5g58260	NAD(P)H-quinone oxidoreductase subunit N, chloroplastic	262.307	5.21e-88	0.815068	NA	2.04483	2.94581	2.57797	2.70267	4.57857	2.35624
evm.model.chr6.1169	F6GU61_VITVI	VIT_06s0004g08440	Calcium uniporter protein	533.102	0	0.966667	MCU6_ARATH	At1g09575	Calcium uniporter protein 6, mitochondrial	303.908	7.75e-102	0.634454	NA	7.8478	34.1693	44.5107	10.0005	31.3427	78.4432
evm.model.chr6.1243	F6HAE4_VITVI	VIT_06s0009g00370	RING-type E3 ubiquitin transferase	811.987	0	0.967901	-	-	-	-	-	-	NA	0.514724	0.622585	10.8933	1.1243	1.02324	4.85305
evm.model.chr6.129	F6GUI9_VITVI	VIT_06s0004g01000	Dirigent protein	377.867	3.24e-134	0.943005	DIR19_ARATH	At1g58170	Dirigent protein 19	208.379	1.4e-67	0.653333	NA	4.6547	4.86915	8.21816	7.14582	10.1487	7.02511
evm.model.chr6.130	F6GUI8_VITVI	VIT_06s0004g01010	Dirigent protein	348.977	1e-122	0.917098	-	-	-	-	-	-	NA	1.65093	6.2516	8.24501	0.667008	12.2065	6.41951
evm.model.chr6.132	D7SLF5_VITVI	VIT_06s0004g01020	Dirigent protein	280.411	2.15e-96	0.926174	-	-	-	-	-	-	NA	0	0	1.28803	0	0	0.812444
evm.model.chr6.1355	D7T1K7_VITVI	VIT_06s0009g01140	Aa_trans domain-containing protein	786.178	0	0.964623	-	-	-	-	-	-	NA	0	0.16592	5.24438	0	0.786379	4.87208
evm.model.chr6.137	F6I3C1_VITVI	VIT_09s0070g00160	Non-specific serine/threonine protein kinase	294.664	9.56e-99	0.938547	-	-	-	-	-	-	NA	69.8063	458.761	342.086	91.9587	195.118	345.64
evm.model.chr6.138	F6GUI8_VITVI	VIT_06s0004g01010	Dirigent protein	292.352	1.7e-100	0.756477	-	-	-	-	-	-	NA	0.31251	3.40933	22.5757	0.434003	17.4349	24.8258
evm.model.chr6.139	F6GUI8_VITVI	VIT_06s0004g01010	Dirigent protein	305.834	9.16e-106	0.813472	-	-	-	-	-	-	NA	0	0.0688977	1.97121	0	0.25909	1.47005
evm.model.chr6.14	A5B0D6_VITVI	VIT_06s0004g00070	Expansin	459.914	9.14e-165	0.97166	EXP15_ARATH	At2g03090	Expansin-A15	374.4	6.27e-131	0.781377	NA	2.29206	6.28749	5.43747	3.51514	39.3567	19.5612
evm.model.chr6.1414	NA	NA	NA	385.571	4.99e-127	0.910377	NA	NA	NA	NA	NA	NA	nitrate regulatory gene2 protein [Vitis riparia] &gt;ref|XP_034688968.1| nitrate regulatory gene2 protein [Vitis riparia]	35.131	64.8649	77.2716	31.259	50.0388	68.4544
evm.model.chr6.1415	D7T1H6_VITVI	VIT_06s0009g01620	LEA_2 domain-containing protein	378.637	3.92e-132	0.932584	-	-	-	-	-	-	NA	14.9243	291.412	210.786	38.8016	249.58	306.854
evm.model.chr6.145	D7SLE6_VITVI	VIT_06s0004g01110	ZT_dimer domain-containing protein	727.243	0	0.939904	MTPC3_ARATH	At3g58060	Putative metal tolerance protein C3	559.296	0	0.683824	NA	15.7196	23.4385	39.1187	15.9277	46.5168	67.9155
evm.model.chr6.1461	D7T1F1_VITVI	VIT_06s0009g01930	AMPKBI domain-containing protein	541.576	0	0.970588	KINB1_ARATH	At5g21170	SNF1-related protein kinase regulatory subunit beta-1	337.035	4.17e-115	0.706667	NA	18.2119	37.302	50.3982	15.2241	32.7333	45.9789
evm.model.chr6.1462	NA	NA	NA	-	-	-	NA	NA	NA	NA	NA	NA	-	25.6161	49.2304	45.0036	22.1515	48.0068	42.3699
evm.model.chr6.147	D7SLE4_VITVI	VIT_06s0004g01130	RING-type E3 ubiquitin transferase	643.654	0	0.99026	SINA2_ARATH	At3g58040	E3 ubiquitin-protein ligase SINAT2	525.013	0	0.79288	NA	15.7455	16.604	159.529	22.2851	107.573	192.284
evm.model.chr6.1478	D7T1D8_VITVI	VIT_06s0009g02110	F-box domain-containing protein	441.81	1.47e-153	0.968652	FK113_ARATH	At5g26960	F-box/kelch-repeat protein At5g26960	340.502	1.22e-112	0.604265	NA	20.7575	18.0058	38.0814	19.3067	53.6361	83.9109
evm.model.chr6.149	F6GU39_VITVI	VIT_06s0004g02250	Uncharacterized protein	111.309	1.78e-32	0.774194	-	-	-	-	-	-	NA	0.962193	14.7378	217.306	2.07049	147.408	287.425
evm.model.chr6.1490	A5ANX3_VITVI	VIT_06s0009g02230	Cysteine proteinase inhibitor	198.749	4.65e-66	0.920792	CYT6_ARATH	At3g12490	Cysteine proteinase inhibitor 6	145.206	1.56e-43	0.637255	NA	155.643	328.944	1680.07	135.132	735.108	831.371
evm.model.chr6.1502	NA	NA	NA	1568.52	0	0.911032	NA	NA	NA	NA	NA	NA	G-type lectin S-receptor-like serine/threonine-protein kinase SD2-5 [Vitis riparia]	0	0.073852	0.036579	0.069183	0.042769	0.042489
evm.model.chr6.1562	F6HAC7_VITVI	VIT_06s0009g02560	Pectinesterase	934.095	0	0.927126	PME17_ARATH	At2g45220	Probable pectinesterase/pectinesterase inhibitor 17	704.131	0	0.677419	NA	0	0.205732	2.26998	0	0.609768	2.35892
evm.model.chr6.1603	F6HA56_VITVI	VIT_06s0009g03130	Uncharacterized protein	988.408	0	0.933202	C79A2_ARATH	At5g05260	Phenylalanine N-monooxygenase	667.922	0	0.614943	NA	0.439715	0.1193	6.71937	0.582373	10.4888	22.9517
evm.model.chr6.1612	-	-	-	-	-	-	-	-	-	-	-	-	NA	0.0814337	0.0662687	2.81108	0	0.851066	2.49045
evm.model.chr6.1620	F6HA56_VITVI	VIT_06s0009g03130	Uncharacterized protein	991.49	0	0.876325	-	-	-	-	-	-	NA	3.20272	4.04955	127.081	4.1077	118.288	205.719
evm.model.chr6.1732	E13B_VITVI	VIT_06s0061g00120	Glucan endo-1,3-beta-glucosidase	564.688	0	0.924419	-	-	-	-	-	-	NA	0.599848	2.54019	13.4736	0.825847	10.9901	3.88186
evm.model.chr6.1770	F6GWA0_VITVI	VIT_06s0061g00410	Uncharacterized protein	1107.82	0	0.982047	AB1F_ARATH	At5g60790	ABC transporter F family member 1	977.237	0	0.855098	NA	437.46	574.48	769.569	314.138	642.589	568.607
evm.model.chr6.1776	D7SND3_VITVI	VIT_06s0061g00430	Uncharacterized protein	255.373	5.37e-88	0.992126	Q9LXH3_ARATH	At3g45020	At3g45020	202.601	3.89e-67	0.826087	NA	21.5364	46.8685	33.8232	17.4791	32.5082	37.0325
evm.model.chr6.1778	D7SND2_VITVI	VIT_06s0061g00440	Uncharacterized protein	316.235	8.1e-106	0.859649	-	-	-	-	-	-	NA	154.437	160.938	451.582	163.307	168.818	442.391
evm.model.chr6.1792	F6GW93_VITVI	VIT_06s0061g00540	Uncharacterized protein	370.933	3.13e-130	0.989848	VP241_ARATH	At5g22950	Vacuolar protein sorting-associated protein 24 homolog 1	318.161	1.86e-109	0.862245	NA	34.162	68.1465	73.424	37.6485	79.1625	80.6868
evm.model.chr6.1794	D7SNC1_VITVI	VIT_06s0061g00550	Xyloglucan endotransglucosylase/hydrolase	526.554	0	0.972509	XTH32_ARATH	At2g36870	Probable xyloglucan endotransglucosylase/hydrolase protein 32	397.897	9.68e-139	0.719368	NA	2.48728	46.4979	386.169	4.90468	1591.21	1513
evm.model.chr6.1813	F6GW91_VITVI	VIT_06s0061g00600	Nodulin-like domain-containing protein	1122.07	0	0.873874	-	-	-	-	-	-	NA	8.26366	18.1796	55.6408	6.49286	28.4362	58.2552
evm.model.chr6.1836	F6GW81_VITVI	VIT_06s0061g00760	Uncharacterized protein	494.197	9.03e-177	0.969072	-	-	-	-	-	-	NA	2.37323	9.97438	30.0429	2.66165	8.32941	26.2366
evm.model.chr6.1841	D7SN98_VITVI	VIT_06s0061g00790	Rieske domain-containing protein	1034.25	0	0.987013	PAO_ARATH	At3g44880	Pheophorbide a oxygenase, chloroplastic	760.755	0	0.753425	NA	31.6308	55.5757	91.6411	31.723	68.4671	124.459
evm.model.chr6.185	F6GUD6_VITVI	VIT_06s0004g01390	Receptor-like serine/threonine-protein kinase	1028.85	0	0.679747	-	-	-	-	-	-	NA	0.837601	1.15086	2.41645	1.50616	2.38391	1.07758
evm.model.chr6.186	F6GUD6_VITVI	VIT_06s0004g01390	Receptor-like serine/threonine-protein kinase	555.058	0	0.65602	-	-	-	-	-	-	NA	3.80885	4.82465	5.47152	3.72566	26.1387	10.1851
evm.model.chr6.1885	F6GW65_VITVI	VIT_06s0061g01070	Peptidase_M3 domain-containing protein	1254.97	0	0.918571	OOPDA_ARATH	At5g65620	Organellar oligopeptidase A, chloroplastic/mitochondrial	1057.74	0	0.737892	NA	0.78026	0.317164	0.533235	1.75657	1.08172	1.37932
evm.model.chr6.1889	F6GW64_VITVI	VIT_06s0061g01110	Lipase_GDSL domain-containing protein	2092	0	0.980934	PDAT2_ARATH	At3g44830	Putative phospholipid:diacylglycerol acyltransferase 2	939.102	0	0.710191	NA	1.13538	30.5717	21.9527	1.76243	12.3171	21.5025
evm.model.chr6.1892	D7SN69_VITVI	VIT_06s0061g01120	Epimerase domain-containing protein	796.579	0	0.981959	AXS2_ARATH	At1g08200	UDP-D-apiose/UDP-D-xylose synthase 2	739.954	0	0.910026	NA	328.694	413.473	519.648	272.982	440.391	740.949
evm.model.chr6.1893	F6GW62_VITVI	VIT_06s0061g01140	NPH3 domain-containing protein	1162.52	0	0.984483	Y3482_ARATH	At3g44820	BTB/POZ domain-containing protein At3g44820	828.935	0	0.661043	NA	4.5833	8.86985	7.57523	4.41423	7.42645	5.35007
evm.model.chr6.1904	F6GW57_VITVI	VIT_06s0061g01210	Aa_trans domain-containing protein	845.114	0	0.973742	GAT1_ARATH	At1g08230	GABA transporter 1	577.785	0	0.679287	NA	4.31408	2.58847	7.64282	13.4423	5.54942	18.3384
evm.model.chr6.1909	F6GW54_VITVI	VIT_06s0061g01250	Uncharacterized protein	339.347	6.08e-119	0.964286	-	-	-	-	-	-	NA	45.8395	268.464	181.181	70.1498	299.965	284.131
evm.model.chr6.192	F6GUD3_VITVI	VIT_06s0004g01420	Uncharacterized protein	897.116	0	0.986328	-	-	-	-	-	-	NA	0.331278	0.09785	0.279377	0.365842	0.360222	0.117326
evm.model.chr6.1949	D7SN38_VITVI	VIT_06s0061g01480	Uncharacterized protein	1597.41	0	0.964203	AB39G_ARATH	At1g66950	ABC transporter G family member 39	1136.32	0	0.643268	NA	1.40891	1.32632	5.59655	1.48982	3.34265	3.59795
evm.model.chr6.20	F6GUP4_VITVI	VIT_06s0004g00130	Pyruvate kinase	1016.91	0	0.980237	Q9FM97_ARATH	At5g56350, At5g56350/MCD7.8	Pyruvate kinase	908.286	0	0.874747	NA	0.686649	1.54138	9.67662	0.557358	2.0331	20.568
evm.model.chr6.2004	A5AUF7_VITVI	VIT_06s0080g00270	Uncharacterized protein	625.165	0	0.991354	-	-	-	-	-	-	NA	5.86204	8.41414	6.78354	5.5452	10.9001	8.47665
evm.model.chr6.2019	D7TCV4_VITVI	VIT_06s0080g00360	Uncharacterized protein	673.7	0	0.9425	TGA9_ARATH	At1g08320	Transcription factor TGA9	478.789	1.74e-163	0.693095	NA	0.933065	1.53952	1.06314	0.90159	3.08306	1.29583
evm.model.chr6.2024	F6HHG2_VITVI	VIT_06s0080g00400	Uncharacterized protein	162.155	1.39e-48	0.857143	-	-	-	-	-	-	NA	4.45333	10.9134	16.7833	4.13447	10.8024	22.1089
evm.model.chr6.2030	F6HHF9_VITVI	VIT_06s0080g00450	Uncharacterized protein	362.073	7.84e-127	0.994318	-	-	-	-	-	-	NA	14.4374	53.6888	69.9355	16.1175	44.2691	67.2303
evm.model.chr6.2031	D7TCU3_VITVI	VIT_06s0080g00460	CBFD_NFYB_HMF domain-containing protein	248.825	2.3e-83	0.98	Q9ZQH2_ARATH	At2g27470	CBFD_NFYB_HMF domain-containing protein	132.88	2.51e-37	0.681319	NA	7.60426	29.5116	31.6056	8.69349	33.5503	22.0937
evm.model.chr6.2037	NA	NA	NA	-	-	-	NA	NA	NA	NA	NA	NA	-	362.523	402.774	476.381	335.382	491.004	399.656
evm.model.chr6.2084	F6HHD5_VITVI	VIT_06s0080g00930	Uncharacterized protein	666.766	0	0.969977	-	-	-	-	-	-	NA	4.63193	2.73609	14.0031	2.05745	1.23813	3.39825
evm.model.chr6.2089	F6HHD5_VITVI	VIT_06s0080g00930	Uncharacterized protein	934.865	0	0.972393	-	-	-	-	-	-	NA	7.38073	5.96311	22.505	11.6732	18.5199	22.348
evm.model.chr6.2093	F6HHD0_VITVI	VIT_06s0080g00980	Uncharacterized protein	496.508	8.8e-178	0.941176	-	-	-	-	-	-	NA	0.289109	5.03723	21.6491	1.97878	8.18279	17.8393
evm.model.chr6.212	NA	NA	NA	-	-	-	NA	NA	NA	NA	NA	NA	-	0.078962	0.113447	0.228504	0.0382627	0.00414667	0.137591
evm.model.chr6.220	F6GU97_VITVI	VIT_06s0004g01640	Glycosyltransferase	995.727	0	0.973577	-	-	-	-	-	-	NA	2.30015	36.5753	34.0646	5.29206	42.3833	29.592
evm.model.chr6.221	F6GU96_VITVI	VIT_06s0004g01650	Uncharacterized protein	1732.23	0	0.97254	Q9LXU4_ARATH	At5g12950, At5g12950/T24H18_120	Proline-tRNA ligase (DUF1680)	1141.33	0	0.650059	NA	19.9115	13.3515	35.2779	23.7846	35.2842	66.8622
evm.model.chr6.254	-	-	-	-	-	-	-	-	-	-	-	-	NA	0.934304	2.31267	2.60951	1.61909	3.62077	5.29848
evm.model.chr6.296	D7SL47_VITVI	VIT_06s0004g02140	Protein DETOXIFICATION	903.279	0	0.959064	DTX42_ARATH	At1g51340	Protein DETOXIFICATION 42	616.69	0	0.710425	NA	14.6793	35.7974	69.8382	18.5811	70.9722	63.4032
evm.model.chr6.351	F6GU22_VITVI	VIT_06s0004g02560	Uncharacterized protein	402.519	5.14e-143	0.972727	-	-	-	-	-	-	NA	1.83657	925.489	11910.6	2.65534	24805.8	32234.9
evm.model.chr6.352	F6GU22_VITVI	VIT_06s0004g02560	Uncharacterized protein	386.341	1.36e-136	0.945455	-	-	-	-	-	-	NA	0	0	1.14675	0	0.96014	1.33118
evm.model.chr6.358	D7SL11_VITVI	VIT_06s0004g02590	Carbonic anhydrase	551.977	0	0.952555	-	-	-	-	-	-	NA	0	0	0.655005	0.0712557	0.0518327	1.30296
evm.model.chr6.36	F6GUN6_VITVI	VIT_06s0004g00340	Uncharacterized protein	644.425	0	0.690559	-	-	-	-	-	-	NA	1.36052	2.40679	7.78416	1.04382	4.04925	2.66407
evm.model.chr6.406	F6GTZ8_VITVI	VIT_06s0004g03000	Glutaminase	506.138	0	0.988095	PDX2_ARATH	At5g60540	Probable pyridoxal 5&apos;-phosphate synthase subunit PDX2	387.111	8.42e-136	0.756863	NA	28.2229	43.0812	65.1848	30.2124	76.1101	91.6705
evm.model.chr6.424	D7SKV8_VITVI	VIT_06s0004g03140	Uncharacterized protein	810.446	0	0.99505	IVD_ARATH	At3g45300	Isovaleryl-CoA dehydrogenase, mitochondrial	703.745	0	0.850856	NA	22.5537	53.3773	98.1427	20.2548	45.5885	66.49
evm.model.chr6.45	D7SLL6_VITVI	VIT_06s0004g00380	Uncharacterized protein	270.011	1.53e-93	0.985075	-	-	-	-	-	-	NA	8.61988	8.66548	17.1469	8.33339	16.8845	14.6358
evm.model.chr6.520	D7SKP3_VITVI	VIT_06s0004g03790	Uncharacterized protein	1659.04	0	0.956573	RBOHH_ARATH	At5g60010	Putative respiratory burst oxidase homolog protein H	1063.52	0	0.602273	NA	0.012244	0.169961	0.147464	0.160877	1.66161	1.42907
evm.model.chr6.523	D7SKP1_VITVI	VIT_06s0004g03810	Kinesin motor domain-containing protein	2041.16	0	0.990485	KN5D_ARATH	At3g45850	Kinesin-like protein KIN-5D	1595.87	0	0.788626	NA	36.6816	22.4716	113.134	32.7955	70.6531	112.927
evm.model.chr6.534	F6GTV1_VITVI	VIT_06s0004g03910	Uncharacterized protein	224.172	1.36e-75	0.984962	-	-	-	-	-	-	NA	12.529	73.7792	173.428	14.1042	228.327	244.731
evm.model.chr6.540	D7SKN3_VITVI	VIT_06s0004g03930	Malectin_like domain-containing protein	944.495	0	0.871452	-	-	-	-	-	-	NA	0.170146	0.244594	0.498338	0.16273	0.623677	0.323828
evm.model.chr6.549	D7SKM8_VITVI	VIT_06s0004g03980	ANK_REP_REGION domain-containing protein	957.977	0	0.976015	Q9LQP7_ARATH	At1g07710	ANK_REP_REGION domain-containing protein	701.819	0	0.742115	NA	5.70272	6.14692	10.9686	6.91325	17.2931	20.1684
evm.model.chr6.561	D7SKM3_VITVI	VIT_06s0004g04030	HMA domain-containing protein	374.015	7.07e-131	0.953052	-	-	-	-	-	-	NA	1.45819	1.24312	4.37305	2.77416	10.5129	5.18065
evm.model.chr6.569	D7SKL8_VITVI	VIT_06s0004g04080	GTP cyclohydrolase II	992.645	0	0.973129	RIBA3_ARATH	At5g59750	Monofunctional riboflavin biosynthesis protein RIBA 3, chloroplastic	753.436	0	0.711575	NA	0.0311757	0.325208	3.03304	0.093944	0.984131	1.44382
evm.model.chr6.574	F6GTU2_VITVI	VIT_06s0004g04110	Uncharacterized protein	537.724	0	0.974763	-	-	-	-	-	-	NA	1.8963	15.8973	115.974	2.66974	64.8735	37.3149
evm.model.chr6.580	F6GV44_VITVI	VIT_06s0004g04180	Uncharacterized protein	323.939	5.03e-114	0.974843	-	-	-	-	-	-	NA	6.89501	117.458	72.5902	17.8507	48.7908	66.9499
evm.model.chr6.614	D7SKI8_VITVI	VIT_06s0004g04410	CRAL-TRIO domain-containing protein	603.594	0	0.948553	F4J934_ARATH	At3g46450	CRAL-TRIO domain-containing protein	387.882	3.08e-130	0.600639	NA	21.9273	30.7276	29.2005	33.8615	59.0534	39.4069
evm.model.chr6.620	F6GV27_VITVI	VIT_06s0004g04460	Uncharacterized protein	730.324	0	0.968397	ALB3_ARATH	At2g28800	Inner membrane protein ALBINO3, chloroplastic	565.074	0	0.793388	NA	40.9068	83.8065	173	36.5549	83.2349	141.414
evm.model.chr6.625	-	-	-	-	-	-	-	-	-	-	-	-	NA	50.0978	78.1705	144.079	62.9867	136.307	127.533
evm.model.chr6.641	F6GV16_VITVI	VIT_06s0004g04600	PPM-type phosphatase domain-containing protein	1283.86	0	0.986188	P2C23_ARATH	At2g28890	Probable protein phosphatase 2C 23	500.745	2.51e-167	0.770898	NA	6.51018	2.90508	16.1678	6.70139	5.99366	11.7918
evm.model.chr6.647	F6GV13_VITVI	VIT_06s0004g04650	Uncharacterized protein	55.8398	1.5e-11	0.87234	-	-	-	-	-	-	NA	1935.39	4247.55	13635	2345.11	7164.52	7456.55
evm.model.chr6.649	F6GV11_VITVI	VIT_06s0004g04700	Uncharacterized protein	217.238	2.05e-72	0.883562	-	-	-	-	-	-	NA	34.0963	61.5687	117.416	71.7017	143.668	214.334
evm.model.chr6.651	F6GV10_VITVI	VIT_06s0004g04730	CCHC-type domain-containing protein	268.47	4.25e-87	0.948187	CXIP4_ARATH	At2g28910	CAX-interacting protein 4	207.608	1.57e-63	0.780488	NA	40.992	59.3134	68.3755	40.3407	72.2708	68.0341
evm.model.chr6.654	NA	NA	NA	1147.88	0	0.982238	NA	NA	NA	NA	NA	NA	PREDICTED: pentatricopeptide repeat-containing protein At4g11690 [Vitis vinifera]	1.53407	0.738797	1.08951	1.88606	0.268393	1.03212
evm.model.chr6.66	D7SLJ5_VITVI	VIT_06s0004g00590	Cytokinin riboside 5&apos;-monophosphate phosphoribohydrolase	392.504	1.55e-139	0.990244	LOG8_ARATH	At5g11950	Cytokinin riboside 5&apos;-monophosphate phosphoribohydrolase LOG8	273.863	1.39e-92	0.695431	NA	3.77902	10.8822	73.2105	5.53551	79.7609	63.5054
evm.model.chr6.679	D7SKD9_VITVI	VIT_06s0004g04920	Uncharacterized protein	174.481	3.96e-56	0.976744	Q6NKV4_ARATH	At5g59410	At5g59410	145.591	9.61e-45	0.807692	NA	106.704	97.8556	193.553	88.2117	130.298	183.418
evm.model.chr6.727	D7SK90_VITVI	VIT_06s0004g05380	Uncharacterized protein	535.798	0	0.962963	TRNH5_ARATH	At2g29260	Tropinone reductase homolog At2g29260, chloroplastic	384.03	3.02e-133	0.709804	NA	2.17389	1.68647	33.1662	2.74047	0	0.0315633
evm.model.chr6.728	D7SK90_VITVI	VIT_06s0004g05380	Uncharacterized protein	519.235	0	0.92963	TRNH5_ARATH	At2g29260	Tropinone reductase homolog At2g29260, chloroplastic	385.956	5.06e-134	0.693182	NA	30.9663	31.2466	38.8452	33.7891	6.84128	0.683032
evm.model.chr6.729	D7SK90_VITVI	VIT_06s0004g05380	Uncharacterized protein	503.442	0	0.951852	TRNH5_ARATH	At2g29260	Tropinone reductase homolog At2g29260, chloroplastic	361.688	1.85e-124	0.701961	NA	1.32126	2.6935	152.903	2.13671	0.158448	0.116758
evm.model.chr6.736	D7SK82_VITVI	VIT_06s0004g05460	Protein-serine/threonine phosphatase	758.829	0	0.943627	P2C24_ARATH	At2g29380	Probable protein phosphatase 2C 24	408.297	5.29e-140	0.681356	NA	17.3117	42.0182	65.8693	19.7785	74.7298	62.5456
evm.model.chr6.758	D7SK66_VITVI	VIT_06s0004g05650	Uncharacterized protein	283.493	3.5e-98	0.967532	-	-	-	-	-	-	NA	5.68429	20.0101	79.9068	7.66939	37.3284	72.8269
evm.model.chr6.771	F6GUW5_VITVI	VIT_06s0004g05700	Uncharacterized protein	334.724	2.55e-116	0.932127	-	-	-	-	-	-	NA	0	0.633851	4.06947	0	0.130784	0.878423
evm.model.chr6.773	F6GUW8_VITVI	VIT_06s0004g05670	Uncharacterized protein	342.043	3.87e-117	0.763393	-	-	-	-	-	-	NA	11.5276	8.03195	20.4923	28.1135	6.35881	3.61604
evm.model.chr6.776	D7SK62_VITVI	VIT_06s0004g05730	Usp domain-containing protein	337.035	5.46e-119	0.993902	Q9M328_ARATH	At3g53990, At3g53990/F5K20_290	Usp domain-containing protein	205.682	2.18e-67	0.601266	NA	10.2568	18.5736	30.086	12.9954	37.9111	29.3473
evm.model.chr6.792	D7SK51_VITVI	VIT_06s0004g05830	RNA_pol_L_2 domain-containing protein	218.394	4.46e-74	0.990476	A8MRK9_ARATH	At2g29540	RNA_pol_L_2 domain-containing protein	90.8929	7.58e-24	0.711864	NA	24.4894	51.4803	47.5762	31.6088	54.0443	40.2688
evm.model.chr6.8	-	-	-	-	-	-	-	-	-	-	-	-	NA	0.0115923	0	0.823078	0.014158	0.0768993	0.364918
evm.model.chr6.822	NA	NA	NA	-	-	-	NA	NA	NA	NA	NA	NA	-	66.1839	98.7853	120.703	70.3501	141.253	150.72
evm.model.chr6.827	A5BKF3_VITVI	VIT_06s0004g06100	Uncharacterized protein	596.66	0	0.977199	-	-	-	-	-	-	NA	56.3939	60.6423	54.7179	50.1792	98.4894	67.4177
evm.model.chr6.857	A5BV78_VITVI	VIT_06s0004g06350	PH domain-containing protein	295.819	2.09e-103	0.993007	Q9FFK5_ARATH	At5g05710	PH domain-containing protein	229.95	2.22e-77	0.79021	NA	304.815	605.618	477.5	269.955	547.619	502.404
evm.model.chr6.868	D7SJZ6_VITVI	VIT_06s0004g06430	Protein kinase domain-containing protein	700.664	0	0.983871	Q8LF75_ARATH	At3g09010	Protein kinase domain-containing protein	451.825	3.11e-157	0.657738	NA	0.341092	0.958593	3.74526	0.370731	0.310203	0.209908
evm.model.chr6.911	D7SJW2_VITVI	VIT_06s0004g06770	Uncharacterized protein	160.229	5.03e-52	1	-	-	-	-	-	-	NA	13.2822	53.502	69.4305	27.9117	81.5317	148.09
evm.model.chr6.924	F6GUQ1_VITVI	VIT_06s0004g06850	Protein kinase domain-containing protein	810.061	0	0.955711	-	-	-	-	-	-	NA	1.25574	5.92341	11.0725	1.69575	8.29163	8.57055
evm.model.chr6.927	F6GUQ0_VITVI	VIT_06s0004g06880	RanBD1 domain-containing protein	348.591	1.28e-121	0.970149	RBP1C_ARATH	At5g58590	Ran-binding protein 1 homolog c	274.633	1.06e-92	0.803797	NA	382.611	329.411	570.246	358.072	648.214	657.955
evm.model.chr7.1079	D7U3E9_VITVI	VIT_07s0005g05590	C2H2-type domain-containing protein	308.531	3.9e-107	0.962366	LATE_ARATH	At5g48890	Protein LATE FLOWERING	60.077	1.36e-11	0.8	NA	0.444055	2.64538	3.71527	2.2273	1.73467	5.01789
evm.model.chr7.1088	D7U3F1_VITVI	VIT_07s0005g05610	Uncharacterized protein	744.577	0	0.979684	THIK2_ARATH	At2g33150	3-ketoacyl-CoA thiolase 2, peroxisomal	587.415	0	0.755102	NA	25.4501	58.482	150.479	13.8832	14.2234	13.694
evm.model.chr7.1104	D7U3F7_VITVI	VIT_07s0005g05720	Uncharacterized protein	528.48	0	0.960854	SDI1_ARATH	At5g48850	Protein SULFUR DEFICIENCY-INDUCED 1	377.096	2.02e-130	0.667857	NA	5.36676	8.39507	10.668	7.72519	4.26492	1.76708
evm.model.chr7.1109	NA	NA	NA	449.899	6.41e-160	0.990868	NA	NA	NA	NA	NA	NA	PREDICTED: vesicle-associated membrane protein 722 [Vitis vinifera] &gt;ref|XP_034692130.1| vesicle-associated membrane protein 722 [Vitis riparia]	174.261	285.791	237.022	185.693	310.606	257.843
evm.model.chr7.1172	F6HZZ6_VITVI	VIT_07s0005g06090	Uncharacterized protein	912.138	0	0.963441	-	-	-	-	-	-	NA	0.313379	0.621372	3.94573	2.57209	1.50412	3.24259
evm.model.chr7.12	D7SQN0_VITVI	VIT_07s0141g00890	Uncharacterized protein	863.603	0	0.96129	-	-	-	-	-	-	NA	0.372946	1.75961	1.78316	0.347834	0.331468	2.66621
evm.model.chr7.1299	D7U3L6_VITVI	VIT_07s0005g06620	Uncharacterized protein	628.632	0	0.959502	F4JS93_ARATH	At4g13150	Transmembrane protein	379.022	4e-129	0.660194	NA	1.65667	3.13114	16.0625	2.89806	5.8352	8.03769
evm.model.chr7.1302	D7U3L7_VITVI	VIT_07s0005g06640	CRAL-TRIO domain-containing protein	1187.56	0	0.978151	-	-	-	-	-	-	NA	9.05105	17.9696	21.7445	9.0335	17.5009	20.2586
evm.model.chr7.1493	D7U680_VITVI	VIT_00s0268g00020	Purple acid phosphatase	1107.05	0	0.972222	PPA15_ARATH	At3g07130	Purple acid phosphatase 15	844.729	0	0.776238	NA	3.67362	10.126	9.72972	3.10984	10.9853	10.5661
evm.model.chr7.1512	F6HCS1_VITVI	VIT_00s0189g00090	Uncharacterized protein	216.468	2.41e-69	0.92	-	-	-	-	-	-	NA	16.0155	30.1916	26.9726	17.9472	34.2077	22.0861
evm.model.chr7.1591	F6HCQ5_VITVI	VIT_00s0216g00060	Jas domain-containing protein	580.867	0	0.938719	A0A1I9LNF2_ARATH	At3g07255	Nuclear transport factor 2/RNA recognition motif protein	131.339	8.24e-35	0.670455	NA	0.771678	4.96044	3.64185	1.62782	5.57973	2.7295
evm.model.chr7.1645	F6HRH7_VITVI	VIT_00s0231g00070	Cytochrome b561 and DOMON domain-containing protein	653.67	0	0.96496	-	-	-	-	-	-	NA	39.3534	61.793	134.869	41.154	82.0348	102.301
evm.model.chr7.1647	-	-	-	-	-	-	Q9SV69_ARATH	At4g13000, At4g13000/F25G13_90	AGC (cAMP-dependent, cGMP-dependent and protein kinase C) kinase family protein	377.481	1.51e-127	0.63961	NA	6.75012	5.77883	21.2614	11.724	33.8695	27.9621
evm.model.chr7.1648	F6HRH7_VITVI	VIT_00s0231g00070	Cytochrome b561 and DOMON domain-containing protein	651.358	0	0.959569	-	-	-	-	-	-	NA	2.79422	7.06902	13.169	0	0.034165	0.03776
evm.model.chr7.1650	-	-	-	-	-	-	-	-	-	-	-	-	NA	0.117862	0.738026	1.94183	0.0205407	0.0152857	0.018771
evm.model.chr7.1754	D7SZ16_VITVI	VIT_00s0524g00030	RING-type E3 ubiquitin transferase	903.279	0	0.979955	PUB9_ARATH	At3g07360	U-box domain-containing protein 9	549.666	0	0.609071	NA	22.9528	75.0969	113.049	27.3131	66.7728	93.2875
evm.model.chr7.1758	D7UDU8_VITVI	VIT_00s0337g00010	Stm1_N domain-containing protein	591.267	0	0.91129	-	-	-	-	-	-	NA	21.9759	37.5171	47.4793	22.0582	35.9209	40.7048
evm.model.chr7.1796	F6HIB2_VITVI	VIT_12s0059g00560	Uncharacterized protein	964.911	0	0.702823	FIMB2_ARATH	At5g48460	Fimbrin-2	1051.2	0	0.774584	NA	15.6723	12.1709	16.0107	18.5714	39.8551	36.2251
evm.model.chr7.1828	F6HRI2_VITVI	VIT_07s0289g00050	Glycosyltransferase	922.154	0	0.978022	-	-	-	-	-	-	NA	7.78955	22.7206	17.6008	6.88541	15.5266	11.9186
evm.model.chr7.1851	-	-	-	-	-	-	-	-	-	-	-	-	NA	2.64105	4.24889	3.64853	2.62185	6.70257	4.56624
evm.model.chr7.192	D7TDY7_VITVI	VIT_07s0151g00800	FLZ-type domain-containing protein	572.392	0	0.955782	-	-	-	-	-	-	NA	34.6084	22.2841	95.0911	31.5272	12.2736	47.6992
evm.model.chr7.221	F6HI41_VITVI	VIT_07s0151g01070	Uncharacterized protein	1543.48	0	0.970886	-	-	-	-	-	-	NA	0.224857	0.373373	1.24049	0.051389	1.29534	1.23098
evm.model.chr7.23	D7SQM3_VITVI	VIT_07s0141g00760	Zeta_toxin domain-containing protein	913.679	0	0.983158	F4IDR5_ARATH	At1g06750	Zeta_toxin domain-containing protein	702.59	0	0.727811	NA	0.134538	1.47846	1.62382	0.219929	0.695419	0.0539977
evm.model.chr7.235	NA	NA	NA	-	-	-	NA	NA	NA	NA	NA	NA	-	84.3065	124.567	149.803	87.5526	200.013	137.542
evm.model.chr7.242	F6HQ78_VITVI	VIT_07s0104g00120	PMR5N domain-containing protein	840.491	0	0.948164	TBL10_ARATH	At3g06080	Protein trichome birefringence-like 10	575.859	0	0.631579	NA	11.0968	23.2561	24.0131	8.90985	29.9042	19.5781
evm.model.chr7.253	D7TPD7_VITVI	VIT_07s0104g00230	TFIIS N-terminal domain-containing protein	764.222	0	0.982249	IWS1_ARATH	At1g32130	Protein IWS1 homolog 1	488.034	1.04e-167	0.639313	NA	50.0516	128.321	129.022	50.8681	94.4888	113.894
evm.model.chr7.271	D7TPC0_VITVI	VIT_07s0104g00420	DLH domain-containing protein	460.299	1.19e-164	0.949153	Q9LUG8_ARATH	At3g23600	DLH domain-containing protein	344.739	4.98e-119	0.694561	NA	117.145	190.478	178.245	125.893	215.941	167.496
evm.model.chr7.273	D7TPB8_VITVI	VIT_07s0104g00440	DLH domain-containing protein	474.167	2.12e-170	0.966527	Q9LUG8_ARATH	At3g23600	DLH domain-containing protein	320.087	6.49e-110	0.644351	NA	44.8924	56.8945	119.798	44.3776	116.425	108.251
evm.model.chr7.295	F6HQ55_VITVI	VIT_07s0104g00640	Uncharacterized protein	409.453	1.58e-144	0.899614	-	-	-	-	-	-	NA	3.97204	8.24705	11.8342	8.45703	52.8023	17.5269
evm.model.chr7.296	F6HQ54_VITVI	VIT_07s0104g00650	Uncharacterized protein	561.222	0	0.927393	-	-	-	-	-	-	NA	0.866784	1.28674	3.81967	5.36112	13.225	8.3688
evm.model.chr7.299	F6HQ52_VITVI	VIT_07s0104g00670	BSD domain-containing protein	721.079	0	0.962138	-	-	-	-	-	-	NA	10.6987	43.3565	33.6986	7.37764	37.3234	38.3497
evm.model.chr7.316	D7TP87_VITVI	VIT_07s0104g00800	Uncharacterized protein	835.099	0	0.964115	-	-	-	-	-	-	NA	0.28999	2.42126	6.5731	0.532461	2.58426	3.97754
evm.model.chr7.320	E3VWY3_VITVI	VIT_07s0104g00830	MFS domain-containing protein	901.353	0	0.965306	ERDL7_ARATH	At2g48020	Sugar transporter ERD6-like 7	681.789	0	0.717895	NA	19.9655	48.4974	40.3572	19.2172	7.49794	3.15671
evm.model.chr7.328	F6HQ37_VITVI	VIT_07s0104g00900	LEC14B homolog	904.434	0	0.967603	Q8LPI5_ARATH	At4g03020	LEC14B homolog	712.605	0	0.757511	NA	10.9417	35.7926	27.6053	11.8995	23.3029	21.5811
evm.model.chr7.335	A5C2R7_VITVI	VIT_07s0104g00970	Histone H2A	231.876	2.05e-78	1	H2AXB_ARATH	At1g54690	Probable histone H2AXb	209.149	2.33e-69	0.911765	NA	69.7517	157.481	178.156	58.5146	198.124	198.469
evm.model.chr7.425	F6HPY8_VITVI	VIT_07s0104g01770	C2 domain-containing protein	299.671	5.17e-101	0.675277	-	-	-	-	-	-	NA	0.447206	3.02807	2.37884	0.369109	3.3288	1.63675
evm.model.chr7.426	-	-	-	-	-	-	-	-	-	-	-	-	NA	0.509574	4.21019	6.66377	2.27833	8.44439	5.51951
evm.model.chr7.467	NA	NA	NA	392.119	1.12e-137	0.969849	NA	NA	NA	NA	NA	NA	PREDICTED: nucleolar protein 16 [Vitis vinifera]	30.8031	26.4636	28.0084	61.6534	77.3925	78.6536
evm.model.chr7.469	D7U277_VITVI	VIT_07s0005g00280	RING-type E3 ubiquitin transferase	633.639	0	0.987654	BAH1_ARATH	At1g02860	E3 ubiquitin-protein ligase BAH1	436.802	5.16e-153	0.683582	NA	6.80083	15.9886	19.6783	7.66604	26.7036	35.1272
evm.model.chr7.470	F6HZ39_VITVI	VIT_07s0005g00290	Uncharacterized protein	311.997	1.33e-106	0.95	O82240_ARATH	At2g47710, At2g47710/F17A22.10	Usp domain-containing protein	240.736	3.8e-81	0.726708	NA	89.3259	144.093	287.704	86.2956	351.92	477.387
evm.model.chr7.476	F6HZ43_VITVI	VIT_07s0005g00340	Uncharacterized protein	679.863	0	0.976879	EID1_ARATH	At4g02440	Phytochrome A-associated F-box protein	407.912	9.07e-139	0.618076	NA	16.6271	37	64.9856	20.6058	52.5091	82.4065
evm.model.chr7.482	F6HZ47_VITVI	VIT_07s0005g00410	Uncharacterized protein	916.761	0	0.924335	-	-	-	-	-	-	NA	15.3629	63.0792	88.4529	27.2142	124.758	89.688
evm.model.chr7.493	NA	NA	NA	226.483	1.59e-74	0.870968	NA	NA	NA	NA	NA	NA	60S ribosomal protein L22-3 [Durio zibethinus]	625.075	743.259	621.469	681.557	1037.28	832.467
evm.model.chr7.506	D7U2B1_VITVI	VIT_07s0005g00660	Uncharacterized protein	150.984	1.49e-45	0.958763	-	-	-	-	-	-	NA	6.66607	123.393	178.288	25.7271	155.323	214.915
evm.model.chr7.511	F6HZ61_VITVI	VIT_07s0005g00700	AB hydrolase-1 domain-containing protein	476.478	2.39e-170	0.974576	O81299_ARATH	At4g02340	AB hydrolase-1 domain-containing protein	340.887	6.39e-117	0.65678	NA	24.291	27.8801	53.3087	24.0394	44.7138	49.555
evm.model.chr7.519	A5C6H7_VITVI	VIT_07s0005g00750	Sucrose synthase	1642.86	0	0.969174	SUS3_ARATH	At4g02280	Sucrose synthase 3	1417.14	0	0.820766	NA	107.151	125.493	641.813	96.4017	258.617	770.812
evm.model.chr7.539	A5C109_VITVI	VIT_05s0077g01690	Bet_v_1 domain-containing protein	215.698	1.78e-71	0.628931	-	-	-	-	-	-	NA	0.261501	0.209622	1.24038	1.63302	4.68158	2.90978
evm.model.chr7.563	F6HZ85_VITVI	VIT_07s0005g01130	Uncharacterized protein	229.95	9.08e-77	0.879518	-	-	-	-	-	-	NA	0	1.95626	0.980674	0.0441177	16.5194	1.22423
evm.model.chr7.575	F6HZ90_VITVI	VIT_07s0005g01240	Lipase_3 domain-containing protein	1068.91	0	0.917827	-	-	-	-	-	-	NA	6.96124	15.9935	14.6628	9.03224	18.3373	19.0108
evm.model.chr7.587	D7U2H3_VITVI	VIT_07s0005g01350	Usp domain-containing protein	266.159	2.52e-91	0.992308	Q93W91_ARATH	At3g62550	Usp domain-containing protein	180.259	3.15e-57	0.623188	NA	9.32718	18.5996	119.803	60.6709	59.694	319.134
evm.model.chr7.590	D7U2H4_VITVI	VIT_07s0005g01360	RING-CH-type domain-containing protein	370.548	2.05e-130	0.927928	-	-	-	-	-	-	NA	4.05152	3.99843	5.47928	6.40817	1.90178	5.7581
evm.model.chr7.600	NA	NA	NA	278.1	2.69e-94	0.917241	NA	NA	NA	NA	NA	NA	PREDICTED: bZIP transcription factor 53 [Vitis vinifera] &gt;ref|XP_034689644.1| bZIP transcription factor 53-like [Vitis riparia]	57.5166	103.636	94.8341	45.1441	21.1961	52.8282
evm.model.chr7.624	F6HZB1_VITVI	VIT_07s0005g01680	Uncharacterized protein	1613.2	0	0.957225	-	-	-	-	-	-	NA	0.267331	0.543097	5.13207	0.15885	1.20437	5.06776
evm.model.chr7.628	F6HZB3_VITVI	VIT_07s0005g01700	BHLH domain-containing protein	189.119	4.49e-62	0.933884	BH151_ARATH	At2g47270	Transcription factor UPBEAT1	83.1889	4.78e-21	0.65	NA	0	4.58372	35.4011	0.275361	12.6362	34.8668
evm.model.chr7.629	D7U2K4_VITVI	VIT_07s0005g01710	WRKY transcription factor	443.351	1.95e-156	0.960265	-	-	-	-	-	-	NA	17.8327	65.8652	231.617	29.1443	163.596	240.084
evm.model.chr7.653	D7U2M6_VITVI	VIT_07s0005g01950	Uncharacterized protein	501.13	6.43e-180	0.970588	-	-	-	-	-	-	NA	0.757362	1.76219	4.26483	1.08165	1.15981	2.92104
evm.model.chr7.656	F6HZC7_VITVI	VIT_07s0005g01970	Hexosyltransferase	665.996	0	0.973684	GOLS1_ARATH	At2g47180	Galactinol synthase 1	530.02	0	0.773639	NA	0	0	0.237022	0.586002	0	4.09023
evm.model.chr7.675	F6HZD2_VITVI	VIT_07s0005g02070	Uncharacterized protein	141.739	7.79e-44	0.964286	-	-	-	-	-	-	NA	80.7499	200.157	386.436	94.7805	709.425	453.493
evm.model.chr7.680	D7U2P0_VITVI	VIT_07s0005g02110	Protein-serine/threonine phosphatase	687.567	0	0.949239	P2C49_ARATH	At3g62260	Probable protein phosphatase 2C 49	427.943	1.29e-147	0.614213	NA	20.8526	57.2226	35.3386	30.1842	38.2671	43.8401
evm.model.chr7.682	F6HZD5_VITVI	VIT_07s0005g02130	Uncharacterized protein	1295.03	0	0.961538	A0A1P8B8B4_ARATH	At4g01870	DPPIV_N domain-containing protein	909.057	0	0.639144	NA	3.65267	12.3511	7.6923	2.79193	7.49408	7.16296
evm.model.chr7.692	D7U2P9_VITVI	VIT_07s0005g02200	Autophagy-related protein	250.366	4.18e-86	0.975806	ATG8I_ARATH	At3g15580	Autophagy-related protein 8i	196.438	5.8e-65	0.782609	NA	158.557	201.009	335.356	124.743	191.534	192.7
evm.model.chr7.710	D7U2R0_VITVI	VIT_07s0005g02310	Expansin	493.812	7.79e-178	0.972656	EXP17_ARATH	At4g01630	Putative expansin-A17	400.208	6.84e-141	0.797414	NA	0.0793643	0	2.38289	0.190992	0	0.896519
evm.model.chr7.721	F6HZF0_VITVI	VIT_07s0005g02420	Uncharacterized protein	502.671	1.65e-178	0.982578	F4IX29_ARATH	At3g62040	Haloacid dehalogenase-like hydrolase (HAD) superfamily protein	274.248	5.29e-90	0.615385	NA	1.6765	2.15469	1.51738	5.47729	3.81344	1.36698
evm.model.chr7.738	F6HZF7_VITVI	VIT_07s0005g02570	WRKY domain-containing protein	906.36	0	0.974308	-	-	-	-	-	-	NA	17.7537	45.3943	39.3905	18.9165	62.3621	70.6497
evm.model.chr7.741	NA	NA	NA	225.328	1.17e-71	0.651934	NA	NA	NA	NA	NA	NA	60S ribosomal protein L7a isoform X1 [Quercus lobata]	7.53705	8.48891	12.1997	7.83561	12.0069	15.5577
evm.model.chr7.753	F6HZG4_VITVI	VIT_07s0005g02710	Uncharacterized protein	947.962	0	0.969008	Q944A3_ARATH	At2g47010	At2g47010/F14M4.16	682.559	0	0.683367	NA	3.07956	2.04438	6.04381	4.41372	52.1151	40.7906
evm.model.chr7.754	D7U2V1_VITVI	VIT_07s0005g02730	SANT domain-containing protein	184.496	1.55e-60	0.956989	-	-	-	-	-	-	NA	51.731	107.652	738.332	71.6123	354.945	521.021
evm.model.chr7.768	D7U2W0_VITVI	VIT_07s0005g02820	Pept_C1 domain-containing protein	493.041	1.56e-174	0.974576	CATB2_ARATH	At1g02305	Cathepsin B-like protease 2	417.157	3.94e-145	0.620896	NA	289.009	292.194	447.353	249.354	486.432	540.771
evm.model.chr7.847	F6HZJ8_VITVI	VIT_07s0005g03310	ADF-H domain-containing protein	238.424	4.55e-81	0.992424	ADF6_ARATH	At2g31200	Actin-depolymerizing factor 6	196.052	2.3e-64	0.787879	NA	61.9552	183.082	267.722	71.9472	289.06	286.165
evm.model.chr7.851	NA	NA	NA	494.582	7.31e-176	0.9375	NA	NA	NA	NA	NA	NA	R2R3 Myb14 transcription factor [Vitis vinifera]	1.40978	1.8193	1.8734	1.25372	0.292567	1.53557
evm.model.chr7.855	F6HZK1_VITVI	VIT_07s0005g03370	Uncharacterized protein	353.984	2.02e-124	0.946341	-	-	-	-	-	-	NA	2.95379	12.1581	10.4337	2.51128	11.8825	16.9261
evm.model.chr7.874	A5BDX1_VITVI	VIT_07s0005g03660	DUF1681 domain-containing protein	486.878	2.11e-174	0.969466	Y1390_ARATH	At1g03900	Uncharacterized protein At1g03900	325.865	4.31e-111	0.756863	NA	49.6863	77.9691	112.365	45.236	92.6066	105.183
evm.model.chr7.888	F6HZM4_VITVI	VIT_07s0005g03800	Uncharacterized protein	570.852	0	0.966258	MRL7_ARATH	At4g28590	Thioredoxin-like fold domain-containing protein MRL7, chloroplastic	357.066	9.6e-122	0.700405	NA	11.9607	12.1341	26.7574	11.4323	12.6113	20.9598
evm.model.chr7.889	F6HZM5_VITVI	VIT_07s0005g03810	Uncharacterized protein	112.849	4.88e-32	0.923077	-	-	-	-	-	-	NA	1.70421	4.76743	6.14316	3.03413	5.29734	26.4857
evm.model.chr7.915	F6HZP3_VITVI	VIT_07s0005g04050	Protein kinase domain-containing protein	2053.48	0	0.945857	-	-	-	-	-	-	NA	2.86259	2.58028	6.84367	1.5595	2.43922	3.68368
evm.model.chr7.98	F6HBJ0_VITVI	VIT_00s0179g00260	Calcium-transporting ATPase	2014.19	0	0.929358	ACA12_ARATH	At3g63380	Calcium-transporting ATPase 12, plasma membrane-type	1397.1	0	0.691948	NA	2.41025	5.40401	12.8779	3.8572	7.5636	12.2183
evm.model.chr7.980	D7U396_VITVI	VIT_07s0005g04620	Cupin_3 domain-containing protein	216.468	4.2e-73	0.991304	Q8LAH4_ARATH	At4g28703	Cupin_3 domain-containing protein	140.969	1.65e-43	0.660194	NA	1.0455	2.90162	1.4674	3.0584	0	3.2271
evm.model.chr8.1010	F6HQR8_VITVI	VIT_08s0040g00480	VARLMGL domain-containing protein	558.91	0	0.943953	-	-	-	-	-	-	NA	14.5669	14.2308	23.4524	13.2531	20.9933	24.5293
evm.model.chr8.1028	F6HQQ8_VITVI	VIT_08s0040g00660	Peptidase A1 domain-containing protein	702.975	0	0.868182	-	-	-	-	-	-	NA	0	0	2.63789	0	0	0.0105287
evm.model.chr8.1031	F6HQQ7_VITVI	VIT_08s0040g00670	Amylomaltase	1895.94	0	0.966908	DPE2_ARATH	At2g40840	4-alpha-glucanotransferase DPE2	1406.35	0	0.728145	NA	28.3774	18.5869	75.444	30.081	38.1068	45.8407
evm.model.chr8.1033	F6HQQ6_VITVI	VIT_08s0040g00680	PI3K/PI4K domain-containing protein	1034.25	0	0.957447	-	-	-	-	-	-	NA	2.59851	3.53604	9.10735	1.74583	7.11677	4.43876
evm.model.chr8.1045	F6HQQ3_VITVI	VIT_08s0040g00770	Cysteine proteinase inhibitor	400.208	3.56e-141	0.955882	-	-	-	-	-	-	NA	46.3475	99.3905	167.467	45.4944	187.07	161.68
evm.model.chr8.1049	D7TQV4_VITVI	VIT_08s0040g00800	WAT1-related protein	711.064	0	0.96962	WTR38_ARATH	At5g07050	WAT1-related protein At5g07050	454.907	5.51e-158	0.732938	NA	8.19282	4.94467	11.0884	8.27135	6.83083	5.47044
evm.model.chr8.106	F6HMU5_VITVI	VIT_08s0056g00710	HIT domain-containing protein	299.671	1.72e-104	0.925	HINT1_ARATH	At3g56490	Adenylylsulfatase HINT1	247.284	4.58e-84	0.809524	NA	450.403	481.206	1230.22	435.28	628.392	617.423
evm.model.chr8.1088	F6HQP1_VITVI	VIT_08s0040g00990	TFIIS N-terminal domain-containing protein	860.522	0	0.933063	-	-	-	-	-	-	NA	10.6523	22.0007	43.0597	11.294	28.6865	27.0531
evm.model.chr8.1099	D7TQS6_VITVI	VIT_08s0040g01110	Carboxypeptidase	822.772	0	0.912162	-	-	-	-	-	-	NA	0.0727227	0.165336	1.009	0.215584	1.14449	1.20284
evm.model.chr8.1111	F6HQN4_VITVI	VIT_08s0040g01170	Pyruvate carboxyltransferase domain-containing protein	751.125	0	0.94359	HMGCL_ARATH	At2g26800	Hydroxymethylglutaryl-CoA lyase, mitochondrial	551.592	0	0.647465	NA	24.44	45.0725	94.1966	17.7699	54.1107	56.3794
evm.model.chr8.1112	F6HR64_VITVI	VIT_08s0040g01190	Uncharacterized protein	523.472	0	0.937063	Q94AL3_ARATH	At3g55290	NAD(P)-binding Rossmann-fold superfamily protein	346.665	5.43e-119	0.632509	NA	0.628596	95.4276	741.765	1.27085	242.498	237.108
evm.model.chr8.1114	F6HR64_VITVI	VIT_08s0040g01190	Uncharacterized protein	490.73	1.36e-175	0.923077	Q94AL3_ARATH	At3g55290	NAD(P)-binding Rossmann-fold superfamily protein	322.398	1.72e-109	0.628975	NA	1.15835	11.923	222.824	0.827418	21.4094	81.1369
evm.model.chr8.1117	F6HR64_VITVI	VIT_08s0040g01190	Uncharacterized protein	529.25	0	0.961538	Q94AL3_ARATH	At3g55290	NAD(P)-binding Rossmann-fold superfamily protein	346.28	7.05e-119	0.64311	NA	15.3464	27.974	51.9961	17.2595	37.6008	41.9763
evm.model.chr8.1164	F6HNE2_VITVI	VIT_13s0019g04610	Protein kinase domain-containing protein	624.009	0	0.706977	PCRK1_ARATH	At3g09830	Serine/threonine-protein kinase PCRK1	568.155	0	0.719895	NA	4.33438	7.24022	6.70664	5.65102	8.91481	7.10153
evm.model.chr8.1177	-	-	-	-	-	-	-	-	-	-	-	-	NA	0.216486	0.919217	8.17179	0.253368	0.229054	3.82568
evm.model.chr8.1201	F6HR26_VITVI	VIT_08s0040g01820	Uncharacterized protein	130.568	1.02e-40	0.971429	-	-	-	-	-	-	NA	2.42494	18.8677	59.6577	3.88596	7.45756	54.8278
evm.model.chr8.1203	F6HR26_VITVI	VIT_08s0040g01820	Uncharacterized protein	133.265	8.78e-42	0.985714	-	-	-	-	-	-	NA	13.4108	152.049	359.459	35.6713	89.4766	422.02
evm.model.chr8.1223	A5B9X0_VITVI	VIT_08s0040g01930	Protein kinase domain-containing protein	688.337	0	0.943089	-	-	-	-	-	-	NA	0.369515	3.22608	10.5093	0.375058	17.0143	17.2944
evm.model.chr8.1224	F6HR19_VITVI	VIT_08s0040g01940	RING-type domain-containing protein	598.971	0	0.983425	LOFG2_ARATH	At3g09770	Probable E3 ubiquitin-protein ligase LOG2	364.385	3.02e-123	0.703422	NA	25.8896	122.564	353.871	22.2673	276.202	297.059
evm.model.chr8.1226	D7TQK4_VITVI	VIT_08s0040g01950	RING-CH-type domain-containing protein	981.089	0	0.976744	-	-	-	-	-	-	NA	5.67472	22.1949	97.4646	7.29192	48.508	56.6661
evm.model.chr8.1278	F6HR02_VITVI	VIT_08s0040g02280	acidPPc domain-containing protein	451.055	5.01e-162	0.981982	LPPG_ARATH	At5g03080	Lipid phosphate phosphatase gamma	330.487	1.99e-114	0.739726	NA	29.6032	28.4234	61.4624	30.6579	50.1961	96.8664
evm.model.chr8.1289	F6HQZ3_VITVI	VIT_08s0040g02400	Uncharacterized protein	1019.61	0	0.957792	-	-	-	-	-	-	NA	20.5485	43.2166	81.5188	23.8249	54.2462	72.7457
evm.model.chr8.1318	F6HQY3_VITVI	VIT_08s0040g02610	Uncharacterized protein	486.108	7.52e-173	0.942857	-	-	-	-	-	-	NA	2.14236	5.37522	32.4661	1.78302	29.6269	38.6029
evm.model.chr8.1358	NA	NA	NA	-	-	-	NA	NA	NA	NA	NA	NA	-	14.1821	13.2501	24.5322	12.1933	20.3367	19.9179
evm.model.chr8.1386	D7TQA5_VITVI	VIT_08s0040g03150	L-ascorbate peroxidase	400.979	6.18e-141	0.918803	APX2_ARATH	At3g09640	L-ascorbate peroxidase 2, cytosolic	354.755	8.4e-123	0.809524	NA	54.71	59.4905	145.142	58.6282	72.6154	200.695
evm.model.chr8.1432	F6HLE0_VITVI	VIT_08s0007g00100	Uncharacterized protein	1546.18	0	0.963548	-	-	-	-	-	-	NA	0	0.205592	0.151984	0.49454	0.316557	0.414568
evm.model.chr8.1435	D7THQ9_VITVI	VIT_08s0007g00120	UBC core domain-containing protein	173.326	3e-54	0.954128	UBC13_ARATH	At3g46460	Ubiquitin-conjugating enzyme E2 13	164.466	8.26e-51	0.87156	NA	136.944	199.799	195.592	111.395	185.347	182.558
evm.model.chr8.1447	D7THQ1_VITVI	VIT_08s0007g00200	Uncharacterized protein	854.358	0	0.972973	XB31_ARATH	At2g28840	Putative E3 ubiquitin-protein ligase XBAT31	574.318	0	0.647702	NA	29.4234	62.3252	142.769	26.32	98.9546	127.684
evm.model.chr8.1492	D7THM2_VITVI	VIT_08s0007g00540	Uncharacterized protein	592.038	0	0.861272	A0A1P8BF18_ARATH	At5g02230	Haloacid dehalogenase-like hydrolase (HAD) superfamily protein	407.527	5.61e-141	0.627219	NA	22.9411	182.718	225.654	24.1789	160.684	91.1819
evm.model.chr8.1511	NA	NA	NA	1566.59	0	0.976834	NA	NA	NA	NA	NA	NA	PREDICTED: U3 small nucleolar RNA-associated protein 21 homolog [Vitis vinifera] &gt;ref|XP_010654252.1| PREDICTED: U3 small nucleolar RNA-associated protein 21 homolog [Vitis vinifera]	26.6899	32.474	44.0608	26.8585	52.504	47.5573
evm.model.chr8.1528	D7THJ9_VITVI	VIT_08s0007g00820	Uncharacterized protein	214.157	2.97e-72	0.954545	-	-	-	-	-	-	NA	8.7954	15.7064	103.809	15.1997	60.3797	84.3615
evm.model.chr8.1529	F6HL80_VITVI	VIT_08s0007g00830	Protein kinase domain-containing protein	1160.59	0	0.952872	LRKS4_ARATH	At3g55550	L-type lectin-domain containing receptor kinase S.4	734.561	0	0.628931	NA	2.02123	1.9227	3.6453	2.93228	6.08801	5.81039
evm.model.chr8.1559	F6HL42_VITVI	VIT_08s0007g01030	Aldo_ket_red domain-containing protein	544.658	0	0.95302	AKRC9_ARATH	At2g37770	NADPH-dependent aldo-keto reductase, chloroplastic	512.301	0	0.806349	NA	26.9856	48.7586	122.21	38.0189	120.321	119.528
evm.model.chr8.1563	F6HL40_VITVI	VIT_08s0007g01070	Uncharacterized protein	432.95	8.74e-150	0.766423	-	-	-	-	-	-	NA	0	1.54382	0.932852	0.268551	3.4846	2.08514
evm.model.chr8.157	F6HMW2_VITVI	VIT_08s0056g01040	Uncharacterized protein	759.214	0	0.968912	-	-	-	-	-	-	NA	0.141303	0.751405	1.13449	0.154336	0.098382	0.403153
evm.model.chr8.1597	D7THF7_VITVI	VIT_08s0007g01340	Proteasome inhibitor PI31 subunit	544.658	0	0.976351	-	-	-	-	-	-	NA	28.0874	69.8823	89.0281	30.4043	63.266	97.2813
evm.model.chr8.1607	A5C9Q0_VITVI	VIT_08s0007g01430	Usp domain-containing protein	324.324	4.87e-114	0.957317	Q9M328_ARATH	At3g53990, At3g53990/F5K20_290	Usp domain-containing protein	239.965	7.95e-81	0.708861	NA	21.64	67.2049	74.4766	36.0591	90.6902	109.591
evm.model.chr8.1612	-	-	-	-	-	-	-	-	-	-	-	-	NA	0	6.259	59.2109	0	0.236142	0
evm.model.chr8.1613	-	-	-	-	-	-	-	-	-	-	-	-	NA	0	74.7196	199.819	0.395599	2575.34	1901.46
evm.model.chr8.1614	E9LK39_VITVI	VIT_08s0007g01470	Copper transporter	241.121	1.22e-81	0.940789	-	-	-	-	-	-	NA	41.9859	163.487	377.019	43.6862	425.22	284.188
evm.model.chr8.1623	D7THE0_VITVI	VIT_08s0007g01540	Uncharacterized protein	728.013	0	0.997319	-	-	-	-	-	-	NA	9.38496	15.0967	16.0558	9.01649	14.3392	16.4635
evm.model.chr8.1627	D7THD8_VITVI	VIT_08s0007g01560	Uncharacterized protein	322.398	1.23e-112	0.957055	A0A1I9LQ94_ARATH	At3g54040	PAR1 protein	199.134	1.82e-63	0.614458	NA	3.78231	11.5128	9.42202	6.63521	9.06862	10.4068
evm.model.chr8.1644	F6HKX8_VITVI	VIT_08s0007g01660	Uncharacterized protein	832.402	0	0.965278	Q9SH87_ARATH	At2g38000	Chaperone protein dnaJ-like protein	569.696	0	0.650235	NA	33.9617	62.5968	69.9663	28.4612	54.1419	47.5277
evm.model.chr8.1646	A5C3V3_VITVI	VIT_08s0007g01690	TPT domain-containing protein	583.563	0	0.990196	PT311_ARATH	At3g11320	Probable sugar phosphate/phosphate translocator At3g11320	521.161	0	0.852941	NA	12.923	23	20.7413	11.4212	22.3733	30.4678
evm.model.chr8.1651	D7THC1_VITVI	VIT_08s0007g01730	Ubiquitinyl hydrolase 1	541.576	0	0.970588	ATX3H_ARATH	At3g54130	Ataxin-3 homolog	333.569	3.9e-114	0.68254	NA	8.939	18.906	19.6782	9.17409	17.8324	15.4638
evm.model.chr8.1658	D7THB5_VITVI	VIT_08s0007g01800	Uncharacterized protein	109.383	9.8e-32	1	Q8LDK7_ARATH	At3g09085	At3g09085	174.866	1e-56	0.702703	NA	0	9.41594	9.61441	0	6.90155	4.79844
evm.model.chr8.1695	F6HKT2_VITVI	VIT_08s0007g02050	Uncharacterized protein	364.77	6.42e-119	0.969388	-	-	-	-	-	-	NA	0.214927	0.771308	1.40772	0.159934	2.95601	1.60488
evm.model.chr8.1708	D7TH92_VITVI	VIT_08s0007g02080	Uncharacterized protein	265.388	4.92e-90	0.804124	-	-	-	-	-	-	NA	2.15004	23.176	72.5805	1.33749	149.707	107.784
evm.model.chr8.1749	F6HKS1_VITVI	VIT_08s0007g02330	Uncharacterized protein	451.44	3.14e-156	0.972549	-	-	-	-	-	-	NA	14.6445	38.603	53.2236	13.756	59.4295	73.3156
evm.model.chr8.1755	A5ALF3_VITVI	VIT_08s0007g02350	LEA_2 domain-containing protein	352.829	8.15e-124	0.884058	-	-	-	-	-	-	NA	131.821	261.632	330.76	137.795	534.148	642.88
evm.model.chr8.1756	F6HKR7_VITVI	VIT_08s0007g02360	LEA_2 domain-containing protein	313.538	4.9e-108	0.926471	-	-	-	-	-	-	NA	12.1858	215.857	351.371	30.7151	73.4889	230.962
evm.model.chr8.1788	F6HKQ6_VITVI	VIT_08s0007g02560	Transcription repressor	282.722	1.3e-95	0.838428	-	-	-	-	-	-	NA	6.6324	15.665	99.6744	5.01497	23.3009	59.3447
evm.model.chr8.1792	F6HKQ5_VITVI	VIT_08s0007g02570	Poly(A)-specific ribonuclease	570.466	0	0.979021	CAF1I_ARATH	At3g44260	Probable CCR4-associated factor 1 homolog 9	354.755	3.85e-122	0.630824	NA	32.8309	113.77	76.335	32.5786	64.1754	84.8667
evm.model.chr8.1824	D7TJB4_VITVI	VIT_08s0007g02860	RRM domain-containing protein	235.728	4.75e-80	0.977444	RBP11_ARATH	At5g06210	Small RNA-binding protein 11, chloroplastic	162.54	3.67e-51	0.664122	NA	30.6906	44.1664	63.3563	23.6777	60.363	93.0465
evm.model.chr8.1847	F6HKM9_VITVI	VIT_08s0007g03050	Fe2OG dioxygenase domain-containing protein	634.795	0	0.95493	-	-	-	-	-	-	NA	2.66909	2.22583	8.05934	4.51681	0.457647	1.83411
evm.model.chr8.1898	D7TJ58_VITVI	VIT_08s0007g03460	Uncharacterized protein	488.034	7.71e-176	0.979839	Q9SJM8_ARATH	At2g36300	Protein YIPF	322.398	2.28e-110	0.654902	NA	14.3954	23.9041	22.5785	10.3338	22.6949	25.5244
evm.model.chr8.1924	D7TJ39_VITVI	VIT_08s0007g03690	IU_nuc_hydro domain-containing protein	671.389	0	0.979472	URH1_ARATH	At2g36310	Uridine nucleosidase 1	520.776	0	0.75731	NA	15.3878	37.6601	95.5334	12.0624	60.2095	83.8339
evm.model.chr8.1951	D7TJ24_VITVI	VIT_08s0007g03870	Phytosulfokine-beta	158.303	6.21e-51	0.966667	PSK6_ARATH	At3g44735	Putative phytosulfokines 6	68.9366	3.02e-16	0.695652	NA	504.083	518.325	3295.05	574.837	1704.48	1777.15
evm.model.chr8.196	F6HMX4_VITVI	VIT_08s0056g01230	Dof-type domain-containing protein	922.539	0	0.979757	-	-	-	-	-	-	NA	4.59324	8.04498	5.45559	3.96749	8.54143	5.17946
evm.model.chr8.197	F6HMX5_VITVI	VIT_08s0056g01240	Uncharacterized protein	95.9005	2.48e-26	0.914894	-	-	-	-	-	-	NA	29.4125	94.5857	411.841	38.1125	382.199	540.751
evm.model.chr8.1991	D7TIZ5_VITVI	VIT_08s0007g04170	Pyruvate kinase	1045.03	0	0.992218	Q94KE3_ARATH	At3g52990	Pyruvate kinase	998.038	0	0.907021	NA	177.648	147.659	366.331	162.301	180.619	344.392
evm.model.chr8.1992	F6HKF6_VITVI	VIT_08s0007g04180	Uncharacterized protein	602.438	0	0.961451	Q8RWY5_ARATH	At3g10040	Sequence-specific DNA binding transcription factor	222.246	4.55e-66	0.623188	NA	26.7343	62.1799	59.695	23.2612	22.3596	87.0361
evm.model.chr8.2010	F6HKF2_VITVI	VIT_08s0007g04350	Protein kinase domain-containing protein	710.679	0	0.973475	-	-	-	-	-	-	NA	0.014804	0.177729	0.108595	0.0245943	0.01499	0.137343
evm.model.chr8.2020	NA	NA	NA	395.201	6.17e-139	0.979275	NA	NA	NA	NA	NA	NA	dnaJ homolog subfamily C member 28-like [Vitis riparia]	22.101	25.7379	30.9105	20.5554	34.6594	41.606
evm.model.chr8.2021	D7TIW6_VITVI	VIT_08s0007g04470	VPS37 C-terminal domain-containing protein	374.015	2.23e-131	0.987124	VP371_ARATH	At3g53120	Vacuolar protein-sorting-associated protein 37 homolog 1	291.582	4.56e-99	0.699571	NA	23.6319	53.5151	73.8494	25.6486	57.0558	55.9125
evm.model.chr8.2028	F6HKE5_VITVI	VIT_08s0007g04520	Uncharacterized protein	736.487	0	0.980447	Q9SCP7_ARATH	At3g53140	AT3g53140/T4D2_70	575.089	0	0.769231	NA	47.8714	68.1037	114.104	53.4415	117.209	105.082
evm.model.chr8.203	D7TL47_VITVI	VIT_08s0056g01300	Cysteine dioxygenase	377.096	3.66e-131	0.894928	-	-	-	-	-	-	NA	4.72413	22.9669	37.4222	2.34681	2.03026	29.401
evm.model.chr8.2031	F6HKE2_VITVI	VIT_08s0007g04550	Uncharacterized protein	842.032	0	0.885932	NCS1_ARATH	At5g03555	Purine-uracil permease NCS1	673.7	0	0.77131	NA	6.60535	9.86165	7.77863	6.45483	13.6585	7.5733
evm.model.chr8.2033	-	-	-	-	-	-	-	-	-	-	-	-	NA	0.196006	4.54379	5.35233	0.244801	11.3752	7.08766
evm.model.chr8.2036	A5BL00_VITVI	VIT_08s0007g04570	Glycosyltransferase	369.777	2.82e-126	0.967442	U73D1_ARATH	At3g53150	UDP-glycosyltransferase 73D1	249.21	3.34e-79	0.62037	NA	4.18063	57.4082	123.8	6.6521	41.9899	109.286
evm.model.chr8.2039	A5BL00_VITVI	VIT_08s0007g04570	Glycosyltransferase	506.908	5.48e-179	0.991736	-	-	-	-	-	-	NA	3.56589	24.3949	62.2677	4.80748	13.9039	42.9946
evm.model.chr8.2041	F6HKD9_VITVI	VIT_08s0007g04580	Glycosyltransferase	674.47	0	0.934307	-	-	-	-	-	-	NA	1.13028	2.66687	2.40626	1.19956	2.37816	4.40703
evm.model.chr8.2073	D7TIT5_VITVI	VIT_08s0007g04800	Carbonic anhydrase	512.686	0	0.951852	-	-	-	-	-	-	NA	8.41403	25.3556	18.7129	8.42072	14.2132	27.1221
evm.model.chr8.2076	D7TIT3_VITVI	VIT_08s0007g04830	Uncharacterized protein	234.572	3.7e-78	0.957983	-	-	-	-	-	-	NA	0.346298	1.45237	0.820233	0.0913223	0	0.0685253
evm.model.chr8.2079	F6HKC4_VITVI	VIT_08s0007g04860	Nodulin-like domain-containing protein	1197.96	0	0.961479	O80960_ARATH	At2g39210	Nodulin-like domain-containing protein	820.461	0	0.718133	NA	5.3376	1.94391	22.3945	5.73955	3.48124	21.6729
evm.model.chr8.209	F6HMM3_VITVI	VIT_08s0056g01350	Uncharacterized protein	1169.45	0	0.949254	-	-	-	-	-	-	NA	0.152957	2.67887	10.2926	0	1.81577	1.91771
evm.model.chr8.2095	METK1_VITVI	VIT_06s0061g00500	S-adenosylmethionine synthase 1	741.495	0	0.950904	METK3_ARATH	At2g36880	S-adenosylmethionine synthase 3	720.694	0	0.922481	NA	21.4971	76.1726	87.4707	38.6262	79.3048	205.029
evm.model.chr8.2122	F6HKA8_VITVI	VIT_08s0007g05210	Uncharacterized protein	907.901	0	0.939509	AVT1A_ARATH	At2g41190	Amino acid transporter AVT1A	577.4	0	0.631687	NA	6.65362	40.868	31.9859	5.39248	74.5012	71.5015
evm.model.chr8.2159	D7TIL6_VITVI	VIT_08s0007g05550	Mitochondrial fission 1 protein	286.96	3.24e-99	0.985714	FIS1A_ARATH	At3g57090	Mitochondrial fission 1 protein A	216.468	1.95e-71	0.692857	NA	33.4166	102.441	136.978	34.1153	102.271	118.153
evm.model.chr8.2160	D7TIL4_VITVI	VIT_08s0007g05570	Uncharacterized protein	541.191	0	0.977273	-	-	-	-	-	-	NA	2.73538	20.2798	86.5673	4.9105	54.1636	103.704
evm.model.chr8.2162	D7TIL4_VITVI	VIT_08s0007g05570	Uncharacterized protein	540.036	0	0.977099	-	-	-	-	-	-	NA	22.226	37.8588	38.8025	28.3704	70.6309	44.0535
evm.model.chr8.2213	F6HLN6_VITVI	VIT_08s0007g05830	Uncharacterized protein	375.17	1.27e-132	0.932692	-	-	-	-	-	-	NA	1.21198	1.43586	15.5778	0.870721	2.31482	9.42584
evm.model.chr8.2214	F6HLN5_VITVI	VIT_08s0007g05840	Uncharacterized protein	166.392	2.04e-54	0.987654	-	-	-	-	-	-	NA	20.7982	12.2116	20.3262	25.147	50.1991	13.3039
evm.model.chr8.2231	F6HLM7_VITVI	VIT_08s0007g05940	Uncharacterized protein	677.552	0	0.916877	-	-	-	-	-	-	NA	3.19697	3.06577	8.64143	3.19007	2.68276	7.90429
evm.model.chr8.2243	F6HLM0_VITVI	VIT_08s0007g06030	Glucan endo-1,3-beta-D-glucosidase	620.928	0	0.95858	-	-	-	-	-	-	NA	1.25016	3.4596	14.3101	1.41585	12.9528	13.9844
evm.model.chr8.2244	F6HLL9_VITVI	VIT_08s0007g06040	Glucan endo-1,3-beta-D-glucosidase	629.402	0	0.967647	BG1_ARATH	At3g57270	Probable glucan endo-1,3-beta-glucosidase BG1	397.127	5.31e-137	0.608833	NA	6.68447	13.5051	1192.19	17.5211	871.822	2679.72
evm.model.chr8.2292	A5B0L2_VITVI	VIT_08s0007g06520	Uncharacterized protein	630.172	0	0.961783	ACT1_ARATH	At2g37620	Actin-1	613.994	0	0.926752	NA	31.9466	35.2093	40.804	28.513	88.6613	64.544
evm.model.chr8.230	F6HMN3_VITVI	VIT_08s0056g01500	Uncharacterized protein	729.554	0	0.956853	-	-	-	-	-	-	NA	0.155821	0.329986	0.862855	0.118522	0.359532	0.548632
evm.model.chr8.2320	F6HLH3_VITVI	VIT_08s0007g06770	Uncharacterized protein	2332.75	0	0.988318	-	-	-	-	-	-	NA	17.1791	17.2136	37.4663	14.769	15.6866	27.9318
evm.model.chr8.2354	D7TI92_VITVI	VIT_08s0007g07100	Fatty acyl-CoA reductase	1145.18	0	0.97449	FACR2_ARATH	At3g11980	Fatty acyl-CoA reductase 2, chloroplastic	720.694	0	0.659889	NA	0.170313	1.96351	2.42257	0.16198	5.07295	2.12495
evm.model.chr8.2356	F6HLF2_VITVI	VIT_08s0007g07120	F-box domain-containing protein	676.781	0	0.96793	-	-	-	-	-	-	NA	35.6814	69.4349	111.85	45.3925	83.3981	177.157
evm.model.chr8.2362	NA	NA	NA	334.339	9.14e-116	0.988095	NA	NA	NA	NA	NA	NA	mediator of RNA polymerase II transcription subunit 7a [Vitis riparia]	47.1712	49.5326	58.8343	38.0715	69.0862	59.2479
evm.model.chr8.2369	NA	NA	NA	-	-	-	NA	NA	NA	NA	NA	NA	-	9.67704	7.99769	9.06341	2.28396	0	1.47006
evm.model.chr8.2383	F6HLC0_VITVI	VIT_08s0007g07320	Uncharacterized protein	527.709	0	0.94403	-	-	-	-	-	-	NA	96.9802	158.805	281.941	114.308	208.255	226.972
evm.model.chr8.2396	F6HLB1_VITVI	VIT_08s0007g07440	Uncharacterized protein	1536.93	0	0.954657	-	-	-	-	-	-	NA	5.0582	11.1118	17.6908	4.53811	7.32255	13.2481
evm.model.chr8.2404	F6HLA7_VITVI	VIT_08s0007g07530	Uncharacterized protein	504.597	0	0.992248	ADRC3_ARATH	At3g03980	NADPH-dependent aldehyde reductase-like protein, chloroplastic	364.77	1.2e-126	0.680769	NA	50.7096	73.6172	242.077	42.119	173.445	139.852
evm.model.chr8.2417	D7TI43_VITVI	VIT_08s0007g07620	Thioredoxin domain-containing protein	511.916	0	0.938312	-	-	-	-	-	-	NA	16.2148	33.2636	104.342	18.2226	48.9911	96.7453
evm.model.chr8.2418	F6HLA3_VITVI	VIT_08s0007g07630	Uncharacterized protein	957.592	0	0.983209	A0A1P8B1H3_ARATH	At2g33260	Tryptophan/tyrosine permease	504.982	2.38e-173	0.643326	NA	3.27119	2.94048	5.724	2.67119	0.970074	5.3908
evm.model.chr8.242	-	-	-	-	-	-	-	-	-	-	-	-	NA	251.628	749.217	4203.76	291.569	4280.51	5950.71
evm.model.chr8.2421	F6HLA2_VITVI	VIT_08s0007g07640	NAC domain-containing protein	740.339	0	0.967742	NAC87_ARATH	At5g18270	NAC domain-containing protein 87	317.005	7.28e-105	0.763158	NA	3.59094	8.13697	20.8163	6.82893	5.94354	23.2497
evm.model.chr8.2423	F6HLA0_VITVI	VIT_08s0007g07670	NAC domain-containing protein	628.632	0	0.967164	-	-	-	-	-	-	NA	0.492379	2.50872	22.5323	0.800441	6.34614	26.7822
evm.model.chr8.2426	F6HL98_VITVI	VIT_08s0007g07690	LRRNT_2 domain-containing protein	573.548	0	0.897727	PGIP1_ARATH	At5g06860	Polygalacturonase inhibitor 1	378.252	1.52e-129	0.606154	NA	0.222663	8.7312	1361.45	0.147119	223.551	1140.4
evm.model.chr8.243	D7TL64_VITVI	VIT_08s0056g01620	BTB domain-containing protein	531.946	0	0.97351	FIP2_ARATH	At5g55000	FH protein interacting protein FIP2	434.491	4.52e-153	0.802676	NA	46.6284	64.5118	72.7349	47.97	93.3897	82.8449
evm.model.chr8.2432	F6HL98_VITVI	VIT_08s0007g07690	LRRNT_2 domain-containing protein	620.157	0	0.957958	PGIP1_ARATH	At5g06860	Polygalacturonase inhibitor 1	410.223	1.63e-142	0.640523	NA	5.76873	78.5808	183.553	8.26988	217.367	323.231
evm.model.chr8.2436	NA	NA	NA	1036.56	0	0.978516	NA	NA	NA	NA	NA	NA	cytochrome P450 93A3-like [Vitis riparia]	0	0.086081	0.0724233	0.435535	0	0.009991
evm.model.chr8.2441	F6HL71_VITVI	VIT_08s0007g07730	Uncharacterized protein	940.258	0	0.968932	-	-	-	-	-	-	NA	4.44521	18.1696	20.5493	5.5805	14.6909	18.4623
evm.model.chr8.2457	F6HL63_VITVI	VIT_08s0007g07880	Uncharacterized protein	877.085	0	0.970085	F4J3I0_ARATH	At3g57790	Pectin lyase-like superfamily protein	595.504	0	0.678337	NA	14.7009	16.6916	46.1296	13.267	30.2959	26.7973
evm.model.chr8.2470	-	-	-	-	-	-	-	-	-	-	-	-	NA	20.9489	42.4784	51.0179	65.4956	39.6343	73.1708
evm.model.chr8.2477	F6HL48_VITVI	VIT_08s0007g08050	PDZ domain-containing protein	828.165	0	0.963719	CTPA3_ARATH	At3g57680	Carboxyl-terminal-processing peptidase 3, chloroplastic	616.305	0	0.717391	NA	19.1285	47.436	63.8781	18.376	65.568	52.5068
evm.model.chr8.2491	F6HL11_VITVI	VIT_08s0007g08170	Uncharacterized protein	126.716	2.96e-39	0.984848	-	-	-	-	-	-	NA	496.236	786.122	1236.91	551.471	938.371	1440.01
evm.model.chr8.2504	F6HL05_VITVI	VIT_08s0007g08280	Remorin_C domain-containing protein	281.567	6.68e-94	0.955882	-	-	-	-	-	-	NA	6.13217	23.289	28.4463	4.72248	29.5159	45.5312
evm.model.chr8.2506	D7THY7_VITVI	VIT_08s0007g08290	Tr-type G domain-containing protein	1377.84	0	0.988148	SVR3_ARATH	At5g13650	Putative elongation factor TypA-like SVR3, chloroplastic	1134.4	0	0.8542	NA	6.56761	12.8978	17.452	7.02294	14.1732	23.1104
evm.model.chr8.2510	F6HL03_VITVI	VIT_08s0007g08310	Uncharacterized protein	1580.07	0	0.976744	RFS2_ARATH	At3g57520	Probable galactinol--sucrose galactosyltransferase 2	1300.03	0	0.778065	NA	343.449	360.31	1093.07	355.601	782.595	923.456
evm.model.chr8.2514	Q94B15_VITVI	VIT_08s0007g08330	Polygalacturonase PG1	846.655	0	0.966216	ADPG1_ARATH	At3g57510	Polygalacturonase ADPG1	409.838	4.57e-139	0.601078	NA	0.0400403	33.8375	205.029	0	47.0825	39.8367
evm.model.chr8.2571	F6HKV6_VITVI	VIT_08s0007g08750	HSF_DOMAIN domain-containing protein	429.869	4.07e-153	0.975207	-	-	-	-	-	-	NA	0.715467	1.7939	2.31729	0.616961	2.16447	2.81246
evm.model.chr8.2584	F6HKU9_VITVI	VIT_08s0007g08840	Uncharacterized protein	944.88	0	0.974194	O22225_ARATH	At2g41640, At2g41640/T32G6.16	At2g41640/T32G6.16	582.022	0	0.600418	NA	0.281708	12.0183	38.9652	0.554906	19.7208	24.5965
evm.model.chr8.2585	D7THT6_VITVI	VIT_08s0007g08860	TFIIB-type domain-containing protein	615.15	0	0.993311	TF2B2_ARATH	At3g10330	Transcription initiation factor IIB-2	579.711	0	0.916388	NA	38.4765	86.0935	126.56	37.3587	105.508	94.1961
evm.model.chr8.2588	F6HKU5_VITVI	VIT_08s0007g08910	Glycosyltransferase	859.366	0	0.976744	-	-	-	-	-	-	NA	0.121496	0.267194	43.177	0.408469	0.748818	2.60335
evm.model.chr8.31	F6HMQ7_VITVI	VIT_08s0056g00130	Uncharacterized protein	480.33	5e-173	0.975	-	-	-	-	-	-	NA	0.872678	0.143535	7.50351	2.02115	3.90485	18.1167
evm.model.chr8.325	F6I3N1_VITVI	VIT_08s0032g00460	Uncharacterized protein	106.301	1.46e-24	0.868852	-	-	-	-	-	-	NA	14.3111	50.4008	39.2629	20.294	74.7432	48.751
evm.model.chr8.363	D7U8M9_VITVI	VIT_08s0032g00680	RING-type E3 ubiquitin transferase	669.463	0	0.96988	BAH1L_ARATH	At2g38920	Probable E3 ubiquitin-protein ligase BAH1-like	400.593	1.33e-138	0.609467	NA	1.79301	4.04629	2.82985	2.35437	2.29178	4.51867
evm.model.chr8.37	A5B4Z1_VITVI	VIT_08s0056g00180	Uncharacterized protein	385.571	1.48e-136	0.925926	-	-	-	-	-	-	NA	7.7195	13.4739	66.3593	0	0.0341823	0.215926
evm.model.chr8.38	A5B4Z1_VITVI	VIT_08s0056g00180	Uncharacterized protein	386.726	5.48e-137	0.925926	-	-	-	-	-	-	NA	30.1905	57.7912	243.649	47.4496	171.995	358.135
evm.model.chr8.384	D7U8N8_VITVI	VIT_08s0032g00760	Uncharacterized protein	400.593	8.62e-143	0.98	-	-	-	-	-	-	NA	20.7378	89.7742	267.074	13.2387	101.566	277.819
evm.model.chr8.395	D7U8P2_VITVI	VIT_08s0032g00800	Prolycopene isomerase	182.185	2.39e-55	0.987805	CRTSO_ARATH	At1g06820	Prolycopene isomerase, chloroplastic	171.014	1.96e-50	0.939024	NA	15.3593	56.5289	136.08	15.5074	128.685	132.433
evm.model.chr8.396	D7U8P2_VITVI	VIT_08s0032g00800	Prolycopene isomerase	437.958	2.71e-143	0.965665	CRTSO_ARATH	At1g06820	Prolycopene isomerase, chloroplastic	514.612	5.45e-171	0.882943	NA	3.31749	5.64799	21.1674	2.85732	11.8525	15.1069
evm.model.chr8.398	A5BUI1_VITVI	VIT_08s0032g00840	Sucrose-phosphate phosphatase	879.396	0	0.988208	SPP2_ARATH	At2g35840	Probable sucrose-phosphatase 2	625.165	0	0.696471	NA	48.5955	72.9247	159.391	40.8445	109.808	133.456
evm.model.chr8.41	C5DB50_VITVI	VIT_08s0056g00200	Phosphoglycerate mutase (2,3-diphosphoglycerate-independent)	1097.8	0	0.985689	PMG2_ARATH	At3g08590	Probable 2,3-bisphosphoglycerate-independent phosphoglycerate mutase 2	932.169	0	0.833631	NA	462.19	314.697	770.066	410.55	599.317	870.699
evm.model.chr8.423	D7U8Q6_VITVI	VIT_08s0032g00960	J domain-containing protein	499.204	1.41e-179	0.962547	-	-	-	-	-	-	NA	14.3734	9.32391	22.7755	17.1671	14.1303	16.0128
evm.model.chr8.435	F6I654_VITVI	VIT_15s0046g02070	RING-type domain-containing protein	94.7449	5.67e-24	0.612245	-	-	-	-	-	-	NA	1.04166	0.690261	2.21828	0.926255	0	2.25596
evm.model.chr8.47	D7TKX3_VITVI	VIT_08s0056g00260	LEA_2 domain-containing protein	337.806	1.09e-117	0.925581	-	-	-	-	-	-	NA	5.52949	7.43132	22.34	7.28362	8.34	15.0561
evm.model.chr8.51	F6HMR8_VITVI	VIT_08s0056g00300	Uncharacterized protein	501.901	1.36e-178	0.930091	-	-	-	-	-	-	NA	0.342895	1.28865	1.75369	0.92561	1.73292	1.57369
evm.model.chr8.623	F6H6S6_VITVI	VIT_08s0105g00200	RING-type E3 ubiquitin transferase	801.201	0	0.985222	-	-	-	-	-	-	NA	0.406286	0.851349	4.05464	0.166343	0.260035	1.62845
evm.model.chr8.660	F6H6T4_VITVI	VIT_08s0105g00380	Fe2OG dioxygenase domain-containing protein	721.85	0	0.969274	DIOX5_ARATH	At5g05600	Probable 2-oxoglutarate-dependent dioxygenase At5g05600	473.396	2.97e-166	0.637394	NA	1.55909	28.0441	126.785	0.972712	44.6158	57.1351
evm.model.chr8.664	F6H6T6_VITVI	VIT_08s0105g00400	Myb-like domain-containing protein	354.755	8.37e-123	0.980392	TGT3B_ARATH	At2g38250	Trihelix transcription factor GT-3b	176.022	8.76e-53	0.719626	NA	2.60405	2.27771	8.25878	2.13491	7.40287	10.1807
evm.model.chr8.67	F6HMS8_VITVI	VIT_08s0056g00430	Uncharacterized protein	695.656	0	0.948478	-	-	-	-	-	-	NA	2.48209	7.33613	19.6702	1.66063	15.6668	22.3227
evm.model.chr8.674	F6HTE9_VITVI	VIT_02s0012g00090	Uncharacterized protein	227.639	1.31e-71	0.985915	Q8L7W4_ARATH	At4g17080	AT4g17080/dl4570w	164.466	3.51e-48	0.727273	NA	5.45783	13.3845	24.6591	4.93969	43.2428	27.7947
evm.model.chr8.701	D7SRG8_VITVI	VIT_08s0217g00030	RanBD1 domain-containing protein	338.961	6.9e-118	0.986425	RBP1C_ARATH	At5g58590	Ran-binding protein 1 homolog c	227.639	3.2e-74	0.835821	NA	193.756	168.852	369.665	189.324	234.662	352.734
evm.model.chr8.735	NA	NA	NA	589.726	0	0.805195	NA	NA	NA	NA	NA	NA	PREDICTED: receptor-like protein 12 [Vitis vinifera]	0.411622	0.73999	0.405117	1.34155	0.0188543	0.0879807
evm.model.chr8.782	F6GXU5_VITVI	VIT_08s0058g00290	Protein kinase domain-containing protein	790.801	0	0.961187	-	-	-	-	-	-	NA	0	0.147762	0.0397193	0.130043	0.118904	0.141147
evm.model.chr8.799	-	-	-	-	-	-	-	-	-	-	-	-	NA	0	1.25884	1.14368	0	0.686888	0.518276
evm.model.chr8.801	F6GXT9_VITVI	VIT_08s0058g00430	Ferritin	393.275	1.96e-137	0.961722	FRI4_ARATH	At2g40300	Ferritin-4, chloroplastic	305.064	2.99e-103	0.811111	NA	0.192172	12.8802	525.503	0.72066	166.857	233.415
evm.model.chr8.833	F6GXS7_VITVI	VIT_08s0058g00660	PPM-type phosphatase domain-containing protein	763.066	0	0.963446	-	-	-	-	-	-	NA	0.131359	0.0645763	2.91115	0.496701	0.711952	2.63535
evm.model.chr8.834	F6GXS6_VITVI	VIT_08s0058g00670	Uncharacterized protein	1025.77	0	0.978175	Q9M005_ARATH	At5g01710	Methyltransferase	711.449	0	0.680769	NA	31.7169	67.7616	157.141	37.0817	115.785	135.292
evm.model.chr8.836	F6GXS5_VITVI	VIT_08s0058g00680	CASP-like protein	326.635	1.15e-113	0.926108	-	-	-	-	-	-	NA	8.08706	37.8992	75.1635	7.10519	55.0345	67.9348
evm.model.chr8.848	F6GXZ9_VITVI	VIT_08s0058g00790	Uncharacterized protein	599.742	0	0.990099	SDR2A_ARATH	At3g51680	Short-chain dehydrogenase reductase 2a	402.519	2.34e-140	0.684887	NA	0.374267	0.404606	0.633342	1.01169	0.0417647	0.367629
evm.model.chr8.863	F6GXZ2_VITVI	VIT_08s0058g00870	Uncharacterized protein	397.897	1.41e-140	0.780769	-	-	-	-	-	-	NA	0.958058	2.2291	4.77448	0.632644	5.12249	5.41971
evm.model.chr8.880	D7SR21_VITVI	VIT_08s0058g00970	Peroxidase	492.656	4.49e-176	0.961977	PER52_ARATH	At5g05340	Peroxidase 52	402.519	1.33e-139	0.653333	NA	4.01194	4.56872	8.54881	7.09713	19.5029	15.5994
evm.model.chr8.889	D7SR19_VITVI	VIT_08s0058g01000	Aspartate aminotransferase	837.025	0	0.971897	AAT1_ARATH	At2g30970	Aspartate aminotransferase, mitochondrial	609.757	0	0.710327	NA	6.09601	13.8881	40.6741	5.9922	6.06215	20.7213
evm.model.chr8.895	A5BJJ8_VITVI	VIT_08s0058g01040	Non-specific serine/threonine protein kinase	855.129	0	0.971861	CIPKA_ARATH	At5g58380	CBL-interacting serine/threonine-protein kinase 10	617.846	0	0.676275	NA	8.7917	18.9765	17.6145	9.96888	25.6786	27.1232
evm.model.chr8.909	F6GXX9_VITVI	VIT_08s0058g01100	RING-type E3 ubiquitin transferase	1144.8	0	0.982275	PUB16_ARATH	At5g01830	U-box domain-containing protein 16	696.041	0	0.613601	NA	3.57228	10.6089	8.56343	3.26914	4.90221	5.36555
evm.model.chr8.913	F6GXX7_VITVI	VIT_08s0058g01140	Uncharacterized protein	1702.95	0	0.969457	-	-	-	-	-	-	NA	29.4724	19.9784	87.5851	26.5293	13.6818	35.5741
evm.model.chr8.923	F6GXX3_VITVI	VIT_08s0058g01230	Non-specific lipid-transfer protein	151.369	3.59e-46	0.844444	-	-	-	-	-	-	NA	726.237	522.432	7168.22	695.043	1855.85	3097.16
evm.model.chr8.930	F6GXW8_VITVI	VIT_08s0058g01300	Uncharacterized protein	1859.34	0	0.989177	-	-	-	-	-	-	NA	8.56729	8.62501	16.4015	9.75393	5.75172	16.3072
evm.model.chr8.958	-	-	-	-	-	-	FERON_ARATH	At3g51550	Receptor-like protein kinase FERONIA	1265.37	0	0.71347	NA	82.0377	96.9447	129.131	66.1639	118.465	129.79
evm.model.chr8.972	D7TQ71_VITVI	VIT_08s0040g00160	Uncharacterized protein	278.87	2.12e-93	0.928571	O80675_ARATH	At2g41120	At2g41120	179.104	2.8e-54	0.754902	NA	2.31417	5.24192	3.9021	1.6685	3.41442	3.81658
evm.model.chr8.996	F6HQS4_VITVI	VIT_08s0040g00380	S-acyltransferase	736.102	0	0.918317	ZDH13_ARATH	At3g56930	Probable protein S-acyltransferase 4	484.567	3.31e-168	0.649457	NA	2.0887	5.03632	5.49676	2.30213	4.73028	3.58831
evm.model.chr9.1041	F6HXN0_VITVI	VIT_09s0002g08540	Uncharacterized protein	233.417	1.56e-76	0.748954	-	-	-	-	-	-	NA	18.5447	13.985	30.3558	14.1147	28.6326	42.4104
evm.model.chr9.1087	F6HXS2_VITVI	VIT_09s0002g08840	Uncharacterized protein	390.963	8.63e-138	0.88755	-	-	-	-	-	-	NA	0.949647	2.06147	2.30323	1.22601	1.3613	0.530283
evm.model.chr9.1098	NA	NA	NA	478.404	9.59e-171	0.995671	NA	NA	NA	NA	NA	NA	DCN1-like protein 4 isoform X1 [Vitis riparia] &gt;ref|XP_034684519.1| DCN1-like protein 4 isoform X1 [Vitis riparia] &gt;ref|XP_034696783.1| DCN1-like protein 4 isoform X1 [Vitis riparia] &gt;ref|XP_034696784.1| DCN1-like protein 4 isoform X1 [Vitis riparia]	32.8437	51.57	55.0338	33.6095	55.4017	40.7141
evm.model.chr9.114	D7TZS0_VITVI	VIT_09s0002g01160	Uncharacterized protein	342.043	1.49e-120	1	TAF9_ARATH	At1g54140	Transcription initiation factor TFIID subunit 9	258.84	1.21e-87	0.769231	NA	56.7912	67.3236	83.7869	59.046	98.3157	98.5042
evm.model.chr9.116	D7TZS1_VITVI	VIT_09s0002g01170	AB hydrolase-1 domain-containing protein	541.962	0	0.940299	-	-	-	-	-	-	NA	15.2079	42.2132	42.1536	3.68083	3.18882	16.2757
evm.model.chr9.1314	F6HIQ9_VITVI	VIT_10s0042g00700	Protein kinase domain-containing protein	1296.95	0	0.98069	-	-	-	-	-	-	NA	0.859118	3.4613	2.36032	1.00364	1.35745	1.1209
evm.model.chr9.1328	D7U877_VITVI	VIT_09s0070g00240	Epimerase domain-containing protein	652.899	0	0.988166	CCR1_ARATH	At1g15950	Cinnamoyl-CoA reductase 1	514.998	0	0.799383	NA	73.4213	85.3578	105.208	95.981	215.607	172.436
evm.model.chr9.1366	D7U899_VITVI	VIT_09s0070g00490	PPM-type phosphatase domain-containing protein	584.334	0	0.982456	P2C58_ARATH	At4g28400	Probable protein phosphatase 2C 58	366.311	1.14e-126	0.628571	NA	18.6948	44.2764	92.3393	17.3047	35.6402	53.7978
evm.model.chr9.176	F6HXY6_VITVI	VIT_09s0002g01610	Midasin	585.489	0	0.96978	Q9SSP4_ARATH	At1g72820	At1g72820/F3N23_2	462.611	3.2e-162	0.743169	NA	0	11.285	27.5668	0.283722	21.1222	32.3294
evm.model.chr9.1814	E0CR49_VITVI	VIT_18s0001g02510	Protein disulfide-isomerase	202.986	5.04e-62	0.844828	PDI12_ARATH	At1g77510	Protein disulfide isomerase-like 1-2	133.65	1.99e-36	0.674419	NA	0.334593	0.624971	0.876187	1.38301	0.0451177	0.170182
evm.model.chr9.1825	-	-	-	-	-	-	-	-	-	-	-	-	NA	0.906493	0.515859	0.913135	1.04645	0.214681	0.670087
evm.model.chr9.1943	D7T407_VITVI	VIT_09s0018g01290	Uncharacterized protein	163.31	5.48e-52	0.946237	-	-	-	-	-	-	NA	15.4595	42.2732	34.1248	29.6709	24.7877	45.8942
evm.model.chr9.1949	D7T412_VITVI	VIT_09s0018g01360	Uncharacterized protein	1142.49	0	0.954984	CER3_ARATH	At5g57800	Very-long-chain aldehyde decarbonylase CER3	768.459	0	0.6336	NA	0.155071	0.123724	14.7203	0	0	1.85202
evm.model.chr9.1961	F6HBX5_VITVI	VIT_09s0018g01490	Uncharacterized protein	872.078	0	0.950226	-	-	-	-	-	-	NA	0.381156	42.342	1027.16	0.313771	599.548	1620.42
evm.model.chr9.1986	NA	NA	NA	428.713	5.65e-148	0.915556	NA	NA	NA	NA	NA	NA	phosphatidylinositol-glycan biosynthesis class F protein [Vitis riparia]	6.45222	13.2101	9.89263	6.0129	10.5653	9.51236
evm.model.chr9.2017	A5B2Z7_VITVI	VIT_09s0018g01940	Pyruvate dehydrogenase E1 component subunit alpha	812.757	0	0.979899	ODPA1_ARATH	At1g59900	Pyruvate dehydrogenase E1 component subunit alpha-1, mitochondrial	653.67	0	0.783505	NA	95.4239	78.7135	142.955	72.7965	112.016	113.798
evm.model.chr9.2184	D7SS27_VITVI	VIT_09s0054g00610	Uncharacterized protein	901.738	0	0.96882	-	-	-	-	-	-	NA	3.43525	2.83691	7.64613	4.48028	3.55035	6.55683
evm.model.chr9.2239	F6GYK6_VITVI	VIT_09s0054g01080	Pectate_lyase_3 domain-containing protein	823.543	0	0.932347	-	-	-	-	-	-	NA	0.046673	0.28196	2.42827	0.0798447	2.34298	1.5526
evm.model.chr9.2247	F6GYJ2_VITVI	VIT_09s0054g01390	Terpene cyclase/mutase family member	1520.75	0	0.955787	LUP4_ARATH	At1g78950	Beta-amyrin synthase	1182.55	0	0.740691	NA	0.176589	0.0722213	0.250886	0.59066	0.0361133	0
evm.model.chr9.2275	-	-	-	-	-	-	-	-	-	-	-	-	NA	3.03998	3.32938	4.81734	4.16714	0.590123	2.06935
evm.model.chr9.2290	D7SRT3_VITVI	VIT_09s0054g01690	Uncharacterized protein	1091.64	0	0.957929	Q56W79_ARATH	At3g13000	AT3G13000 protein	663.3	0	0.663636	NA	21.6552	13.182	36.4807	25.0596	22.0098	24.6718
evm.model.chr9.23	F6HXL0_VITVI	VIT_09s0002g00340	Aminotran_1_2 domain-containing protein	991.49	0	0.992381	ALAT2_ARATH	At1g72330	Alanine aminotransferase 2, mitochondrial	831.632	0	0.834034	NA	41.9082	226.672	158.979	36.4943	95.9001	175.711
evm.model.chr9.250	F6HC52_VITVI	VIT_13s0067g02500	Uncharacterized protein	348.206	1.5e-116	0.960452	AZG1_ARATH	At3g10960	Adenine/guanine permease AZG1	234.958	5.39e-73	0.732026	NA	2.20652	5.28975	4.38081	4.41153	3.47197	3.12723
evm.model.chr9.315	F6HY40_VITVI	VIT_09s0002g02570	Uncharacterized protein	140.969	7.05e-44	0.942857	-	-	-	-	-	-	NA	0	1.60788	7.27696	0	3.31146	9.32811
evm.model.chr9.374	D7U067_VITVI	VIT_09s0002g02940	Inositol oxygenase	624.394	0	0.983553	MIOX1_ARATH	At1g14520	Inositol oxygenase 1	515.383	0	0.784566	NA	18.6953	94.9873	72.097	19.509	12.5655	68.4122
evm.model.chr9.375	D7U067_VITVI	VIT_09s0002g02940	Inositol oxygenase	222.246	2.71e-70	0.816176	MIOX1_ARATH	At1g14520	Inositol oxygenase 1	209.534	2.89e-65	0.735294	NA	0.309239	0.366968	1.44042	2.6351	1.83201	1.42731
evm.model.chr9.399	NA	NA	NA	1250.34	0	0.962264	NA	NA	NA	NA	NA	NA	protein CHUP1, chloroplastic-like [Vitis riparia]	16.5025	30.9023	48.1087	21.7098	33.2298	45.6992
evm.model.chr9.416	F6HY89_VITVI	VIT_09s0002g03340	Uncharacterized protein	265.003	2.01e-89	0.9801	-	-	-	-	-	-	NA	5.79654	15.1395	30.1463	9.1128	5.75235	17.1908
evm.model.chr9.425	F6HY97_VITVI	VIT_09s0002g03450	TauD domain-containing protein	665.226	0	0.990769	Y3136_ARATH	At3g21360	Clavaminate synthase-like protein At3g21360	529.635	0	0.775385	NA	106.892	194.332	214.82	91.0492	181.251	264.056
evm.model.chr9.442	F6HYA7_VITVI	VIT_09s0002g03630	Uncharacterized protein	2652.08	0	0.940195	AB29G_ARATH	At3g16340	ABC transporter G family member 29	1920.59	0	0.668073	NA	0.503294	0.561583	1.45959	0.345594	2.98144	0.725268
evm.model.chr9.448	F6HYB0_VITVI	VIT_09s0002g03690	Uncharacterized protein	350.517	6.76e-123	0.966346	-	-	-	-	-	-	NA	21.2022	29.6498	167.594	31.3226	186.055	162.707
evm.model.chr9.499	NA	NA	NA	301.982	6.06e-101	0.728155	NA	NA	NA	NA	NA	NA	protein THYLAKOID ASSEMBLY 8, chloroplastic [Camellia sinensis]	15.3908	20.0251	23.5879	17.6452	25.7135	30.6561
evm.model.chr9.500	NA	NA	NA	707.212	0	0.982857	NA	NA	NA	NA	NA	NA	PREDICTED: peroxisome biogenesis protein 2 [Vitis vinifera]	4.07273	6.36887	6.09635	4.12533	6.3832	6.6831
evm.model.chr9.519	D7U0H7_VITVI	VIT_09s0002g04280	Dynein light chain	191.815	5.9e-64	0.968421	Q9M810_ARATH	At1g52245	Dynein light chain	169.474	3.79e-55	0.840426	NA	273.069	247.127	579.428	138.48	268.001	242.733
evm.model.chr9.54	D7TZL8_VITVI	VIT_09s0002g00580	Lipase_GDSL domain-containing protein	735.332	0	0.967213	-	-	-	-	-	-	NA	0.288853	0.570526	12.5602	0.140556	2.20052	8.63415
evm.model.chr9.544	F6HYF1_VITVI	VIT_09s0002g04500	Uncharacterized protein	591.652	0	0.971061	BAC2_ARATH	At1g79900	Mitochondrial arginine transporter BAC2	405.216	2.57e-141	0.701299	NA	7.66489	11.8309	12.7267	8.26458	18.6535	7.11332
evm.model.chr9.559	F6HYF5_VITVI	VIT_09s0002g04580	Uncharacterized protein	904.434	0	0.964072	-	-	-	-	-	-	NA	2.47303	6.24512	73.4587	6.57835	61.6328	77.2261
evm.model.chr9.618	F6HX37_VITVI	VIT_09s0002g05080	Uncharacterized protein	568.926	0	0.969595	-	-	-	-	-	-	NA	2.2599	7.55377	6.3009	2.20063	1.5105	4.22659
evm.model.chr9.628	E5L881_VITVI	VIT_09s0002g05150	Auxin-responsive protein	381.719	8.99e-136	0.953125	-	-	-	-	-	-	NA	16.8775	44.4081	266.656	11.4281	103.304	262.58
evm.model.chr9.629	D7U0P6_VITVI	VIT_09s0002g05160	Auxin-responsive protein	424.476	1.17e-150	0.97619	-	-	-	-	-	-	NA	49.9018	118.076	164.027	62.0898	238.559	323.621
evm.model.chr9.644	D7U0Q3_VITVI	VIT_09s0002g05250	Aminotran_1_2 domain-containing protein	744.191	0	0.957333	ISS1_ARATH	At1g80360	Aromatic aminotransferase ISS1	576.244	0	0.705882	NA	15.6594	27.6089	36.4447	19.2856	36.8662	30.329
evm.model.chr9.685	NA	NA	NA	969.918	0	0.934783	NA	NA	NA	NA	NA	NA	PREDICTED: pleiotropic drug resistance protein 1 [Vitis vinifera]	1.53888	1.3349	1.13516	2.53964	0.147925	0.720341
evm.model.chr9.694	F6HX68_VITVI	VIT_09s0002g05590	Uncharacterized protein	2657.09	0	0.969051	AB40G_ARATH	At1g15520	ABC transporter G family member 40	2069.28	0	0.719479	NA	4.75803	4.15343	229.839	3.01498	19.3466	43.6881
evm.model.chr9.699	F6HX72_VITVI	VIT_09s0002g05650	Uncharacterized protein	1127.46	0	0.624376	-	-	-	-	-	-	NA	0.00606333	0.0288557	0.058594	0.40455	0.167667	0.205697
evm.model.chr9.718	F6HX81_VITVI	VIT_09s0002g05810	Uncharacterized protein	1312.36	0	0.980539	BOR4_ARATH	At1g15460	Boron transporter 4	966.837	0	0.724551	NA	0.930916	0.804928	2.119	0.255014	0.86529	1.03588
evm.model.chr9.737	NA	NA	NA	1499.57	0	0.873536	NA	NA	NA	NA	NA	NA	probable disease resistance protein At1g61300 [Vitis riparia]	0	0.108875	0.0908867	0.106966	0.0164687	0.083532
evm.model.chr9.784	F6HX93_VITVI	VIT_09s0002g06060	WD_REPEATS_REGION domain-containing protein	283.493	2.47e-90	0.777778	-	-	-	-	-	-	NA	0.197412	2.57606	16.8361	0.196832	15.3429	62.2097
evm.model.chr9.79	D7TZN7_VITVI	VIT_09s0002g00810	(S)-2-hydroxy-acid oxidase	696.427	0	0.991758	GLO4_ARATH	At3g14130	Peroxisomal (S)-2-hydroxy-acid oxidase GLO4	555.829	0	0.760446	NA	33.4435	56.6028	45.5658	34.9844	70.6485	40.5743
evm.model.chr9.833	D7U0Z0_VITVI	VIT_09s0002g06420	VOC domain-containing protein	332.798	4.46e-117	0.957831	Q9SSC3_ARATH	At1g80160	VOC domain-containing protein	243.047	3.37e-81	0.698795	NA	0.178278	16.1328	19.6412	0.25256	5.96425	11.6094
evm.model.chr9.879	D7U120_VITVI	VIT_09s0002g06770	Uncharacterized protein	237.654	7.31e-81	0.962121	-	-	-	-	-	-	NA	17.0603	27.2388	44.7336	22.8037	17.0912	49.4259
evm.model.chr9.884	NA	NA	NA	220.705	7.25e-72	0.948905	NA	NA	NA	NA	NA	NA	PREDICTED: probable methyltransferase PMT11 [Vitis vinifera]	38.2587	63.0369	73.9496	47.3607	75.1375	102.367
evm.model.chr9.903	F6HXE0_VITVI	VIT_09s0002g06970	FA_desaturase domain-containing protein	749.199	0	0.971204	ADS3_ARATH	At3g15850	Palmitoyl-monogalactosyldiacylglycerol delta-7 desaturase, chloroplastic	468.389	7.63e-164	0.625668	NA	21.1254	16.691	67.7307	9.06618	13.2946	94.0803
evm.model.chr9.915	F6HXE8_VITVI	VIT_09s0002g07110	Uncharacterized protein	1752.64	0	0.961743	Q8RWX4_ARATH	At4g32250	Protein kinase domain-containing protein	728.783	0	0.612378	NA	20.6651	36.5211	53.8182	19.4709	46.0362	40.4011

## Sheet: C11_ALLComp_Annot_TPM
Supplementary Data 6b: By WGCNA pipeline, module-trait association analysis between the RNA-seq data and the C5 anthocyanin data showed module C11 as significantly negatively correlated with anthocyanin traits, holding 3267 DEGs. The annotation information of DEGs was identified based on the reference genome annotation of muscadine grape.
GENEID	Vitis.uniprot.ID	Vitis.gene.ID	Vitis.annotation	Score	e.value	Identity	Arabidopsis.uniprot.ID	Arabidopsis.gene.ID	Arabidopsis.annotation	Score.1	e.value.1	Identity.1	Hit_description	C5_FS	C5_V	C5_R	LF_FS	LF_V	LF_R
evm.model.chr1.1002	F6HHS9_VITVI	VIT_01s0127g00130	Uncharacterized protein	1185.63	0	0.958746	CRK3_ARATH	At1g70530	Cysteine-rich receptor-like protein kinase 3	769.615	0	0.617792	NA	3.62599	1.5967	1.16586	0.928008	0.869939	0.404134
evm.model.chr1.1003	D7TDK5_VITVI	VIT_01s0127g00140	Uncharacterized protein	1207.97	0	0.946483	CRK2_ARATH	At1g70520	Cysteine-rich receptor-like protein kinase 2	843.958	0	0.681672	NA	2.36642	0.235125	0.0134863	1.93294	0.0636473	0.086561
evm.model.chr1.1016	F6HHS4_VITVI	VIT_01s0127g00250	F-box domain-containing protein	762.296	0	0.959079	-	-	-	-	-	-	NA	0.803113	0.760717	0.132228	1.08472	0.181055	0.229548
evm.model.chr1.1031	F6HHV8_VITVI	VIT_01s0127g00400	Uncharacterized protein	807.364	0	0.966337	O22699_ARATH	At1g60590	Pectin lyase-like superfamily protein	634.795	0	0.75	NA	55.481	2.3888	0	52.5313	0	0.0556193
evm.model.chr1.1043	NA	NA	NA	560.836	0	0.872671	NA	NA	NA	NA	NA	NA	PREDICTED: type 2 DNA topoisomerase 6 subunit B-like isoform X5 [Vitis vinifera]	1.46416	0.693353	0.328875	3.2389	1.32485	1.22824
evm.model.chr1.1058	F6HHU4_VITVI	VIT_01s0127g00610	Glucan endo-1,3-beta-D-glucosidase	479.559	8.95e-170	0.981203	-	-	-	-	-	-	NA	4.50472	1.17126	0.562945	3.92006	2.2425	2.14765
evm.model.chr1.1059	D7TDG1_VITVI	VIT_01s0127g00620	Uncharacterized protein	118.627	7.49e-35	0.857143	-	-	-	-	-	-	NA	29.0299	2.68414	0.458563	35.3917	10.1147	1.5968
evm.model.chr1.1074	F6HHU0_VITVI	VIT_01s0127g00740	Pterin-binding domain-containing protein	650.203	0	0.992042	AOR_ARATH	At1g23740	NADPH-dependent alkenal/one oxidoreductase, chloroplastic	469.159	4e-164	0.824841	NA	36.4209	30.5627	3.82697	33.9156	9.65993	19.514
evm.model.chr1.1077	D7TDE8_VITVI	VIT_01s0127g00750	Amino_oxidase domain-containing protein	979.163	0	0.910476	-	-	-	-	-	-	NA	3.34027	2.78261	0.231728	1.35004	0.350381	0.364178
evm.model.chr1.1081	F6HHT8_VITVI	VIT_01s0127g00850	BURP domain-containing protein	1241.48	0	0.96463	PGL3_ARATH	At1g70370	Polygalacturonase 1 beta-like protein 3	791.571	0	0.616	NA	1.87646	2.13303	0.014874	1.83773	0.0651693	0.0208143
evm.model.chr1.1082	F6HHT7_VITVI	VIT_01s0127g00860	Uncharacterized protein	1149.42	0	0.950931	-	-	-	-	-	-	NA	0.094516	0.048407	0	0.187173	0.013097	0.0775343
evm.model.chr1.1112	F6HPP4_VITVI	VIT_01s0026g00010	Uncharacterized protein	202.601	1.38e-66	0.883929	-	-	-	-	-	-	NA	3.85845	0.59043	0	6.46912	0	0
evm.model.chr1.1119	F6HPP4_VITVI	VIT_01s0026g00010	Uncharacterized protein	176.792	1.47e-56	0.910714	-	-	-	-	-	-	NA	0.997306	0.216008	0	2.57791	0.0462267	0
evm.model.chr1.1130	F6HPN6_VITVI	VIT_01s0026g00150	Uncharacterized protein	3673.25	0	0.953893	-	-	-	-	-	-	NA	8.32851	2.90427	0.695508	6.06519	0.484565	0.622781
evm.model.chr1.1133	D7TNR4_VITVI	VIT_01s0026g00180	Protein kinase domain-containing protein	639.417	0	0.98722	-	-	-	-	-	-	NA	12.1959	10.2964	0	14.4621	0.334904	0.00923633
evm.model.chr1.1146	F6HPM9_VITVI	VIT_01s0026g00260	Potassium transporter	1461.82	0	0.978208	POT12_ARATH	At1g60160	Putative potassium transporter 12	1162.52	0	0.763571	NA	34.1244	18.978	3.9974	32.781	7.3896	5.03334
evm.model.chr1.1157	F6HPM6_VITVI	VIT_01s0026g00300	RING-type domain-containing protein	535.413	0	0.960317	-	-	-	-	-	-	NA	11.566	8.94249	0.563605	9.33691	2.34398	1.06552
evm.model.chr1.1163	F6HPM4_VITVI	VIT_01s0026g00350	bHLH-MYC_N domain-containing protein	632.098	0	0.997024	Q9ZUI7_ARATH	At1g60060	bHLH-MYC_N domain-containing protein	411.379	6.36e-142	0.736842	NA	58.8281	11.899	0.026993	63.4318	0.332029	0.026179
evm.model.chr1.1166	D7TNP4_VITVI	VIT_01s0026g00360	WAT1-related protein	560.836	0	0.958991	-	-	-	-	-	-	NA	14.9133	4.45943	0.0414517	15.5752	0.856426	1.34826
evm.model.chr1.1169	D7TNN5_VITVI	VIT_01s0026g00530	WAT1-related protein	558.91	0	0.959538	-	-	-	-	-	-	NA	8.32655	0.742757	0	14.7864	0	0
evm.model.chr1.1172	D7TNN2_VITVI	VIT_01s0026g00550	WAT1-related protein	352.443	1.56e-120	0.972332	-	-	-	-	-	-	NA	20.0919	2.91269	0.182935	13.7926	1.61059	0.372678
evm.model.chr1.1184	F6HPK7_VITVI	VIT_01s0026g00630	Glycosyltransferase	887.1	0	0.973799	-	-	-	-	-	-	NA	0.870799	0.350897	0.0173473	4.5932	0.065828	0.178776
evm.model.chr1.1193	D7TNL8_VITVI	VIT_01s0026g00710	Cyclin N-terminal domain-containing protein	589.341	0	0.975385	CCD11_ARATH	At1g70210	Cyclin-D1-1	389.808	1.73e-134	0.651652	NA	7.5465	2.87141	0.021904	7.17618	0.371324	0.251591
evm.model.chr1.1196	D7TNL5_VITVI	VIT_01s0026g00740	Uncharacterized protein	972.23	0	0.996024	NAT6_ARATH	At5g62890	Nucleobase-ascorbate transporter 6	825.469	0	0.816733	NA	20.0563	7.29974	2.25951	21.4928	7.49062	2.57011
evm.model.chr1.1211	F6HPJ8_VITVI	VIT_01s0026g00860	SAM domain-containing protein	637.876	0	0.948012	-	-	-	-	-	-	NA	13.3392	5.5449	0.786249	10.723	1.20811	1.47436
evm.model.chr1.1213	F6HPJ7_VITVI	VIT_01s0026g00880	WD_REPEATS_REGION domain-containing protein	751.895	0	0.946136	-	-	-	-	-	-	NA	20.5242	20.3957	0.175514	18.383	2.12397	1.99226
evm.model.chr1.1245	D7TNI7_VITVI	VIT_01s0026g01090	Uncharacterized protein	196.438	2.6e-65	0.963964	-	-	-	-	-	-	NA	11.2005	7.89976	0	7.82029	6.86773	2.64198
evm.model.chr1.1249	F6HPI4_VITVI	VIT_01s0026g01120	ADP-ribosyl cyclase/cyclic ADP-ribose hydrolase	2581.98	0	0.950749	-	-	-	-	-	-	NA	2.9919	1.54556	0.40653	4.22839	1.24366	1.37522
evm.model.chr1.1254	F6HPI2_VITVI	VIT_01s0026g01140	BHLH domain-containing protein	517.694	0	0.992727	-	-	-	-	-	-	NA	53.5887	59.4357	4.25225	47.2641	22.2999	11.5386
evm.model.chr1.1256	D7TNI1_VITVI	VIT_01s0026g01170	Uncharacterized protein	182.185	7.99e-56	0.941176	-	-	-	-	-	-	NA	2.32972	1.11573	0.441891	3.9968	0.328061	0.151307
evm.model.chr1.1277	F6HPG5_VITVI	VIT_01s0026g01420	Protein kinase domain-containing protein	1104.74	0	0.98125	LRL15_ARATH	At1g69910	LEAF RUST 10 DISEASE-RESISTANCE LOCUS RECEPTOR-LIKE PROTEIN KINASE-like 1.5	657.522	0	0.657487	NA	16.3973	5.77693	2.62706	13.6439	1.06441	1.72895
evm.model.chr1.1278	F6HPG3_VITVI	VIT_01s0026g01440	DYW_deaminase domain-containing protein	1248.8	0	0.981878	PPR85_ARATH	At1g59720	Pentatricopeptide repeat-containing protein At1g59720, chloroplastic/mitochondrial	821.617	0	0.636513	NA	1.43243	1.03153	0.232996	0.967638	0.278356	0.292006
evm.model.chr1.1288	D7TNF6_VITVI	VIT_01s0026g01490	Uncharacterized protein	1147.11	0	0.959612	PTR21_ARATH	At1g69870	Protein NRT1/ PTR FAMILY 2.13	717.998	0	0.616462	NA	5.47891	0.658202	0.0138817	3.32286	0.150477	0
evm.model.chr1.1294	D7TNF2_VITVI	VIT_01s0026g01540	Uncharacterized protein	486.493	4.75e-172	0.97351	O64717_ARATH	At2g02590	Putative transport protein	294.664	1.28e-96	0.770925	NA	22.2006	11.9957	6.31335	22.8084	4.48476	4.48106
evm.model.chr1.1332	D7TND0_VITVI	VIT_01s0026g01790	DUF4005 domain-containing protein	1081.63	0	0.961938	-	-	-	-	-	-	NA	58.1387	53.2497	14.1176	62.5256	17.9274	12.5632
evm.model.chr1.1346	D7TNB9_VITVI	VIT_01s0026g01910	Uncharacterized protein	939.873	0	0.970894	MYB88_ARATH	At2g02820	Transcription factor MYB88	510.76	2.6e-177	0.602941	NA	29.117	6.90339	0.413453	29.0135	2.1556	0.962624
evm.model.chr1.1350	F6HPE2_VITVI	VIT_01s0026g01950	Homeobox domain-containing protein	586.26	0	0.989474	ATB13_ARATH	At1g69780	Homeobox-leucine zipper protein ATHB-13	349.747	5.64e-120	0.654605	NA	541.36	601.317	4.65024	392.717	110.805	21.624
evm.model.chr1.1362	D7TNA9_VITVI	VIT_01s0026g02120	Uncharacterized protein	550.051	0	0.964286	EB1B_ARATH	At5g62500	Microtubule-associated protein RP/EB family member 1B	379.022	1.24e-131	0.680608	NA	35.0766	9.70982	1.90994	38.029	2.34274	2.38455
evm.model.chr1.1368	F6HPD0_VITVI	VIT_01s0026g02200	TCP domain-containing protein	580.482	0	0.994334	-	-	-	-	-	-	NA	8.62074	2.77998	0.787773	7.32241	0.749694	1.00381
evm.model.chr1.1396	F6HPC1_VITVI	VIT_01s0026g02390	Uncharacterized protein	237.654	2.55e-79	0.927419	-	-	-	-	-	-	NA	2.2002	5.17163	0.335807	5.66406	5.37712	1.63748
evm.model.chr1.141	D7T9Q3_VITVI	VIT_01s0011g01200	Uncharacterized protein	333.569	6.14e-116	1	-	-	-	-	-	-	NA	26.8766	2.2071	0	19.3636	0	0
evm.model.chr1.1416	F6HPR1_VITVI	VIT_01s0026g02480	CP12 domain-containing protein	376.711	1.49e-133	0.979695	-	-	-	-	-	-	NA	342.903	134.86	20.9798	295.042	51.0083	49.1368
evm.model.chr1.1428	F6HPQ8_VITVI	VIT_01s0026g02550	HTH myb-type domain-containing protein	572.778	0	0.99026	-	-	-	-	-	-	NA	5.7689	3.11911	0.0381627	6.97715	3.35735	0.865291
evm.model.chr1.1432	F6HPQ3_VITVI	VIT_01s0026g02600	Uncharacterized protein	828.935	0	0.980306	MY105_ARATH	At1g69560	Transcription factor MYB105	238.039	1.36e-73	0.866142	NA	2.30147	2.6711	0.0139343	2.81109	0.459284	0.123453
evm.model.chr1.1435	-	-	-	-	-	-	-	-	-	-	-	-	NA	1.59276	0.918729	0.465962	0.716619	0	0.162677
evm.model.chr1.1439	D7TN69_VITVI	VIT_01s0026g02640	Methyltransf_11 domain-containing protein	538.88	0	0.970037	-	-	-	-	-	-	NA	13.0163	7.46894	2.34154	16.4726	2.86605	2.35102
evm.model.chr1.1483	-	-	-	-	-	-	PHO1A_ARATH	At1g69480	Phosphate transporter PHO1 homolog 10	367.081	1.01e-114	0.619205	NA	3.45126	1.43939	0.174002	2.69241	0.252444	0.122041
evm.model.chr1.1486	F6HV93_VITVI	VIT_01s0182g00140	Uncharacterized protein	1361.28	0	0.952321	PHO13_ARATH	At1g14040	Phosphate transporter PHO1 homolog 3	949.118	0	0.652761	NA	19.2541	1.63564	0.0177103	24.7587	0.165064	0.039967
evm.model.chr1.1487	F6HV92_VITVI	VIT_01s0182g00130	Uncharacterized protein	1334.32	0	0.93498	-	-	-	-	-	-	NA	12.6585	9.23316	0.011474	10.3245	0.205357	0.0837583
evm.model.chr1.150	-	-	-	-	-	-	-	-	-	-	-	-	NA	7.25654	3.34193	0	17.1413	0	0
evm.model.chr1.1571	F6H5W9_VITVI	VIT_01s0113g00420	S-acyltransferase	1043.49	0	0.988924	ZDHC1_ARATH	At1g69420	Probable protein S-acyltransferase 22	577.015	0	0.647727	NA	34.5987	21.6496	4.35584	35.4215	4.78097	4.00312
evm.model.chr1.1683	F6HGD6_VITVI	VIT_01s0010g00240	CTP synthase	1064.68	0	0.93617	F4I6G9_ARATH	At1g30820	CTP synthase	896.73	0	0.783471	NA	29.6331	13.835	7.2249	16.3301	7.62456	21.9118
evm.model.chr1.17	F6HF00_VITVI	VIT_01s0011g00120	Uncharacterized protein	571.622	0	0.981424	-	-	-	-	-	-	NA	2.56894	1.43964	0.0237707	4.11013	1.78006	0.590421
evm.model.chr1.1704	F6HGD8_VITVI	VIT_01s0010g00330	Protein kinase domain-containing protein	1748.79	0	0.989282	BAME3_ARATH	At4g20270	Leucine-rich repeat receptor-like serine/threonine-protein kinase BAM3	1175.23	0	0.674121	NA	5.70818	1.1434	0.139107	2.71322	0.955847	0.269037
evm.model.chr1.1713	F6HGE2_VITVI	VIT_01s0010g00380	Protein kinase domain-containing protein	2276.9	0	0.974482	GSO1_ARATH	At4g20140	LRR receptor-like serine/threonine-protein kinase GSO1	1476.07	0	0.660581	NA	0.141819	0.0699637	0	0.193223	0.063958	0.0165477
evm.model.chr1.175	F6HF63_VITVI	VIT_01s0011g01560	Uncharacterized protein	322.013	1.55e-109	0.768182	-	-	-	-	-	-	NA	25.2651	4.85812	0	26.0305	0.201867	0
evm.model.chr1.1757	F6HGE9_VITVI	VIT_01s0010g00600	PI3K/PI4K domain-containing protein	1229.54	0	0.977707	P4KG7_ARATH	At2g03890	Phosphatidylinositol 4-kinase gamma 7	905.205	0	0.696241	NA	31.2866	18.9059	10.6713	33.6756	5.56151	6.84583
evm.model.chr1.1767	D7TA88_VITVI	VIT_01s0010g00670	Hydrolase_4 domain-containing protein	723.391	0	0.989474	Q9LI62_ARATH	At3g30380	AB hydrolase-1 domain-containing protein	452.981	2.04e-157	0.624691	NA	0.759011	0.13563	0	1.034	0	0
evm.model.chr1.1777	F6HGF4_VITVI	VIT_01s0010g00710	RING-type E3 ubiquitin transferase	1481.08	0	0.936869	-	-	-	-	-	-	NA	1.85101	1.21866	0.192585	4.09576	1.0278	0.260457
evm.model.chr1.1781	F6HGF5_VITVI	VIT_01s0010g00740	BHLH domain-containing protein	521.161	2.73e-180	0.996078	-	-	-	-	-	-	NA	16.7158	6.55306	2.251	18.8391	2.46488	2.43044
evm.model.chr1.1786	D7TA95_VITVI	VIT_01s0010g00750	Uncharacterized protein	1160.21	0	0.944444	-	-	-	-	-	-	NA	18.2918	11.2676	1.92945	16.7586	3.2558	2.66612
evm.model.chr1.1798	F6HGF8_VITVI	VIT_01s0010g00820	MR_MLE domain-containing protein	1366.67	0	0.976471	-	-	-	-	-	-	NA	4.41198	1.83492	0.444478	4.24606	0.329751	0.273405
evm.model.chr1.1817	D7TAA6_VITVI	VIT_01s0010g00940	Uncharacterized protein	306.99	3.56e-106	0.982353	-	-	-	-	-	-	NA	39.9191	12.741	1.71174	30.3222	4.28262	4.03071
evm.model.chr1.1847	F6HGH5_VITVI	VIT_01s0010g01140	Uncharacterized protein	288.886	9.32e-96	0.954023	Q9C666_ARATH	At1g26220, At1g26220/F28B23_27	N-acetyltransferase domain-containing protein	246.128	1.07e-79	0.64433	NA	6.47469	1.89484	0.208462	2.84558	0.921146	0.780437
evm.model.chr1.1851	D7TAC2_VITVI	VIT_01s0010g01170	Uncharacterized protein	395.586	1.07e-140	0.956522	CCB3_ARATH	At5g36120	Protein COFACTOR ASSEMBLY OF COMPLEX C SUBUNIT B CCB3, chloroplastic	175.637	7.98e-55	0.737288	NA	18.6851	14.955	2.5018	27.6728	9.0392	4.42487
evm.model.chr1.1859	NA	NA	NA	657.907	0	0.97546	NA	NA	NA	NA	NA	NA	uracil-DNA glycosylase, mitochondrial [Vitis riparia]	6.82908	4.41681	1.29286	8.83678	1.68553	1.13076
evm.model.chr1.1882	F6HFZ5_VITVI	VIT_01s0010g01380	ANK_REP_REGION domain-containing protein	899.812	0	0.927686	-	-	-	-	-	-	NA	10.1307	6.27883	1.99829	0	0.095418	0
evm.model.chr1.19	F6HEZ9_VITVI	VIT_01s0011g00130	SBP-type domain-containing protein	967.607	0	0.982249	-	-	-	-	-	-	NA	2.26506	1.57888	0.0412553	3.75993	0.554416	0.195142
evm.model.chr1.1923	NA	NA	NA	1269.99	0	0.977492	NA	NA	NA	NA	NA	NA	PREDICTED: pentatricopeptide repeat-containing protein At5g66520 [Vitis vinifera]	6.26508	3.7616	1.42357	7.41921	1.43558	1.81169
evm.model.chr1.1930	F6HG08_VITVI	VIT_01s0010g01660	Protein kinase domain-containing protein	1086.25	0	0.975498	Q940B9_ARATH	At1g10850, At1g10860	Protein kinase domain-containing protein	772.696	0	0.677519	NA	16.3522	5.42166	0.501514	18.1939	0.363348	0.626837
evm.model.chr1.1958	CSPLA_VITVI	VIT_01s0010g01870, VIT_00010256001	CASP-like protein 2A1	407.142	2.58e-145	0.970732	CSPL3_ARATH	At1g17200	CASP-like protein 2A1	244.588	2.3e-81	0.691429	NA	63.6199	15.7212	0.516915	75.0348	5.24643	2.34539
evm.model.chr1.1963	F6H9R2_VITVI	VIT_11s0065g01100	Uncharacterized protein	1117.06	0	0.966725	-	-	-	-	-	-	NA	10.2479	3.47675	0.299902	24.4058	1.95079	3.68479
evm.model.chr1.1994	-	-	-	-	-	-	-	-	-	-	-	-	NA	0.713484	0.424178	0	1.56417	0	0
evm.model.chr1.2	F6HF06_VITVI	VIT_01s0011g00030	Uncharacterized protein	850.892	0	0.964789	ACR4_ARATH	At1g69040	ACT domain-containing protein ACR4	711.835	0	0.788636	NA	1.42647	0.809976	0.212415	2.20627	0.570829	0.356289
evm.model.chr1.200	D7T9K0_VITVI	VIT_01s0011g01780	Uncharacterized protein	364.77	2.92e-129	0.967742	-	-	-	-	-	-	NA	6.36803	2.36904	0.40314	8.3181	1.89668	3.61532
evm.model.chr1.2025	D7TAK0_VITVI	VIT_01s0010g02210	Protein kinase domain-containing protein	1746.87	0	0.968817	Y1677_ARATH	At1g67720	Probable LRR receptor-like serine/threonine-protein kinase At1g67720	1242.25	0	0.694534	NA	11.406	4.71884	1.92069	14.3971	7.01398	2.47346
evm.model.chr1.2027	D7TAK1_VITVI	VIT_01s0010g02220	RING-type domain-containing protein	502.671	0	0.979757	-	-	-	-	-	-	NA	10.8035	4.40805	0.714971	11.2125	3.01462	2.02381
evm.model.chr1.2029	F6HG33_VITVI	VIT_01s0010g02240	Uncharacterized protein	504.212	2.12e-173	0.983607	A0A1I9LPX1_ARATH	At3g01710	TPX2 (Targeting protein for Xklp2) protein family	106.686	1.44e-24	0.670886	NA	13.6783	3.16326	0.00889267	17.2481	0.157917	0.0269423
evm.model.chr1.2033	-	-	-	-	-	-	-	-	-	-	-	-	NA	0.887213	0.469225	0.00924	0.916588	0.300534	0
evm.model.chr1.2044	-	-	-	-	-	-	-	-	-	-	-	-	NA	5.89433	7.71221	0.01302	1.57865	0.943849	2.40524
evm.model.chr1.2057	D7TAM3_VITVI	VIT_01s0010g02430	HORMA domain-containing protein	373.244	2.23e-131	0.815451	MAD2_ARATH	At3g25980	Mitotic spindle checkpoint protein MAD2	332.413	2.44e-115	0.735043	NA	23.0546	11.5832	6.04255	25.0958	4.12894	4.78719
evm.model.chr1.206	D7T9J4_VITVI	VIT_01s0011g01850	Cytochrome c domain-containing protein	327.791	4.66e-115	0.982659	CYC6_ARATH	At5g45040	Cytochrome c6, chloroplastic	207.994	5.63e-68	0.748299	NA	4.34536	4.7092	0.768737	5.30681	0.452092	1.60631
evm.model.chr1.2071	F6HG50_VITVI	VIT_01s0010g02560	Remorin_C domain-containing protein	640.958	0	0.966574	-	-	-	-	-	-	NA	0.721292	0.194618	0	0.911153	0	0
evm.model.chr1.2074	D7TAN9_VITVI	VIT_01s0010g02590	Uncharacterized protein	1335.47	0	0.967836	RQL5_ARATH	At1g27880	ATP-dependent DNA helicase Q-like 5	941.799	0	0.624365	NA	2.33673	1.15396	0.32086	3.27269	0.439928	0.33422
evm.model.chr1.2087	NA	NA	NA	1261.13	0	0.982343	NA	NA	NA	NA	NA	NA	PREDICTED: DNA polymerase alpha subunit B [Vitis vinifera]	6.51505	3.65176	1.2026	9.11788	0.805388	0.881873
evm.model.chr1.2093	D7TAQ3_VITVI	VIT_01s0010g02750	Lipoxygenase	1742.63	0	0.965255	LOX6_ARATH	At1g67560	Lipoxygenase 6, chloroplastic	1120.92	0	0.655095	NA	32.2047	28.8536	5.21664	26.2244	7.32571	7.86028
evm.model.chr1.2096	F6HG55_VITVI	VIT_01s0010g02770	ATP:AMP phosphotransferase	488.419	4.58e-176	0.971429	KAD4_ARATH	At5g63400	Adenylate kinase 4	417.157	6.85e-148	0.814346	NA	26.7117	18.2414	6.78879	38.7951	5.58537	6.03477
evm.model.chr1.2098	F6HG58_VITVI	VIT_01s0010g02800	ANK_REP_REGION domain-containing protein	1517.67	0	0.967148	F4K5I0_ARATH	At5g14230	Ankyrin	910.598	0	0.609333	NA	1.72994	1.79966	0	1.49092	0.08862	0
evm.model.chr1.210	NA	NA	NA	723.776	0	0.977465	NA	NA	NA	NA	NA	NA	glutathionyl-hydroquinone reductase YqjG-like [Vitis riparia]	6.29421	2.79369	0.899599	14.4835	6.57591	5.17121
evm.model.chr1.2107	F6HG62_VITVI	VIT_01s0010g02860	Adenosinetriphosphatase	715.687	0	0.6464	-	-	-	-	-	-	NA	0.663825	0.183393	0	0.882501	0.321628	0.083872
evm.model.chr1.2108	F6HG63_VITVI	VIT_01s0010g02870	Adenosinetriphosphatase	801.586	0	0.919255	-	-	-	-	-	-	NA	25.8486	19.4623	2.76563	29.3617	5.00159	3.54026
evm.model.chr1.2142	D7TAS9_VITVI	VIT_01s0010g03060	Uncharacterized protein	424.091	8.15e-151	0.837302	-	-	-	-	-	-	NA	3.96981	0.513794	0	4.01433	0	0.0342647
evm.model.chr1.2184	F6HG97_VITVI	VIT_01s0010g03460	Uncharacterized protein	213.772	3.07e-70	0.78169	-	-	-	-	-	-	NA	6.20421	7.43552	0.442021	7.93234	3.56829	0.636873
evm.model.chr1.2185	F6HGA0_VITVI	VIT_01s0010g03490	Uncharacterized protein	421.009	9.09e-150	0.896266	CAMT1_ARATH	At1g67980	Putative caffeoyl-CoA O-methyltransferase At1g67980	277.33	2.63e-93	0.640351	NA	2.31238	2.52832	0.417175	3.32753	0.574164	0.37466
evm.model.chr1.2186	D7TAX3_VITVI	VIT_01s0010g03530	ELMO domain-containing protein	527.324	0	0.98513	F4HRW0_ARATH	At1g67400	ELMO domain-containing protein	391.734	5.39e-137	0.748175	NA	10.361	1.72969	0.151279	8.16631	0.0602407	0
evm.model.chr1.2187	D7TAX4_VITVI	VIT_01s0010g03540	Uncharacterized protein	1046.19	0	0.991182	MA658_ARATH	At1g27920	65-kDa microtubule-associated protein 8	717.613	0	0.647266	NA	5.23545	1.64183	0.0943603	5.92105	0.259658	0.070829
evm.model.chr1.2189	F6HGA3_VITVI	VIT_01s0010g03550	CBFD_NFYB_HMF domain-containing protein	255.373	1.21e-87	0.935714	-	-	-	-	-	-	NA	8.23194	2.89302	0	15.5006	0.567552	0
evm.model.chr1.2191	F6HGA4_VITVI	VIT_01s0010g03560	Uncharacterized protein	956.822	0	0.968992	-	-	-	-	-	-	NA	7.4769	0.740104	0.034111	7.54423	0.0999683	0.048316
evm.model.chr1.2193	D7TAX9_VITVI	VIT_01s0010g03590	HORMA domain-containing protein	1086.63	0	0.98482	ASY1_ARATH	At1g67370/At1g67380	Meiosis-specific protein ASY1	800.431	0	0.674679	NA	0.989493	0.772921	0.03137	2.33348	0.183194	0.0276333
evm.model.chr1.2197	D7TAY3_VITVI	VIT_01s0010g03620	Chlorophyll a-b binding protein, chloroplastic	519.62	0	0.996109	LHCA2_ARATH	At3g61470	Photosystem I chlorophyll a/b-binding protein 2, chloroplastic	412.149	2.83e-145	0.876106	NA	595.301	199.169	24.342	518.197	32.0453	60.1177
evm.model.chr1.2200	F6HGA6_VITVI	VIT_01s0010g03630	MYND-type domain-containing protein	677.167	0	0.980556	FB76_ARATH	At1g67340	F-box protein At1g67340	462.996	1.17e-161	0.761006	NA	23.7231	23.0636	4.02375	24.6113	5.83092	5.79102
evm.model.chr1.2213	F6HGB1_VITVI	VIT_01s0010g03710	SBP-type domain-containing protein	882.863	0	0.985138	-	-	-	-	-	-	NA	71.126	18.4736	2.07365	89.0894	7.12704	4.45213
evm.model.chr1.2298	D7U5Y1_VITVI	VIT_01s0146g00070	Uncharacterized protein	571.237	0	0.989247	-	-	-	-	-	-	NA	126.62	107.464	0.691298	230.847	26.6861	4.81331
evm.model.chr1.23	D7T9Y8_VITVI	VIT_01s0011g00190	Uncharacterized protein	689.878	0	0.701987	C85A1_ARATH	At5g38970	Cytochrome P450 85A1	593.578	0	0.605544	NA	0.395742	0.607081	0	0.085538	0	0
evm.model.chr1.230	D7T9I3_VITVI	VIT_01s0011g02000	Carboxypeptidase	931.398	0	0.944915	SCP35_ARATH	At5g08260	Serine carboxypeptidase-like 35	630.172	0	0.668904	NA	12.2001	1.81017	0.107241	12.7964	0.644236	0.282891
evm.model.chr1.2308	F6I1N1_VITVI	VIT_01s0146g00150	BAG domain-containing protein	776.163	0	0.945887	-	-	-	-	-	-	NA	21.6266	7.2819	1.23237	34.0724	1.03602	2.41089
evm.model.chr1.232	D7T9I1_VITVI	VIT_01s0011g02030	Carboxypeptidase	959.903	0	0.962185	SCP35_ARATH	At5g08260	Serine carboxypeptidase-like 35	647.506	0	0.663136	NA	66.1626	18.8015	0.586829	65.3291	2.20332	0.251594
evm.model.chr1.2340	F6I1P2_VITVI	VIT_01s0146g00360	Uncharacterized protein	873.233	0	0.951477	-	-	-	-	-	-	NA	39.7025	8.79317	1.67548	39.9265	1.48491	2.66098
evm.model.chr1.2345	D7U611_VITVI	VIT_01s0146g00400	Uncharacterized protein	259.996	8.22e-88	0.928205	-	-	-	-	-	-	NA	24.3423	4.3371	1.22292	25.4699	5.51621	2.3135
evm.model.chr1.2351	F6I1P8_VITVI	VIT_01s0146g00460	Uncharacterized protein	204.912	1.81e-66	0.836158	-	-	-	-	-	-	NA	8.14547	3.99566	1.02184	6.00125	3.43112	1.63182
evm.model.chr1.2355	NA	NA	NA	711.835	0	0.979943	NA	NA	NA	NA	NA	NA	protein LAX PANICLE 2 [Vitis riparia]	0.813351	0.359117	0.039609	0.755287	0.0107083	0.00857033
evm.model.chr1.2377	D7TYT8_VITVI	VIT_01s0244g00110	Uncharacterized protein	377.096	4.08e-131	0.957447	NDX1_ARATH	At1g28100	Protein NEOXANTHIN-DEFICIENT 1	271.552	2.49e-90	0.722543	NA	7.44822	3.24177	0.018853	8.03776	0.153366	0.257469
evm.model.chr1.2381	NA	NA	NA	1141.33	0	0.982487	NA	NA	NA	NA	NA	NA	aspartokinase 1, chloroplastic isoform X2 [Vitis riparia]	15.2628	6.60241	2.90282	12.9155	2.18327	1.44775
evm.model.chr1.2385	D7TYU4_VITVI	VIT_01s0244g00170	Uncharacterized protein	244.202	3.28e-83	0.964029	LIRP1_ARATH	At3g26740	Light-regulated protein 1, chloroplastic	112.079	1.49e-31	0.689655	NA	442.36	87.4771	26.8663	567.111	29.9357	67.9248
evm.model.chr1.2386	F6HJ63_VITVI	VIT_01s0150g00020	Protein kinase domain-containing protein	772.696	0	0.992308	CRN_ARATH	At5g13290	Inactive leucine-rich repeat receptor-like protein kinase CORYNE	506.523	2.81e-178	0.709677	NA	19.9515	3.12086	0.531442	28.8235	3.71392	1.0883
evm.model.chr1.2390	D7TFI1_VITVI	VIT_01s0150g00060	Uncharacterized protein	328.946	5.57e-116	0.987421	-	-	-	-	-	-	NA	24.8009	5.54556	0.245001	8.77977	0.712823	0.789569
evm.model.chr1.2396	F6HJ69_VITVI	VIT_01s0150g00140	RING-type E3 ubiquitin transferase	1582.77	0	0.955882	ORTH2_ARATH	At1g57820	E3 ubiquitin-protein ligase ORTHRUS 2	824.313	0	0.664013	NA	4.20588	2.52817	0.228623	6.24858	0.414299	0.434888
evm.model.chr1.2414	F6HJ76_VITVI	VIT_01s0150g00280	Uncharacterized protein	403.675	1.5e-143	0.96789	Q8L9Q7_ARATH	At3g23760	Transferring glycosyl group transferase	241.891	3.8e-80	0.746575	NA	90.4856	69.9346	5.51467	88.4989	43.9989	48.977
evm.model.chr1.2417	F6H3G4_VITVI	VIT_04s0008g04380	Fibronectin type-III domain-containing protein	224.172	3.83e-63	0.814516	-	-	-	-	-	-	NA	0.913035	0.43938	0.182114	0.816168	0.0754247	0.358862
[truncated: 3,148 more rows]
