# Supplementary material for: A recessive mutation in muscadine grapes causes berry color-loss without influencing anthocyanin pathway
Source: Commun Biol. 2022 Sep 24;5:1012. doi: 10.1038/s42003-022-04001-8 (PMC9509324; doi:10.1038/s42003-022-04001-8)
Supplement: Supplementary file 9 — Supplementary Data 7 [file 42003_2022_4001_MOESM9_ESM.xlsx]

## Sheet: C3_GO-terms_KEGG_BH_FDR
Supplementary Data 7a: The GO and KEGG enrichment were searched in the 1908 DEGs found in the C3 module based on the V. vinifera Ensembl Gene ID.
source	term_name	term_id	adjusted_p_value	negative_log10_of_adjusted_p_value	term_size	query_size	intersection_size	effective_domain_size	intersections
GO:MF	molecular_function	GO:0003674	4.75877e-09	8.32251	19090	1580	1110	30661	VIT_01S0127G00360,VIT_01S0011G00950,VIT_01S0127G00490,VIT_01S0127G00670,VIT_01S0127G00680,VIT_01S0026G00190,VIT_01S0026G00280,VIT_01S0026G00820,VIT_01S0026G00850,VIT_01S0026G00980,VIT_01S0026G01020,VIT_01S0026G01250,VIT_01S0026G01380,VIT_01S0026G01590,VIT_01S0011G01140,VIT_01S0011G01160,VIT_01S0026G01870,VIT_12S0121G00240,VIT_12S0121G00290,VIT_01S0026G02400,VIT_01S0026G02460,VIT_01S0026G02590,VIT…
GO:MF	catalytic activity	GO:0003824	4.74108e-08	7.32412	10480	1580	659	30661	VIT_01S0127G00360,VIT_01S0127G00490,VIT_01S0127G00670,VIT_01S0127G00680,VIT_01S0026G00190,VIT_01S0026G00280,VIT_01S0026G00820,VIT_01S0026G00980,VIT_01S0026G01380,VIT_01S0011G01160,VIT_01S0026G01870,VIT_12S0121G00240,VIT_12S0121G00290,VIT_01S0026G02400,VIT_01S0026G02680,VIT_01S0010G00060,VIT_01S0010G00950,VIT_01S0010G00960,VIT_18S0075G00240,VIT_01S0011G01650,VIT_01S0010G02260,VIT_01S0010G02460,VIT…
GO:MF	oxidoreductase activity	GO:0016491	3.50827e-05	4.45491	2076	1580	161	30661	VIT_01S0026G02680,VIT_01S0010G00960,VIT_01S0010G02460,VIT_01S0150G00160,VIT_01S0011G03480,VIT_01S0011G05610,VIT_01S0011G00690,VIT_01S0011G06450,VIT_10S0003G02450,VIT_10S0116G01650,VIT_10S0003G03950,VIT_10S0003G04880,VIT_10S0003G05380,VIT_19S0027G00510,VIT_10S0092G00480,VIT_00S0531G00050,VIT_12S0057G00250,VIT_00S0480G00060,VIT_10S0003G00390,VIT_11S0016G01290,VIT_11S0065G00350,VIT_11S0078G00290,VIT…
GO:MF	DNA-binding transcription factor activity	GO:0003700	0.000186262	3.72988	844	1580	77	30661	VIT_01S0026G00850,VIT_01S0026G02460,VIT_01S0010G03900,VIT_01S0010G03930,VIT_01S0244G00010,VIT_01S0150G00120,VIT_01S0011G04220,VIT_01S0011G00720,VIT_07S0005G06590,VIT_00S0479G00020,VIT_10S0116G01200,VIT_10S0003G01600,VIT_11S0016G04870,VIT_11S0206G00070,VIT_11S0037G00130,VIT_12S0059G00880,VIT_12S0059G02770,VIT_13S0156G00260,VIT_13S0019G03600,VIT_14S0068G01040,VIT_14S0108G00760,VIT_14S0108G00810,VIT…
GO:MF	enzyme inhibitor activity	GO:0004857	0.000186262	3.72988	152	1580	24	30661	VIT_01S0026G02660,VIT_01S0011G05110,VIT_00S0187G00120,VIT_13S0047G00230,VIT_13S0084G00050,VIT_14S0060G00700,VIT_16S0022G00700,VIT_16S0022G00960,VIT_16S0050G02620,VIT_17S0119G00120,VIT_18S0117G00130,VIT_18S0041G00390,VIT_02S0012G00500,VIT_02S0025G04180,VIT_00S0323G00070,VIT_04S0023G00590,VIT_05S0077G01690,VIT_05S0077G01580,VIT_05S0077G01570,VIT_05S0077G01550,VIT_06S0009G02230,VIT_06S0009G02560,VIT…
GO:MF	transferase activity	GO:0016740	0.000465206	3.33235	4475	1580	295	30661	VIT_01S0127G00360,VIT_01S0127G00490,VIT_01S0127G00670,VIT_01S0127G00680,VIT_01S0026G00190,VIT_01S0026G00980,VIT_01S0026G01380,VIT_01S0026G01870,VIT_12S0121G00240,VIT_12S0121G00290,VIT_01S0026G02400,VIT_01S0010G00060,VIT_01S0010G00950,VIT_01S0010G03730,VIT_01S0146G00250,VIT_01S0011G04370,VIT_01S0011G04560,VIT_01S0011G05930,VIT_00S0225G00230,VIT_10S0003G01730,VIT_10S0003G01880,VIT_10S0003G05840,VIT…
GO:MF	transcription regulator activity	GO:0140110	0.00284748	2.54554	998	1580	82	30661	VIT_01S0026G00850,VIT_01S0026G02460,VIT_01S0010G03900,VIT_01S0010G03930,VIT_01S0244G00010,VIT_01S0150G00120,VIT_01S0011G04220,VIT_01S0011G00720,VIT_07S0005G06590,VIT_00S0479G00020,VIT_10S0116G01200,VIT_10S0003G01600,VIT_11S0016G04870,VIT_11S0206G00070,VIT_11S0037G00130,VIT_12S0059G00880,VIT_12S0059G02770,VIT_13S0067G02320,VIT_07S0141G00250,VIT_13S0156G00260,VIT_13S0019G03600,VIT_14S0068G01040,VIT…
GO:MF	chitin binding	GO:0008061	0.00284748	2.54554	32	1580	9	30661	VIT_00S0540G00020,VIT_05S0094G00200,VIT_05S0094G00220,VIT_05S0094G00320,VIT_05S0094G00300,VIT_05S0094G00330,VIT_05S0094G00340,VIT_05S0094G00350,VIT_05S0094G00360
GO:MF	glutathione transferase activity	GO:0004364	0.00419993	2.37676	98	1580	16	30661	VIT_01S0026G01380,VIT_01S0026G02400,VIT_12S0028G00920,VIT_14S0060G02170,VIT_17S0000G02920,VIT_17S0000G02950,VIT_19S0093G00320,VIT_19S0015G02680,VIT_19S0093G00190,VIT_19S0015G02730,VIT_00S0240G00050,VIT_04S0079G00690,VIT_05S0051G00180,VIT_05S0049G01100,VIT_06S0004G05700,VIT_06S0004G05670
GO:MF	enzyme regulator activity	GO:0030234	0.012415	1.90605	257	1580	28	30661	VIT_01S0026G02660,VIT_01S0011G05110,VIT_00S0187G00120,VIT_13S0084G00050,VIT_14S0006G01990,VIT_14S0030G02150,VIT_16S0050G02620,VIT_16S0039G01880,VIT_17S0119G00120,VIT_18S0001G10670,VIT_18S0117G00130,VIT_18S0041G00390,VIT_19S0014G03510,VIT_19S0177G00170,VIT_19S0090G01170,VIT_02S0025G04180,VIT_05S0094G01550,VIT_04S0044G00130,VIT_05S0077G01690,VIT_05S0077G01580,VIT_05S0077G01570,VIT_05S0077G01550,VIT…
GO:MF	endopeptidase inhibitor activity	GO:0004866	0.012415	1.90605	32	1580	8	30661	VIT_00S0187G00120,VIT_13S0084G00050,VIT_17S0119G00120,VIT_18S0117G00130,VIT_18S0041G00390,VIT_06S0009G02230,VIT_08S0040G00770,VIT_08S0007G00820
GO:MF	molecular function regulator	GO:0098772	0.012415	1.90605	257	1580	28	30661	VIT_01S0026G02660,VIT_01S0011G05110,VIT_00S0187G00120,VIT_13S0084G00050,VIT_14S0006G01990,VIT_14S0030G02150,VIT_16S0050G02620,VIT_16S0039G01880,VIT_17S0119G00120,VIT_18S0001G10670,VIT_18S0117G00130,VIT_18S0041G00390,VIT_19S0014G03510,VIT_19S0177G00170,VIT_19S0090G01170,VIT_02S0025G04180,VIT_05S0094G01550,VIT_04S0044G00130,VIT_05S0077G01690,VIT_05S0077G01580,VIT_05S0077G01570,VIT_05S0077G01550,VIT…
GO:MF	peptidase inhibitor activity	GO:0030414	0.012415	1.90605	32	1580	8	30661	VIT_00S0187G00120,VIT_13S0084G00050,VIT_17S0119G00120,VIT_18S0117G00130,VIT_18S0041G00390,VIT_06S0009G02230,VIT_08S0040G00770,VIT_08S0007G00820
GO:MF	endopeptidase regulator activity	GO:0061135	0.0145339	1.83762	33	1580	8	30661	VIT_00S0187G00120,VIT_13S0084G00050,VIT_17S0119G00120,VIT_18S0117G00130,VIT_18S0041G00390,VIT_06S0009G02230,VIT_08S0040G00770,VIT_08S0007G00820
GO:MF	peptidase regulator activity	GO:0061134	0.0169428	1.77101	34	1580	8	30661	VIT_00S0187G00120,VIT_13S0084G00050,VIT_17S0119G00120,VIT_18S0117G00130,VIT_18S0041G00390,VIT_06S0009G02230,VIT_08S0040G00770,VIT_08S0007G00820
GO:MF	chitinase activity	GO:0004568	0.0205913	1.68632	44	1580	9	30661	VIT_16S0050G02220,VIT_05S0094G00200,VIT_05S0094G00220,VIT_05S0094G00320,VIT_05S0094G00300,VIT_05S0094G00330,VIT_05S0094G00340,VIT_05S0094G00350,VIT_05S0094G00360
GO:MF	glycosyltransferase activity	GO:0016757	0.0210556	1.67663	786	1580	63	30661	VIT_01S0127G00680,VIT_01S0026G00980,VIT_01S0010G00060,VIT_10S0042G01140,VIT_11S0052G01280,VIT_11S0052G01600,VIT_11S0016G03130,VIT_11S0118G00200,VIT_12S0034G00130,VIT_12S0059G00640,VIT_12S0059G02530,VIT_13S0084G00830,VIT_13S0064G01510,VIT_13S0019G02940,VIT_14S0108G00890,VIT_14S0108G01520,VIT_14S0060G00790,VIT_15S0048G02600,VIT_16S0115G00340,VIT_16S0039G02230,VIT_17S0000G08370,VIT_17S0000G04960,VIT…
GO:MF	oxidoreductase activity, acting on a sulfur group of donors, disulfide as acceptor	GO:0016671	0.0217492	1.66256	28	1580	7	30661	VIT_10S0116G01650,VIT_10S0003G03950,VIT_12S0059G00760,VIT_14S0006G02610,VIT_16S0013G00620,VIT_17S0000G09780,VIT_05S0020G02340
GO:MF	nucleobase transmembrane transporter activity	GO:0015205	0.0217492	1.66256	8	1580	4	30661	VIT_01S0011G00530,VIT_18S0001G11260,VIT_08S0007G04550,VIT_13S0067G02500
GO:MF	cysteine-type endopeptidase inhibitor activity	GO:0004869	0.0233124	1.63241	14	1580	5	30661	VIT_00S0187G00120,VIT_13S0084G00050,VIT_18S0041G00390,VIT_06S0009G02230,VIT_08S0040G00770
GO:MF	peptide-methionine (S)-S-oxide reductase activity	GO:0008113	0.048185	1.31709	5	1580	3	30661	VIT_14S0006G02610,VIT_16S0013G00620,VIT_17S0000G09780
GO:MF	sequence-specific mRNA binding	GO:1990825	0.048185	1.31709	5	1580	3	30661	VIT_18S0001G12240,VIT_18S0072G01010,VIT_18S0041G00730
GO:MF	dioxygenase activity	GO:0051213	0.048185	1.31709	235	1580	24	30661	VIT_10S0003G02450,VIT_11S0016G02380,VIT_11S0016G04340,VIT_11S0118G00360,VIT_11S0118G00390,VIT_13S0064G00840,VIT_15S0021G00960,VIT_16S0039G01370,VIT_16S0098G00860,VIT_18S0001G00950,VIT_18S0001G03430,VIT_18S0001G06320,VIT_03S0017G00830,VIT_03S0063G01310,VIT_03S0063G01210,VIT_03S0063G01260,VIT_05S0051G00670,VIT_05S0020G04080,VIT_05S0049G00300,VIT_05S0049G00430,VIT_08S0007G03050,VIT_08S0056G01300,VIT…
GO:MF	L-methionine-(S)-S-oxide reductase activity	GO:0036456	0.048185	1.31709	5	1580	3	30661	VIT_14S0006G02610,VIT_16S0013G00620,VIT_17S0000G09780
GO:MF	L-methionine:thioredoxin-disulfide S-oxidoreductase activity	GO:0033744	0.048185	1.31709	5	1580	3	30661	VIT_14S0006G02610,VIT_16S0013G00620,VIT_17S0000G09780
GO:BP	biological_process	GO:0008150	4.03333e-06	5.39434	16562	1580	967	30661	VIT_01S0127G00360,VIT_01S0011G00950,VIT_01S0127G00490,VIT_01S0127G00590,VIT_01S0127G00670,VIT_01S0026G00190,VIT_01S0026G00280,VIT_01S0026G00820,VIT_01S0026G00850,VIT_01S0026G00940,VIT_01S0026G01040,VIT_01S0026G01380,VIT_01S0026G01590,VIT_01S0011G01140,VIT_01S0026G01870,VIT_01S0026G02210,VIT_12S0121G00240,VIT_12S0121G00290,VIT_01S0026G02400,VIT_01S0026G02460,VIT_01S0026G02620,VIT_01S0026G02660,VIT…
GO:BP	obsolete oxidation-reduction process	GO:0055114	5.91329e-05	4.22817	1631	1580	134	30661	VIT_01S0010G00960,VIT_01S0010G02460,VIT_01S0150G00160,VIT_01S0011G00690,VIT_01S0011G06450,VIT_10S0003G02450,VIT_10S0116G01650,VIT_10S0003G03950,VIT_10S0003G04880,VIT_10S0003G05380,VIT_10S0092G00480,VIT_12S0057G00250,VIT_00S0480G00060,VIT_11S0016G01290,VIT_11S0065G00350,VIT_11S0078G00290,VIT_11S0016G02380,VIT_11S0016G03210,VIT_11S0016G00570,VIT_11S0016G04340,VIT_11S0118G00360,VIT_11S0118G00390,VIT…
GO:BP	response to chemical	GO:0042221	0.000157806	3.80188	1377	1580	115	30661	VIT_01S0026G00850,VIT_01S0010G00960,VIT_01S0010G03730,VIT_01S0150G00120,VIT_01S0011G05110,VIT_19S0027G00510,VIT_10S0071G01060,VIT_00S0508G00030,VIT_10S0003G00390,VIT_13S0084G00570,VIT_11S0016G02380,VIT_11S0016G00710,VIT_11S0016G04870,VIT_12S0028G03860,VIT_12S0059G01100,VIT_12S0059G01240,VIT_12S0028G00920,VIT_13S0067G01840,VIT_13S0064G01220,VIT_13S0019G00860,VIT_13S0019G02770,VIT_13S0019G02930,VIT…
GO:BP	response to stimulus	GO:0050896	0.000550243	3.25945	3379	1580	234	30661	VIT_01S0011G00950,VIT_01S0026G00280,VIT_01S0026G00850,VIT_01S0026G00940,VIT_01S0026G01590,VIT_12S0121G00240,VIT_12S0121G00290,VIT_01S0010G00960,VIT_01S0010G02030,VIT_01S0010G03730,VIT_01S0150G00120,VIT_01S0011G03330,VIT_01S0011G05110,VIT_01S0011G05950,VIT_01S0011G00830,VIT_10S0003G01690,VIT_10S0116G01700,VIT_19S0027G00510,VIT_10S0071G01060,VIT_00S0508G00030,VIT_10S0003G00150,VIT_10S0003G00390,VIT…
GO:BP	negative regulation of catalytic activity	GO:0043086	0.000550243	3.25945	156	1580	24	30661	VIT_01S0026G02660,VIT_01S0011G05110,VIT_00S0187G00120,VIT_13S0047G00230,VIT_13S0084G00050,VIT_14S0060G00700,VIT_16S0022G00700,VIT_16S0022G00960,VIT_16S0050G02620,VIT_17S0119G00120,VIT_18S0117G00130,VIT_18S0041G00390,VIT_02S0012G00500,VIT_02S0025G04180,VIT_00S0323G00070,VIT_04S0023G00590,VIT_05S0077G01690,VIT_05S0077G01580,VIT_05S0077G01570,VIT_05S0077G01550,VIT_06S0009G02230,VIT_06S0009G02560,VIT…
GO:BP	negative regulation of hydrolase activity	GO:0051346	0.000550243	3.25945	77	1580	16	30661	VIT_01S0026G02660,VIT_01S0011G05110,VIT_00S0187G00120,VIT_13S0084G00050,VIT_16S0050G02620,VIT_17S0119G00120,VIT_18S0117G00130,VIT_18S0041G00390,VIT_02S0025G04180,VIT_05S0077G01690,VIT_05S0077G01580,VIT_05S0077G01570,VIT_05S0077G01550,VIT_06S0009G02230,VIT_08S0040G00770,VIT_08S0007G00820
GO:BP	negative regulation of molecular function	GO:0044092	0.000740972	3.1302	160	1580	24	30661	VIT_01S0026G02660,VIT_01S0011G05110,VIT_00S0187G00120,VIT_13S0047G00230,VIT_13S0084G00050,VIT_14S0060G00700,VIT_16S0022G00700,VIT_16S0022G00960,VIT_16S0050G02620,VIT_17S0119G00120,VIT_18S0117G00130,VIT_18S0041G00390,VIT_02S0012G00500,VIT_02S0025G04180,VIT_00S0323G00070,VIT_04S0023G00590,VIT_05S0077G01690,VIT_05S0077G01580,VIT_05S0077G01570,VIT_05S0077G01550,VIT_06S0009G02230,VIT_06S0009G02560,VIT…
GO:BP	sulfur compound metabolic process	GO:0006790	0.00103855	2.98357	437	1580	46	30661	VIT_01S0026G01380,VIT_01S0026G02400,VIT_01S0150G00120,VIT_01S0137G00670,VIT_10S0116G01650,VIT_11S0016G02450,VIT_11S0016G02480,VIT_11S0016G04250,VIT_12S0059G00760,VIT_12S0028G00920,VIT_13S0084G00240,VIT_07S0141G00250,VIT_14S0083G00580,VIT_14S0060G02170,VIT_16S0100G00400,VIT_17S0000G09490,VIT_17S0000G02920,VIT_17S0000G02950,VIT_17S0000G04930,VIT_19S0093G00320,VIT_19S0015G02680,VIT_19S0093G00190,VIT…
GO:BP	monocarboxylic acid metabolic process	GO:0032787	0.00388761	2.41032	437	1580	44	30661	VIT_01S0010G02460,VIT_01S0011G00380,VIT_01S0011G00830,VIT_10S0003G05380,VIT_10S0071G01060,VIT_00S0531G00050,VIT_11S0016G02850,VIT_11S0016G03210,VIT_11S0016G03760,VIT_11S0206G00070,VIT_13S0019G00710,VIT_14S0006G02880,VIT_14S0128G00390,VIT_16S0039G01100,VIT_16S0039G01130,VIT_16S0039G01300,VIT_16S0022G01770,VIT_16S0050G00390,VIT_16S0039G02500,VIT_17S0000G03370,VIT_18S0001G15460,VIT_18S0041G01850,VIT…
GO:BP	benzene-containing compound metabolic process	GO:0042537	0.00388761	2.41032	55	1580	12	30661	VIT_01S0011G00380,VIT_11S0206G00070,VIT_16S0039G01100,VIT_16S0039G01130,VIT_16S0039G01300,VIT_17S0000G03370,VIT_18S0041G01850,VIT_07S0031G02390,VIT_00S0253G00160,VIT_05S0051G00720,VIT_07S0005G05610,VIT_07S0005G00280
GO:BP	carbohydrate metabolic process	GO:0005975	0.00388761	2.41032	1213	1580	96	30661	VIT_01S0026G00280,VIT_01S0010G02460,VIT_01S0011G00760,VIT_01S0137G00430,VIT_10S0071G01060,VIT_10S0042G01140,VIT_11S0052G01280,VIT_11S0016G02200,VIT_11S0016G02850,VIT_11S0118G00200,VIT_00S0540G00020,VIT_13S0047G00230,VIT_13S0067G02510,VIT_13S0064G01510,VIT_13S0019G00840,VIT_13S0019G02250,VIT_14S0083G01160,VIT_14S0066G00410,VIT_14S0066G01710,VIT_14S0108G00890,VIT_14S0108G01520,VIT_14S0060G00790,VIT…
GO:BP	positive regulation of sulfur metabolic process	GO:0051176	0.00584732	2.23304	5	1580	4	30661	VIT_01S0137G00670,VIT_17S0000G09490,VIT_07S0031G02390,VIT_08S0007G07670
GO:BP	aminoglycan metabolic process	GO:0006022	0.00837365	2.07709	35	1580	9	30661	VIT_01S0011G00690,VIT_05S0094G00200,VIT_05S0094G00220,VIT_05S0094G00320,VIT_05S0094G00300,VIT_05S0094G00330,VIT_05S0094G00340,VIT_05S0094G00350,VIT_05S0094G00360
GO:BP	biological regulation	GO:0065007	0.0125787	1.90037	4638	1580	292	30661	VIT_01S0127G00590,VIT_01S0026G00820,VIT_01S0026G00850,VIT_01S0026G00940,VIT_12S0121G00240,VIT_12S0121G00290,VIT_01S0026G02460,VIT_01S0026G02660,VIT_01S0026G02710,VIT_01S0010G03730,VIT_01S0010G03900,VIT_01S0010G03930,VIT_01S0244G00010,VIT_01S0150G00120,VIT_01S0011G02480,VIT_01S0011G04220,VIT_01S0011G04260,VIT_01S0011G04420,VIT_01S0011G05110,VIT_01S0011G00720,VIT_01S0011G00830,VIT_01S0137G00670,VIT…
GO:BP	glucosamine-containing compound catabolic process	GO:1901072	0.0125787	1.90037	31	1580	8	30661	VIT_05S0094G00200,VIT_05S0094G00220,VIT_05S0094G00320,VIT_05S0094G00300,VIT_05S0094G00330,VIT_05S0094G00340,VIT_05S0094G00350,VIT_05S0094G00360
GO:BP	chitin metabolic process	GO:0006030	0.0125787	1.90037	31	1580	8	30661	VIT_05S0094G00200,VIT_05S0094G00220,VIT_05S0094G00320,VIT_05S0094G00300,VIT_05S0094G00330,VIT_05S0094G00340,VIT_05S0094G00350,VIT_05S0094G00360
GO:BP	amino sugar catabolic process	GO:0046348	0.0125787	1.90037	31	1580	8	30661	VIT_05S0094G00200,VIT_05S0094G00220,VIT_05S0094G00320,VIT_05S0094G00300,VIT_05S0094G00330,VIT_05S0094G00340,VIT_05S0094G00350,VIT_05S0094G00360
GO:BP	negative regulation of peptidase activity	GO:0010466	0.0125787	1.90037	31	1580	8	30661	VIT_00S0187G00120,VIT_13S0084G00050,VIT_17S0119G00120,VIT_18S0117G00130,VIT_18S0041G00390,VIT_06S0009G02230,VIT_08S0040G00770,VIT_08S0007G00820
GO:BP	negative regulation of endopeptidase activity	GO:0010951	0.0125787	1.90037	31	1580	8	30661	VIT_00S0187G00120,VIT_13S0084G00050,VIT_17S0119G00120,VIT_18S0117G00130,VIT_18S0041G00390,VIT_06S0009G02230,VIT_08S0040G00770,VIT_08S0007G00820
GO:BP	negative regulation of proteolysis	GO:0045861	0.0125787	1.90037	31	1580	8	30661	VIT_00S0187G00120,VIT_13S0084G00050,VIT_17S0119G00120,VIT_18S0117G00130,VIT_18S0041G00390,VIT_06S0009G02230,VIT_08S0040G00770,VIT_08S0007G00820
GO:BP	aminoglycan catabolic process	GO:0006026	0.0125787	1.90037	31	1580	8	30661	VIT_05S0094G00200,VIT_05S0094G00220,VIT_05S0094G00320,VIT_05S0094G00300,VIT_05S0094G00330,VIT_05S0094G00340,VIT_05S0094G00350,VIT_05S0094G00360
GO:BP	chitin catabolic process	GO:0006032	0.0125787	1.90037	31	1580	8	30661	VIT_05S0094G00200,VIT_05S0094G00220,VIT_05S0094G00320,VIT_05S0094G00300,VIT_05S0094G00330,VIT_05S0094G00340,VIT_05S0094G00350,VIT_05S0094G00360
GO:BP	regulation of cellular process	GO:0050794	0.0129654	1.88722	3696	1580	238	30661	VIT_01S0127G00590,VIT_01S0026G00850,VIT_01S0026G00940,VIT_12S0121G00240,VIT_12S0121G00290,VIT_01S0026G02460,VIT_01S0026G02660,VIT_01S0026G02710,VIT_01S0010G03730,VIT_01S0010G03900,VIT_01S0010G03930,VIT_01S0244G00010,VIT_01S0150G00120,VIT_01S0011G04220,VIT_01S0011G04260,VIT_01S0011G04420,VIT_01S0011G05110,VIT_01S0011G00720,VIT_01S0011G00830,VIT_01S0137G00670,VIT_10S0116G01650,VIT_07S0005G06590,VIT…
GO:BP	regulation of endopeptidase activity	GO:0052548	0.0140958	1.85091	32	1580	8	30661	VIT_00S0187G00120,VIT_13S0084G00050,VIT_17S0119G00120,VIT_18S0117G00130,VIT_18S0041G00390,VIT_06S0009G02230,VIT_08S0040G00770,VIT_08S0007G00820
GO:BP	phenol-containing compound metabolic process	GO:0018958	0.0140958	1.85091	32	1580	8	30661	VIT_01S0011G00380,VIT_11S0206G00070,VIT_17S0000G03370,VIT_18S0041G01850,VIT_07S0031G02390,VIT_00S0253G00160,VIT_03S0038G02310,VIT_07S0005G00280
GO:BP	response to organic substance	GO:0010033	0.0149582	1.82512	874	1580	70	30661	VIT_01S0026G00850,VIT_01S0010G03730,VIT_01S0150G00120,VIT_01S0011G05110,VIT_19S0027G00510,VIT_10S0071G01060,VIT_00S0508G00030,VIT_10S0003G00390,VIT_13S0084G00570,VIT_11S0016G02380,VIT_11S0016G00710,VIT_12S0028G03860,VIT_12S0059G01100,VIT_13S0067G01840,VIT_14S0068G00300,VIT_14S0108G00830,VIT_14S0108G00950,VIT_16S0050G00390,VIT_16S0050G02620,VIT_16S0098G01150,VIT_17S0000G08460,VIT_17S0000G06190,VIT…
GO:BP	small molecule metabolic process	GO:0044281	0.0151247	1.82031	1604	1580	115	30661	VIT_01S0127G00490,VIT_01S0010G02460,VIT_01S0150G00120,VIT_01S0011G00380,VIT_01S0011G00690,VIT_01S0011G00830,VIT_01S0137G00660,VIT_10S0003G05380,VIT_10S0071G01060,VIT_10S0042G01140,VIT_00S0531G00050,VIT_11S0016G02450,VIT_11S0016G02850,VIT_11S0016G03210,VIT_11S0016G03720,VIT_11S0016G03760,VIT_11S0016G04960,VIT_11S0206G00070,VIT_12S0059G00760,VIT_12S0028G00960,VIT_07S0141G00250,VIT_13S0064G01510,VIT…
GO:BP	nucleobase transport	GO:0015851	0.0151247	1.82031	7	1580	4	30661	VIT_01S0011G00530,VIT_18S0001G11260,VIT_08S0007G04550,VIT_13S0067G02500
GO:BP	negative regulation of cellular protein metabolic process	GO:0032269	0.0151247	1.82031	160	1580	20	30661	VIT_01S0026G02660,VIT_01S0011G04260,VIT_01S0011G05110,VIT_00S0187G00120,VIT_13S0084G00050,VIT_16S0050G02620,VIT_17S0119G00120,VIT_18S0117G00130,VIT_18S0041G00390,VIT_19S0027G00700,VIT_19S0085G01100,VIT_02S0025G04180,VIT_05S0077G01690,VIT_05S0077G01580,VIT_05S0077G01570,VIT_05S0077G01550,VIT_06S0009G02230,VIT_08S0040G00770,VIT_08S0007G00820,VIT_08S0007G02570
GO:BP	regulation of peptidase activity	GO:0052547	0.0151247	1.82031	33	1580	8	30661	VIT_00S0187G00120,VIT_13S0084G00050,VIT_17S0119G00120,VIT_18S0117G00130,VIT_18S0041G00390,VIT_06S0009G02230,VIT_08S0040G00770,VIT_08S0007G00820
GO:BP	negative regulation of protein metabolic process	GO:0051248	0.0151247	1.82031	160	1580	20	30661	VIT_01S0026G02660,VIT_01S0011G04260,VIT_01S0011G05110,VIT_00S0187G00120,VIT_13S0084G00050,VIT_16S0050G02620,VIT_17S0119G00120,VIT_18S0117G00130,VIT_18S0041G00390,VIT_19S0027G00700,VIT_19S0085G01100,VIT_02S0025G04180,VIT_05S0077G01690,VIT_05S0077G01580,VIT_05S0077G01570,VIT_05S0077G01550,VIT_06S0009G02230,VIT_08S0040G00770,VIT_08S0007G00820,VIT_08S0007G02570
GO:BP	organic hydroxy compound biosynthetic process	GO:1901617	0.0163706	1.78593	174	1580	21	30661	VIT_01S0011G00830,VIT_11S0206G00070,VIT_12S0028G00960,VIT_13S0067G00660,VIT_14S0006G02880,VIT_14S0083G01110,VIT_16S0039G02230,VIT_17S0000G03370,VIT_18S0076G00340,VIT_18S0001G00810,VIT_18S0001G07090,VIT_19S0090G00140,VIT_02S0025G04580,VIT_07S0031G02390,VIT_03S0038G02310,VIT_03S0038G04100,VIT_03S0038G00820,VIT_06S0004G03000,VIT_07S0005G00280,VIT_08S0007G07100,VIT_09S0018G01360
GO:BP	cellular process	GO:0009987	0.0163706	1.78593	14483	1580	814	30661	VIT_01S0127G00360,VIT_01S0127G00490,VIT_01S0127G00590,VIT_01S0127G00670,VIT_01S0026G00190,VIT_01S0026G00280,VIT_01S0026G00820,VIT_01S0026G00850,VIT_01S0026G00940,VIT_01S0026G01040,VIT_01S0026G01380,VIT_01S0026G01590,VIT_01S0011G01140,VIT_01S0026G01870,VIT_12S0121G00240,VIT_12S0121G00290,VIT_01S0026G02400,VIT_01S0026G02460,VIT_01S0026G02620,VIT_01S0026G02660,VIT_01S0026G02680,VIT_01S0026G02710,VIT…
GO:BP	metabolic process	GO:0008152	0.0181998	1.73993	12094	1580	689	30661	VIT_01S0127G00360,VIT_01S0127G00490,VIT_01S0127G00670,VIT_01S0026G00190,VIT_01S0026G00280,VIT_01S0026G00820,VIT_01S0026G00850,VIT_01S0026G01380,VIT_01S0026G01590,VIT_01S0026G01870,VIT_12S0121G00240,VIT_12S0121G00290,VIT_01S0026G02400,VIT_01S0026G02460,VIT_01S0026G02660,VIT_01S0026G02680,VIT_01S0026G02710,VIT_01S0010G00730,VIT_01S0010G00950,VIT_01S0010G00960,VIT_18S0075G00240,VIT_01S0010G01390,VIT…
GO:BP	glucosamine-containing compound metabolic process	GO:1901071	0.0183549	1.73625	35	1580	8	30661	VIT_05S0094G00200,VIT_05S0094G00220,VIT_05S0094G00320,VIT_05S0094G00300,VIT_05S0094G00330,VIT_05S0094G00340,VIT_05S0094G00350,VIT_05S0094G00360
GO:BP	cellular modified amino acid metabolic process	GO:0006575	0.0183549	1.73625	177	1580	21	30661	VIT_01S0026G01380,VIT_01S0026G02400,VIT_01S0011G04370,VIT_12S0028G00920,VIT_14S0060G02170,VIT_17S0000G02920,VIT_17S0000G02950,VIT_18S0001G04340,VIT_19S0093G00320,VIT_19S0015G02680,VIT_19S0093G00190,VIT_19S0015G02730,VIT_00S0240G00050,VIT_04S0079G00690,VIT_04S0069G00860,VIT_05S0051G00180,VIT_05S0051G00870,VIT_05S0020G03860,VIT_05S0049G01100,VIT_06S0004G05700,VIT_06S0004G05670
GO:BP	G protein-coupled receptor signaling pathway	GO:0007186	0.0183549	1.73625	27	1580	7	30661	VIT_12S0121G00240,VIT_12S0121G00290,VIT_17S0000G06970,VIT_07S0031G02840,VIT_03S0063G01780,VIT_04S0008G03160,VIT_05S0020G04450
GO:BP	regulation of hydrolase activity	GO:0051336	0.0183549	1.73625	203	1580	23	30661	VIT_01S0026G02660,VIT_01S0011G05110,VIT_00S0187G00120,VIT_13S0084G00050,VIT_16S0050G02620,VIT_17S0119G00120,VIT_18S0117G00130,VIT_18S0041G00390,VIT_19S0014G03510,VIT_19S0177G00170,VIT_02S0025G04180,VIT_04S0044G00130,VIT_05S0077G01690,VIT_05S0077G01580,VIT_05S0077G01570,VIT_05S0077G01550,VIT_06S0009G02230,VIT_06S0004G03980,VIT_06S0004G06880,VIT_08S0040G00770,VIT_08S0007G00820,VIT_08S0217G00030,VIT…
GO:BP	salicylic acid metabolic process	GO:0009696	0.0183549	1.73625	27	1580	7	30661	VIT_01S0011G00380,VIT_11S0206G00070,VIT_17S0000G03370,VIT_18S0041G01850,VIT_07S0031G02390,VIT_00S0253G00160,VIT_07S0005G00280
GO:BP	response to hormone	GO:0009725	0.0185574	1.73148	646	1580	54	30661	VIT_01S0026G00850,VIT_01S0010G03730,VIT_01S0150G00120,VIT_01S0011G05110,VIT_19S0027G00510,VIT_10S0071G01060,VIT_10S0003G00390,VIT_13S0084G00570,VIT_11S0016G00710,VIT_13S0067G01840,VIT_14S0068G00300,VIT_14S0108G00830,VIT_14S0108G00950,VIT_16S0050G00390,VIT_16S0050G02620,VIT_16S0098G01150,VIT_17S0000G06190,VIT_18S0001G09700,VIT_18S0122G01320,VIT_18S0001G00300,VIT_18S0001G00360,VIT_18S0001G03430,VIT…
GO:BP	glutathione metabolic process	GO:0006749	0.0193212	1.71397	130	1580	17	30661	VIT_01S0026G01380,VIT_01S0026G02400,VIT_12S0028G00920,VIT_14S0060G02170,VIT_17S0000G02920,VIT_17S0000G02950,VIT_19S0093G00320,VIT_19S0015G02680,VIT_19S0093G00190,VIT_19S0015G02730,VIT_00S0240G00050,VIT_04S0079G00690,VIT_05S0051G00180,VIT_05S0051G00870,VIT_05S0049G01100,VIT_06S0004G05700,VIT_06S0004G05670
GO:BP	response to endogenous stimulus	GO:0009719	0.0212458	1.67273	651	1580	54	30661	VIT_01S0026G00850,VIT_01S0010G03730,VIT_01S0150G00120,VIT_01S0011G05110,VIT_19S0027G00510,VIT_10S0071G01060,VIT_10S0003G00390,VIT_13S0084G00570,VIT_11S0016G00710,VIT_13S0067G01840,VIT_14S0068G00300,VIT_14S0108G00830,VIT_14S0108G00950,VIT_16S0050G00390,VIT_16S0050G02620,VIT_16S0098G01150,VIT_17S0000G06190,VIT_18S0001G09700,VIT_18S0122G01320,VIT_18S0001G00300,VIT_18S0001G00360,VIT_18S0001G03430,VIT…
GO:BP	cell wall macromolecule catabolic process	GO:0016998	0.0217375	1.66279	55	1580	10	30661	VIT_18S0001G12830,VIT_18S0089G00170,VIT_05S0094G00200,VIT_05S0094G00220,VIT_05S0094G00320,VIT_05S0094G00300,VIT_05S0094G00330,VIT_05S0094G00340,VIT_05S0094G00350,VIT_05S0094G00360
GO:BP	organic hydroxy compound metabolic process	GO:1901615	0.0233949	1.63088	275	1580	28	30661	VIT_01S0011G00380,VIT_01S0011G00830,VIT_11S0206G00070,VIT_12S0059G01060,VIT_12S0028G00960,VIT_13S0067G00660,VIT_14S0006G02880,VIT_14S0083G01110,VIT_16S0039G02230,VIT_17S0000G03370,VIT_18S0076G00340,VIT_18S0001G00810,VIT_18S0041G01850,VIT_18S0001G07090,VIT_19S0090G00140,VIT_02S0087G00710,VIT_02S0025G04580,VIT_07S0031G02390,VIT_00S0253G00160,VIT_03S0038G02310,VIT_03S0038G04100,VIT_03S0038G00820,VIT…
GO:BP	cellular response to chemical stimulus	GO:0070887	0.0295726	1.52911	771	1580	61	30661	VIT_01S0026G00850,VIT_01S0010G00960,VIT_01S0010G03730,VIT_01S0011G05110,VIT_10S0071G01060,VIT_00S0508G00030,VIT_10S0003G00390,VIT_13S0084G00570,VIT_11S0016G02380,VIT_11S0016G00710,VIT_11S0016G04870,VIT_12S0028G03860,VIT_12S0059G01100,VIT_14S0006G02610,VIT_14S0066G00960,VIT_14S0066G01850,VIT_14S0060G02320,VIT_14S0108G00950,VIT_16S0050G02620,VIT_16S0098G00600,VIT_16S0013G00620,VIT_17S0000G09780,VIT…
GO:BP	phenol-containing compound biosynthetic process	GO:0046189	0.0311154	1.50702	15	1580	5	30661	VIT_11S0206G00070,VIT_17S0000G03370,VIT_07S0031G02390,VIT_03S0038G02310,VIT_07S0005G00280
GO:BP	regulation of sulfur metabolic process	GO:0042762	0.0311154	1.50702	15	1580	5	30661	VIT_01S0137G00670,VIT_17S0000G09490,VIT_07S0031G02390,VIT_05S0049G00300,VIT_08S0007G07670
GO:BP	regulation of biological process	GO:0050789	0.032027	1.49448	4035	1580	251	30661	VIT_01S0127G00590,VIT_01S0026G00850,VIT_01S0026G00940,VIT_12S0121G00240,VIT_12S0121G00290,VIT_01S0026G02460,VIT_01S0026G02660,VIT_01S0026G02710,VIT_01S0010G03730,VIT_01S0010G03900,VIT_01S0010G03930,VIT_01S0244G00010,VIT_01S0150G00120,VIT_01S0011G04220,VIT_01S0011G04260,VIT_01S0011G04420,VIT_01S0011G05110,VIT_01S0011G00720,VIT_01S0011G00830,VIT_01S0137G00670,VIT_10S0116G01650,VIT_07S0005G06590,VIT…
GO:BP	response to oxygen-containing compound	GO:1901700	0.0325941	1.48686	652	1580	53	30661	VIT_01S0026G00850,VIT_01S0150G00120,VIT_01S0011G05110,VIT_10S0071G01060,VIT_10S0003G00390,VIT_11S0016G02380,VIT_11S0016G00710,VIT_12S0059G01240,VIT_13S0067G01840,VIT_13S0064G01220,VIT_13S0019G00860,VIT_13S0019G02770,VIT_13S0019G02930,VIT_13S0019G04280,VIT_14S0068G00300,VIT_14S0068G02190,VIT_14S0060G02140,VIT_15S0046G02110,VIT_15S0046G02420,VIT_16S0050G02620,VIT_17S0000G08460,VIT_18S0001G09700,VIT…
GO:BP	nucleoside diphosphate phosphorylation	GO:0006165	0.0408475	1.38883	82	1580	12	30661	VIT_01S0010G02460,VIT_10S0071G01060,VIT_11S0016G02850,VIT_15S0021G01330,VIT_16S0022G01770,VIT_19S0015G01720,VIT_02S0012G01170,VIT_04S0008G00520,VIT_06S0004G00130,VIT_08S0007G04170,VIT_08S0056G00200,VIT_09S0018G01940
GO:BP	pyruvate metabolic process	GO:0006090	0.0437695	1.35883	106	1580	14	30661	VIT_01S0010G02460,VIT_10S0071G01060,VIT_11S0016G02850,VIT_11S0016G03210,VIT_16S0022G01770,VIT_19S0015G01720,VIT_02S0012G01170,VIT_03S0063G02030,VIT_04S0008G00520,VIT_04S0008G00180,VIT_06S0004G00130,VIT_08S0007G04170,VIT_08S0056G00200,VIT_09S0018G01940
GO:BP	regulation of catalytic activity	GO:0050790	0.0437695	1.35883	539	1580	45	30661	VIT_01S0026G02660,VIT_01S0011G05110,VIT_01S0137G00670,VIT_00S0187G00120,VIT_13S0047G00230,VIT_13S0084G00050,VIT_14S0006G01990,VIT_14S0108G00950,VIT_14S0060G00700,VIT_15S0021G01280,VIT_16S0022G00700,VIT_16S0022G00960,VIT_16S0050G02620,VIT_16S0039G01880,VIT_17S0000G09490,VIT_17S0119G00120,VIT_18S0001G10670,VIT_18S0117G00130,VIT_18S0041G00390,VIT_19S0014G03510,VIT_19S0177G00170,VIT_19S0090G01170,VIT…
GO:BP	regulation of RNA biosynthetic process	GO:2001141	0.0444675	1.35196	1700	1580	116	30661	VIT_01S0026G00850,VIT_01S0026G02460,VIT_01S0026G02710,VIT_01S0010G03900,VIT_01S0010G03930,VIT_01S0244G00010,VIT_01S0150G00120,VIT_01S0011G04220,VIT_01S0011G00720,VIT_07S0005G06590,VIT_00S0479G00020,VIT_10S0116G01200,VIT_10S0003G01200,VIT_10S0003G01600,VIT_11S0016G04870,VIT_11S0206G00070,VIT_11S0037G00130,VIT_12S0035G01180,VIT_12S0059G00880,VIT_12S0059G02770,VIT_13S0067G02320,VIT_13S0084G00310,VIT…
GO:BP	regulation of transcription, DNA-templated	GO:0006355	0.0444675	1.35196	1700	1580	116	30661	VIT_01S0026G00850,VIT_01S0026G02460,VIT_01S0026G02710,VIT_01S0010G03900,VIT_01S0010G03930,VIT_01S0244G00010,VIT_01S0150G00120,VIT_01S0011G04220,VIT_01S0011G00720,VIT_07S0005G06590,VIT_00S0479G00020,VIT_10S0116G01200,VIT_10S0003G01200,VIT_10S0003G01600,VIT_11S0016G04870,VIT_11S0206G00070,VIT_11S0037G00130,VIT_12S0035G01180,VIT_12S0059G00880,VIT_12S0059G02770,VIT_13S0067G02320,VIT_13S0084G00310,VIT…
GO:BP	regulation of nucleic acid-templated transcription	GO:1903506	0.0444675	1.35196	1700	1580	116	30661	VIT_01S0026G00850,VIT_01S0026G02460,VIT_01S0026G02710,VIT_01S0010G03900,VIT_01S0010G03930,VIT_01S0244G00010,VIT_01S0150G00120,VIT_01S0011G04220,VIT_01S0011G00720,VIT_07S0005G06590,VIT_00S0479G00020,VIT_10S0116G01200,VIT_10S0003G01200,VIT_10S0003G01600,VIT_11S0016G04870,VIT_11S0206G00070,VIT_11S0037G00130,VIT_12S0035G01180,VIT_12S0059G00880,VIT_12S0059G02770,VIT_13S0067G02320,VIT_13S0084G00310,VIT…
GO:BP	carboxylic acid metabolic process	GO:0019752	0.0444675	1.35196	887	1580	67	30661	VIT_01S0010G02460,VIT_01S0011G00380,VIT_01S0011G00690,VIT_01S0011G00830,VIT_10S0003G05380,VIT_10S0071G01060,VIT_00S0531G00050,VIT_11S0016G02450,VIT_11S0016G02850,VIT_11S0016G03210,VIT_11S0016G03720,VIT_11S0016G03760,VIT_11S0016G04960,VIT_11S0206G00070,VIT_12S0059G00760,VIT_13S0019G00710,VIT_14S0006G02880,VIT_14S0128G00390,VIT_16S0039G01100,VIT_16S0039G01130,VIT_16S0039G01300,VIT_16S0022G01770,VIT…
GO:BP	nucleotide phosphorylation	GO:0046939	0.0444675	1.35196	84	1580	12	30661	VIT_01S0010G02460,VIT_10S0071G01060,VIT_11S0016G02850,VIT_15S0021G01330,VIT_16S0022G01770,VIT_19S0015G01720,VIT_02S0012G01170,VIT_04S0008G00520,VIT_06S0004G00130,VIT_08S0007G04170,VIT_08S0056G00200,VIT_09S0018G01940
GO:BP	cytoplasmic translational termination	GO:0002184	0.04458	1.35086	5	1580	3	30661	VIT_18S0001G12240,VIT_18S0072G01010,VIT_18S0041G00730
GO:BP	olefinic compound metabolic process	GO:0120254	0.04458	1.35086	33	1580	7	30661	VIT_01S0011G00830,VIT_14S0006G02880,VIT_16S0039G01100,VIT_16S0039G01130,VIT_16S0039G01300,VIT_02S0087G00710,VIT_08S0007G07670
GO:BP	ATP generation from ADP	GO:0006757	0.0457873	1.33925	74	1580	11	30661	VIT_01S0010G02460,VIT_10S0071G01060,VIT_11S0016G02850,VIT_16S0022G01770,VIT_19S0015G01720,VIT_02S0012G01170,VIT_04S0008G00520,VIT_06S0004G00130,VIT_08S0007G04170,VIT_08S0056G00200,VIT_09S0018G01940
GO:BP	glycolytic process	GO:0006096	0.0457873	1.33925	74	1580	11	30661	VIT_01S0010G02460,VIT_10S0071G01060,VIT_11S0016G02850,VIT_16S0022G01770,VIT_19S0015G01720,VIT_02S0012G01170,VIT_04S0008G00520,VIT_06S0004G00130,VIT_08S0007G04170,VIT_08S0056G00200,VIT_09S0018G01940
GO:BP	regulation of molecular function	GO:0065009	0.0457873	1.33925	561	1580	46	30661	VIT_01S0026G02660,VIT_01S0011G05110,VIT_01S0137G00670,VIT_00S0187G00120,VIT_13S0047G00230,VIT_13S0084G00050,VIT_14S0006G01990,VIT_14S0108G00950,VIT_14S0060G00700,VIT_15S0021G01280,VIT_16S0022G00700,VIT_16S0022G00960,VIT_16S0050G02620,VIT_16S0039G01880,VIT_17S0000G09490,VIT_17S0119G00120,VIT_18S0001G10670,VIT_18S0117G00130,VIT_18S0041G00390,VIT_19S0014G03510,VIT_19S0177G00170,VIT_19S0090G01170,VIT…
GO:BP	ADP metabolic process	GO:0046031	0.0457873	1.33925	74	1580	11	30661	VIT_01S0010G02460,VIT_10S0071G01060,VIT_11S0016G02850,VIT_16S0022G01770,VIT_19S0015G01720,VIT_02S0012G01170,VIT_04S0008G00520,VIT_06S0004G00130,VIT_08S0007G04170,VIT_08S0056G00200,VIT_09S0018G01940
GO:CC	cellular anatomical entity	GO:0110165	4.66208e-08	7.33142	17200	1580	1005	30661	VIT_01S0127G00490,VIT_01S0127G00670,VIT_01S0026G00190,VIT_01S0026G00280,VIT_01S0026G00820,VIT_01S0026G00850,VIT_01S0026G00940,VIT_01S0026G00980,VIT_01S0026G01020,VIT_01S0026G01040,VIT_01S0026G01380,VIT_01S0026G01590,VIT_01S0011G01140,VIT_01S0026G02210,VIT_01S0026G02400,VIT_01S0026G02460,VIT_01S0026G02590,VIT_01S0026G02620,VIT_01S0026G02660,VIT_01S0026G02680,VIT_01S0026G02710,VIT_01S0011G00560,VIT…
GO:CC	cellular_component	GO:0005575	4.66208e-08	7.33142	17353	1580	1013	30661	VIT_01S0127G00490,VIT_01S0127G00670,VIT_01S0026G00190,VIT_01S0026G00280,VIT_01S0026G00820,VIT_01S0026G00850,VIT_01S0026G00940,VIT_01S0026G00980,VIT_01S0026G01020,VIT_01S0026G01040,VIT_01S0026G01380,VIT_01S0026G01590,VIT_01S0011G01140,VIT_01S0026G02210,VIT_01S0026G02400,VIT_01S0026G02460,VIT_01S0026G02590,VIT_01S0026G02620,VIT_01S0026G02660,VIT_01S0026G02680,VIT_01S0026G02710,VIT_01S0011G00560,VIT…
GO:CC	membrane	GO:0016020	9.34854e-05	4.02926	8339	1580	514	30661	VIT_01S0127G00670,VIT_01S0026G00980,VIT_01S0026G01590,VIT_01S0011G01140,VIT_01S0026G02210,VIT_01S0026G02590,VIT_01S0026G02620,VIT_01S0026G02680,VIT_01S0011G00560,VIT_01S0010G00060,VIT_01S0011G01540,VIT_01S0010G00760,VIT_01S0010G00800,VIT_01S0010G00950,VIT_01S0010G01430,VIT_01S0010G03730,VIT_01S0146G00250,VIT_01S0150G00160,VIT_01S0011G02480,VIT_01S0011G02890,VIT_01S0011G03390,VIT_01S0011G04040,VIT…
GO:CC	intrinsic component of membrane	GO:0031224	0.000162008	3.79046	6607	1580	416	30661	VIT_01S0127G00670,VIT_01S0026G00980,VIT_01S0026G01590,VIT_01S0011G01140,VIT_01S0026G02210,VIT_01S0026G02590,VIT_01S0011G00560,VIT_01S0011G01540,VIT_01S0010G00760,VIT_01S0010G00800,VIT_01S0010G00950,VIT_01S0010G01430,VIT_01S0010G03730,VIT_01S0150G00160,VIT_01S0011G02480,VIT_01S0011G02890,VIT_01S0011G04040,VIT_01S0011G04370,VIT_01S0011G04620,VIT_01S0011G00530,VIT_01S0011G05610,VIT_01S0011G06560,VIT…
GO:CC	integral component of membrane	GO:0016021	0.000301666	3.52047	6516	1580	408	30661	VIT_01S0127G00670,VIT_01S0026G00980,VIT_01S0026G01590,VIT_01S0011G01140,VIT_01S0026G02210,VIT_01S0026G02590,VIT_01S0011G01540,VIT_01S0010G00760,VIT_01S0010G00800,VIT_01S0010G00950,VIT_01S0010G01430,VIT_01S0010G03730,VIT_01S0150G00160,VIT_01S0011G02480,VIT_01S0011G02890,VIT_01S0011G04040,VIT_01S0011G04370,VIT_01S0011G04620,VIT_01S0011G00530,VIT_01S0011G05610,VIT_01S0011G06560,VIT_00S0394G00030,VIT…
GO:CC	translation release factor complex	GO:0018444	0.0284535	1.54586	4	1580	3	30661	VIT_18S0001G12240,VIT_18S0072G01010,VIT_18S0041G00730
GO:CC	ESCRT complex	GO:0036452	0.0356241	1.44826	23	1580	6	30661	VIT_00S0404G00080,VIT_11S0016G01440,VIT_04S0008G00630,VIT_13S0101G00380,VIT_06S0061G00540,VIT_08S0007G04470
GO:CC	plasma membrane	GO:0005886	0.0356241	1.44826	2225	1580	148	30661	VIT_01S0127G00670,VIT_01S0011G01140,VIT_01S0011G00560,VIT_01S0146G00250,VIT_01S0011G02480,VIT_01S0011G04780,VIT_01S0011G05950,VIT_01S0011G06560,VIT_10S0003G01880,VIT_00S0531G00030,VIT_00S0409G00010,VIT_00S0398G00020,VIT_00S0347G00060,VIT_10S0116G00940,VIT_10S0003G00150,VIT_10S0116G01240,VIT_10S0003G01030,VIT_13S0084G00570,VIT_04S0008G00630,VIT_11S0016G05480,VIT_11S0016G05540,VIT_11S0118G00200,VIT…
GO:CC	cell periphery	GO:0071944	0.0422082	1.3746	2700	1580	174	30661	VIT_01S0127G00670,VIT_01S0011G01140,VIT_01S0026G02620,VIT_01S0011G00560,VIT_01S0010G00960,VIT_01S0146G00250,VIT_01S0011G02480,VIT_01S0011G04780,VIT_01S0011G05950,VIT_01S0011G06560,VIT_10S0003G01880,VIT_00S0531G00030,VIT_00S0409G00010,VIT_00S0398G00020,VIT_00S0347G00060,VIT_10S0116G00940,VIT_10S0003G00150,VIT_10S0116G01240,VIT_10S0003G01030,VIT_13S0084G00570,VIT_11S0052G01280,VIT_11S0016G02200,VIT…
KEGG	Metabolic pathways	KEGG:01100	2.88746e-23	22.5395	2006	1580	215	30661	VIT_01S0127G00490,VIT_01S0026G00280,VIT_01S0026G01380,VIT_01S0026G02400,VIT_01S0010G00950,VIT_01S0010G00960,VIT_01S0010G02460,VIT_01S0150G00160,VIT_01S0011G04370,VIT_01S0011G00690,VIT_01S0011G00760,VIT_00S0225G00230,VIT_10S0116G01650,VIT_10S0003G04880,VIT_10S0071G01060,VIT_00S0531G00050,VIT_00S0265G00030,VIT_11S0065G00350,VIT_11S0078G00290,VIT_11S0052G01600,VIT_11S0016G02380,VIT_11S0016G02450,VIT…
KEGG	Biosynthesis of secondary metabolites	KEGG:01110	7.16408e-16	15.1448	1140	1580	130	30661	VIT_01S0026G00280,VIT_01S0010G00950,VIT_01S0010G00960,VIT_01S0010G02460,VIT_01S0011G04370,VIT_01S0011G00760,VIT_10S0071G01060,VIT_00S0531G00050,VIT_11S0065G00350,VIT_11S0078G00290,VIT_11S0052G01600,VIT_11S0016G02380,VIT_11S0016G02450,VIT_11S0016G02560,VIT_11S0016G02850,VIT_11S0016G03720,VIT_11S0118G00200,VIT_12S0059G01060,VIT_12S0028G00960,VIT_00S0317G00110,VIT_13S0019G02180,VIT_13S0067G00660,VIT…
KEGG	KEGG root term	KEGG:00000	1.98223e-13	12.7028	4171	1580	324	30661	VIT_01S0011G00950,VIT_01S0127G00490,VIT_01S0026G00280,VIT_01S0026G00940,VIT_01S0026G01380,VIT_01S0026G02400,VIT_01S0026G02680,VIT_01S0010G00950,VIT_01S0010G00960,VIT_01S0010G02290,VIT_01S0010G02460,VIT_01S0146G00250,VIT_01S0146G00270,VIT_01S0150G00160,VIT_01S0011G04370,VIT_01S0011G05610,VIT_01S0011G00690,VIT_01S0011G00760,VIT_00S0225G00230,VIT_10S0116G01650,VIT_10S0116G01700,VIT_10S0003G03950,VIT…
KEGG	Glutathione metabolism	KEGG:00480	2.32784e-05	4.63305	110	1580	20	30661	VIT_01S0026G01380,VIT_01S0026G02400,VIT_12S0028G00920,VIT_14S0060G02170,VIT_17S0000G02920,VIT_17S0000G02950,VIT_19S0093G00320,VIT_19S0015G02680,VIT_19S0093G00190,VIT_19S0015G02730,VIT_00S0240G00050,VIT_02S0025G03600,VIT_04S0079G00530,VIT_04S0079G00690,VIT_05S0051G00180,VIT_05S0051G00870,VIT_05S0049G01100,VIT_06S0004G05700,VIT_06S0004G05670,VIT_08S0040G03150
KEGG	Carbon metabolism	KEGG:01200	9.78023e-05	4.00965	222	1580	29	30661	VIT_01S0010G02460,VIT_10S0071G01060,VIT_00S0531G00050,VIT_11S0016G02450,VIT_11S0016G02850,VIT_11S0016G03210,VIT_11S0016G03720,VIT_16S0022G01770,VIT_16S0098G01200,VIT_16S0039G02500,VIT_18S0122G01320,VIT_18S0001G04340,VIT_19S0015G01720,VIT_19S0093G00510,VIT_19S0014G01640,VIT_02S0012G01170,VIT_00S0662G00010,VIT_00S1995G00010,VIT_04S0079G00530,VIT_04S0008G03770,VIT_04S0008G00520,VIT_04S0008G00180,VIT…
KEGG	Amino sugar and nucleotide sugar metabolism	KEGG:00520	0.0001067	3.97184	124	1580	20	30661	VIT_01S0011G00690,VIT_13S0019G00840,VIT_16S0050G02220,VIT_17S0000G04960,VIT_02S0025G01560,VIT_02S0025G04210,VIT_00S0340G00040,VIT_03S0017G00680,VIT_04S0023G03170,VIT_04S0044G00710,VIT_05S0029G00420,VIT_05S0094G00200,VIT_05S0094G00220,VIT_05S0094G00320,VIT_05S0094G00300,VIT_05S0094G00330,VIT_05S0094G00340,VIT_05S0094G00350,VIT_05S0094G00360,VIT_06S0061G01120
KEGG	Biosynthesis of cofactors	KEGG:01240	0.0003914	3.40738	218	1580	27	30661	VIT_01S0127G00490,VIT_01S0011G00690,VIT_10S0071G01060,VIT_11S0016G02480,VIT_14S0171G00160,VIT_15S0021G01330,VIT_17S0000G09490,VIT_18S0001G04340,VIT_19S0015G01340,VIT_19S0014G02170,VIT_19S0014G04660,VIT_19S0177G00140,VIT_02S0012G01170,VIT_07S0031G00460,VIT_03S0097G00710,VIT_03S0063G02120,VIT_04S0023G01320,VIT_04S0044G00710,VIT_04S0008G00800,VIT_05S0029G00420,VIT_06S0004G00130,VIT_06S0004G03000,VIT…
KEGG	Tropane, piperidine and pyridine alkaloid biosynthesis	KEGG:00960	0.000878894	3.05606	28	1580	8	30661	VIT_11S0016G03720,VIT_13S0019G02180,VIT_04S0008G03770,VIT_05S0020G03280,VIT_05S0020G03310,VIT_05S0020G03320,VIT_06S0004G05380,VIT_08S0058G01000
KEGG	Glycolysis / Gluconeogenesis	KEGG:00010	0.00109443	2.96081	115	1580	17	30661	VIT_01S0010G02460,VIT_10S0071G01060,VIT_11S0016G02850,VIT_14S0066G00410,VIT_15S0046G01430,VIT_16S0022G01770,VIT_19S0015G01720,VIT_02S0012G01170,VIT_00S1995G00010,VIT_04S0044G01110,VIT_04S0044G01130,VIT_04S0008G00520,VIT_06S0004G00130,VIT_08S0007G01030,VIT_08S0007G04170,VIT_08S0056G00200,VIT_09S0018G01940
KEGG	Starch and sucrose metabolism	KEGG:00500	0.00162215	2.78991	132	1580	18	30661	VIT_01S0026G00280,VIT_01S0011G00760,VIT_11S0118G00200,VIT_15S0048G02600,VIT_16S0022G00660,VIT_18S0001G00560,VIT_18S0089G00410,VIT_18S0001G05300,VIT_02S0025G02170,VIT_00S0220G00070,VIT_12S0035G02180,VIT_03S0063G00400,VIT_04S0044G00710,VIT_06S0004G01420,VIT_07S0005G00410,VIT_07S0005G00750,VIT_08S0040G00670,VIT_08S0032G00840
KEGG	Peroxisome	KEGG:04146	0.00162215	2.78991	67	1580	12	30661	VIT_01S0146G00270,VIT_18S0122G01320,VIT_19S0093G00510,VIT_02S0025G01410,VIT_00S0662G00010,VIT_04S0079G00530,VIT_04S0069G00860,VIT_05S0051G00720,VIT_07S0005G05610,VIT_08S0040G01170,VIT_08S0007G07100,VIT_09S0002G00810
KEGG	Galactose metabolism	KEGG:00052	0.00230453	2.63742	51	1580	10	30661	VIT_11S0016G02850,VIT_14S0060G00790,VIT_02S0025G01560,VIT_02S0025G04210,VIT_04S0044G00710,VIT_04S0008G00520,VIT_05S0020G00330,VIT_07S0005G01680,VIT_07S0005G01970,VIT_08S0007G08310
KEGG	Phenylalanine metabolism	KEGG:00360	0.0044028	2.35627	46	1580	9	30661	VIT_11S0016G03720,VIT_16S0039G01100,VIT_16S0039G01130,VIT_16S0039G01300,VIT_04S0008G03770,VIT_05S0020G03280,VIT_05S0020G03310,VIT_05S0020G03320,VIT_08S0058G01000
KEGG	Carbon fixation in photosynthetic organisms	KEGG:00710	0.00504313	2.2973	57	1580	10	30661	VIT_01S0010G02460,VIT_11S0016G03210,VIT_11S0016G03720,VIT_19S0015G01720,VIT_19S0014G01640,VIT_00S1995G00010,VIT_04S0008G03770,VIT_04S0008G00180,VIT_08S0058G01000,VIT_09S0002G00340
KEGG	Pyruvate metabolism	KEGG:00620	0.00604094	2.2189	91	1580	13	30661	VIT_10S0071G01060,VIT_00S0531G00050,VIT_11S0016G03210,VIT_19S0014G01640,VIT_02S0012G01170,VIT_00S1995G00010,VIT_04S0044G01110,VIT_04S0044G01130,VIT_04S0008G00180,VIT_06S0004G00130,VIT_08S0007G01030,VIT_08S0007G04170,VIT_09S0018G01940
KEGG	Isoquinoline alkaloid biosynthesis	KEGG:00950	0.00785388	2.10492	25	1580	6	30661	VIT_11S0016G03720,VIT_04S0008G03770,VIT_05S0020G03280,VIT_05S0020G03310,VIT_05S0020G03320,VIT_08S0058G01000
KEGG	Fatty acid degradation	KEGG:00071	0.00785388	2.10492	43	1580	8	30661	VIT_00S0531G00050,VIT_13S0019G00710,VIT_02S0025G01410,VIT_00S0662G00010,VIT_04S0044G01110,VIT_04S0044G01130,VIT_05S0051G00720,VIT_07S0005G05610
KEGG	Cysteine and methionine metabolism	KEGG:00270	0.00785388	2.10492	95	1580	13	30661	VIT_11S0016G02380,VIT_11S0016G02450,VIT_11S0016G02560,VIT_11S0016G03720,VIT_14S0083G00580,VIT_19S0014G01640,VIT_03S0038G01440,VIT_04S0008G03770,VIT_05S0020G03860,VIT_05S0020G04080,VIT_06S0061G00500,VIT_08S0058G01000,VIT_09S0002G05250
KEGG	Synthesis and degradation of ketone bodies	KEGG:00072	0.00785388	2.10492	5	1580	3	30661	VIT_00S0531G00050,VIT_02S0025G04580,VIT_08S0040G01170
KEGG	Biosynthesis of amino acids	KEGG:01230	0.00785388	2.10492	197	1580	21	30661	VIT_01S0010G02460,VIT_10S0071G01060,VIT_11S0016G02450,VIT_11S0016G02850,VIT_11S0016G03720,VIT_16S0022G01770,VIT_18S0001G04340,VIT_19S0015G01720,VIT_02S0012G01170,VIT_04S0079G00530,VIT_04S0008G03770,VIT_04S0008G00520,VIT_04S0008G05990,VIT_04S0008G06570,VIT_05S0049G01980,VIT_06S0004G00130,VIT_08S0007G04170,VIT_06S0061G00500,VIT_08S0056G00200,VIT_08S0058G01000,VIT_09S0002G00340
KEGG	Phenylpropanoid biosynthesis	KEGG:00940	0.00785388	2.10492	158	1580	18	30661	VIT_01S0010G00960,VIT_01S0011G00760,VIT_11S0065G00350,VIT_11S0078G00290,VIT_00S0317G00110,VIT_14S0006G02900,VIT_14S0066G01850,VIT_16S0039G01100,VIT_16S0039G01130,VIT_16S0039G01300,VIT_18S0001G01140,VIT_02S0025G02920,VIT_00S0220G00070,VIT_06S0004G07750,VIT_06S0004G01420,VIT_07S0005G00410,VIT_08S0058G00970,VIT_09S0070G00240
KEGG	Alanine, aspartate and glutamate metabolism	KEGG:00250	0.00875472	2.05776	44	1580	8	30661	VIT_11S0016G03720,VIT_17S0000G05800,VIT_19S0085G00860,VIT_03S0038G00880,VIT_04S0079G00600,VIT_04S0008G03770,VIT_08S0058G01000,VIT_09S0002G00340
KEGG	Tyrosine metabolism	KEGG:00350	0.0112562	1.94861	46	1580	8	30661	VIT_11S0016G03720,VIT_04S0044G01110,VIT_04S0044G01130,VIT_04S0008G03770,VIT_05S0020G03280,VIT_05S0020G03310,VIT_05S0020G03320,VIT_08S0058G01000
KEGG	Plant hormone signal transduction	KEGG:04075	0.0207538	1.6829	231	1580	22	30661	VIT_01S0026G00940,VIT_11S0052G01280,VIT_11S0016G00710,VIT_13S0067G03430,VIT_16S0050G02620,VIT_16S0098G01150,VIT_17S0000G10100,VIT_18S0001G09700,VIT_18S0001G06310,VIT_03S0038G01180,VIT_03S0038G01310,VIT_03S0088G00700,VIT_03S0088G00710,VIT_04S0023G00560,VIT_04S0023G01250,VIT_04S0023G03230,VIT_05S0049G00090,VIT_06S0080G00360,VIT_06S0004G05460,VIT_07S0104G00800,VIT_09S0002G05150,VIT_09S0002G05160
KEGG	MAPK signaling pathway - plant	KEGG:04016	0.0282168	1.54949	115	1580	13	30661	VIT_10S0116G01240,VIT_14S0060G02320,VIT_15S0021G01330,VIT_16S0050G02620,VIT_18S0122G01320,VIT_18S0076G00340,VIT_18S0001G06310,VIT_03S0088G00700,VIT_03S0088G00710,VIT_05S0077G00810,VIT_05S0049G00090,VIT_06S0004G07500,VIT_06S0004G05460
KEGG	Cyanoamino acid metabolism	KEGG:00460	0.0282168	1.54949	54	1580	8	30661	VIT_01S0011G00760,VIT_18S0001G04340,VIT_02S0012G01670,VIT_02S0033G00800,VIT_02S0033G00670,VIT_00S0220G00070,VIT_06S0004G01420,VIT_07S0005G00410
KEGG	Flavonoid biosynthesis	KEGG:00941	0.0282168	1.54949	78	1580	10	30661	VIT_11S0065G00350,VIT_11S0078G00290,VIT_16S0022G01190,VIT_16S0100G00770,VIT_16S0100G00920,VIT_16S0100G01040,VIT_16S0100G01100,VIT_16S0100G01140,VIT_18S0041G00740,VIT_18S0001G03430
KEGG	Butanoate metabolism	KEGG:00650	0.0282168	1.54949	24	1580	5	30661	VIT_00S0531G00050,VIT_19S0085G00860,VIT_02S0025G04580,VIT_04S0079G00600,VIT_08S0040G01170
KEGG	Nicotinate and nicotinamide metabolism	KEGG:00760	0.031329	1.50405	16	1580	4	30661	VIT_17S0000G09490,VIT_07S0031G00460,VIT_07S0005G02420,VIT_08S0007G03690
KEGG	Biosynthesis of unsaturated fatty acids	KEGG:01040	0.0380106	1.4201	17	1580	4	30661	VIT_18S0001G15460,VIT_00S0662G00010,VIT_05S0051G00720,VIT_07S0005G05610
KEGG	Plant-pathogen interaction	KEGG:04626	0.0401056	1.39679	192	1580	18	30661	VIT_01S0011G00950,VIT_01S0146G00250,VIT_14S0068G01540,VIT_14S0060G02320,VIT_16S0039G01880,VIT_16S0022G00310,VIT_14S0006G01400,VIT_07S0031G00700,VIT_03S0088G00700,VIT_03S0088G00710,VIT_03S0063G02640,VIT_04S0023G02450,VIT_04S0069G00790,VIT_05S0077G00810,VIT_05S0102G00450,VIT_06S0004G07500,VIT_06S0004G08190,VIT_06S0080G00450
KEGG	Terpenoid backbone biosynthesis	KEGG:00900	0.0448993	1.34776	49	1580	7	30661	VIT_00S0531G00050,VIT_18S0001G12000,VIT_02S0025G04580,VIT_03S0038G03050,VIT_03S0038G04100,VIT_03S0063G02030,VIT_04S0023G00600

## Sheet: C11_GO-terms_KEGG_BH_FDR
Supplementary Data 7b: The GO and KEGG enrichment were searched in the 3267 DEGs found in the C11 module based on the V. vinifera Ensembl Gene ID.
source	term_name	term_id	adjusted_p_value	negative_log10_of_adjusted_p_value	term_size	query_size	intersection_size	effective_domain_size	intersections
GO:MF	molecular_function	GO:0003674	4.3078e-48	47.3657	19090	2758	2072	30661	VIT_01S0127G00130,VIT_01S0127G00140,VIT_01S0127G00250,VIT_01S0127G00400,VIT_01S0127G00610,VIT_01S0127G00740,VIT_01S0127G00750,VIT_01S0127G00860,VIT_01S0026G00010,VIT_01S0026G00150,VIT_01S0026G00180,VIT_01S0026G00260,VIT_01S0026G00300,VIT_01S0026G00360,VIT_01S0026G00530,VIT_01S0026G00550,VIT_01S0026G00630,VIT_01S0026G00710,VIT_01S0026G00740,VIT_01S0026G00860,VIT_01S0026G00880,VIT_01S0026G01120,VIT…
GO:MF	catalytic activity	GO:0003824	3.90581e-16	15.4083	10480	2758	1155	30661	VIT_01S0127G00130,VIT_01S0127G00140,VIT_01S0127G00400,VIT_01S0127G00610,VIT_01S0127G00740,VIT_01S0127G00750,VIT_01S0026G00180,VIT_01S0026G00630,VIT_01S0026G00860,VIT_01S0026G01120,VIT_01S0026G01420,VIT_01S0026G02390,VIT_01S0026G02640,VIT_01S0113G00420,VIT_01S0010G00240,VIT_01S0010G00330,VIT_01S0010G00380,VIT_01S0010G00710,VIT_01S0010G01660,VIT_01S0010G02210,VIT_01S0010G02220,VIT_01S0011G01850,VIT…
GO:MF	binding	GO:0005488	1.12844e-14	13.9475	13023	2758	1380	30661	VIT_01S0127G00130,VIT_01S0127G00140,VIT_01S0127G00250,VIT_01S0127G00740,VIT_01S0127G00860,VIT_01S0026G00010,VIT_01S0026G00150,VIT_01S0026G00180,VIT_01S0026G00300,VIT_01S0026G00710,VIT_01S0026G00860,VIT_01S0026G00880,VIT_01S0026G01120,VIT_01S0026G01140,VIT_01S0026G01420,VIT_01S0026G01440,VIT_01S0026G01790,VIT_01S0026G01910,VIT_01S0026G01950,VIT_01S0026G02120,VIT_01S0026G02200,VIT_01S0026G02390,VIT…
GO:MF	sequence-specific DNA binding	GO:0043565	4.56466e-12	11.3406	859	2758	147	30661	VIT_01S0127G00860,VIT_01S0026G00010,VIT_01S0026G01140,VIT_01S0026G01910,VIT_01S0026G01950,VIT_01S0026G02200,VIT_01S0011G01200,VIT_01S0026G02600,VIT_01S0011G01560,VIT_01S0010G00740,VIT_01S0011G00130,VIT_01S0150G00390,VIT_01S0011G05260,VIT_10S0003G03080,VIT_10S0003G03910,VIT_00S0125G00290,VIT_10S0116G00190,VIT_10S0042G00830,VIT_10S0042G00820,VIT_10S0116G00500,VIT_00S0259G00210,VIT_00S0203G00110,VIT…
GO:MF	ion binding	GO:0043167	2.50352e-11	10.6014	6960	2758	784	30661	VIT_01S0127G00130,VIT_01S0127G00140,VIT_01S0127G00740,VIT_01S0026G00150,VIT_01S0026G00180,VIT_01S0026G01120,VIT_01S0026G01420,VIT_01S0026G01440,VIT_01S0182G00140,VIT_01S0182G00130,VIT_01S0010G00240,VIT_01S0010G00330,VIT_01S0010G00380,VIT_01S0011G00130,VIT_01S0010G01660,VIT_01S0010G02210,VIT_01S0011G01850,VIT_01S0010G02590,VIT_01S0010G02750,VIT_01S0010G02770,VIT_01S0010G02860,VIT_01S0010G02870,VIT…
GO:MF	microtubule binding	GO:0008017	3.6706e-11	10.4353	179	2758	50	30661	VIT_01S0026G02120,VIT_01S0010G03540,VIT_01S0011G06330,VIT_00S0194G00260,VIT_00S0532G00020,VIT_11S0065G00460,VIT_11S0016G00460,VIT_11S0016G04380,VIT_12S0028G03330,VIT_14S0108G01630,VIT_14S0128G00460,VIT_14S0128G00440,VIT_14S0030G01360,VIT_15S0048G00650,VIT_15S0048G00860,VIT_16S0022G01820,VIT_16S0050G00670,VIT_17S0000G03290,VIT_17S0000G04330,VIT_18S0001G14580,VIT_18S0001G07550,VIT_18S0001G07800,VIT…
GO:MF	ATP-dependent microtubule motor activity	GO:1990939	3.26826e-10	9.48568	79	2758	30	30661	VIT_00S0532G00020,VIT_11S0016G00460,VIT_14S0128G00460,VIT_14S0128G00440,VIT_14S0030G01360,VIT_16S0050G00670,VIT_17S0000G03290,VIT_17S0000G04330,VIT_18S0001G14580,VIT_18S0089G00740,VIT_18S0001G07550,VIT_18S0001G07800,VIT_18S0001G08700,VIT_19S0015G01150,VIT_19S0027G00080,VIT_19S0014G05070,VIT_19S0090G01600,VIT_07S0205G00140,VIT_07S0031G00130,VIT_03S0038G00350,VIT_04S0023G03060,VIT_05S0049G01350,VIT…
GO:MF	adenyl nucleotide binding	GO:0030554	3.26826e-10	9.48568	3161	2758	395	30661	VIT_01S0127G00130,VIT_01S0127G00140,VIT_01S0026G00180,VIT_01S0026G01120,VIT_01S0026G01420,VIT_01S0010G00240,VIT_01S0010G00330,VIT_01S0010G00380,VIT_01S0010G01660,VIT_01S0010G02210,VIT_01S0010G02590,VIT_01S0010G02770,VIT_01S0010G02860,VIT_01S0010G02870,VIT_01S0150G00020,VIT_01S0150G00390,VIT_01S0011G00280,VIT_01S0011G03860,VIT_01S0011G03900,VIT_01S0011G04060,VIT_01S0011G04290,VIT_01S0011G04990,VIT…
GO:MF	adenyl ribonucleotide binding	GO:0032559	3.8971e-10	9.40926	3150	2758	393	30661	VIT_01S0127G00130,VIT_01S0127G00140,VIT_01S0026G00180,VIT_01S0026G01120,VIT_01S0026G01420,VIT_01S0010G00240,VIT_01S0010G00330,VIT_01S0010G00380,VIT_01S0010G01660,VIT_01S0010G02210,VIT_01S0010G02590,VIT_01S0010G02770,VIT_01S0010G02860,VIT_01S0010G02870,VIT_01S0150G00020,VIT_01S0150G00390,VIT_01S0011G00280,VIT_01S0011G03860,VIT_01S0011G03900,VIT_01S0011G04060,VIT_01S0011G04290,VIT_01S0011G04990,VIT…
GO:MF	tubulin binding	GO:0015631	7.42893e-10	9.12907	195	2758	50	30661	VIT_01S0026G02120,VIT_01S0010G03540,VIT_01S0011G06330,VIT_00S0194G00260,VIT_00S0532G00020,VIT_11S0065G00460,VIT_11S0016G00460,VIT_11S0016G04380,VIT_12S0028G03330,VIT_14S0108G01630,VIT_14S0128G00460,VIT_14S0128G00440,VIT_14S0030G01360,VIT_15S0048G00650,VIT_15S0048G00860,VIT_16S0022G01820,VIT_16S0050G00670,VIT_17S0000G03290,VIT_17S0000G04330,VIT_18S0001G14580,VIT_18S0001G07550,VIT_18S0001G07800,VIT…
GO:MF	microtubule motor activity	GO:0003777	5.68799e-09	8.24504	88	2758	30	30661	VIT_00S0532G00020,VIT_11S0016G00460,VIT_14S0128G00460,VIT_14S0128G00440,VIT_14S0030G01360,VIT_16S0050G00670,VIT_17S0000G03290,VIT_17S0000G04330,VIT_18S0001G14580,VIT_18S0089G00740,VIT_18S0001G07550,VIT_18S0001G07800,VIT_18S0001G08700,VIT_19S0015G01150,VIT_19S0027G00080,VIT_19S0014G05070,VIT_19S0090G01600,VIT_07S0205G00140,VIT_07S0031G00130,VIT_03S0038G00350,VIT_04S0023G03060,VIT_05S0049G01350,VIT…
GO:MF	DNA binding	GO:0003677	1.08282e-08	7.96544	2055	2758	269	30661	VIT_01S0127G00860,VIT_01S0026G00010,VIT_01S0026G00150,VIT_01S0026G01140,VIT_01S0026G01910,VIT_01S0026G01950,VIT_01S0026G02200,VIT_01S0011G01200,VIT_01S0026G02550,VIT_01S0026G02600,VIT_01S0011G01560,VIT_01S0010G00740,VIT_01S0011G00130,VIT_01S0010G02590,VIT_01S0010G03710,VIT_01S0150G00140,VIT_01S0150G00390,VIT_01S0011G05260,VIT_01S0011G05360,VIT_01S0137G00050,VIT_00S0291G00020,VIT_10S0003G02180,VIT…
GO:MF	purine nucleotide binding	GO:0017076	1.20169e-08	7.92021	3455	2758	415	30661	VIT_01S0127G00130,VIT_01S0127G00140,VIT_01S0026G00180,VIT_01S0026G01120,VIT_01S0026G01420,VIT_01S0010G00240,VIT_01S0010G00330,VIT_01S0010G00380,VIT_01S0010G01660,VIT_01S0010G02210,VIT_01S0010G02590,VIT_01S0010G02770,VIT_01S0010G02860,VIT_01S0010G02870,VIT_01S0150G00020,VIT_01S0150G00390,VIT_01S0011G00280,VIT_01S0011G03860,VIT_01S0011G03900,VIT_01S0011G04060,VIT_01S0011G04290,VIT_01S0011G04990,VIT…
GO:MF	anion binding	GO:0043168	1.64516e-08	7.78379	3928	2758	462	30661	VIT_01S0127G00130,VIT_01S0127G00140,VIT_01S0026G00180,VIT_01S0026G01120,VIT_01S0026G01420,VIT_01S0182G00140,VIT_01S0182G00130,VIT_01S0010G00240,VIT_01S0010G00330,VIT_01S0010G00380,VIT_01S0010G01660,VIT_01S0010G02210,VIT_01S0010G02590,VIT_01S0010G02770,VIT_01S0010G02860,VIT_01S0010G02870,VIT_01S0150G00020,VIT_01S0150G00390,VIT_01S0011G02520,VIT_01S0011G00280,VIT_01S0011G03860,VIT_01S0011G03900,VIT…
GO:MF	purine ribonucleotide binding	GO:0032555	1.87919e-08	7.72603	3441	2758	412	30661	VIT_01S0127G00130,VIT_01S0127G00140,VIT_01S0026G00180,VIT_01S0026G01120,VIT_01S0026G01420,VIT_01S0010G00240,VIT_01S0010G00330,VIT_01S0010G00380,VIT_01S0010G01660,VIT_01S0010G02210,VIT_01S0010G02590,VIT_01S0010G02770,VIT_01S0010G02860,VIT_01S0010G02870,VIT_01S0150G00020,VIT_01S0150G00390,VIT_01S0011G00280,VIT_01S0011G03860,VIT_01S0011G03900,VIT_01S0011G04060,VIT_01S0011G04290,VIT_01S0011G04990,VIT…
GO:MF	protein binding	GO:0005515	2.56066e-08	7.59165	4533	2758	521	30661	VIT_01S0127G00250,VIT_01S0127G00860,VIT_01S0026G00010,VIT_01S0026G00150,VIT_01S0026G00300,VIT_01S0026G00710,VIT_01S0026G00860,VIT_01S0026G00880,VIT_01S0026G01120,VIT_01S0026G01140,VIT_01S0026G01440,VIT_01S0026G01790,VIT_01S0026G02120,VIT_01S0026G02390,VIT_01S0010G00240,VIT_01S0010G00330,VIT_01S0010G00380,VIT_01S0011G01560,VIT_01S0010G00710,VIT_01S0010G00740,VIT_01S0010G00750,VIT_01S0010G01380,VIT…
GO:MF	chlorophyll binding	GO:0016168	2.71715e-08	7.56589	33	2758	17	30661	VIT_01S0010G03620,VIT_10S0003G02890,VIT_10S0003G02900,VIT_11S0016G00730,VIT_12S0055G01110,VIT_12S0028G00320,VIT_12S0057G00630,VIT_13S0019G04140,VIT_15S0024G00040,VIT_17S0000G06350,VIT_18S0001G10550,VIT_18S0089G01170,VIT_18S0001G09110,VIT_19S0014G00160,VIT_19S0014G03660,VIT_07S0005G02220,VIT_08S0007G02190
GO:MF	ribonucleotide binding	GO:0032553	2.71715e-08	7.56589	3485	2758	415	30661	VIT_01S0127G00130,VIT_01S0127G00140,VIT_01S0026G00180,VIT_01S0026G01120,VIT_01S0026G01420,VIT_01S0010G00240,VIT_01S0010G00330,VIT_01S0010G00380,VIT_01S0010G01660,VIT_01S0010G02210,VIT_01S0010G02590,VIT_01S0010G02770,VIT_01S0010G02860,VIT_01S0010G02870,VIT_01S0150G00020,VIT_01S0150G00390,VIT_01S0011G00280,VIT_01S0011G03860,VIT_01S0011G03900,VIT_01S0011G04060,VIT_01S0011G04290,VIT_01S0011G04990,VIT…
GO:MF	carbohydrate derivative binding	GO:0097367	4.09267e-08	7.38799	3527	2758	418	30661	VIT_01S0127G00130,VIT_01S0127G00140,VIT_01S0026G00180,VIT_01S0026G01120,VIT_01S0026G01420,VIT_01S0010G00240,VIT_01S0010G00330,VIT_01S0010G00380,VIT_01S0010G01660,VIT_01S0010G02210,VIT_01S0010G02590,VIT_01S0010G02770,VIT_01S0010G02860,VIT_01S0010G02870,VIT_01S0150G00020,VIT_01S0150G00390,VIT_01S0011G00280,VIT_01S0011G03860,VIT_01S0011G03900,VIT_01S0011G04060,VIT_01S0011G04290,VIT_01S0011G04990,VIT…
GO:MF	double-stranded DNA binding	GO:0003690	4.90922e-08	7.30899	557	2758	95	30661	VIT_01S0026G00010,VIT_01S0026G01910,VIT_01S0026G02600,VIT_01S0011G01560,VIT_01S0011G00130,VIT_01S0150G00390,VIT_01S0011G05360,VIT_10S0003G02180,VIT_10S0003G03080,VIT_10S0003G04040,VIT_00S0125G00290,VIT_10S0116G00190,VIT_10S0042G00830,VIT_10S0042G00820,VIT_10S0116G00500,VIT_00S0203G00110,VIT_11S0016G01300,VIT_11S0052G00840,VIT_11S0016G02880,VIT_11S0016G04090,VIT_11S0016G05690,VIT_11S0149G00130,VIT…
GO:MF	cyclin-dependent protein serine/threonine kinase regulator activity	GO:0016538	5.13123e-08	7.28978	47	2758	20	30661	VIT_01S0026G00710,VIT_00S0203G00160,VIT_12S0134G00500,VIT_13S0067G01420,VIT_18S0001G14170,VIT_18S0001G02060,VIT_18S0001G07220,VIT_18S0001G09160,VIT_19S0085G00690,VIT_00S0199G00210,VIT_00S0322G00010,VIT_07S0129G00200,VIT_03S0038G02800,VIT_03S0063G00670,VIT_03S0180G00040,VIT_03S0091G00280,VIT_04S0008G04260,VIT_06S0009G02090,VIT_08S0040G00930,VIT_09S0002G05240
GO:MF	sequence-specific double-stranded DNA binding	GO:1990837	5.64122e-08	7.24863	434	2758	79	30661	VIT_01S0026G00010,VIT_01S0026G01910,VIT_01S0026G02600,VIT_01S0011G01560,VIT_01S0011G00130,VIT_01S0150G00390,VIT_10S0003G03080,VIT_00S0125G00290,VIT_10S0116G00190,VIT_10S0042G00830,VIT_10S0042G00820,VIT_10S0116G00500,VIT_00S0203G00110,VIT_11S0016G01300,VIT_11S0052G00840,VIT_11S0016G02880,VIT_11S0016G05690,VIT_11S0149G00130,VIT_12S0035G01880,VIT_12S0142G00280,VIT_12S0028G03100,VIT_12S0059G01190,VIT…
GO:MF	organic cyclic compound binding	GO:0097159	9.3095e-08	7.03107	8025	2758	854	30661	VIT_01S0127G00130,VIT_01S0127G00140,VIT_01S0127G00860,VIT_01S0026G00010,VIT_01S0026G00150,VIT_01S0026G00180,VIT_01S0026G01120,VIT_01S0026G01140,VIT_01S0026G01420,VIT_01S0026G01910,VIT_01S0026G01950,VIT_01S0026G02200,VIT_01S0011G01200,VIT_01S0026G02550,VIT_01S0026G02600,VIT_01S0010G00240,VIT_01S0010G00330,VIT_01S0010G00380,VIT_01S0011G01560,VIT_01S0010G00740,VIT_01S0011G00130,VIT_01S0010G01660,VIT…
GO:MF	heterocyclic compound binding	GO:1901363	1.12139e-07	6.95024	8013	2758	852	30661	VIT_01S0127G00130,VIT_01S0127G00140,VIT_01S0127G00860,VIT_01S0026G00010,VIT_01S0026G00150,VIT_01S0026G00180,VIT_01S0026G01120,VIT_01S0026G01140,VIT_01S0026G01420,VIT_01S0026G01910,VIT_01S0026G01950,VIT_01S0026G02200,VIT_01S0011G01200,VIT_01S0026G02550,VIT_01S0026G02600,VIT_01S0010G00240,VIT_01S0010G00330,VIT_01S0010G00380,VIT_01S0011G01560,VIT_01S0010G00740,VIT_01S0011G00130,VIT_01S0010G01660,VIT…
GO:MF	cytoskeletal protein binding	GO:0008092	1.79549e-07	6.74582	317	2758	62	30661	VIT_01S0026G02120,VIT_01S0010G00750,VIT_01S0010G03540,VIT_01S0011G06330,VIT_00S0194G00260,VIT_00S0532G00020,VIT_11S0065G00460,VIT_11S0016G00460,VIT_11S0016G04380,VIT_12S0028G03330,VIT_13S0067G03230,VIT_14S0006G00920,VIT_14S0108G01630,VIT_14S0128G00460,VIT_14S0128G00440,VIT_14S0030G01360,VIT_15S0048G00650,VIT_15S0048G00860,VIT_16S0022G01820,VIT_16S0050G00670,VIT_16S0039G02400,VIT_17S0053G00590,VIT…
GO:MF	nucleoside phosphate binding	GO:1901265	2.00107e-07	6.69874	3810	2758	441	30661	VIT_01S0127G00130,VIT_01S0127G00140,VIT_01S0026G00180,VIT_01S0026G01120,VIT_01S0026G01420,VIT_01S0010G00240,VIT_01S0010G00330,VIT_01S0010G00380,VIT_01S0010G01660,VIT_01S0010G02210,VIT_01S0010G02590,VIT_01S0010G02770,VIT_01S0010G02860,VIT_01S0010G02870,VIT_01S0150G00020,VIT_01S0150G00390,VIT_01S0011G00280,VIT_01S0011G03860,VIT_01S0011G03900,VIT_01S0011G04060,VIT_01S0011G04290,VIT_01S0011G04990,VIT…
GO:MF	nucleotide binding	GO:0000166	2.00107e-07	6.69874	3810	2758	441	30661	VIT_01S0127G00130,VIT_01S0127G00140,VIT_01S0026G00180,VIT_01S0026G01120,VIT_01S0026G01420,VIT_01S0010G00240,VIT_01S0010G00330,VIT_01S0010G00380,VIT_01S0010G01660,VIT_01S0010G02210,VIT_01S0010G02590,VIT_01S0010G02770,VIT_01S0010G02860,VIT_01S0010G02870,VIT_01S0150G00020,VIT_01S0150G00390,VIT_01S0011G00280,VIT_01S0011G03860,VIT_01S0011G03900,VIT_01S0011G04060,VIT_01S0011G04290,VIT_01S0011G04990,VIT…
GO:MF	transmembrane transporter activity	GO:0022857	2.43642e-07	6.61325	1413	2758	191	30661	VIT_01S0026G00260,VIT_01S0026G00360,VIT_01S0026G00530,VIT_01S0026G00550,VIT_01S0026G00740,VIT_01S0026G01490,VIT_01S0182G00140,VIT_01S0182G00130,VIT_01S0011G02520,VIT_01S0011G03400,VIT_01S0011G04980,VIT_01S0011G00590,VIT_01S0011G00600,VIT_01S0011G06010,VIT_10S0003G01830,VIT_10S0003G02190,VIT_10S0003G04470,VIT_10S0116G01880,VIT_19S0015G00860,VIT_00S0181G00010,VIT_10S0003G00760,VIT_11S0103G00370,VIT…
GO:MF	transferase activity	GO:0016740	3.80938e-07	6.41915	4475	2758	505	30661	VIT_01S0127G00130,VIT_01S0127G00140,VIT_01S0026G00180,VIT_01S0026G00630,VIT_01S0026G01420,VIT_01S0026G02390,VIT_01S0026G02640,VIT_01S0113G00420,VIT_01S0010G00330,VIT_01S0010G00380,VIT_01S0010G00710,VIT_01S0010G01660,VIT_01S0010G02210,VIT_01S0010G02220,VIT_01S0010G02770,VIT_01S0010G03460,VIT_01S0010G03490,VIT_01S0150G00020,VIT_01S0150G00140,VIT_01S0150G00480,VIT_01S0150G00540,VIT_01S0150G00630,VIT…
GO:MF	transporter activity	GO:0005215	3.95597e-07	6.40275	1469	2758	196	30661	VIT_01S0026G00260,VIT_01S0026G00360,VIT_01S0026G00530,VIT_01S0026G00550,VIT_01S0026G00740,VIT_01S0026G01490,VIT_01S0182G00140,VIT_01S0182G00130,VIT_01S0011G02520,VIT_01S0011G03400,VIT_01S0011G04980,VIT_01S0011G00590,VIT_01S0011G00600,VIT_01S0011G06010,VIT_10S0003G01830,VIT_10S0003G02190,VIT_10S0003G04470,VIT_10S0116G01880,VIT_19S0015G00860,VIT_00S0181G00010,VIT_10S0003G00760,VIT_11S0103G00370,VIT…
GO:MF	small molecule binding	GO:0036094	4.47386e-07	6.34932	4059	2758	463	30661	VIT_01S0127G00130,VIT_01S0127G00140,VIT_01S0026G00180,VIT_01S0026G01120,VIT_01S0026G01420,VIT_01S0182G00140,VIT_01S0182G00130,VIT_01S0010G00240,VIT_01S0010G00330,VIT_01S0010G00380,VIT_01S0010G01660,VIT_01S0010G02210,VIT_01S0010G02590,VIT_01S0010G02770,VIT_01S0010G02860,VIT_01S0010G02870,VIT_01S0150G00020,VIT_01S0150G00390,VIT_01S0011G02520,VIT_01S0011G00280,VIT_01S0011G03860,VIT_01S0011G03900,VIT…
GO:MF	DNA-binding transcription factor activity	GO:0003700	1.14166e-06	5.94246	844	2758	124	30661	VIT_01S0127G00860,VIT_01S0026G00010,VIT_01S0026G01140,VIT_01S0026G01910,VIT_01S0026G01950,VIT_01S0026G02200,VIT_01S0026G02600,VIT_01S0011G01560,VIT_01S0010G00740,VIT_01S0011G05260,VIT_00S0291G00020,VIT_10S0003G01790,VIT_10S0003G03910,VIT_10S0116G00190,VIT_06S0009G01790,VIT_10S0042G00820,VIT_00S0259G00210,VIT_10S0003G00380,VIT_10S0003G01260,VIT_11S0052G00840,VIT_11S0016G02210,VIT_11S0206G00060,VIT…
GO:MF	protein kinase activity	GO:0004672	1.79758e-06	5.74531	1547	2758	201	30661	VIT_01S0127G00130,VIT_01S0127G00140,VIT_01S0026G00180,VIT_01S0026G01420,VIT_01S0010G00330,VIT_01S0010G00380,VIT_01S0010G01660,VIT_01S0010G02210,VIT_01S0150G00020,VIT_01S0011G00280,VIT_01S0011G03860,VIT_01S0011G03900,VIT_01S0011G04060,VIT_01S0011G04290,VIT_01S0011G05580,VIT_10S0003G01860,VIT_10S0003G01880,VIT_10S0003G01900,VIT_10S0003G01980,VIT_10S0003G01990,VIT_10S0003G02680,VIT_10S0003G04320,VIT…
GO:MF	motor activity	GO:0003774	2.88923e-06	5.53922	129	2758	32	30661	VIT_01S0011G05480,VIT_00S0532G00020,VIT_11S0016G00460,VIT_14S0128G00460,VIT_14S0128G00440,VIT_14S0030G01360,VIT_16S0050G00670,VIT_17S0000G03290,VIT_17S0000G04330,VIT_18S0001G14580,VIT_18S0089G00740,VIT_18S0001G07550,VIT_18S0001G07800,VIT_18S0001G08700,VIT_19S0015G01150,VIT_19S0027G00080,VIT_19S0014G05070,VIT_19S0090G01600,VIT_07S0205G00140,VIT_07S0031G00130,VIT_03S0038G00350,VIT_04S0023G03060,VIT…
GO:MF	ATP binding	GO:0005524	3.41869e-06	5.46614	2723	2758	322	30661	VIT_01S0127G00130,VIT_01S0127G00140,VIT_01S0026G00180,VIT_01S0026G01420,VIT_01S0010G00240,VIT_01S0010G00330,VIT_01S0010G00380,VIT_01S0010G01660,VIT_01S0010G02210,VIT_01S0010G02590,VIT_01S0010G02770,VIT_01S0010G02860,VIT_01S0010G02870,VIT_01S0150G00020,VIT_01S0150G00390,VIT_01S0011G00280,VIT_01S0011G03860,VIT_01S0011G03900,VIT_01S0011G04060,VIT_01S0011G04290,VIT_01S0011G04990,VIT_01S0011G05580,VIT…
GO:MF	secondary active transmembrane transporter activity	GO:0015291	3.73745e-06	5.42742	354	2758	63	30661	VIT_01S0026G01490,VIT_01S0011G03400,VIT_01S0011G04980,VIT_01S0011G00590,VIT_01S0011G00600,VIT_10S0116G01880,VIT_00S0181G00010,VIT_11S0052G00540,VIT_11S0052G01560,VIT_11S0052G01510,VIT_11S0052G01570,VIT_11S0016G03050,VIT_11S0016G05170,VIT_11S0016G05710,VIT_11S0149G00050,VIT_12S0028G01160,VIT_12S0055G00940,VIT_12S0035G01820,VIT_12S0028G02560,VIT_12S0059G02180,VIT_13S0047G00080,VIT_13S0067G02340,VIT…
GO:MF	protein kinase regulator activity	GO:0019887	6.00896e-06	5.2212	78	2758	23	30661	VIT_01S0026G00710,VIT_00S0203G00160,VIT_12S0028G03330,VIT_12S0134G00500,VIT_13S0067G01420,VIT_14S0108G01630,VIT_18S0001G14170,VIT_18S0001G02060,VIT_18S0001G07220,VIT_18S0001G09160,VIT_19S0085G00690,VIT_02S0025G04960,VIT_00S0199G00210,VIT_00S0322G00010,VIT_07S0129G00200,VIT_03S0038G02800,VIT_03S0063G00670,VIT_03S0180G00040,VIT_03S0091G00280,VIT_04S0008G04260,VIT_06S0009G02090,VIT_08S0040G00930,VIT…
GO:MF	kinase regulator activity	GO:0019207	6.1778e-06	5.20917	84	2758	24	30661	VIT_01S0026G00710,VIT_00S0203G00160,VIT_12S0028G03330,VIT_12S0134G00500,VIT_13S0067G01420,VIT_13S0067G03860,VIT_14S0108G01630,VIT_18S0001G14170,VIT_18S0001G02060,VIT_18S0001G07220,VIT_18S0001G09160,VIT_19S0085G00690,VIT_02S0025G04960,VIT_00S0199G00210,VIT_00S0322G00010,VIT_07S0129G00200,VIT_03S0038G02800,VIT_03S0063G00670,VIT_03S0180G00040,VIT_03S0091G00280,VIT_04S0008G04260,VIT_06S0009G02090,VIT…
GO:MF	protein kinase binding	GO:0019901	7.67581e-06	5.11488	85	2758	24	30661	VIT_01S0026G00710,VIT_00S0203G00160,VIT_11S0016G03640,VIT_12S0134G00500,VIT_12S0057G00690,VIT_13S0067G01420,VIT_14S0030G00410,VIT_17S0000G07890,VIT_18S0001G14170,VIT_18S0001G02060,VIT_18S0001G07220,VIT_18S0001G09160,VIT_19S0085G00690,VIT_00S0199G00210,VIT_00S0322G00010,VIT_07S0129G00200,VIT_03S0038G02800,VIT_03S0180G00040,VIT_03S0091G00280,VIT_04S0008G04260,VIT_05S0020G02210,VIT_06S0009G02090,VIT…
GO:MF	ADP binding	GO:0043531	8.57085e-06	5.06698	427	2758	71	30661	VIT_01S0026G01120,VIT_10S0071G00190,VIT_15S0045G00710,VIT_12S0121G00060,VIT_12S0034G00910,VIT_12S0034G01750,VIT_12S0034G02310,VIT_12S0034G02440,VIT_12S0034G02500,VIT_12S0035G01630,VIT_02S0033G00520,VIT_13S0067G01310,VIT_13S0084G00420,VIT_13S0084G00750,VIT_13S0067G03570,VIT_13S0139G00210,VIT_13S0158G00400,VIT_13S0158G00300,VIT_13S0158G00210,VIT_13S0064G00060,VIT_13S0064G01790,VIT_13S0064G01800,VIT…
GO:MF	transcription regulator activity	GO:0140110	1.677e-05	4.77547	998	2758	136	30661	VIT_01S0127G00860,VIT_01S0026G00010,VIT_01S0026G01140,VIT_01S0026G01910,VIT_01S0026G01950,VIT_01S0026G02200,VIT_01S0026G02600,VIT_01S0011G01560,VIT_01S0010G00740,VIT_01S0011G05260,VIT_00S0291G00020,VIT_10S0003G01790,VIT_10S0003G03910,VIT_10S0116G00190,VIT_06S0009G01790,VIT_10S0042G00830,VIT_10S0042G00820,VIT_00S0259G00210,VIT_00S0203G00110,VIT_10S0003G00380,VIT_10S0003G01260,VIT_11S0052G00840,VIT…
GO:MF	kinase activity	GO:0016301	1.7792e-05	4.74977	1802	2758	222	30661	VIT_01S0127G00130,VIT_01S0127G00140,VIT_01S0026G00180,VIT_01S0026G01420,VIT_01S0010G00330,VIT_01S0010G00380,VIT_01S0010G01660,VIT_01S0010G02210,VIT_01S0010G02770,VIT_01S0150G00020,VIT_01S0011G00280,VIT_01S0011G03860,VIT_01S0011G03900,VIT_01S0011G04060,VIT_01S0011G04290,VIT_01S0011G05580,VIT_10S0003G01860,VIT_10S0003G01880,VIT_10S0003G01900,VIT_10S0003G01980,VIT_10S0003G01990,VIT_10S0003G02680,VIT…
GO:MF	transcription regulatory region nucleic acid binding	GO:0001067	2.84439e-05	4.54601	409	2758	67	30661	VIT_01S0026G00010,VIT_01S0026G01910,VIT_01S0026G02600,VIT_01S0011G01560,VIT_01S0011G00130,VIT_00S0125G00290,VIT_10S0116G00190,VIT_10S0042G00830,VIT_10S0042G00820,VIT_10S0116G00500,VIT_00S0203G00110,VIT_11S0016G01300,VIT_11S0052G00840,VIT_11S0016G02880,VIT_11S0016G05690,VIT_12S0035G01880,VIT_12S0028G03100,VIT_12S0059G01190,VIT_13S0064G00860,VIT_13S0064G01290,VIT_13S0019G00540,VIT_13S0019G02450,VIT…
GO:MF	transcription cis-regulatory region binding	GO:0000976	2.84439e-05	4.54601	409	2758	67	30661	VIT_01S0026G00010,VIT_01S0026G01910,VIT_01S0026G02600,VIT_01S0011G01560,VIT_01S0011G00130,VIT_00S0125G00290,VIT_10S0116G00190,VIT_10S0042G00830,VIT_10S0042G00820,VIT_10S0116G00500,VIT_00S0203G00110,VIT_11S0016G01300,VIT_11S0052G00840,VIT_11S0016G02880,VIT_11S0016G05690,VIT_12S0035G01880,VIT_12S0028G03100,VIT_12S0059G01190,VIT_13S0064G00860,VIT_13S0064G01290,VIT_13S0019G00540,VIT_13S0019G02450,VIT…
GO:MF	phosphotransferase activity, alcohol group as acceptor	GO:0016773	3.04669e-05	4.51617	1712	2758	211	30661	VIT_01S0127G00130,VIT_01S0127G00140,VIT_01S0026G00180,VIT_01S0026G01420,VIT_01S0010G00330,VIT_01S0010G00380,VIT_01S0010G01660,VIT_01S0010G02210,VIT_01S0150G00020,VIT_01S0011G00280,VIT_01S0011G03860,VIT_01S0011G03900,VIT_01S0011G04060,VIT_01S0011G04290,VIT_01S0011G05580,VIT_10S0003G01860,VIT_10S0003G01880,VIT_10S0003G01900,VIT_10S0003G01980,VIT_10S0003G01990,VIT_10S0003G02680,VIT_10S0003G04320,VIT…
GO:MF	hydrolase activity	GO:0016787	3.04669e-05	4.51617	3185	2758	361	30661	VIT_01S0127G00400,VIT_01S0127G00610,VIT_01S0026G00860,VIT_01S0026G01120,VIT_01S0010G02590,VIT_01S0010G02770,VIT_01S0010G03590,VIT_01S0011G02000,VIT_01S0011G02030,VIT_01S0150G00390,VIT_01S0011G02440,VIT_01S0011G02750,VIT_01S0011G03210,VIT_01S0011G03450,VIT_01S0011G03900,VIT_01S0011G05480,VIT_01S0011G05500,VIT_01S0137G00710,VIT_01S0137G00720,VIT_10S0003G02110,VIT_10S0003G02120,VIT_10S0003G02180,VIT…
GO:MF	DNA replication origin binding	GO:0003688	3.38932e-05	4.46989	23	2758	11	30661	VIT_01S0150G00390,VIT_10S0003G03080,VIT_11S0149G00130,VIT_12S0142G00280,VIT_02S0033G00190,VIT_07S0031G00470,VIT_03S0038G00300,VIT_06S0004G02050,VIT_06S0004G06300,VIT_00S0184G00040,VIT_07S0005G01430
GO:MF	solute:proton symporter activity	GO:0015295	3.66221e-05	4.43626	112	2758	27	30661	VIT_01S0026G01490,VIT_01S0011G03400,VIT_00S0181G00010,VIT_11S0016G05170,VIT_11S0149G00050,VIT_12S0035G01820,VIT_13S0067G02340,VIT_14S0030G00200,VIT_14S0030G00210,VIT_14S0030G00230,VIT_14S0030G00250,VIT_14S0030G00300,VIT_14S0030G00340,VIT_16S0013G01950,VIT_17S0000G05640,VIT_18S0001G11280,VIT_18S0001G13350,VIT_18S0041G00550,VIT_18S0041G00670,VIT_07S0031G02270,VIT_04S0008G03580,VIT_05S0020G02250,VIT…
GO:MF	kinase binding	GO:0019900	4.50179e-05	4.34661	94	2758	24	30661	VIT_01S0026G00710,VIT_00S0203G00160,VIT_11S0016G03640,VIT_12S0134G00500,VIT_12S0057G00690,VIT_13S0067G01420,VIT_14S0030G00410,VIT_17S0000G07890,VIT_18S0001G14170,VIT_18S0001G02060,VIT_18S0001G07220,VIT_18S0001G09160,VIT_19S0085G00690,VIT_00S0199G00210,VIT_00S0322G00010,VIT_07S0129G00200,VIT_03S0038G02800,VIT_03S0180G00040,VIT_03S0091G00280,VIT_04S0008G04260,VIT_05S0020G02210,VIT_06S0009G02090,VIT…
GO:MF	solute:cation symporter activity	GO:0015294	6.05968e-05	4.21755	115	2758	27	30661	VIT_01S0026G01490,VIT_01S0011G03400,VIT_00S0181G00010,VIT_11S0016G05170,VIT_11S0149G00050,VIT_12S0035G01820,VIT_13S0067G02340,VIT_14S0030G00200,VIT_14S0030G00210,VIT_14S0030G00230,VIT_14S0030G00250,VIT_14S0030G00300,VIT_14S0030G00340,VIT_16S0013G01950,VIT_17S0000G05640,VIT_18S0001G11280,VIT_18S0001G13350,VIT_18S0041G00550,VIT_18S0041G00670,VIT_07S0031G02270,VIT_04S0008G03580,VIT_05S0020G02250,VIT…
GO:MF	purine ribonucleoside triphosphate binding	GO:0035639	6.25464e-05	4.2038	3012	2758	341	30661	VIT_01S0127G00130,VIT_01S0127G00140,VIT_01S0026G00180,VIT_01S0026G01420,VIT_01S0010G00240,VIT_01S0010G00330,VIT_01S0010G00380,VIT_01S0010G01660,VIT_01S0010G02210,VIT_01S0010G02590,VIT_01S0010G02770,VIT_01S0010G02860,VIT_01S0010G02870,VIT_01S0150G00020,VIT_01S0150G00390,VIT_01S0011G00280,VIT_01S0011G03860,VIT_01S0011G03900,VIT_01S0011G04060,VIT_01S0011G04290,VIT_01S0011G04990,VIT_01S0011G05580,VIT…
GO:MF	inorganic molecular entity transmembrane transporter activity	GO:0015318	8.3266e-05	4.07953	681	2758	97	30661	VIT_01S0026G00260,VIT_01S0026G01490,VIT_01S0182G00140,VIT_01S0182G00130,VIT_01S0011G02520,VIT_01S0011G03400,VIT_01S0011G04980,VIT_01S0011G06010,VIT_00S0181G00010,VIT_10S0003G00760,VIT_11S0103G00370,VIT_11S0052G00540,VIT_11S0052G01020,VIT_11S0016G05170,VIT_11S0149G00050,VIT_12S0028G01160,VIT_12S0055G00940,VIT_12S0034G02240,VIT_12S0035G01820,VIT_12S0028G02560,VIT_13S0047G00080,VIT_13S0067G02340,VIT…
GO:MF	symporter activity	GO:0015293	8.50609e-05	4.07027	124	2758	28	30661	VIT_01S0026G01490,VIT_01S0011G03400,VIT_00S0181G00010,VIT_11S0016G05170,VIT_11S0149G00050,VIT_12S0035G01820,VIT_13S0067G02340,VIT_14S0030G00200,VIT_14S0030G00210,VIT_14S0030G00230,VIT_14S0030G00250,VIT_14S0030G00300,VIT_14S0030G00340,VIT_16S0013G01950,VIT_17S0000G05640,VIT_18S0001G11280,VIT_18S0001G13350,VIT_18S0041G00550,VIT_18S0041G00670,VIT_07S0031G02270,VIT_04S0008G03580,VIT_05S0020G02250,VIT…
GO:MF	DNA-binding transcription factor activity, RNA polymerase II-specific	GO:0000981	0.000152915	3.81555	261	2758	46	30661	VIT_01S0026G00010,VIT_01S0026G01910,VIT_01S0026G01950,VIT_01S0026G02600,VIT_01S0011G01560,VIT_10S0116G00190,VIT_10S0042G00820,VIT_10S0003G00380,VIT_12S0059G01190,VIT_12S0059G02310,VIT_13S0064G00860,VIT_13S0064G01290,VIT_13S0019G00540,VIT_13S0019G02450,VIT_14S0060G01180,VIT_14S0083G01030,VIT_14S0128G00110,VIT_15S0021G01880,VIT_15S0048G01270,VIT_16S0022G02330,VIT_16S0022G02380,VIT_16S0100G00670,VIT…
GO:MF	tetrapyrrole binding	GO:0046906	0.000164512	3.7838	596	2758	86	30661	VIT_01S0011G01850,VIT_01S0010G03560,VIT_01S0010G03620,VIT_01S0011G00190,VIT_01S0150G00060,VIT_01S0137G00410,VIT_10S0003G02890,VIT_10S0003G02900,VIT_10S0003G03170,VIT_10S0116G01780,VIT_10S0092G00370,VIT_11S0065G00130,VIT_11S0065G00040,VIT_11S0065G00630,VIT_11S0016G00730,VIT_12S0055G01110,VIT_12S0028G01840,VIT_12S0028G00320,VIT_12S0057G00630,VIT_13S0067G00110,VIT_13S0067G02360,VIT_13S0019G04140,VIT…
GO:MF	ATP-dependent microtubule motor activity, plus-end-directed	GO:0008574	0.000166721	3.77801	18	2758	9	30661	VIT_14S0128G00460,VIT_14S0030G01360,VIT_17S0000G04330,VIT_19S0090G01600,VIT_07S0205G00140,VIT_05S0049G01350,VIT_05S0029G00400,VIT_06S0004G00050,VIT_08S0007G03090
GO:MF	peptide:proton symporter activity	GO:0015333	0.000302629	3.51909	49	2758	15	30661	VIT_01S0026G01490,VIT_01S0011G03400,VIT_11S0016G05170,VIT_12S0035G01820,VIT_13S0067G02340,VIT_17S0000G05640,VIT_18S0001G11280,VIT_18S0001G13350,VIT_18S0041G00550,VIT_18S0041G00670,VIT_04S0008G03580,VIT_07S0005G03960,VIT_08S0040G00830,VIT_13S0019G02460,VIT_08S0007G01900
GO:MF	protein serine/threonine kinase activity	GO:0004674	0.000357038	3.44729	1056	2758	135	30661	VIT_01S0127G00130,VIT_01S0127G00140,VIT_01S0026G00180,VIT_01S0026G01420,VIT_01S0010G00380,VIT_01S0150G00020,VIT_01S0011G00280,VIT_01S0011G03900,VIT_01S0011G04290,VIT_10S0003G01860,VIT_10S0003G01880,VIT_10S0003G01900,VIT_10S0003G01980,VIT_10S0003G01990,VIT_10S0003G04320,VIT_10S0003G05160,VIT_10S0003G05210,VIT_10S0092G00570,VIT_10S0092G00470,VIT_19S0014G04960,VIT_00S2705G00010,VIT_00S0347G00060,VIT…
GO:MF	active transmembrane transporter activity	GO:0022804	0.000451184	3.34565	658	2758	91	30661	VIT_01S0026G01490,VIT_01S0011G03400,VIT_01S0011G04980,VIT_01S0011G00590,VIT_01S0011G00600,VIT_10S0003G04470,VIT_10S0116G01880,VIT_00S0181G00010,VIT_11S0103G00370,VIT_11S0052G00540,VIT_11S0052G01560,VIT_11S0052G01510,VIT_11S0052G01570,VIT_11S0016G03050,VIT_11S0016G05170,VIT_11S0016G05710,VIT_11S0149G00050,VIT_12S0028G01160,VIT_12S0055G00940,VIT_12S0035G01820,VIT_12S0028G02560,VIT_12S0059G02180,VIT…
GO:MF	oxidoreductase activity	GO:0016491	0.000451184	3.34565	2076	2758	240	30661	VIT_01S0127G00740,VIT_01S0127G00750,VIT_01S0011G01850,VIT_01S0010G02750,VIT_01S0010G03560,VIT_01S0146G00070,VIT_01S0011G00190,VIT_01S0150G00440,VIT_01S0011G00280,VIT_01S0011G03880,VIT_01S0011G04340,VIT_01S0011G04740,VIT_01S0011G05290,VIT_01S0011G06240,VIT_01S0011G06430,VIT_01S0137G00410,VIT_10S0003G02450,VIT_10S0003G03170,VIT_10S0116G01780,VIT_10S0003G05030,VIT_10S0003G05370,VIT_10S0116G00410,VIT…
GO:MF	glycosyltransferase activity	GO:0016757	0.000481215	3.31766	786	2758	105	30661	VIT_01S0026G00630,VIT_01S0150G00630,VIT_01S0011G03850,VIT_10S0003G02440,VIT_10S0116G01710,VIT_10S0116G00520,VIT_00S1213G00010,VIT_00S0414G00010,VIT_00S0469G00020,VIT_10S0003G01470,VIT_10S0003G01560,VIT_11S0037G00530,VIT_11S0052G01070,VIT_11S0016G03360,VIT_11S0016G03370,VIT_11S0016G03380,VIT_12S0057G01420,VIT_12S0055G00030,VIT_12S0034G00140,VIT_12S0035G01710,VIT_12S0059G01010,VIT_12S0028G00400,VIT…
GO:MF	water transmembrane transporter activity	GO:0005372	0.000534634	3.27194	25	2758	10	30661	VIT_13S0067G00220,VIT_13S0019G00330,VIT_15S0046G02410,VIT_02S0025G03260,VIT_03S0038G02520,VIT_04S0008G03550,VIT_06S0061G00730,VIT_06S0004G02850,VIT_08S0007G04780,VIT_09S0002G04020
GO:MF	water channel activity	GO:0015250	0.000534634	3.27194	25	2758	10	30661	VIT_13S0067G00220,VIT_13S0019G00330,VIT_15S0046G02410,VIT_02S0025G03260,VIT_03S0038G02520,VIT_04S0008G03550,VIT_06S0061G00730,VIT_06S0004G02850,VIT_08S0007G04780,VIT_09S0002G04020
GO:MF	oxidoreductase activity, acting on the CH-CH group of donors, NAD or NADP as acceptor	GO:0016628	0.000648947	3.18779	41	2758	13	30661	VIT_01S0127G00740,VIT_00S0361G00040,VIT_12S0059G00270,VIT_12S0059G00670,VIT_13S0067G02120,VIT_16S0100G00480,VIT_19S0014G03160,VIT_05S0094G01130,VIT_05S0094G01150,VIT_05S0094G01160,VIT_05S0094G01260,VIT_06S0009G01740,VIT_09S0002G08030
GO:MF	transferase activity, transferring phosphorus-containing groups	GO:0016772	0.000663517	3.17815	2061	2758	237	30661	VIT_01S0127G00130,VIT_01S0127G00140,VIT_01S0026G00180,VIT_01S0026G01420,VIT_01S0010G00330,VIT_01S0010G00380,VIT_01S0010G01660,VIT_01S0010G02210,VIT_01S0010G02770,VIT_01S0150G00020,VIT_01S0011G00280,VIT_01S0011G03860,VIT_01S0011G03900,VIT_01S0011G04060,VIT_01S0011G04290,VIT_01S0011G05580,VIT_10S0003G01860,VIT_10S0003G01880,VIT_10S0003G01900,VIT_10S0003G01980,VIT_10S0003G01990,VIT_10S0003G02680,VIT…
GO:MF	hydrolase activity, acting on glycosyl bonds	GO:0016798	0.0010046	2.99801	584	2758	81	30661	VIT_01S0127G00400,VIT_01S0127G00610,VIT_01S0026G01120,VIT_01S0011G03450,VIT_01S0011G05500,VIT_10S0003G02440,VIT_10S0003G03310,VIT_10S0116G00520,VIT_00S0780G00020,VIT_10S0116G00780,VIT_00S0375G00030,VIT_11S0052G00140,VIT_11S0016G00680,VIT_12S0121G00230,VIT_12S0034G00910,VIT_12S0028G01270,VIT_12S0035G02180,VIT_12S0059G01250,VIT_12S0059G01320,VIT_12S0134G00160,VIT_13S0073G00530,VIT_13S0073G00550,VIT…
GO:MF	active ion transmembrane transporter activity	GO:0022853	0.00106131	2.97416	325	2758	51	30661	VIT_01S0026G01490,VIT_01S0011G03400,VIT_01S0011G04980,VIT_00S0181G00010,VIT_11S0103G00370,VIT_11S0016G05170,VIT_11S0149G00050,VIT_12S0028G01160,VIT_12S0055G00940,VIT_12S0035G01820,VIT_12S0028G02560,VIT_13S0047G00080,VIT_13S0067G02340,VIT_13S0064G00620,VIT_14S0066G02550,VIT_14S0030G00200,VIT_14S0030G00210,VIT_14S0030G00230,VIT_14S0030G00250,VIT_14S0030G00300,VIT_14S0030G00340,VIT_14S0030G02080,VIT…
GO:MF	oxidoreductase activity, acting on paired donors, with incorporation or reduction of molecular oxygen	GO:0016705	0.00152758	2.816	547	2758	76	30661	VIT_01S0010G03560,VIT_01S0011G00190,VIT_01S0011G03880,VIT_01S0011G04340,VIT_01S0137G00410,VIT_10S0003G03170,VIT_10S0116G00410,VIT_10S0092G00370,VIT_00S0583G00030,VIT_11S0065G00130,VIT_11S0065G00040,VIT_11S0065G00630,VIT_05S0094G00750,VIT_13S0067G00110,VIT_13S0074G00390,VIT_15S0021G01080,VIT_15S0021G01060,VIT_15S0048G01530,VIT_15S0048G01590,VIT_15S0046G02380,VIT_15S0021G00050,VIT_15S0021G00270,VIT…
GO:MF	peptide transmembrane transporter activity	GO:1904680	0.00244102	2.61243	65	2758	16	30661	VIT_01S0026G01490,VIT_01S0011G03400,VIT_19S0015G00860,VIT_11S0016G05170,VIT_12S0035G01820,VIT_13S0067G02340,VIT_17S0000G05640,VIT_18S0001G11280,VIT_18S0001G13350,VIT_18S0041G00550,VIT_18S0041G00670,VIT_04S0008G03580,VIT_07S0005G03960,VIT_08S0040G00830,VIT_13S0019G02460,VIT_08S0007G01900
GO:MF	oligopeptide transmembrane transporter activity	GO:0035673	0.00244102	2.61243	65	2758	16	30661	VIT_01S0026G01490,VIT_01S0011G03400,VIT_19S0015G00860,VIT_11S0016G05170,VIT_12S0035G01820,VIT_13S0067G02340,VIT_17S0000G05640,VIT_18S0001G11280,VIT_18S0001G13350,VIT_18S0041G00550,VIT_18S0041G00670,VIT_04S0008G03580,VIT_07S0005G03960,VIT_08S0040G00830,VIT_13S0019G02460,VIT_08S0007G01900
GO:MF	2-alkenal reductase [NAD(P)+] activity	GO:0032440	0.00246736	2.60777	11	2758	6	30661	VIT_01S0127G00740,VIT_12S0059G00670,VIT_05S0094G01130,VIT_05S0094G01150,VIT_05S0094G01160,VIT_05S0094G01260
GO:MF	transmembrane signaling receptor activity	GO:0004888	0.00268398	2.57122	246	2758	40	30661	VIT_01S0026G00180,VIT_01S0150G00020,VIT_19S0014G04960,VIT_10S0003G00340,VIT_10S0003G00760,VIT_11S0037G00960,VIT_11S0052G00800,VIT_11S0052G01020,VIT_12S0028G00310,VIT_13S0067G01640,VIT_13S0067G01590,VIT_14S0083G00620,VIT_14S0108G00370,VIT_14S0030G00390,VIT_14S0060G00460,VIT_18S0122G01240,VIT_18S0001G14990,VIT_18S0164G00070,VIT_18S0001G01680,VIT_02S0241G00120,VIT_07S0031G02910,VIT_00S0646G00030,VIT…
GO:MF	transmembrane receptor protein serine/threonine kinase activity	GO:0004675	0.0030295	2.51863	207	2758	35	30661	VIT_01S0026G00180,VIT_01S0150G00020,VIT_19S0014G04960,VIT_10S0003G00340,VIT_11S0037G00960,VIT_11S0052G00800,VIT_12S0028G00310,VIT_13S0067G01640,VIT_13S0067G01590,VIT_14S0083G00620,VIT_14S0108G00370,VIT_14S0030G00390,VIT_14S0060G00460,VIT_18S0122G01240,VIT_18S0001G14990,VIT_18S0164G00070,VIT_18S0001G01680,VIT_02S0241G00120,VIT_07S0031G02910,VIT_00S0646G00030,VIT_03S0038G02400,VIT_03S0038G03600,VIT…
GO:MF	transmembrane receptor protein kinase activity	GO:0019199	0.00328747	2.48314	208	2758	35	30661	VIT_01S0026G00180,VIT_01S0150G00020,VIT_19S0014G04960,VIT_10S0003G00340,VIT_11S0037G00960,VIT_11S0052G00800,VIT_12S0028G00310,VIT_13S0067G01640,VIT_13S0067G01590,VIT_14S0083G00620,VIT_14S0108G00370,VIT_14S0030G00390,VIT_14S0060G00460,VIT_18S0122G01240,VIT_18S0001G14990,VIT_18S0164G00070,VIT_18S0001G01680,VIT_02S0241G00120,VIT_07S0031G02910,VIT_00S0646G00030,VIT_03S0038G02400,VIT_03S0038G03600,VIT…
GO:MF	calcium ion binding	GO:0005509	0.00337828	2.4713	274	2758	43	30661	VIT_01S0150G00440,VIT_10S0003G05160,VIT_10S0003G05210,VIT_00S0516G00020,VIT_00S0904G00010,VIT_11S0103G00190,VIT_11S0052G00140,VIT_11S0016G05360,VIT_12S0028G01080,VIT_12S0055G00710,VIT_12S0028G02560,VIT_00S0131G00350,VIT_00S0131G00130,VIT_13S0019G00730,VIT_13S0019G00750,VIT_13S0064G01080,VIT_13S0019G00260,VIT_13S0019G00320,VIT_14S0128G00030,VIT_15S0048G00790,VIT_16S0098G01870,VIT_00S0283G00030,VIT…
GO:MF	monooxygenase activity	GO:0004497	0.00500664	2.30045	453	2758	63	30661	VIT_01S0010G03560,VIT_01S0011G00190,VIT_01S0137G00410,VIT_10S0003G03170,VIT_10S0092G00370,VIT_11S0065G00130,VIT_11S0065G00040,VIT_11S0065G00630,VIT_13S0067G00110,VIT_13S0074G00390,VIT_15S0021G01080,VIT_15S0021G01060,VIT_15S0048G01530,VIT_15S0048G01590,VIT_15S0046G02380,VIT_15S0021G00050,VIT_15S0021G00270,VIT_16S0039G00290,VIT_16S0039G00920,VIT_17S0000G09570,VIT_17S0000G09610,VIT_17S0000G03690,VIT…
GO:MF	hydrolase activity, hydrolyzing O-glycosyl compounds	GO:0004553	0.00500664	2.30045	489	2758	67	30661	VIT_01S0127G00400,VIT_01S0127G00610,VIT_01S0011G03450,VIT_01S0011G05500,VIT_10S0003G02440,VIT_10S0003G03310,VIT_10S0116G00520,VIT_00S0780G00020,VIT_10S0116G00780,VIT_00S0375G00030,VIT_11S0052G00140,VIT_11S0016G00680,VIT_12S0121G00230,VIT_12S0028G01270,VIT_12S0035G02180,VIT_12S0059G01250,VIT_12S0059G01320,VIT_12S0134G00160,VIT_13S0073G00530,VIT_13S0073G00550,VIT_13S0064G01660,VIT_14S0006G00520,VIT…
GO:MF	phosphoric diester hydrolase activity	GO:0008081	0.00515518	2.28776	44	2758	12	30661	VIT_11S0016G05360,VIT_13S0067G00890,VIT_14S0083G01120,VIT_14S0083G01130,VIT_15S0048G01160,VIT_18S0001G00770,VIT_03S0038G02090,VIT_03S0063G00200,VIT_00S0264G00090,VIT_05S0062G01050,VIT_06S0009G03350,VIT_08S0007G02280
GO:MF	amide transmembrane transporter activity	GO:0042887	0.00537938	2.26927	70	2758	16	30661	VIT_01S0026G01490,VIT_01S0011G03400,VIT_19S0015G00860,VIT_11S0016G05170,VIT_12S0035G01820,VIT_13S0067G02340,VIT_17S0000G05640,VIT_18S0001G11280,VIT_18S0001G13350,VIT_18S0041G00550,VIT_18S0041G00670,VIT_04S0008G03580,VIT_07S0005G03960,VIT_08S0040G00830,VIT_13S0019G02460,VIT_08S0007G01900
GO:MF	RNA polymerase II cis-regulatory region sequence-specific DNA binding	GO:0000978	0.00640555	2.19344	208	2758	34	30661	VIT_01S0026G01910,VIT_01S0026G02600,VIT_01S0011G01560,VIT_10S0116G00190,VIT_10S0042G00820,VIT_12S0059G01190,VIT_13S0064G00860,VIT_13S0064G01290,VIT_13S0019G00540,VIT_13S0019G02450,VIT_14S0060G01180,VIT_14S0083G01030,VIT_14S0128G00110,VIT_15S0048G01270,VIT_16S0022G02330,VIT_16S0022G02380,VIT_08S0040G00240,VIT_17S0000G07630,VIT_18S0001G12970,VIT_18S0001G13460,VIT_18S0001G15260,VIT_18S0041G01880,VIT…
GO:MF	molecular transducer activity	GO:0060089	0.00659556	2.18075	318	2758	47	30661	VIT_01S0026G00180,VIT_01S0150G00020,VIT_10S0003G02680,VIT_19S0014G04960,VIT_10S0003G00340,VIT_10S0003G00760,VIT_11S0037G00960,VIT_11S0052G00800,VIT_11S0052G01020,VIT_12S0028G00310,VIT_13S0067G01640,VIT_13S0067G01590,VIT_14S0083G00620,VIT_14S0108G00370,VIT_14S0030G00390,VIT_14S0030G00410,VIT_14S0060G00460,VIT_15S0046G01050,VIT_18S0122G01240,VIT_18S0001G14990,VIT_18S0164G00070,VIT_18S0001G01680,VIT…
GO:MF	DNA helicase activity	GO:0003678	0.00659556	2.18075	58	2758	14	30661	VIT_01S0010G02590,VIT_01S0150G00390,VIT_10S0003G03080,VIT_11S0149G00130,VIT_12S0142G00280,VIT_15S0048G00930,VIT_15S0048G00940,VIT_18S0122G01130,VIT_18S0001G14990,VIT_02S0033G00190,VIT_03S0038G00300,VIT_00S0184G00040,VIT_07S0005G01430,VIT_09S0002G04450
GO:MF	ion transmembrane transporter activity	GO:0015075	0.00666914	2.17593	726	2758	92	30661	VIT_01S0026G00260,VIT_01S0026G01490,VIT_01S0182G00140,VIT_01S0182G00130,VIT_01S0011G02520,VIT_01S0011G03400,VIT_01S0011G04980,VIT_01S0011G06010,VIT_00S0181G00010,VIT_10S0003G00760,VIT_11S0103G00370,VIT_11S0052G00540,VIT_11S0052G01020,VIT_11S0016G05170,VIT_11S0016G05710,VIT_11S0149G00050,VIT_12S0028G01160,VIT_12S0055G00940,VIT_12S0034G02240,VIT_12S0035G01820,VIT_12S0028G02560,VIT_13S0047G00080,VIT…
GO:MF	carboxypeptidase activity	GO:0004180	0.00706953	2.15061	72	2758	16	30661	VIT_01S0011G02000,VIT_01S0011G02030,VIT_11S0037G00320,VIT_13S0158G00080,VIT_14S0108G00110,VIT_17S0000G00370,VIT_18S0157G00050,VIT_03S0091G01270,VIT_03S0091G01240,VIT_03S0063G00860,VIT_04S0023G00700,VIT_06S0061G00520,VIT_06S0061G00890,VIT_08S0040G01130,VIT_08S0040G01140,VIT_08S0032G00670
GO:MF	UDP-glycosyltransferase activity	GO:0008194	0.00893951	2.04869	465	2758	63	30661	VIT_01S0026G00630,VIT_01S0011G03850,VIT_00S1213G00010,VIT_00S0414G00010,VIT_00S0469G00020,VIT_10S0003G01560,VIT_11S0037G00530,VIT_12S0055G00030,VIT_12S0034G00140,VIT_12S0035G01710,VIT_12S0059G01010,VIT_12S0028G00400,VIT_13S0064G00890,VIT_13S0019G00240,VIT_13S0019G02110,VIT_13S0019G02860,VIT_14S0066G01480,VIT_15S0046G01190,VIT_15S0046G01960,VIT_15S0046G01950,VIT_00S1349G00010,VIT_16S0050G00240,VIT…
GO:MF	histone kinase activity	GO:0035173	0.00906338	2.04271	3	2758	3	30661	VIT_14S0060G00450,VIT_15S0048G01730,VIT_04S0008G00530
GO:MF	single-stranded DNA helicase activity	GO:0017116	0.0104056	1.98273	6	2758	4	30661	VIT_01S0150G00390,VIT_11S0149G00130,VIT_00S0184G00040,VIT_07S0005G01430
GO:MF	serine-type carboxypeptidase activity	GO:0004185	0.0104494	1.98091	61	2758	14	30661	VIT_01S0011G02000,VIT_01S0011G02030,VIT_11S0037G00320,VIT_13S0158G00080,VIT_14S0108G00110,VIT_17S0000G00370,VIT_03S0091G01270,VIT_03S0091G01240,VIT_03S0063G00860,VIT_04S0023G00700,VIT_06S0061G00520,VIT_06S0061G00890,VIT_08S0040G01130,VIT_08S0040G01140
GO:MF	cis-regulatory region sequence-specific DNA binding	GO:0000987	0.010526	1.97774	215	2758	34	30661	VIT_01S0026G01910,VIT_01S0026G02600,VIT_01S0011G01560,VIT_10S0116G00190,VIT_10S0042G00820,VIT_12S0059G01190,VIT_13S0064G00860,VIT_13S0064G01290,VIT_13S0019G00540,VIT_13S0019G02450,VIT_14S0060G01180,VIT_14S0083G01030,VIT_14S0128G00110,VIT_15S0048G01270,VIT_16S0022G02330,VIT_16S0022G02380,VIT_08S0040G00240,VIT_17S0000G07630,VIT_18S0001G12970,VIT_18S0001G13460,VIT_18S0001G15260,VIT_18S0041G01880,VIT…
GO:MF	serine-type exopeptidase activity	GO:0070008	0.0122184	1.91298	69	2758	15	30661	VIT_01S0011G02000,VIT_01S0011G02030,VIT_10S0071G00930,VIT_11S0037G00320,VIT_13S0158G00080,VIT_14S0108G00110,VIT_17S0000G00370,VIT_03S0091G01270,VIT_03S0091G01240,VIT_03S0063G00860,VIT_04S0023G00700,VIT_06S0061G00520,VIT_06S0061G00890,VIT_08S0040G01130,VIT_08S0040G01140
GO:MF	sugar transmembrane transporter activity	GO:0051119	0.0122184	1.91298	69	2758	15	30661	VIT_10S0003G02190,VIT_00S0181G00010,VIT_11S0149G00050,VIT_14S0030G00200,VIT_14S0030G00210,VIT_14S0030G00230,VIT_14S0030G00250,VIT_14S0030G00300,VIT_14S0030G00340,VIT_16S0013G01950,VIT_16S0050G02540,VIT_07S0031G02270,VIT_05S0077G02260,VIT_05S0020G02250,VIT_05S0020G02260
GO:MF	nucleoside-triphosphatase activity	GO:0017111	0.0124967	1.90321	338	2758	48	30661	VIT_01S0011G05480,VIT_00S0532G00020,VIT_11S0016G00460,VIT_11S0016G03640,VIT_13S0019G02470,VIT_14S0108G00440,VIT_14S0128G00460,VIT_14S0128G00440,VIT_14S0030G01360,VIT_16S0050G00380,VIT_02S0025G03680,VIT_16S0050G00670,VIT_17S0000G07890,VIT_17S0000G02450,VIT_17S0000G03290,VIT_17S0000G04330,VIT_18S0001G14360,VIT_18S0001G14580,VIT_18S0089G00740,VIT_18S0001G07550,VIT_18S0001G07800,VIT_18S0001G08700,VIT…
GO:MF	5'-3' exonuclease activity	GO:0008409	0.0141672	1.84872	31	2758	9	30661	VIT_10S0003G02180,VIT_12S0035G00190,VIT_12S0035G00030,VIT_14S0006G02190,VIT_15S0048G01040,VIT_17S0000G02690,VIT_04S0008G02220,VIT_04S0008G03960,VIT_05S0062G01050
GO:MF	hydrolase activity, acting on ester bonds	GO:0016788	0.0156449	1.80563	1048	2758	123	30661	VIT_01S0026G00860,VIT_01S0011G02440,VIT_01S0011G03900,VIT_01S0137G00710,VIT_01S0137G00720,VIT_10S0003G02110,VIT_10S0003G02120,VIT_10S0003G02180,VIT_10S0003G04200,VIT_10S0071G00930,VIT_10S0116G00590,VIT_00S0301G00050,VIT_10S0003G00620,VIT_10S0003G00960,VIT_10S0003G01010,VIT_10S0003G01040,VIT_11S0016G00290,VIT_11S0016G00300,VIT_11S0103G00190,VIT_11S0052G00120,VIT_11S0016G03020,VIT_11S0016G05360,VIT…
GO:MF	signaling receptor activity	GO:0038023	0.0158277	1.80058	307	2758	44	30661	VIT_01S0026G00180,VIT_01S0150G00020,VIT_10S0003G02680,VIT_19S0014G04960,VIT_10S0003G00340,VIT_10S0003G00760,VIT_11S0037G00960,VIT_11S0052G00800,VIT_11S0052G01020,VIT_12S0028G00310,VIT_13S0067G01640,VIT_13S0067G01590,VIT_14S0083G00620,VIT_14S0108G00370,VIT_14S0030G00390,VIT_14S0060G00460,VIT_15S0046G01050,VIT_18S0122G01240,VIT_18S0001G14990,VIT_18S0164G00070,VIT_18S0001G01680,VIT_02S0241G00120,VIT…
GO:MF	metal ion binding	GO:0046872	0.0171283	1.76629	3403	2758	354	30661	VIT_01S0127G00740,VIT_01S0026G00150,VIT_01S0026G01440,VIT_01S0011G00130,VIT_01S0011G01850,VIT_01S0010G02750,VIT_01S0010G03560,VIT_01S0010G03710,VIT_01S0011G00190,VIT_01S0146G00360,VIT_01S0150G00140,VIT_01S0150G00390,VIT_01S0150G00440,VIT_01S0150G00480,VIT_01S0011G02350,VIT_01S0011G02750,VIT_01S0011G02770,VIT_01S0011G03520,VIT_01S0011G03750,VIT_01S0011G03880,VIT_01S0011G04340,VIT_01S0011G04590,VIT…
GO:MF	xenobiotic transmembrane transporter activity	GO:0042910	0.0180836	1.74271	72	2758	15	30661	VIT_10S0116G01880,VIT_11S0052G01560,VIT_11S0052G01510,VIT_11S0052G01570,VIT_11S0016G03050,VIT_12S0028G01160,VIT_12S0059G02180,VIT_16S0100G00460,VIT_16S0050G00900,VIT_17S0000G09270,VIT_08S0056G01120,VIT_02S0025G05110,VIT_18S0001G06790,VIT_03S0038G03200,VIT_08S0056G00870
GO:MF	DNA (cytosine-5-)-methyltransferase activity	GO:0003886	0.0186534	1.72924	11	2758	5	30661	VIT_12S0035G00010,VIT_16S0039G02460,VIT_16S0039G02470,VIT_06S0004G01080,VIT_08S0007G06800
GO:MF	cation binding	GO:0043169	0.0196501	1.70664	3433	2758	356	30661	VIT_01S0127G00740,VIT_01S0026G00150,VIT_01S0026G01440,VIT_01S0011G00130,VIT_01S0011G01850,VIT_01S0010G02750,VIT_01S0010G03560,VIT_01S0010G03710,VIT_01S0011G00190,VIT_01S0146G00360,VIT_01S0150G00140,VIT_01S0150G00390,VIT_01S0150G00440,VIT_01S0150G00480,VIT_01S0011G02350,VIT_01S0011G02750,VIT_01S0011G02770,VIT_01S0011G03520,VIT_01S0011G03750,VIT_01S0011G03880,VIT_01S0011G04340,VIT_01S0011G04590,VIT…
GO:MF	monosaccharide transmembrane transporter activity	GO:0015145	0.0196501	1.70664	52	2758	12	30661	VIT_00S0181G00010,VIT_11S0149G00050,VIT_14S0030G00200,VIT_14S0030G00210,VIT_14S0030G00230,VIT_14S0030G00250,VIT_14S0030G00300,VIT_14S0030G00340,VIT_16S0013G01950,VIT_07S0031G02270,VIT_05S0020G02250,VIT_05S0020G02260
GO:MF	glucose transmembrane transporter activity	GO:0005355	0.0196501	1.70664	52	2758	12	30661	VIT_00S0181G00010,VIT_11S0149G00050,VIT_14S0030G00200,VIT_14S0030G00210,VIT_14S0030G00230,VIT_14S0030G00250,VIT_14S0030G00300,VIT_14S0030G00340,VIT_16S0013G01950,VIT_07S0031G02270,VIT_05S0020G02250,VIT_05S0020G02260
GO:MF	hexose transmembrane transporter activity	GO:0015149	0.0196501	1.70664	52	2758	12	30661	VIT_00S0181G00010,VIT_11S0149G00050,VIT_14S0030G00200,VIT_14S0030G00210,VIT_14S0030G00230,VIT_14S0030G00250,VIT_14S0030G00300,VIT_14S0030G00340,VIT_16S0013G01950,VIT_07S0031G02270,VIT_05S0020G02250,VIT_05S0020G02260
GO:MF	phospholipase activity	GO:0004620	0.0196823	1.70592	73	2758	15	30661	VIT_01S0026G00860,VIT_10S0003G04200,VIT_10S0003G01040,VIT_11S0103G00190,VIT_11S0016G05360,VIT_12S0028G02000,VIT_13S0067G00890,VIT_15S0048G01160,VIT_18S0001G10830,VIT_18S0001G00770,VIT_00S0620G00010,VIT_00S0264G00090,VIT_06S0009G03350,VIT_06S0004G02390,VIT_08S0007G02280
GO:MF	hydrolase activity, acting on acid anhydrides, in phosphorus-containing anhydrides	GO:0016818	0.0200571	1.69773	420	2758	56	30661	VIT_01S0011G02750,VIT_01S0011G05480,VIT_00S0532G00020,VIT_11S0016G00460,VIT_11S0016G03640,VIT_12S0057G01110,VIT_13S0019G02470,VIT_14S0108G00440,VIT_14S0128G00460,VIT_14S0128G00440,VIT_14S0030G01360,VIT_15S0048G02390,VIT_16S0050G00380,VIT_02S0025G03680,VIT_16S0050G00670,VIT_17S0000G07890,VIT_17S0000G02450,VIT_17S0000G03290,VIT_17S0000G04330,VIT_18S0122G01130,VIT_18S0001G14360,VIT_18S0001G14580,VIT…
GO:MF	hydrolase activity, acting on acid anhydrides	GO:0016817	0.0245277	1.61034	424	2758	56	30661	VIT_01S0011G02750,VIT_01S0011G05480,VIT_00S0532G00020,VIT_11S0016G00460,VIT_11S0016G03640,VIT_12S0057G01110,VIT_13S0019G02470,VIT_14S0108G00440,VIT_14S0128G00460,VIT_14S0128G00440,VIT_14S0030G01360,VIT_15S0048G02390,VIT_16S0050G00380,VIT_02S0025G03680,VIT_16S0050G00670,VIT_17S0000G07890,VIT_17S0000G02450,VIT_17S0000G03290,VIT_17S0000G04330,VIT_18S0122G01130,VIT_18S0001G14360,VIT_18S0001G14580,VIT…
GO:MF	UDP-glucosyltransferase activity	GO:0035251	0.0248183	1.60523	263	2758	38	30661	VIT_01S0026G00630,VIT_00S1213G00010,VIT_00S0414G00010,VIT_00S0469G00020,VIT_10S0003G01560,VIT_11S0037G00530,VIT_12S0059G01010,VIT_12S0028G00400,VIT_13S0064G00890,VIT_13S0019G02860,VIT_14S0066G01480,VIT_15S0046G01190,VIT_15S0046G01960,VIT_15S0046G01950,VIT_00S1349G00010,VIT_18S0001G05950,VIT_19S0014G02070,VIT_14S0006G02140,VIT_02S0025G01850,VIT_02S0025G02790,VIT_00S0391G00010,VIT_00S0218G00130,VIT…
GO:MF	carbohydrate transmembrane transporter activity	GO:0015144	0.0248183	1.60523	75	2758	15	30661	VIT_10S0003G02190,VIT_00S0181G00010,VIT_11S0149G00050,VIT_14S0030G00200,VIT_14S0030G00210,VIT_14S0030G00230,VIT_14S0030G00250,VIT_14S0030G00300,VIT_14S0030G00340,VIT_16S0013G01950,VIT_16S0050G02540,VIT_07S0031G02270,VIT_05S0077G02260,VIT_05S0020G02250,VIT_05S0020G02260
GO:MF	O-methyltransferase activity	GO:0008171	0.0248183	1.60523	75	2758	15	30661	VIT_01S0010G03460,VIT_01S0010G03490,VIT_10S0042G00090,VIT_10S0003G00430,VIT_11S0016G02600,VIT_12S0028G03110,VIT_12S0059G01750,VIT_12S0059G01790,VIT_13S0019G01820,VIT_15S0048G02200,VIT_15S0048G02460,VIT_15S0048G02480,VIT_16S0039G01410,VIT_16S0098G00850,VIT_18S0072G00920
GO:MF	DNA-methyltransferase activity	GO:0009008	0.026421	1.57805	12	2758	5	30661	VIT_12S0035G00010,VIT_16S0039G02460,VIT_16S0039G02470,VIT_06S0004G01080,VIT_08S0007G06800
GO:MF	pyrophosphatase activity	GO:0016462	0.026421	1.57805	408	2758	54	30661	VIT_01S0011G02750,VIT_01S0011G05480,VIT_00S0532G00020,VIT_11S0016G00460,VIT_11S0016G03640,VIT_12S0057G01110,VIT_13S0019G02470,VIT_14S0108G00440,VIT_14S0128G00460,VIT_14S0128G00440,VIT_14S0030G01360,VIT_15S0048G02390,VIT_16S0050G00380,VIT_02S0025G03680,VIT_16S0050G00670,VIT_17S0000G07890,VIT_17S0000G02450,VIT_17S0000G03290,VIT_17S0000G04330,VIT_18S0001G14360,VIT_18S0001G14580,VIT_18S0089G00740,VIT…
GO:MF	hexosyltransferase activity	GO:0016758	0.0275956	1.55916	605	2758	75	30661	VIT_01S0026G00630,VIT_01S0011G03850,VIT_10S0003G02440,VIT_10S0116G01710,VIT_10S0116G00520,VIT_00S1213G00010,VIT_00S0414G00010,VIT_00S0469G00020,VIT_10S0003G01560,VIT_11S0037G00530,VIT_11S0052G01070,VIT_12S0055G00030,VIT_12S0034G00140,VIT_12S0035G01710,VIT_12S0059G01010,VIT_12S0028G00400,VIT_12S0134G00160,VIT_13S0064G00890,VIT_13S0019G00240,VIT_13S0019G02110,VIT_13S0019G02860,VIT_08S0007G03990,VIT…
GO:MF	beta-glucosidase activity	GO:0008422	0.0286221	1.5433	99	2758	18	30661	VIT_01S0127G00610,VIT_01S0011G05500,VIT_00S0780G00020,VIT_10S0116G00780,VIT_12S0059G01320,VIT_13S0073G00530,VIT_13S0073G00550,VIT_13S0064G01660,VIT_14S0006G00520,VIT_14S0006G01790,VIT_17S0000G01760,VIT_17S0000G02680,VIT_18S0122G00980,VIT_19S0014G03240,VIT_06S0009G00810,VIT_06S0004G00720,VIT_05S0062G01430,VIT_07S0005G00410
GO:MF	cellulose synthase (UDP-forming) activity	GO:0016760	0.0309595	1.50921	77	2758	15	30661	VIT_00S1213G00010,VIT_00S0414G00010,VIT_00S0469G00020,VIT_10S0003G01560,VIT_11S0037G00530,VIT_12S0059G01010,VIT_13S0064G00890,VIT_00S1349G00010,VIT_02S0025G01850,VIT_07S0031G02060,VIT_03S0038G04250,VIT_05S0049G00010,VIT_07S0005G01030,VIT_07S0005G04710,VIT_08S0007G08380
GO:MF	glucosyltransferase activity	GO:0046527	0.0313112	1.5043	321	2758	44	30661	VIT_01S0026G00630,VIT_10S0003G02440,VIT_10S0116G00520,VIT_00S1213G00010,VIT_00S0414G00010,VIT_00S0469G00020,VIT_10S0003G01560,VIT_11S0037G00530,VIT_12S0059G01010,VIT_12S0028G00400,VIT_12S0134G00160,VIT_13S0064G00890,VIT_13S0019G02860,VIT_14S0066G01480,VIT_15S0046G01190,VIT_15S0046G01960,VIT_15S0046G01950,VIT_15S0046G03080,VIT_00S1349G00010,VIT_18S0001G05950,VIT_19S0014G02070,VIT_14S0006G02140,VIT…
GO:MF	carbohydrate:proton symporter activity	GO:0005351	0.033423	1.47595	56	2758	12	30661	VIT_00S0181G00010,VIT_11S0149G00050,VIT_14S0030G00200,VIT_14S0030G00210,VIT_14S0030G00230,VIT_14S0030G00250,VIT_14S0030G00300,VIT_14S0030G00340,VIT_16S0013G01950,VIT_07S0031G02270,VIT_05S0020G02250,VIT_05S0020G02260
GO:MF	carbohydrate:cation symporter activity	GO:0005402	0.033423	1.47595	56	2758	12	30661	VIT_00S0181G00010,VIT_11S0149G00050,VIT_14S0030G00200,VIT_14S0030G00210,VIT_14S0030G00230,VIT_14S0030G00250,VIT_14S0030G00300,VIT_14S0030G00340,VIT_16S0013G01950,VIT_07S0031G02270,VIT_05S0020G02250,VIT_05S0020G02260
GO:MF	RNA polymerase II transcription regulatory region sequence-specific DNA binding	GO:0000977	0.034269	1.4651	243	2758	35	30661	VIT_01S0026G00010,VIT_01S0026G01910,VIT_01S0026G02600,VIT_01S0011G01560,VIT_10S0116G00190,VIT_10S0042G00820,VIT_12S0059G01190,VIT_13S0064G00860,VIT_13S0064G01290,VIT_13S0019G00540,VIT_13S0019G02450,VIT_14S0060G01180,VIT_14S0083G01030,VIT_14S0128G00110,VIT_15S0048G01270,VIT_16S0022G02330,VIT_16S0022G02380,VIT_08S0040G00240,VIT_17S0000G07630,VIT_18S0001G12970,VIT_18S0001G13460,VIT_18S0001G15260,VIT…
GO:MF	3'-5' DNA helicase activity	GO:0043138	0.0376668	1.42404	24	2758	7	30661	VIT_01S0010G02590,VIT_01S0150G00390,VIT_11S0149G00130,VIT_12S0142G00280,VIT_18S0001G14990,VIT_00S0184G00040,VIT_07S0005G01430
GO:MF	cellulose synthase activity	GO:0016759	0.0379072	1.42128	79	2758	15	30661	VIT_00S1213G00010,VIT_00S0414G00010,VIT_00S0469G00020,VIT_10S0003G01560,VIT_11S0037G00530,VIT_12S0059G01010,VIT_13S0064G00890,VIT_00S1349G00010,VIT_02S0025G01850,VIT_07S0031G02060,VIT_03S0038G04250,VIT_05S0049G00010,VIT_07S0005G01030,VIT_07S0005G04710,VIT_08S0007G08380
GO:MF	protein dimerization activity	GO:0046983	0.0409871	1.38735	465	2758	59	30661	VIT_01S0127G00860,VIT_01S0026G00010,VIT_01S0026G01140,VIT_01S0011G01560,VIT_01S0010G00740,VIT_01S0010G03550,VIT_01S0011G02940,VIT_10S0003G02680,VIT_10S0042G00820,VIT_12S0059G01750,VIT_12S0059G01790,VIT_13S0067G01350,VIT_13S0064G01290,VIT_18S0072G00800,VIT_13S0019G00540,VIT_13S0067G03650,VIT_14S0083G01030,VIT_14S0066G01730,VIT_14S0060G02360,VIT_14S0128G00110,VIT_15S0048G01270,VIT_15S0048G02460,VIT…
GO:MF	antiporter activity	GO:0015297	0.041873	1.37807	203	2758	30	30661	VIT_01S0011G04980,VIT_01S0011G00590,VIT_01S0011G00600,VIT_10S0116G01880,VIT_11S0052G01560,VIT_11S0052G01510,VIT_11S0052G01570,VIT_11S0016G03050,VIT_11S0016G05710,VIT_12S0028G01160,VIT_12S0055G00940,VIT_12S0028G02560,VIT_12S0059G02180,VIT_13S0047G00080,VIT_13S0064G00620,VIT_16S0022G00370,VIT_16S0100G00460,VIT_16S0050G00900,VIT_17S0000G09270,VIT_18S0001G04890,VIT_19S0015G00940,VIT_08S0056G01120,VIT…
GO:MF	iron ion binding	GO:0005506	0.041873	1.37807	494	2758	62	30661	VIT_01S0010G03560,VIT_01S0011G00190,VIT_01S0011G03880,VIT_01S0011G04340,VIT_01S0137G00410,VIT_10S0003G03170,VIT_10S0003G05370,VIT_10S0092G00370,VIT_11S0065G00130,VIT_11S0065G00040,VIT_11S0065G00630,VIT_13S0067G00110,VIT_13S0074G00390,VIT_15S0021G01080,VIT_15S0021G01060,VIT_15S0048G01530,VIT_15S0048G01590,VIT_15S0046G02380,VIT_15S0021G00050,VIT_15S0021G00270,VIT_16S0022G02140,VIT_16S0050G01090,VIT…
GO:MF	catalytic activity, acting on a protein	GO:0140096	0.0429159	1.36738	3216	2758	330	30661	VIT_01S0127G00130,VIT_01S0127G00140,VIT_01S0026G00180,VIT_01S0026G01420,VIT_01S0113G00420,VIT_01S0010G00330,VIT_01S0010G00380,VIT_01S0010G00710,VIT_01S0010G01660,VIT_01S0010G02210,VIT_01S0010G02220,VIT_01S0010G03590,VIT_01S0011G02000,VIT_01S0011G02030,VIT_01S0150G00020,VIT_01S0150G00140,VIT_01S0150G00480,VIT_01S0011G02350,VIT_01S0011G02420,VIT_01S0011G00280,VIT_01S0011G03210,VIT_01S0011G03860,VIT…
GO:MF	heme binding	GO:0020037	0.0461747	1.3356	563	2758	69	30661	VIT_01S0011G01850,VIT_01S0010G03560,VIT_01S0011G00190,VIT_01S0150G00060,VIT_01S0137G00410,VIT_10S0003G03170,VIT_10S0116G01780,VIT_10S0092G00370,VIT_11S0065G00130,VIT_11S0065G00040,VIT_11S0065G00630,VIT_12S0028G01840,VIT_13S0067G00110,VIT_13S0067G02360,VIT_13S0074G00390,VIT_14S0068G01920,VIT_15S0021G01080,VIT_15S0021G01060,VIT_15S0048G01530,VIT_15S0048G01590,VIT_15S0046G02380,VIT_15S0021G00270,VIT…
GO:BP	biological_process	GO:0008150	4.2079e-24	23.3759	16562	2758	1758	30661	VIT_01S0127G00130,VIT_01S0127G00140,VIT_01S0127G00250,VIT_01S0127G00400,VIT_01S0127G00610,VIT_01S0127G00740,VIT_01S0127G00860,VIT_01S0026G00010,VIT_01S0026G00180,VIT_01S0026G00260,VIT_01S0026G00300,VIT_01S0026G00360,VIT_01S0026G00530,VIT_01S0026G00550,VIT_01S0026G00710,VIT_01S0026G00740,VIT_01S0026G01090,VIT_01S0026G01120,VIT_01S0026G01140,VIT_01S0026G01420,VIT_01S0026G01440,VIT_01S0026G01490,VIT…
GO:BP	cell cycle	GO:0007049	1.93012e-21	20.7144	647	2758	143	30661	VIT_01S0026G00710,VIT_01S0026G02120,VIT_01S0010G02430,VIT_01S0010G02590,VIT_01S0010G03590,VIT_01S0150G00390,VIT_01S0011G06580,VIT_00S0225G00120,VIT_00S0225G00160,VIT_10S0003G03080,VIT_10S0003G05480,VIT_00S0704G00040,VIT_00S1213G00010,VIT_00S0414G00010,VIT_00S0469G00020,VIT_00S0532G00020,VIT_00S0203G00160,VIT_10S0003G01560,VIT_11S0037G00480,VIT_11S0037G00530,VIT_11S0016G00460,VIT_11S0016G04090,VIT…
GO:BP	cell cycle process	GO:0022402	1.93012e-21	20.7144	487	2758	119	30661	VIT_01S0026G00710,VIT_01S0026G02120,VIT_01S0010G02430,VIT_01S0010G02590,VIT_01S0010G03590,VIT_01S0150G00390,VIT_01S0011G06580,VIT_00S0225G00120,VIT_00S0225G00160,VIT_10S0003G03080,VIT_00S0704G00040,VIT_00S1213G00010,VIT_00S0414G00010,VIT_00S0469G00020,VIT_00S0532G00020,VIT_00S0203G00160,VIT_10S0003G01560,VIT_11S0037G00480,VIT_11S0037G00530,VIT_11S0016G00460,VIT_11S0016G04090,VIT_11S0149G00130,VIT…
GO:BP	mitotic cell cycle	GO:0000278	2.6788e-20	19.5721	357	2758	96	30661	VIT_01S0026G00710,VIT_01S0010G02430,VIT_01S0010G02590,VIT_01S0150G00390,VIT_00S0225G00120,VIT_10S0003G03080,VIT_00S0704G00040,VIT_00S1213G00010,VIT_00S0414G00010,VIT_00S0469G00020,VIT_00S0203G00160,VIT_10S0003G01560,VIT_11S0037G00530,VIT_11S0016G04090,VIT_12S0034G00950,VIT_12S0034G02010,VIT_12S0142G00280,VIT_12S0028G03330,VIT_12S0028G03360,VIT_12S0059G01010,VIT_12S0134G00500,VIT_13S0067G01420,VIT…
GO:BP	mitotic cell cycle process	GO:1903047	6.61799e-18	17.1793	304	2758	83	30661	VIT_01S0026G00710,VIT_01S0010G02430,VIT_01S0010G02590,VIT_01S0150G00390,VIT_00S0225G00120,VIT_10S0003G03080,VIT_00S1213G00010,VIT_00S0414G00010,VIT_00S0469G00020,VIT_00S0203G00160,VIT_10S0003G01560,VIT_11S0037G00530,VIT_11S0016G04090,VIT_12S0034G00950,VIT_12S0034G02010,VIT_12S0142G00280,VIT_12S0028G03330,VIT_12S0028G03360,VIT_12S0059G01010,VIT_12S0134G00500,VIT_13S0067G01420,VIT_13S0067G01530,VIT…
GO:BP	photosynthesis	GO:0015979	8.27968e-18	17.082	171	2758	59	30661	VIT_01S0026G02480,VIT_01S0011G01850,VIT_01S0010G03620,VIT_01S0011G05310,VIT_01S0137G00210,VIT_10S0003G02890,VIT_10S0003G02900,VIT_10S0003G04350,VIT_00S0125G00280,VIT_00S0904G00010,VIT_11S0016G01400,VIT_11S0016G00730,VIT_12S0028G01080,VIT_12S0055G01110,VIT_12S0059G00270,VIT_12S0028G00320,VIT_12S0057G00630,VIT_13S0064G00900,VIT_13S0064G01080,VIT_13S0019G00260,VIT_13S0019G00320,VIT_13S0019G04140,VIT…
GO:BP	nuclear division	GO:0000280	6.04303e-17	16.2187	244	2758	71	30661	VIT_01S0026G00710,VIT_01S0010G02430,VIT_01S0010G03590,VIT_01S0011G06580,VIT_00S0225G00120,VIT_00S0225G00160,VIT_00S0203G00160,VIT_11S0037G00480,VIT_11S0016G00460,VIT_12S0034G00950,VIT_12S0034G00980,VIT_12S0034G02010,VIT_12S0028G03330,VIT_12S0028G03360,VIT_12S0134G00500,VIT_12S0028G00940,VIT_13S0067G01420,VIT_13S0067G01530,VIT_13S0064G00560,VIT_14S0036G01120,VIT_14S0108G00710,VIT_14S0108G01630,VIT…
GO:BP	organelle fission	GO:0048285	5.40469e-14	13.2672	293	2758	74	30661	VIT_01S0026G00710,VIT_01S0010G02430,VIT_01S0010G03590,VIT_01S0011G06580,VIT_00S0225G00120,VIT_00S0225G00160,VIT_00S0203G00160,VIT_11S0037G00480,VIT_11S0016G00460,VIT_12S0034G00950,VIT_12S0034G00980,VIT_12S0034G02010,VIT_12S0028G03330,VIT_12S0028G03360,VIT_12S0134G00500,VIT_12S0028G00940,VIT_13S0067G01420,VIT_13S0067G01530,VIT_13S0064G00560,VIT_14S0036G01120,VIT_14S0108G00710,VIT_14S0108G01630,VIT…
GO:BP	regulation of cell cycle process	GO:0010564	3.25435e-13	12.4875	170	2758	52	30661	VIT_01S0026G00710,VIT_01S0010G02430,VIT_01S0010G02590,VIT_00S0225G00120,VIT_00S0203G00160,VIT_11S0016G04090,VIT_12S0142G00280,VIT_12S0028G03330,VIT_12S0028G03360,VIT_12S0134G00500,VIT_13S0067G01420,VIT_13S0067G01530,VIT_13S0064G00560,VIT_14S0108G01630,VIT_15S0048G01730,VIT_15S0048G01750,VIT_16S0039G00430,VIT_17S0000G07630,VIT_17S0000G09320,VIT_18S0001G14170,VIT_18S0001G02060,VIT_18S0122G00470,VIT…
GO:BP	cellular process	GO:0009987	1.77044e-12	11.7519	14483	2758	1496	30661	VIT_01S0127G00130,VIT_01S0127G00140,VIT_01S0127G00250,VIT_01S0127G00400,VIT_01S0127G00740,VIT_01S0127G00860,VIT_01S0026G00010,VIT_01S0026G00180,VIT_01S0026G00260,VIT_01S0026G00300,VIT_01S0026G00360,VIT_01S0026G00530,VIT_01S0026G00550,VIT_01S0026G00710,VIT_01S0026G00740,VIT_01S0026G01090,VIT_01S0026G01120,VIT_01S0026G01140,VIT_01S0026G01420,VIT_01S0026G01440,VIT_01S0026G01490,VIT_01S0026G01910,VIT…
GO:BP	photosynthesis, light harvesting in photosystem I	GO:0009768	3.09776e-12	11.509	19	2758	16	30661	VIT_01S0010G03620,VIT_10S0003G02890,VIT_10S0003G02900,VIT_11S0016G00730,VIT_12S0055G01110,VIT_12S0028G00320,VIT_12S0057G00630,VIT_13S0019G04140,VIT_15S0024G00040,VIT_17S0000G06350,VIT_18S0001G10550,VIT_18S0089G01170,VIT_19S0014G00160,VIT_19S0014G03660,VIT_07S0005G02220,VIT_08S0007G02190
GO:BP	regulation of mitotic cell cycle	GO:0007346	9.79916e-12	11.0088	123	2758	41	30661	VIT_01S0026G00710,VIT_01S0010G02430,VIT_01S0010G02590,VIT_00S0225G00120,VIT_00S0203G00160,VIT_11S0016G04090,VIT_12S0142G00280,VIT_12S0028G03360,VIT_12S0134G00500,VIT_13S0067G01420,VIT_13S0067G01530,VIT_13S0064G00560,VIT_15S0048G01750,VIT_18S0001G14170,VIT_18S0001G02060,VIT_18S0122G00470,VIT_18S0122G00550,VIT_18S0001G07220,VIT_18S0001G09160,VIT_19S0085G00690,VIT_07S0031G02330,VIT_00S0199G00210,VIT…
GO:BP	cell division	GO:0051301	9.98662e-12	11.0006	265	2758	65	30661	VIT_01S0026G00710,VIT_01S0026G02120,VIT_01S0010G02430,VIT_01S0011G00460,VIT_10S0092G00360,VIT_00S1213G00010,VIT_00S0414G00010,VIT_00S0469G00020,VIT_00S0203G00160,VIT_10S0003G01560,VIT_11S0037G00530,VIT_11S0016G00460,VIT_12S0034G00950,VIT_12S0034G02010,VIT_12S0059G01010,VIT_12S0134G00500,VIT_13S0067G01420,VIT_13S0064G00890,VIT_14S0128G00440,VIT_15S0048G00650,VIT_15S0048G01730,VIT_15S0046G01110,VIT…
GO:BP	mitotic nuclear division	GO:0140014	1.1935e-11	10.9232	157	2758	47	30661	VIT_01S0026G00710,VIT_01S0010G02430,VIT_00S0225G00120,VIT_00S0203G00160,VIT_12S0034G00950,VIT_12S0034G02010,VIT_12S0028G03330,VIT_12S0028G03360,VIT_12S0134G00500,VIT_13S0067G01420,VIT_13S0067G01530,VIT_14S0108G00710,VIT_14S0108G01630,VIT_15S0048G01750,VIT_16S0013G01960,VIT_16S0039G00430,VIT_17S0000G04330,VIT_18S0001G14170,VIT_18S0041G01220,VIT_18S0001G02060,VIT_18S0122G00470,VIT_18S0001G07220,VIT…
GO:BP	regulation of nuclear division	GO:0051783	1.85226e-11	10.7323	76	2758	31	30661	VIT_01S0026G00710,VIT_01S0010G02430,VIT_00S0225G00120,VIT_00S0203G00160,VIT_12S0028G03360,VIT_12S0134G00500,VIT_13S0067G01420,VIT_13S0067G01530,VIT_15S0048G01750,VIT_17S0000G09320,VIT_18S0001G14170,VIT_18S0001G02060,VIT_18S0122G00470,VIT_18S0001G07220,VIT_18S0001G09160,VIT_19S0085G00690,VIT_07S0031G02330,VIT_00S0199G00210,VIT_00S0322G00010,VIT_07S0129G00200,VIT_03S0038G02800,VIT_03S0180G00040,VIT…
GO:BP	cell population proliferation	GO:0008283	1.99941e-11	10.6991	63	2758	28	30661	VIT_01S0026G00710,VIT_01S0010G02590,VIT_00S0203G00160,VIT_12S0134G00500,VIT_13S0067G01420,VIT_13S0064G01030,VIT_14S0081G00200,VIT_15S0048G02770,VIT_18S0001G14170,VIT_18S0001G02060,VIT_18S0122G00550,VIT_18S0001G07220,VIT_18S0001G09160,VIT_19S0085G00690,VIT_00S0199G00210,VIT_00S1328G00020,VIT_00S0322G00010,VIT_07S0129G00200,VIT_03S0038G02800,VIT_03S0180G00040,VIT_03S0091G00280,VIT_04S0008G04260,VIT…
GO:BP	microtubule-based process	GO:0007017	4.42409e-11	10.3542	255	2758	62	30661	VIT_01S0026G02120,VIT_01S0010G03540,VIT_01S0011G05480,VIT_01S0011G06330,VIT_01S0137G00650,VIT_00S0704G00040,VIT_00S0532G00020,VIT_11S0037G00480,VIT_11S0016G00460,VIT_12S0034G02010,VIT_12S0028G03330,VIT_13S0067G00570,VIT_14S0108G00440,VIT_14S0108G01630,VIT_14S0128G00460,VIT_14S0128G00440,VIT_14S0030G01360,VIT_15S0048G00650,VIT_15S0048G00860,VIT_15S0048G01730,VIT_16S0022G01820,VIT_16S0050G00380,VIT…
GO:BP	photosynthesis, light harvesting	GO:0009765	1.21572e-10	9.91517	25	2758	17	30661	VIT_01S0010G03620,VIT_10S0003G02890,VIT_10S0003G02900,VIT_11S0016G00730,VIT_12S0055G01110,VIT_12S0028G00320,VIT_12S0057G00630,VIT_13S0019G04140,VIT_14S0108G00580,VIT_15S0024G00040,VIT_17S0000G06350,VIT_18S0001G10550,VIT_18S0089G01170,VIT_19S0014G00160,VIT_19S0014G03660,VIT_07S0005G02220,VIT_08S0007G02190
GO:BP	positive regulation of cell population proliferation	GO:0008284	1.99103e-10	9.70092	43	2758	22	30661	VIT_01S0026G00710,VIT_01S0010G02590,VIT_00S0203G00160,VIT_12S0134G00500,VIT_13S0067G01420,VIT_18S0001G14170,VIT_18S0001G02060,VIT_18S0122G00550,VIT_18S0001G07220,VIT_18S0001G09160,VIT_19S0085G00690,VIT_00S0199G00210,VIT_00S0322G00010,VIT_07S0129G00200,VIT_03S0038G02800,VIT_03S0180G00040,VIT_03S0091G00280,VIT_04S0008G04260,VIT_06S0009G02090,VIT_08S0040G00930,VIT_08S0056G00210,VIT_09S0002G05240
GO:BP	regulation of cell population proliferation	GO:0042127	3.09579e-10	9.50923	52	2758	24	30661	VIT_01S0026G00710,VIT_01S0010G02590,VIT_00S0203G00160,VIT_12S0134G00500,VIT_13S0067G01420,VIT_13S0064G01030,VIT_18S0001G14170,VIT_18S0001G02060,VIT_18S0122G00550,VIT_18S0001G07220,VIT_18S0001G09160,VIT_19S0085G00690,VIT_00S0199G00210,VIT_00S0322G00010,VIT_07S0129G00200,VIT_03S0038G02800,VIT_03S0180G00040,VIT_03S0091G00280,VIT_04S0008G04260,VIT_06S0009G02090,VIT_07S0104G00020,VIT_08S0040G00930,VIT…
GO:BP	mitotic cell cycle phase transition	GO:0044772	3.09579e-10	9.50923	99	2758	34	30661	VIT_01S0026G00710,VIT_01S0010G02430,VIT_01S0010G02590,VIT_00S0203G00160,VIT_11S0016G04090,VIT_12S0142G00280,VIT_12S0028G03360,VIT_12S0134G00500,VIT_13S0067G01420,VIT_13S0067G01530,VIT_15S0048G01750,VIT_18S0001G14170,VIT_18S0001G02060,VIT_18S0122G00470,VIT_18S0122G00550,VIT_18S0001G07220,VIT_18S0001G09160,VIT_19S0085G00690,VIT_07S0031G02330,VIT_00S0199G00210,VIT_00S0322G00010,VIT_07S0129G00200,VIT…
GO:BP	cell cycle phase transition	GO:0044770	3.88171e-10	9.41098	138	2758	41	30661	VIT_01S0026G00710,VIT_01S0010G02430,VIT_01S0010G02590,VIT_00S0203G00160,VIT_11S0016G04090,VIT_12S0142G00280,VIT_12S0028G03360,VIT_12S0134G00500,VIT_13S0067G01420,VIT_13S0067G01530,VIT_13S0064G00560,VIT_15S0048G01750,VIT_16S0039G00430,VIT_17S0000G09320,VIT_18S0001G14170,VIT_18S0001G02060,VIT_18S0122G00470,VIT_18S0122G00550,VIT_18S0001G07220,VIT_18S0001G09160,VIT_19S0085G00690,VIT_07S0031G02330,VIT…
GO:BP	regulation of mitotic nuclear division	GO:0007088	4.26233e-10	9.37035	66	2758	27	30661	VIT_01S0026G00710,VIT_01S0010G02430,VIT_00S0225G00120,VIT_00S0203G00160,VIT_12S0028G03360,VIT_12S0134G00500,VIT_13S0067G01420,VIT_13S0067G01530,VIT_15S0048G01750,VIT_18S0001G14170,VIT_18S0001G02060,VIT_18S0122G00470,VIT_18S0001G07220,VIT_18S0001G09160,VIT_19S0085G00690,VIT_07S0031G02330,VIT_00S0199G00210,VIT_00S0322G00010,VIT_07S0129G00200,VIT_03S0038G02800,VIT_03S0180G00040,VIT_03S0091G00280,VIT…
GO:BP	regulation of cell cycle	GO:0051726	8.40857e-10	9.07528	247	2758	58	30661	VIT_01S0026G00710,VIT_01S0010G02430,VIT_01S0010G02590,VIT_00S0225G00120,VIT_00S0203G00160,VIT_11S0016G04090,VIT_12S0142G00280,VIT_12S0028G03330,VIT_12S0028G03360,VIT_12S0134G00500,VIT_13S0067G01420,VIT_13S0067G01530,VIT_13S0064G00560,VIT_14S0108G01270,VIT_14S0108G01630,VIT_15S0048G01730,VIT_15S0048G01750,VIT_16S0098G01510,VIT_16S0039G00430,VIT_17S0000G07630,VIT_17S0000G09320,VIT_18S0001G14170,VIT…
GO:BP	microtubule-based movement	GO:0007018	1.56154e-08	7.80645	91	2758	30	30661	VIT_00S0532G00020,VIT_11S0016G00460,VIT_14S0128G00460,VIT_14S0128G00440,VIT_14S0030G01360,VIT_16S0050G00670,VIT_17S0000G03290,VIT_17S0000G04330,VIT_18S0001G14580,VIT_18S0089G00740,VIT_18S0001G07550,VIT_18S0001G07800,VIT_18S0001G08700,VIT_19S0015G01150,VIT_19S0027G00080,VIT_19S0014G05070,VIT_19S0090G01600,VIT_07S0205G00140,VIT_07S0031G00130,VIT_03S0038G00350,VIT_04S0023G03060,VIT_05S0049G01350,VIT…
GO:BP	developmental process	GO:0032502	2.52421e-08	7.59787	1242	2758	178	30661	VIT_01S0026G01090,VIT_01S0026G01140,VIT_01S0011G01200,VIT_01S0011G01560,VIT_01S0010G00750,VIT_01S0010G03590,VIT_01S0011G00190,VIT_01S0150G00020,VIT_01S0011G03600,VIT_01S0011G05260,VIT_01S0137G00400,VIT_10S0003G03310,VIT_10S0003G03910,VIT_10S0003G04040,VIT_10S0003G04320,VIT_00S0125G00290,VIT_10S0071G00870,VIT_10S0042G00820,VIT_12S0059G01380,VIT_10S0116G00500,VIT_00S0194G00260,VIT_11S0037G00480,VIT…
GO:BP	photosynthesis, light reaction	GO:0019684	2.94115e-08	7.53148	88	2758	29	30661	VIT_01S0011G01850,VIT_01S0010G03620,VIT_01S0011G05310,VIT_10S0003G02890,VIT_10S0003G02900,VIT_00S0904G00010,VIT_11S0016G00730,VIT_12S0055G01110,VIT_12S0028G00320,VIT_12S0057G00630,VIT_13S0019G04140,VIT_14S0108G00580,VIT_14S0081G00060,VIT_15S0048G02500,VIT_15S0024G00040,VIT_16S0100G00480,VIT_17S0000G06350,VIT_18S0001G10550,VIT_18S0001G11710,VIT_18S0089G01170,VIT_18S0001G09110,VIT_19S0015G01760,VIT…
GO:BP	protein phosphorylation	GO:0006468	3.5191e-08	7.45357	1653	2758	223	30661	VIT_01S0127G00130,VIT_01S0127G00140,VIT_01S0026G00180,VIT_01S0026G00710,VIT_01S0026G01420,VIT_01S0010G00330,VIT_01S0010G00380,VIT_01S0010G01660,VIT_01S0010G02210,VIT_01S0150G00020,VIT_01S0011G00280,VIT_01S0011G03860,VIT_01S0011G03900,VIT_01S0011G04060,VIT_01S0011G04290,VIT_01S0011G05580,VIT_10S0003G01860,VIT_10S0003G01880,VIT_10S0003G01900,VIT_10S0003G01980,VIT_10S0003G01990,VIT_10S0003G04320,VIT…
GO:BP	auxin-activated signaling pathway	GO:0009734	4.27551e-08	7.36901	95	2758	30	30661	VIT_01S0011G00120,VIT_10S0003G04320,VIT_00S0181G00040,VIT_11S0016G01450,VIT_11S0052G00840,VIT_11S0016G03540,VIT_11S0016G05640,VIT_13S0067G02860,VIT_14S0108G00020,VIT_14S0030G02310,VIT_15S0046G00290,VIT_17S0000G02420,VIT_18S0001G13420,VIT_18S0001G13930,VIT_18S0001G08090,VIT_02S0025G01740,VIT_04S0023G02780,VIT_04S0008G01700,VIT_05S0049G01970,VIT_05S0020G01070,VIT_05S0020G04020,VIT_05S0020G04690,VIT…
GO:BP	cellular response to auxin stimulus	GO:0071365	4.27551e-08	7.36901	95	2758	30	30661	VIT_01S0011G00120,VIT_10S0003G04320,VIT_00S0181G00040,VIT_11S0016G01450,VIT_11S0052G00840,VIT_11S0016G03540,VIT_11S0016G05640,VIT_13S0067G02860,VIT_14S0108G00020,VIT_14S0030G02310,VIT_15S0046G00290,VIT_17S0000G02420,VIT_18S0001G13420,VIT_18S0001G13930,VIT_18S0001G08090,VIT_02S0025G01740,VIT_04S0023G02780,VIT_04S0008G01700,VIT_05S0049G01970,VIT_05S0020G01070,VIT_05S0020G04020,VIT_05S0020G04690,VIT…
GO:BP	regulation of organelle organization	GO:0033043	4.95983e-08	7.30453	186	2758	45	30661	VIT_01S0026G00710,VIT_01S0026G02120,VIT_01S0010G02430,VIT_01S0150G00390,VIT_00S0225G00120,VIT_10S0003G04280,VIT_00S0516G00020,VIT_00S0203G00160,VIT_11S0016G03640,VIT_12S0028G03330,VIT_12S0028G03360,VIT_12S0134G00500,VIT_13S0067G01420,VIT_13S0067G01530,VIT_14S0108G01630,VIT_15S0048G00650,VIT_15S0048G01750,VIT_17S0000G07890,VIT_17S0000G09320,VIT_17S0000G04740,VIT_18S0001G14170,VIT_18S0001G02060,VIT…
GO:BP	meiotic cell cycle process	GO:1903046	2.38023e-07	6.62338	125	2758	34	30661	VIT_01S0010G03590,VIT_01S0011G06580,VIT_00S0225G00160,VIT_00S0704G00040,VIT_11S0037G00480,VIT_11S0016G00460,VIT_11S0016G04090,VIT_12S0034G00980,VIT_12S0034G02010,VIT_12S0142G00280,VIT_12S0028G03360,VIT_12S0028G00940,VIT_13S0067G01530,VIT_13S0064G00560,VIT_14S0036G01120,VIT_15S0046G01110,VIT_16S0039G02400,VIT_17S0000G09320,VIT_18S0122G01130,VIT_18S0122G00470,VIT_02S0025G00410,VIT_03S0091G00530,VIT…
GO:BP	phosphorylation	GO:0016310	3.93838e-07	6.40468	1945	2758	249	30661	VIT_01S0127G00130,VIT_01S0127G00140,VIT_01S0026G00180,VIT_01S0026G00710,VIT_01S0026G01420,VIT_01S0010G00330,VIT_01S0010G00380,VIT_01S0010G01660,VIT_01S0010G02210,VIT_01S0010G02770,VIT_01S0150G00020,VIT_01S0011G00280,VIT_01S0011G03860,VIT_01S0011G03900,VIT_01S0011G04060,VIT_01S0011G04290,VIT_01S0011G05580,VIT_10S0003G01860,VIT_10S0003G01880,VIT_10S0003G01900,VIT_10S0003G01980,VIT_10S0003G01990,VIT…
GO:BP	movement of cell or subcellular component	GO:0006928	5.41013e-07	6.26679	129	2758	34	30661	VIT_00S0532G00020,VIT_11S0016G00460,VIT_11S0016G03640,VIT_14S0128G00460,VIT_14S0128G00440,VIT_14S0030G01360,VIT_16S0050G00670,VIT_17S0000G07890,VIT_17S0000G03290,VIT_17S0000G04330,VIT_18S0001G14580,VIT_18S0089G00740,VIT_18S0001G07550,VIT_18S0001G07800,VIT_18S0001G08700,VIT_19S0015G01150,VIT_19S0027G00080,VIT_19S0014G05070,VIT_19S0090G01600,VIT_07S0191G00250,VIT_07S0205G00140,VIT_07S0031G00130,VIT…
GO:BP	microtubule cytoskeleton organization	GO:0000226	6.75466e-07	6.1704	149	2758	37	30661	VIT_01S0026G02120,VIT_01S0010G03540,VIT_01S0011G06330,VIT_01S0137G00650,VIT_00S0704G00040,VIT_00S0532G00020,VIT_11S0037G00480,VIT_11S0016G00460,VIT_12S0034G02010,VIT_12S0028G03330,VIT_13S0067G00570,VIT_14S0108G00440,VIT_14S0108G01630,VIT_15S0048G00650,VIT_15S0048G00860,VIT_15S0048G01730,VIT_16S0022G01820,VIT_16S0050G00380,VIT_02S0025G03680,VIT_16S0098G00560,VIT_17S0000G02450,VIT_17S0000G04330,VIT…
GO:BP	protein autophosphorylation	GO:0046777	7.06563e-07	6.15085	287	2758	57	30661	VIT_01S0010G00330,VIT_01S0010G00380,VIT_01S0011G00280,VIT_10S0003G01860,VIT_10S0003G01880,VIT_10S0003G01900,VIT_10S0003G01980,VIT_10S0003G01990,VIT_10S0092G00570,VIT_10S0092G00470,VIT_10S0071G00860,VIT_10S0003G00330,VIT_13S0084G00560,VIT_11S0149G00090,VIT_12S0028G01350,VIT_12S0034G02570,VIT_12S0035G00080,VIT_12S0142G00760,VIT_12S0035G00990,VIT_13S0073G00600,VIT_13S0067G03050,VIT_14S0083G01210,VIT…
GO:BP	meiotic cell cycle	GO:0051321	7.15418e-07	6.14544	156	2758	38	30661	VIT_01S0010G03590,VIT_01S0011G06580,VIT_00S0225G00160,VIT_00S0704G00040,VIT_11S0037G00480,VIT_11S0016G00460,VIT_11S0016G04090,VIT_12S0034G00980,VIT_12S0034G02010,VIT_12S0142G00280,VIT_12S0028G03360,VIT_12S0028G00940,VIT_13S0067G01530,VIT_13S0064G00560,VIT_14S0036G01120,VIT_14S0108G00710,VIT_15S0046G01110,VIT_16S0022G00060,VIT_16S0039G02400,VIT_17S0000G07440,VIT_17S0000G09320,VIT_18S0122G01130,VIT…
GO:BP	transmembrane transport	GO:0055085	1.06782e-06	5.9715	1485	2758	197	30661	VIT_01S0026G00260,VIT_01S0026G00360,VIT_01S0026G00530,VIT_01S0026G00550,VIT_01S0026G00740,VIT_01S0026G01490,VIT_01S0182G00140,VIT_01S0182G00130,VIT_01S0011G02520,VIT_01S0011G03400,VIT_01S0011G04980,VIT_01S0011G00590,VIT_01S0011G00600,VIT_01S0011G06010,VIT_10S0003G01830,VIT_10S0003G02190,VIT_10S0003G04470,VIT_10S0116G01880,VIT_19S0015G00860,VIT_00S0181G00010,VIT_10S0003G00760,VIT_11S0103G00370,VIT…
GO:BP	positive regulation of cell cycle	GO:0045787	1.06782e-06	5.9715	69	2758	23	30661	VIT_01S0026G00710,VIT_01S0010G02590,VIT_00S0203G00160,VIT_12S0142G00280,VIT_12S0134G00500,VIT_13S0067G01420,VIT_18S0001G14170,VIT_18S0001G02060,VIT_18S0001G07220,VIT_18S0001G09160,VIT_19S0085G00690,VIT_07S0031G02330,VIT_00S0199G00210,VIT_00S0322G00010,VIT_07S0129G00200,VIT_03S0038G02800,VIT_03S0180G00040,VIT_03S0091G00280,VIT_04S0008G04260,VIT_06S0009G02090,VIT_08S0040G00930,VIT_08S0058G00500,VIT…
GO:BP	response to stimulus	GO:0050896	1.08061e-06	5.96633	3379	2758	394	30661	VIT_01S0127G00740,VIT_01S0026G01120,VIT_01S0026G01420,VIT_01S0026G02120,VIT_01S0182G00140,VIT_01S0182G00130,VIT_01S0011G00120,VIT_01S0010G00330,VIT_01S0011G00130,VIT_01S0010G02430,VIT_01S0010G02590,VIT_01S0010G03620,VIT_01S0150G00020,VIT_01S0150G00390,VIT_01S0150G00440,VIT_01S0011G02520,VIT_01S0011G02750,VIT_01S0011G02780,VIT_01S0011G00280,VIT_01S0011G03430,VIT_01S0011G05180,VIT_01S0011G05190,VIT…
GO:BP	protein-chromophore linkage	GO:0018298	1.08061e-06	5.96633	49	2758	19	30661	VIT_01S0010G03620,VIT_10S0003G02680,VIT_10S0003G02890,VIT_10S0003G02900,VIT_11S0016G00730,VIT_12S0055G01110,VIT_12S0028G00320,VIT_12S0057G00630,VIT_13S0019G04140,VIT_15S0024G00040,VIT_17S0000G06350,VIT_18S0001G10550,VIT_18S0089G01170,VIT_18S0001G09110,VIT_19S0014G00160,VIT_19S0014G03660,VIT_03S0038G04210,VIT_07S0005G02220,VIT_08S0007G02190
GO:BP	meiotic nuclear division	GO:0140013	1.10623e-06	5.95615	103	2758	29	30661	VIT_01S0010G03590,VIT_01S0011G06580,VIT_00S0225G00160,VIT_11S0037G00480,VIT_11S0016G00460,VIT_12S0034G00980,VIT_12S0034G02010,VIT_12S0028G03360,VIT_12S0028G00940,VIT_13S0067G01530,VIT_13S0064G00560,VIT_14S0036G01120,VIT_15S0046G01110,VIT_16S0039G02400,VIT_17S0000G09320,VIT_18S0122G01130,VIT_18S0122G00470,VIT_02S0025G00410,VIT_03S0091G00530,VIT_04S0008G02570,VIT_05S0049G01720,VIT_05S0051G00490,VIT…
GO:BP	organic cyclic compound biosynthetic process	GO:1901362	1.53665e-06	5.81343	2548	2758	308	30661	VIT_01S0127G00860,VIT_01S0026G00010,VIT_01S0026G01140,VIT_01S0026G01910,VIT_01S0026G01950,VIT_01S0026G02200,VIT_01S0026G02600,VIT_01S0010G00240,VIT_01S0011G01560,VIT_01S0010G00740,VIT_01S0010G02770,VIT_01S0010G03550,VIT_01S0011G00190,VIT_01S0011G02440,VIT_01S0011G02750,VIT_01S0011G03520,VIT_01S0011G03750,VIT_01S0011G03880,VIT_01S0011G05260,VIT_01S0011G05360,VIT_00S0291G00020,VIT_10S0003G01790,VIT…
GO:BP	regulation of nucleic acid-templated transcription	GO:1903506	1.53665e-06	5.81343	1700	2758	219	30661	VIT_01S0127G00860,VIT_01S0026G00010,VIT_01S0026G01140,VIT_01S0026G01910,VIT_01S0026G01950,VIT_01S0026G02200,VIT_01S0026G02600,VIT_01S0011G01560,VIT_01S0010G00740,VIT_01S0010G03550,VIT_01S0011G03520,VIT_01S0011G05260,VIT_01S0011G05360,VIT_00S0291G00020,VIT_10S0003G01790,VIT_10S0003G02680,VIT_10S0003G03910,VIT_10S0003G04040,VIT_10S0003G04280,VIT_10S0116G00190,VIT_06S0009G01790,VIT_10S0042G00830,VIT…
GO:BP	regulation of transcription, DNA-templated	GO:0006355	1.53665e-06	5.81343	1700	2758	219	30661	VIT_01S0127G00860,VIT_01S0026G00010,VIT_01S0026G01140,VIT_01S0026G01910,VIT_01S0026G01950,VIT_01S0026G02200,VIT_01S0026G02600,VIT_01S0011G01560,VIT_01S0010G00740,VIT_01S0010G03550,VIT_01S0011G03520,VIT_01S0011G05260,VIT_01S0011G05360,VIT_00S0291G00020,VIT_10S0003G01790,VIT_10S0003G02680,VIT_10S0003G03910,VIT_10S0003G04040,VIT_10S0003G04280,VIT_10S0116G00190,VIT_06S0009G01790,VIT_10S0042G00830,VIT…
GO:BP	regulation of RNA biosynthetic process	GO:2001141	1.53665e-06	5.81343	1700	2758	219	30661	VIT_01S0127G00860,VIT_01S0026G00010,VIT_01S0026G01140,VIT_01S0026G01910,VIT_01S0026G01950,VIT_01S0026G02200,VIT_01S0026G02600,VIT_01S0011G01560,VIT_01S0010G00740,VIT_01S0010G03550,VIT_01S0011G03520,VIT_01S0011G05260,VIT_01S0011G05360,VIT_00S0291G00020,VIT_10S0003G01790,VIT_10S0003G02680,VIT_10S0003G03910,VIT_10S0003G04040,VIT_10S0003G04280,VIT_10S0116G00190,VIT_06S0009G01790,VIT_10S0042G00830,VIT…
GO:BP	biological regulation	GO:0065007	2.59979e-06	5.58506	4638	2758	516	30661	VIT_01S0127G00860,VIT_01S0026G00010,VIT_01S0026G00710,VIT_01S0026G01120,VIT_01S0026G01140,VIT_01S0026G01420,VIT_01S0026G01910,VIT_01S0026G01950,VIT_01S0026G02120,VIT_01S0026G02200,VIT_01S0026G02480,VIT_01S0026G02600,VIT_01S0011G00120,VIT_01S0010G00330,VIT_01S0011G01560,VIT_01S0010G00740,VIT_01S0010G00750,VIT_01S0011G00130,VIT_01S0010G02430,VIT_01S0010G02590,VIT_01S0010G03550,VIT_01S0011G00190,VIT…
GO:BP	regulation of cyclin-dependent protein kinase activity	GO:1904029	3.80971e-06	5.41911	58	2758	20	30661	VIT_01S0026G00710,VIT_00S0203G00160,VIT_12S0134G00500,VIT_13S0067G01420,VIT_18S0001G14170,VIT_18S0001G02060,VIT_18S0001G07220,VIT_18S0001G09160,VIT_19S0085G00690,VIT_00S0199G00210,VIT_00S0322G00010,VIT_07S0129G00200,VIT_03S0038G02800,VIT_03S0063G00670,VIT_03S0180G00040,VIT_03S0091G00280,VIT_04S0008G04260,VIT_06S0009G02090,VIT_08S0040G00930,VIT_09S0002G05240
GO:BP	regulation of cyclin-dependent protein serine/threonine kinase activity	GO:0000079	3.80971e-06	5.41911	58	2758	20	30661	VIT_01S0026G00710,VIT_00S0203G00160,VIT_12S0134G00500,VIT_13S0067G01420,VIT_18S0001G14170,VIT_18S0001G02060,VIT_18S0001G07220,VIT_18S0001G09160,VIT_19S0085G00690,VIT_00S0199G00210,VIT_00S0322G00010,VIT_07S0129G00200,VIT_03S0038G02800,VIT_03S0063G00670,VIT_03S0180G00040,VIT_03S0091G00280,VIT_04S0008G04260,VIT_06S0009G02090,VIT_08S0040G00930,VIT_09S0002G05240
GO:BP	regionalization	GO:0003002	4.59842e-06	5.33739	39	2758	16	30661	VIT_00S0194G00260,VIT_11S0052G00840,VIT_12S0059G02730,VIT_15S0048G00550,VIT_15S0046G02560,VIT_18S0001G11860,VIT_18S0001G13460,VIT_02S0154G00070,VIT_07S0129G00030,VIT_04S0023G03680,VIT_04S0008G03960,VIT_00S0226G00070,VIT_05S0020G04020,VIT_07S0151G00290,VIT_08S0056G00050,VIT_09S0002G03740
GO:BP	regulation of cellular process	GO:0050794	7.69403e-06	5.11385	3696	2758	419	30661	VIT_01S0127G00860,VIT_01S0026G00010,VIT_01S0026G00710,VIT_01S0026G01120,VIT_01S0026G01140,VIT_01S0026G01420,VIT_01S0026G01910,VIT_01S0026G01950,VIT_01S0026G02120,VIT_01S0026G02200,VIT_01S0026G02480,VIT_01S0026G02600,VIT_01S0011G00120,VIT_01S0010G00330,VIT_01S0011G01560,VIT_01S0010G00740,VIT_01S0010G00750,VIT_01S0010G02430,VIT_01S0010G02590,VIT_01S0010G03550,VIT_01S0150G00020,VIT_01S0150G00390,VIT…
GO:BP	metabolic process	GO:0008152	8.26433e-06	5.08279	12094	2758	1214	30661	VIT_01S0127G00130,VIT_01S0127G00140,VIT_01S0127G00250,VIT_01S0127G00400,VIT_01S0127G00610,VIT_01S0127G00740,VIT_01S0127G00860,VIT_01S0026G00010,VIT_01S0026G00180,VIT_01S0026G00300,VIT_01S0026G00710,VIT_01S0026G01140,VIT_01S0026G01420,VIT_01S0026G01440,VIT_01S0026G01910,VIT_01S0026G01950,VIT_01S0026G02200,VIT_01S0026G02390,VIT_01S0026G02480,VIT_01S0026G02600,VIT_01S0113G00420,VIT_01S0010G00240,VIT…
GO:BP	RNA biosynthetic process	GO:0032774	8.69543e-06	5.06071	1855	2758	231	30661	VIT_01S0127G00860,VIT_01S0026G00010,VIT_01S0026G01140,VIT_01S0026G01910,VIT_01S0026G01950,VIT_01S0026G02200,VIT_01S0026G02600,VIT_01S0011G01560,VIT_01S0010G00740,VIT_01S0010G03550,VIT_01S0011G03520,VIT_01S0011G05260,VIT_01S0011G05360,VIT_00S0291G00020,VIT_10S0003G01790,VIT_10S0003G02680,VIT_10S0003G03910,VIT_10S0003G04040,VIT_10S0003G04280,VIT_10S0116G00190,VIT_06S0009G01790,VIT_10S0042G00830,VIT…
GO:BP	regulation of biological process	GO:0050789	8.72464e-06	5.05925	4035	2758	452	30661	VIT_01S0127G00860,VIT_01S0026G00010,VIT_01S0026G00710,VIT_01S0026G01120,VIT_01S0026G01140,VIT_01S0026G01420,VIT_01S0026G01910,VIT_01S0026G01950,VIT_01S0026G02120,VIT_01S0026G02200,VIT_01S0026G02480,VIT_01S0026G02600,VIT_01S0011G00120,VIT_01S0010G00330,VIT_01S0011G01560,VIT_01S0010G00740,VIT_01S0010G00750,VIT_01S0011G00130,VIT_01S0010G02430,VIT_01S0010G02590,VIT_01S0010G03550,VIT_01S0150G00020,VIT…
GO:BP	double-strand break repair via break-induced replication	GO:0000727	9.17593e-06	5.03735	13	2758	9	30661	VIT_01S0150G00390,VIT_10S0003G03080,VIT_11S0149G00130,VIT_12S0142G00280,VIT_15S0021G01380,VIT_00S0616G00030,VIT_03S0038G00300,VIT_00S0184G00040,VIT_07S0005G01430
GO:BP	multi-organism reproductive process	GO:0044703	9.82748e-06	5.00756	46	2758	17	30661	VIT_01S0010G03590,VIT_01S0011G06580,VIT_11S0037G00480,VIT_11S0016G00460,VIT_12S0028G00940,VIT_14S0036G01120,VIT_15S0021G02700,VIT_15S0046G01110,VIT_16S0039G02400,VIT_00S0207G00010,VIT_05S0049G01720,VIT_05S0020G01160,VIT_05S0077G02050,VIT_07S0151G00680,VIT_07S0141G00330,VIT_07S0005G03990,VIT_08S0056G01520
GO:BP	sexual reproduction	GO:0019953	9.82748e-06	5.00756	46	2758	17	30661	VIT_01S0010G03590,VIT_01S0011G06580,VIT_11S0037G00480,VIT_11S0016G00460,VIT_12S0028G00940,VIT_14S0036G01120,VIT_15S0021G02700,VIT_15S0046G01110,VIT_16S0039G02400,VIT_00S0207G00010,VIT_05S0049G01720,VIT_05S0020G01160,VIT_05S0077G02050,VIT_07S0151G00680,VIT_07S0141G00330,VIT_07S0005G03990,VIT_08S0056G01520
GO:BP	transcription, DNA-templated	GO:0006351	1.37501e-05	4.86169	1849	2758	229	30661	VIT_01S0127G00860,VIT_01S0026G00010,VIT_01S0026G01140,VIT_01S0026G01910,VIT_01S0026G01950,VIT_01S0026G02200,VIT_01S0026G02600,VIT_01S0011G01560,VIT_01S0010G00740,VIT_01S0010G03550,VIT_01S0011G03520,VIT_01S0011G05260,VIT_01S0011G05360,VIT_00S0291G00020,VIT_10S0003G01790,VIT_10S0003G02680,VIT_10S0003G03910,VIT_10S0003G04040,VIT_10S0003G04280,VIT_10S0116G00190,VIT_06S0009G01790,VIT_10S0042G00830,VIT…
GO:BP	nucleic acid-templated transcription	GO:0097659	1.40908e-05	4.85107	1850	2758	229	30661	VIT_01S0127G00860,VIT_01S0026G00010,VIT_01S0026G01140,VIT_01S0026G01910,VIT_01S0026G01950,VIT_01S0026G02200,VIT_01S0026G02600,VIT_01S0011G01560,VIT_01S0010G00740,VIT_01S0010G03550,VIT_01S0011G03520,VIT_01S0011G05260,VIT_01S0011G05360,VIT_00S0291G00020,VIT_10S0003G01790,VIT_10S0003G02680,VIT_10S0003G03910,VIT_10S0003G04040,VIT_10S0003G04280,VIT_10S0116G00190,VIT_06S0009G01790,VIT_10S0042G00830,VIT…
GO:BP	cellular process involved in reproduction in multicellular organism	GO:0022412	1.98627e-05	4.70196	21	2758	11	30661	VIT_01S0011G06580,VIT_11S0037G00480,VIT_11S0016G00460,VIT_12S0028G00940,VIT_14S0036G01120,VIT_16S0039G02400,VIT_05S0049G01720,VIT_05S0077G02050,VIT_07S0151G00680,VIT_07S0141G00330,VIT_07S0005G03990
GO:BP	response to radiation	GO:0009314	2.36834e-05	4.62556	283	2758	52	30661	VIT_01S0010G03620,VIT_10S0003G02680,VIT_10S0003G02890,VIT_10S0003G02900,VIT_10S0003G05030,VIT_11S0016G04090,VIT_11S0016G00730,VIT_12S0055G01110,VIT_12S0028G00320,VIT_12S0057G00630,VIT_13S0064G00190,VIT_13S0067G03390,VIT_13S0019G04140,VIT_14S0036G00540,VIT_15S0021G02070,VIT_15S0048G00930,VIT_15S0048G00940,VIT_15S0048G01040,VIT_15S0024G00040,VIT_16S0022G02310,VIT_16S0050G01420,VIT_16S0098G01060,VIT…
GO:BP	pattern specification process	GO:0007389	2.58167e-05	4.5881	49	2758	17	30661	VIT_00S0194G00260,VIT_11S0052G00840,VIT_12S0059G02730,VIT_15S0048G00550,VIT_15S0046G02560,VIT_18S0001G11860,VIT_18S0001G13460,VIT_02S0154G00070,VIT_07S0129G00030,VIT_04S0023G03680,VIT_04S0008G03960,VIT_00S0226G00070,VIT_05S0020G04020,VIT_06S0061G00700,VIT_07S0151G00290,VIT_08S0056G00050,VIT_09S0002G03740
GO:BP	aromatic compound biosynthetic process	GO:0019438	2.90345e-05	4.53709	2442	2758	288	30661	VIT_01S0127G00860,VIT_01S0026G00010,VIT_01S0026G01140,VIT_01S0026G01910,VIT_01S0026G01950,VIT_01S0026G02200,VIT_01S0026G02600,VIT_01S0010G00240,VIT_01S0011G01560,VIT_01S0010G00740,VIT_01S0010G02770,VIT_01S0010G03550,VIT_01S0011G02440,VIT_01S0011G02750,VIT_01S0011G03520,VIT_01S0011G03750,VIT_01S0011G05260,VIT_01S0011G05360,VIT_00S0291G00020,VIT_10S0003G01790,VIT_10S0003G02680,VIT_10S0116G01670,VIT…
GO:BP	response to light stimulus	GO:0009416	2.90345e-05	4.53709	270	2758	50	30661	VIT_01S0010G03620,VIT_10S0003G02680,VIT_10S0003G02890,VIT_10S0003G02900,VIT_10S0003G05030,VIT_11S0016G04090,VIT_11S0016G00730,VIT_12S0055G01110,VIT_12S0028G00320,VIT_12S0057G00630,VIT_13S0064G00190,VIT_13S0067G03390,VIT_13S0019G04140,VIT_14S0036G00540,VIT_15S0021G02070,VIT_15S0048G01040,VIT_15S0024G00040,VIT_16S0022G02310,VIT_16S0050G01420,VIT_16S0098G01060,VIT_17S0000G06350,VIT_04S0008G04320,VIT…
GO:BP	male gamete generation	GO:0048232	3.36759e-05	4.47268	22	2758	11	30661	VIT_01S0011G06580,VIT_11S0037G00480,VIT_11S0016G00460,VIT_12S0028G00940,VIT_14S0036G01120,VIT_16S0039G02400,VIT_05S0049G01720,VIT_05S0077G02050,VIT_07S0151G00680,VIT_07S0141G00330,VIT_07S0005G03990
GO:BP	regulation of protein serine/threonine kinase activity	GO:0071900	4.27609e-05	4.36895	73	2758	21	30661	VIT_01S0026G00710,VIT_00S0203G00160,VIT_11S0016G02970,VIT_12S0134G00500,VIT_13S0067G01420,VIT_18S0001G14170,VIT_18S0001G02060,VIT_18S0001G07220,VIT_18S0001G09160,VIT_19S0085G00690,VIT_00S0199G00210,VIT_00S0322G00010,VIT_07S0129G00200,VIT_03S0038G02800,VIT_03S0063G00670,VIT_03S0180G00040,VIT_03S0091G00280,VIT_04S0008G04260,VIT_06S0009G02090,VIT_08S0040G00930,VIT_09S0002G05240
GO:BP	male meiotic nuclear division	GO:0007140	4.45899e-05	4.35076	15	2758	9	30661	VIT_01S0011G06580,VIT_11S0037G00480,VIT_11S0016G00460,VIT_12S0028G00940,VIT_14S0036G01120,VIT_16S0039G02400,VIT_05S0049G01720,VIT_07S0151G00680,VIT_07S0005G03990
GO:BP	cellular macromolecule metabolic process	GO:0044260	5.02165e-05	4.29915	7006	2758	731	30661	VIT_01S0127G00130,VIT_01S0127G00140,VIT_01S0127G00250,VIT_01S0127G00860,VIT_01S0026G00010,VIT_01S0026G00180,VIT_01S0026G00300,VIT_01S0026G00710,VIT_01S0026G01140,VIT_01S0026G01420,VIT_01S0026G01910,VIT_01S0026G01950,VIT_01S0026G02200,VIT_01S0026G02600,VIT_01S0113G00420,VIT_01S0010G00330,VIT_01S0010G00380,VIT_01S0011G01560,VIT_01S0010G00710,VIT_01S0010G00740,VIT_01S0010G01660,VIT_01S0010G02210,VIT…
GO:BP	cell differentiation	GO:0030154	5.14478e-05	4.28863	299	2758	53	30661	VIT_01S0026G01090,VIT_01S0011G01200,VIT_01S0150G00020,VIT_10S0003G03310,VIT_10S0003G04320,VIT_10S0071G00870,VIT_10S0116G00500,VIT_11S0016G01300,VIT_11S0016G05690,VIT_12S0028G02520,VIT_12S0059G02310,VIT_12S0134G00490,VIT_14S0066G01560,VIT_14S0060G00240,VIT_15S0048G00550,VIT_15S0048G02630,VIT_15S0046G00170,VIT_15S0046G02560,VIT_15S0046G03190,VIT_16S0022G01210,VIT_16S0039G01710,VIT_17S0000G09080,VIT…
GO:BP	regulation of nucleobase-containing compound metabolic process	GO:0019219	5.50287e-05	4.25941	1869	2758	227	30661	VIT_01S0127G00860,VIT_01S0026G00010,VIT_01S0026G01140,VIT_01S0026G01910,VIT_01S0026G01950,VIT_01S0026G02200,VIT_01S0026G02600,VIT_01S0011G01560,VIT_01S0010G00740,VIT_01S0010G03550,VIT_01S0011G03520,VIT_01S0011G05260,VIT_01S0011G05360,VIT_00S0291G00020,VIT_10S0003G01790,VIT_10S0003G02680,VIT_10S0003G03910,VIT_10S0003G04040,VIT_10S0003G04280,VIT_10S0116G00190,VIT_06S0009G01790,VIT_10S0042G00830,VIT…
GO:BP	regulation of cellular macromolecule biosynthetic process	GO:2000112	5.64933e-05	4.248	1919	2758	232	30661	VIT_01S0127G00860,VIT_01S0026G00010,VIT_01S0026G01140,VIT_01S0026G01910,VIT_01S0026G01950,VIT_01S0026G02200,VIT_01S0026G02600,VIT_01S0011G01560,VIT_01S0010G00740,VIT_01S0010G02590,VIT_01S0010G03550,VIT_01S0011G03520,VIT_01S0011G05260,VIT_01S0011G05360,VIT_00S0291G00020,VIT_00S0225G00120,VIT_10S0003G01790,VIT_10S0003G02680,VIT_10S0003G03910,VIT_10S0003G04040,VIT_10S0003G04280,VIT_10S0116G00190,VIT…
GO:BP	anatomical structure development	GO:0048856	5.64933e-05	4.248	1051	2758	140	30661	VIT_01S0026G01140,VIT_01S0011G01560,VIT_01S0010G00750,VIT_01S0010G03590,VIT_01S0011G00190,VIT_01S0150G00020,VIT_01S0011G03600,VIT_01S0011G05260,VIT_01S0137G00400,VIT_10S0003G03310,VIT_10S0003G03910,VIT_10S0003G04320,VIT_00S0125G00290,VIT_10S0071G00870,VIT_10S0042G00820,VIT_12S0059G01380,VIT_00S0194G00260,VIT_11S0037G00480,VIT_11S0065G00130,VIT_11S0065G00040,VIT_11S0065G00630,VIT_11S0052G00840,VIT…
GO:BP	chromosome segregation	GO:0007059	5.64933e-05	4.248	166	2758	35	30661	VIT_01S0010G02430,VIT_01S0010G03590,VIT_00S0225G00160,VIT_11S0037G00480,VIT_12S0034G00950,VIT_12S0034G00980,VIT_12S0034G02010,VIT_12S0028G03360,VIT_13S0067G01530,VIT_13S0064G00560,VIT_14S0108G00710,VIT_15S0048G00650,VIT_15S0048G01730,VIT_15S0048G01750,VIT_15S0046G01110,VIT_16S0013G01960,VIT_16S0039G00430,VIT_17S0000G04330,VIT_18S0041G01220,VIT_18S0122G00470,VIT_19S0015G00610,VIT_02S0025G00410,VIT…
GO:BP	regulation of macromolecule biosynthetic process	GO:0010556	6.48891e-05	4.18783	1923	2758	232	30661	VIT_01S0127G00860,VIT_01S0026G00010,VIT_01S0026G01140,VIT_01S0026G01910,VIT_01S0026G01950,VIT_01S0026G02200,VIT_01S0026G02600,VIT_01S0011G01560,VIT_01S0010G00740,VIT_01S0010G02590,VIT_01S0010G03550,VIT_01S0011G03520,VIT_01S0011G05260,VIT_01S0011G05360,VIT_00S0291G00020,VIT_00S0225G00120,VIT_10S0003G01790,VIT_10S0003G02680,VIT_10S0003G03910,VIT_10S0003G04040,VIT_10S0003G04280,VIT_10S0116G00190,VIT…
GO:BP	cellular developmental process	GO:0048869	6.69286e-05	4.17439	326	2758	56	30661	VIT_01S0026G01090,VIT_01S0011G01200,VIT_01S0010G03590,VIT_01S0150G00020,VIT_10S0003G03310,VIT_10S0003G04320,VIT_10S0071G00870,VIT_10S0116G00500,VIT_11S0037G00480,VIT_11S0016G01300,VIT_11S0016G05690,VIT_12S0028G02520,VIT_12S0059G02310,VIT_12S0134G00490,VIT_14S0066G01560,VIT_14S0060G00240,VIT_15S0048G00550,VIT_15S0048G02630,VIT_15S0046G00170,VIT_15S0046G02560,VIT_15S0046G03190,VIT_16S0022G01210,VIT…
GO:BP	regulation of biosynthetic process	GO:0009889	7.06496e-05	4.15089	1955	2758	235	30661	VIT_01S0127G00860,VIT_01S0026G00010,VIT_01S0026G01140,VIT_01S0026G01910,VIT_01S0026G01950,VIT_01S0026G02200,VIT_01S0026G02480,VIT_01S0026G02600,VIT_01S0011G01560,VIT_01S0010G00740,VIT_01S0010G02590,VIT_01S0010G03550,VIT_01S0011G03520,VIT_01S0011G05260,VIT_01S0011G05360,VIT_00S0291G00020,VIT_00S0225G00120,VIT_10S0003G01790,VIT_10S0003G02680,VIT_10S0003G03910,VIT_10S0003G04040,VIT_10S0003G04280,VIT…
GO:BP	heterocycle biosynthetic process	GO:0018130	7.09014e-05	4.14935	2336	2758	274	30661	VIT_01S0127G00860,VIT_01S0026G00010,VIT_01S0026G01140,VIT_01S0026G01910,VIT_01S0026G01950,VIT_01S0026G02200,VIT_01S0026G02600,VIT_01S0010G00240,VIT_01S0011G01560,VIT_01S0010G00740,VIT_01S0010G02770,VIT_01S0010G03550,VIT_01S0011G02440,VIT_01S0011G02750,VIT_01S0011G03520,VIT_01S0011G03750,VIT_01S0011G05260,VIT_01S0011G05360,VIT_00S0291G00020,VIT_10S0003G01790,VIT_10S0003G02680,VIT_10S0003G03910,VIT…
GO:BP	cytokinesis	GO:0000910	7.19101e-05	4.14321	107	2758	26	30661	VIT_00S1213G00010,VIT_00S0414G00010,VIT_00S0469G00020,VIT_10S0003G01560,VIT_11S0037G00530,VIT_11S0016G00460,VIT_12S0059G01010,VIT_13S0064G00890,VIT_14S0128G00440,VIT_15S0048G01730,VIT_00S1349G00010,VIT_16S0022G01820,VIT_16S0039G00430,VIT_16S0039G02400,VIT_19S0015G00610,VIT_19S0014G02500,VIT_19S0090G01230,VIT_02S0025G01850,VIT_07S0031G02060,VIT_03S0038G04250,VIT_04S0008G00530,VIT_05S0049G00010,VIT…
GO:BP	regulation of cellular component organization	GO:0051128	7.66313e-05	4.11559	273	2758	49	30661	VIT_01S0026G00710,VIT_01S0026G02120,VIT_01S0010G02430,VIT_01S0150G00390,VIT_01S0011G05360,VIT_00S0225G00120,VIT_10S0003G04280,VIT_00S0516G00020,VIT_00S0203G00160,VIT_11S0016G03640,VIT_12S0142G00280,VIT_12S0028G03330,VIT_12S0028G03360,VIT_12S0134G00500,VIT_13S0067G01420,VIT_13S0067G01530,VIT_14S0108G01630,VIT_15S0048G00650,VIT_15S0048G01750,VIT_17S0000G07890,VIT_17S0000G09320,VIT_17S0000G02550,VIT…
GO:BP	regulation of cellular biosynthetic process	GO:0031326	7.70234e-05	4.11338	1949	2758	234	30661	VIT_01S0127G00860,VIT_01S0026G00010,VIT_01S0026G01140,VIT_01S0026G01910,VIT_01S0026G01950,VIT_01S0026G02200,VIT_01S0026G02600,VIT_01S0011G01560,VIT_01S0010G00740,VIT_01S0010G02590,VIT_01S0010G03550,VIT_01S0011G03520,VIT_01S0011G05260,VIT_01S0011G05360,VIT_00S0291G00020,VIT_00S0225G00120,VIT_10S0003G01790,VIT_10S0003G02680,VIT_10S0003G03910,VIT_10S0003G04040,VIT_10S0003G04280,VIT_10S0116G00190,VIT…
GO:BP	regulation of RNA metabolic process	GO:0051252	7.96782e-05	4.09866	1815	2758	220	30661	VIT_01S0127G00860,VIT_01S0026G00010,VIT_01S0026G01140,VIT_01S0026G01910,VIT_01S0026G01950,VIT_01S0026G02200,VIT_01S0026G02600,VIT_01S0011G01560,VIT_01S0010G00740,VIT_01S0010G03550,VIT_01S0011G03520,VIT_01S0011G05260,VIT_01S0011G05360,VIT_00S0291G00020,VIT_10S0003G01790,VIT_10S0003G02680,VIT_10S0003G03910,VIT_10S0003G04040,VIT_10S0003G04280,VIT_10S0116G00190,VIT_06S0009G01790,VIT_10S0042G00830,VIT…
GO:BP	gamete generation	GO:0007276	7.96782e-05	4.09866	24	2758	11	30661	VIT_01S0011G06580,VIT_11S0037G00480,VIT_11S0016G00460,VIT_12S0028G00940,VIT_14S0036G01120,VIT_16S0039G02400,VIT_05S0049G01720,VIT_05S0077G02050,VIT_07S0151G00680,VIT_07S0141G00330,VIT_07S0005G03990
GO:BP	phosphate-containing compound metabolic process	GO:0006796	8.09089e-05	4.092	2708	2758	311	30661	VIT_01S0127G00130,VIT_01S0127G00140,VIT_01S0026G00180,VIT_01S0026G00710,VIT_01S0026G01420,VIT_01S0010G00240,VIT_01S0010G00330,VIT_01S0010G00380,VIT_01S0010G01660,VIT_01S0010G02210,VIT_01S0010G02770,VIT_01S0150G00020,VIT_01S0011G02440,VIT_01S0011G02750,VIT_01S0011G00280,VIT_01S0011G03860,VIT_01S0011G03900,VIT_01S0011G04060,VIT_01S0011G04290,VIT_01S0011G05200,VIT_01S0011G05220,VIT_01S0011G05580,VIT…
GO:BP	multicellular organismal process	GO:0032501	8.26341e-05	4.08284	1089	2758	143	30661	VIT_01S0026G01140,VIT_01S0011G01560,VIT_01S0010G03590,VIT_01S0011G00190,VIT_01S0150G00020,VIT_01S0011G03600,VIT_01S0011G05260,VIT_01S0011G06580,VIT_10S0003G03310,VIT_10S0003G03910,VIT_10S0003G04320,VIT_10S0071G00870,VIT_10S0042G00820,VIT_12S0059G01380,VIT_00S0194G00260,VIT_00S0347G00060,VIT_11S0037G00480,VIT_11S0065G00130,VIT_11S0065G00040,VIT_11S0065G00630,VIT_11S0052G00610,VIT_11S0052G00840,VIT…
GO:BP	reproduction	GO:0000003	8.78838e-05	4.05609	764	2758	107	30661	VIT_01S0026G01140,VIT_01S0011G01560,VIT_01S0010G03590,VIT_01S0150G00020,VIT_01S0011G05260,VIT_01S0011G06580,VIT_00S0225G00160,VIT_10S0003G03310,VIT_10S0003G04320,VIT_00S0704G00040,VIT_10S0042G00820,VIT_00S0347G00060,VIT_11S0037G00480,VIT_11S0016G00460,VIT_11S0016G04090,VIT_12S0034G00980,VIT_12S0034G02010,VIT_12S0142G00280,VIT_12S0028G03350,VIT_12S0028G03360,VIT_12S0059G02310,VIT_12S0059G02730,VIT…
GO:BP	reproductive process	GO:0022414	9.73081e-05	4.01185	757	2758	106	30661	VIT_01S0026G01140,VIT_01S0011G01560,VIT_01S0010G03590,VIT_01S0150G00020,VIT_01S0011G05260,VIT_01S0011G06580,VIT_00S0225G00160,VIT_10S0003G03310,VIT_10S0003G04320,VIT_00S0704G00040,VIT_10S0042G00820,VIT_00S0347G00060,VIT_11S0037G00480,VIT_11S0016G00460,VIT_11S0016G04090,VIT_12S0034G00980,VIT_12S0034G02010,VIT_12S0142G00280,VIT_12S0028G03350,VIT_12S0028G03360,VIT_12S0059G02310,VIT_12S0059G02730,VIT…
GO:BP	regulation of cellular metabolic process	GO:0031323	0.000121516	3.91537	2405	2758	279	30661	VIT_01S0127G00860,VIT_01S0026G00010,VIT_01S0026G00710,VIT_01S0026G01140,VIT_01S0026G01910,VIT_01S0026G01950,VIT_01S0026G02200,VIT_01S0026G02480,VIT_01S0026G02600,VIT_01S0011G01560,VIT_01S0010G00740,VIT_01S0010G02590,VIT_01S0010G03550,VIT_01S0011G03520,VIT_01S0011G05260,VIT_01S0011G05360,VIT_00S0291G00020,VIT_00S0225G00120,VIT_10S0003G01790,VIT_10S0003G02680,VIT_10S0003G03910,VIT_10S0003G04040,VIT…
GO:BP	phosphorus metabolic process	GO:0006793	0.000146499	3.83417	2739	2758	312	30661	VIT_01S0127G00130,VIT_01S0127G00140,VIT_01S0026G00180,VIT_01S0026G00710,VIT_01S0026G01420,VIT_01S0010G00240,VIT_01S0010G00330,VIT_01S0010G00380,VIT_01S0010G01660,VIT_01S0010G02210,VIT_01S0010G02770,VIT_01S0150G00020,VIT_01S0011G02440,VIT_01S0011G02750,VIT_01S0011G00280,VIT_01S0011G03860,VIT_01S0011G03900,VIT_01S0011G04060,VIT_01S0011G04290,VIT_01S0011G05200,VIT_01S0011G05220,VIT_01S0011G05580,VIT…
GO:BP	response to auxin	GO:0009733	0.000151336	3.82006	219	2758	41	30661	VIT_01S0011G00120,VIT_10S0003G04320,VIT_00S0181G00040,VIT_11S0016G01450,VIT_11S0078G00400,VIT_11S0052G00840,VIT_11S0016G03540,VIT_11S0016G05640,VIT_13S0067G02860,VIT_14S0108G00020,VIT_14S0030G02310,VIT_15S0046G00290,VIT_17S0000G02420,VIT_18S0001G13420,VIT_18S0001G13930,VIT_18S0001G03510,VIT_18S0001G08090,VIT_00S0687G00010,VIT_19S0085G00010,VIT_02S0025G01740,VIT_07S0031G02740,VIT_03S0038G01230,VIT…
GO:BP	spindle organization	GO:0007051	0.000153324	3.81439	62	2758	18	30661	VIT_01S0026G02120,VIT_00S0704G00040,VIT_00S0532G00020,VIT_11S0037G00480,VIT_12S0034G02010,VIT_12S0028G03330,VIT_14S0108G01630,VIT_15S0048G01730,VIT_18S0001G07550,VIT_18S0001G07580,VIT_19S0014G05070,VIT_02S0025G04960,VIT_07S0031G02810,VIT_07S0129G01080,VIT_07S0031G00130,VIT_03S0091G00660,VIT_04S0008G00530,VIT_05S0094G00420
GO:BP	nucleobase-containing compound biosynthetic process	GO:0034654	0.000153324	3.81439	2187	2758	256	30661	VIT_01S0127G00860,VIT_01S0026G00010,VIT_01S0026G01140,VIT_01S0026G01910,VIT_01S0026G01950,VIT_01S0026G02200,VIT_01S0026G02600,VIT_01S0010G00240,VIT_01S0011G01560,VIT_01S0010G00740,VIT_01S0010G02770,VIT_01S0010G03550,VIT_01S0011G02440,VIT_01S0011G02750,VIT_01S0011G03520,VIT_01S0011G03750,VIT_01S0011G05260,VIT_01S0011G05360,VIT_00S0291G00020,VIT_10S0003G01790,VIT_10S0003G02680,VIT_10S0003G03910,VIT…
GO:BP	DNA replication initiation	GO:0006270	0.000153324	3.81439	40	2758	14	30661	VIT_01S0150G00390,VIT_10S0003G03080,VIT_11S0149G00130,VIT_12S0142G00280,VIT_15S0021G01380,VIT_16S0039G00430,VIT_02S0033G00190,VIT_00S0616G00030,VIT_07S0031G00470,VIT_03S0038G00300,VIT_06S0004G02050,VIT_06S0004G06300,VIT_00S0184G00040,VIT_07S0005G01430
GO:BP	cytoskeleton organization	GO:0007010	0.000160459	3.79464	266	2758	47	30661	VIT_01S0026G02120,VIT_01S0010G03540,VIT_01S0011G06330,VIT_01S0137G00650,VIT_00S0704G00040,VIT_00S0516G00020,VIT_00S0194G00260,VIT_00S0532G00020,VIT_11S0037G00480,VIT_11S0016G00460,VIT_11S0016G03640,VIT_12S0034G02010,VIT_12S0028G03330,VIT_13S0067G00570,VIT_14S0108G00440,VIT_14S0108G01630,VIT_15S0048G00650,VIT_15S0048G00860,VIT_15S0048G01730,VIT_16S0022G01820,VIT_16S0050G00380,VIT_02S0025G03680,VIT…
GO:BP	regulation of nitrogen compound metabolic process	GO:0051171	0.000211065	3.67558	2286	2758	265	30661	VIT_01S0127G00860,VIT_01S0026G00010,VIT_01S0026G00710,VIT_01S0026G01140,VIT_01S0026G01910,VIT_01S0026G01950,VIT_01S0026G02200,VIT_01S0026G02600,VIT_01S0011G01560,VIT_01S0010G00740,VIT_01S0010G03550,VIT_01S0011G03520,VIT_01S0011G05260,VIT_01S0011G05360,VIT_00S0291G00020,VIT_10S0003G01790,VIT_10S0003G02680,VIT_10S0003G03910,VIT_10S0003G04040,VIT_10S0003G04280,VIT_10S0116G00190,VIT_06S0009G01790,VIT…
GO:BP	nuclear chromosome segregation	GO:0098813	0.000215113	3.66733	156	2758	32	30661	VIT_01S0010G02430,VIT_01S0010G03590,VIT_00S0225G00160,VIT_11S0037G00480,VIT_12S0034G00950,VIT_12S0034G00980,VIT_12S0034G02010,VIT_12S0028G03360,VIT_13S0067G01530,VIT_13S0064G00560,VIT_14S0108G00710,VIT_15S0048G01750,VIT_15S0046G01110,VIT_16S0013G01960,VIT_16S0039G00430,VIT_17S0000G04330,VIT_18S0041G01220,VIT_18S0122G00470,VIT_19S0015G00610,VIT_02S0025G00410,VIT_07S0031G02330,VIT_07S0129G00190,VIT…
GO:BP	multicellular organism development	GO:0007275	0.000224319	3.64913	891	2758	119	30661	VIT_01S0026G01140,VIT_01S0011G01560,VIT_01S0010G03590,VIT_01S0011G00190,VIT_01S0150G00020,VIT_01S0011G03600,VIT_01S0011G05260,VIT_10S0003G03910,VIT_10S0003G04320,VIT_10S0071G00870,VIT_10S0042G00820,VIT_12S0059G01380,VIT_00S0194G00260,VIT_11S0037G00480,VIT_11S0065G00130,VIT_11S0065G00040,VIT_11S0065G00630,VIT_11S0052G00840,VIT_11S0016G00460,VIT_12S0057G01020,VIT_12S0142G00280,VIT_12S0028G02520,VIT…
GO:BP	cell wall organization or biogenesis	GO:0071554	0.000334232	3.47595	455	2758	69	30661	VIT_01S0127G00400,VIT_01S0011G03750,VIT_10S0003G02440,VIT_10S0116G00520,VIT_00S0194G00260,VIT_10S0116G00590,VIT_00S1213G00010,VIT_00S0414G00010,VIT_00S0469G00020,VIT_10S0003G01560,VIT_11S0037G00530,VIT_11S0016G00290,VIT_11S0016G00300,VIT_11S0052G00610,VIT_11S0016G03020,VIT_12S0121G00230,VIT_12S0028G01270,VIT_12S0035G01900,VIT_12S0028G02990,VIT_12S0059G01010,VIT_12S0028G00400,VIT_12S0134G00160,VIT…
GO:BP	obsolete oxidation-reduction process	GO:0055114	0.000402708	3.39501	1631	2758	196	30661	VIT_01S0127G00740,VIT_01S0127G00750,VIT_01S0010G02750,VIT_01S0010G03560,VIT_01S0146G00070,VIT_01S0011G00190,VIT_01S0150G00440,VIT_01S0011G00280,VIT_01S0011G03880,VIT_01S0011G04340,VIT_01S0011G04740,VIT_01S0011G05290,VIT_01S0011G06430,VIT_01S0137G00410,VIT_10S0003G02450,VIT_10S0003G03170,VIT_10S0116G01780,VIT_10S0003G05370,VIT_10S0116G00410,VIT_10S0092G00370,VIT_12S0059G01380,VIT_10S0003G01180,VIT…
GO:BP	organic substance metabolic process	GO:0071704	0.000533214	3.2731	11282	2758	1115	30661	VIT_01S0127G00130,VIT_01S0127G00140,VIT_01S0127G00250,VIT_01S0127G00400,VIT_01S0127G00610,VIT_01S0127G00740,VIT_01S0127G00860,VIT_01S0026G00010,VIT_01S0026G00180,VIT_01S0026G00300,VIT_01S0026G00710,VIT_01S0026G01140,VIT_01S0026G01420,VIT_01S0026G01440,VIT_01S0026G01910,VIT_01S0026G01950,VIT_01S0026G02200,VIT_01S0026G02390,VIT_01S0026G02480,VIT_01S0026G02600,VIT_01S0113G00420,VIT_01S0010G00240,VIT…
GO:BP	regulation of macromolecule metabolic process	GO:0060255	0.00053905	3.26837	2537	2758	287	30661	VIT_01S0127G00860,VIT_01S0026G00010,VIT_01S0026G00710,VIT_01S0026G01140,VIT_01S0026G01910,VIT_01S0026G01950,VIT_01S0026G02200,VIT_01S0026G02600,VIT_01S0011G01560,VIT_01S0010G00740,VIT_01S0011G00130,VIT_01S0010G02590,VIT_01S0010G03550,VIT_01S0011G03520,VIT_01S0011G05260,VIT_01S0011G05360,VIT_00S0291G00020,VIT_00S0225G00120,VIT_10S0003G01790,VIT_10S0003G02680,VIT_10S0003G03910,VIT_10S0003G04040,VIT…
GO:BP	regulation of primary metabolic process	GO:0080090	0.000557396	3.25384	2319	2758	265	30661	VIT_01S0127G00860,VIT_01S0026G00010,VIT_01S0026G00710,VIT_01S0026G01140,VIT_01S0026G01910,VIT_01S0026G01950,VIT_01S0026G02200,VIT_01S0026G02480,VIT_01S0026G02600,VIT_01S0011G01560,VIT_01S0010G00740,VIT_01S0010G03550,VIT_01S0011G03520,VIT_01S0011G05260,VIT_01S0011G05360,VIT_00S0291G00020,VIT_10S0003G01790,VIT_10S0003G02680,VIT_10S0003G03910,VIT_10S0003G04040,VIT_10S0003G04280,VIT_10S0116G00190,VIT…
GO:BP	cellular protein modification process	GO:0006464	0.000560079	3.25175	3205	2758	353	30661	VIT_01S0127G00130,VIT_01S0127G00140,VIT_01S0026G00180,VIT_01S0026G00300,VIT_01S0026G00710,VIT_01S0026G01420,VIT_01S0113G00420,VIT_01S0010G00330,VIT_01S0010G00380,VIT_01S0010G00710,VIT_01S0010G01660,VIT_01S0010G02210,VIT_01S0010G02220,VIT_01S0010G03620,VIT_01S0150G00020,VIT_01S0150G00140,VIT_01S0150G00630,VIT_01S0011G02350,VIT_01S0011G02420,VIT_01S0011G00280,VIT_01S0011G03750,VIT_01S0011G03860,VIT…
GO:BP	protein modification process	GO:0036211	0.000560079	3.25175	3205	2758	353	30661	VIT_01S0127G00130,VIT_01S0127G00140,VIT_01S0026G00180,VIT_01S0026G00300,VIT_01S0026G00710,VIT_01S0026G01420,VIT_01S0113G00420,VIT_01S0010G00330,VIT_01S0010G00380,VIT_01S0010G00710,VIT_01S0010G01660,VIT_01S0010G02210,VIT_01S0010G02220,VIT_01S0010G03620,VIT_01S0150G00020,VIT_01S0150G00140,VIT_01S0150G00630,VIT_01S0011G02350,VIT_01S0011G02420,VIT_01S0011G00280,VIT_01S0011G03750,VIT_01S0011G03860,VIT…
GO:BP	mitotic DNA replication	GO:1902969	0.000621515	3.20655	12	2758	7	30661	VIT_01S0150G00390,VIT_10S0003G03080,VIT_12S0142G00280,VIT_07S0031G00470,VIT_03S0038G00300,VIT_00S0184G00040,VIT_08S0058G00500
GO:BP	regulation of metabolic process	GO:0019222	0.000625409	3.20384	2634	2758	296	30661	VIT_01S0127G00860,VIT_01S0026G00010,VIT_01S0026G00710,VIT_01S0026G01140,VIT_01S0026G01910,VIT_01S0026G01950,VIT_01S0026G02200,VIT_01S0026G02480,VIT_01S0026G02600,VIT_01S0011G01560,VIT_01S0010G00740,VIT_01S0011G00130,VIT_01S0010G02590,VIT_01S0010G03550,VIT_01S0011G03520,VIT_01S0011G05260,VIT_01S0011G05360,VIT_00S0291G00020,VIT_00S0225G00120,VIT_10S0003G01790,VIT_10S0003G02680,VIT_10S0003G03910,VIT…
GO:BP	organelle organization	GO:0006996	0.000807453	3.09288	1682	2758	199	30661	VIT_01S0026G00710,VIT_01S0026G02120,VIT_01S0010G02430,VIT_01S0010G02590,VIT_01S0010G03540,VIT_01S0010G03590,VIT_01S0150G00140,VIT_01S0150G00390,VIT_01S0011G05360,VIT_01S0011G06330,VIT_01S0011G06580,VIT_01S0137G00650,VIT_00S0225G00120,VIT_00S0225G00160,VIT_10S0003G03080,VIT_10S0003G04040,VIT_10S0003G04280,VIT_10S0003G05680,VIT_00S0704G00040,VIT_10S0071G00870,VIT_10S0042G00830,VIT_00S0516G00020,VIT…
GO:BP	DNA replication	GO:0006260	0.000807453	3.09288	182	2758	34	30661	VIT_01S0010G02590,VIT_01S0150G00390,VIT_00S0225G00120,VIT_10S0003G03080,VIT_11S0016G04090,VIT_11S0149G00130,VIT_12S0142G00280,VIT_14S0006G02190,VIT_15S0021G01380,VIT_16S0050G01420,VIT_16S0098G01510,VIT_16S0039G00430,VIT_17S0000G07440,VIT_17S0000G07630,VIT_17S0000G04740,VIT_02S0033G00190,VIT_00S0616G00030,VIT_07S0031G00470,VIT_03S0038G00300,VIT_03S0091G00530,VIT_04S0023G02020,VIT_04S0008G02570,VIT…
GO:BP	DNA recombination	GO:0006310	0.000807453	3.09288	205	2758	37	30661	VIT_01S0010G02590,VIT_01S0010G03590,VIT_01S0150G00390,VIT_01S0011G05360,VIT_10S0003G03080,VIT_10S0003G04280,VIT_11S0037G00480,VIT_11S0016G04090,VIT_11S0149G00130,VIT_12S0142G00280,VIT_13S0064G00560,VIT_14S0006G02190,VIT_15S0021G01380,VIT_15S0048G00930,VIT_15S0048G00940,VIT_17S0000G07440,VIT_17S0000G09320,VIT_17S0000G02550,VIT_18S0122G01130,VIT_19S0015G01800,VIT_02S0033G00190,VIT_02S0025G00410,VIT…
GO:BP	cytoskeleton-dependent cytokinesis	GO:0061640	0.000842968	3.07419	83	2758	20	30661	VIT_00S1213G00010,VIT_00S0414G00010,VIT_00S0469G00020,VIT_10S0003G01560,VIT_11S0037G00530,VIT_11S0016G00460,VIT_12S0059G01010,VIT_13S0064G00890,VIT_14S0128G00440,VIT_00S1349G00010,VIT_16S0039G00430,VIT_16S0039G02400,VIT_19S0015G00610,VIT_02S0025G01850,VIT_07S0031G02060,VIT_03S0038G04250,VIT_05S0049G00010,VIT_06S0004G01080,VIT_07S0005G01030,VIT_08S0007G08380
GO:BP	lipid metabolic process	GO:0006629	0.000937387	3.02808	997	2758	127	30661	VIT_01S0010G02750,VIT_01S0011G00190,VIT_01S0011G03880,VIT_01S0011G05200,VIT_01S0011G05220,VIT_10S0003G03170,VIT_10S0003G03310,VIT_10S0003G04200,VIT_10S0003G04280,VIT_10S0003G04940,VIT_10S0003G05370,VIT_10S0092G00150,VIT_10S0116G00410,VIT_00S0301G00050,VIT_00S0583G00030,VIT_10S0003G01040,VIT_11S0065G00030,VIT_11S0065G00130,VIT_11S0065G00040,VIT_11S0065G00630,VIT_11S0103G00190,VIT_11S0052G00610,VIT…
GO:BP	meiotic chromosome segregation	GO:0045132	0.00102818	2.98793	65	2758	17	30661	VIT_01S0010G03590,VIT_00S0225G00160,VIT_11S0037G00480,VIT_12S0034G00980,VIT_12S0034G02010,VIT_12S0028G03360,VIT_13S0067G01530,VIT_13S0064G00560,VIT_15S0046G01110,VIT_18S0122G00470,VIT_02S0025G00410,VIT_03S0091G00530,VIT_05S0062G01050,VIT_07S0151G00680,VIT_07S0104G00050,VIT_08S0058G00500,VIT_09S0002G05090
GO:BP	cell cycle DNA replication	GO:0044786	0.00104624	2.98037	53	2758	15	30661	VIT_01S0150G00390,VIT_00S0225G00120,VIT_10S0003G03080,VIT_11S0016G04090,VIT_11S0149G00130,VIT_12S0142G00280,VIT_16S0039G00430,VIT_17S0000G07630,VIT_07S0031G00470,VIT_03S0038G00300,VIT_06S0004G02230,VIT_00S0184G00040,VIT_07S0005G01430,VIT_08S0007G00270,VIT_08S0058G00500
GO:BP	hormone-mediated signaling pathway	GO:0009755	0.00104937	2.97907	354	2758	55	30661	VIT_01S0011G00120,VIT_01S0010G00330,VIT_01S0011G05260,VIT_10S0003G01790,VIT_10S0003G04320,VIT_10S0003G05030,VIT_00S0181G00040,VIT_11S0037G00320,VIT_13S0084G00560,VIT_11S0016G01450,VIT_11S0052G00840,VIT_11S0016G03250,VIT_11S0016G03540,VIT_11S0016G05640,VIT_11S0206G00060,VIT_12S0034G02570,VIT_12S0035G00080,VIT_12S0035G00900,VIT_12S0035G00990,VIT_06S0009G00260,VIT_13S0067G02860,VIT_14S0108G00020,VIT…
GO:BP	fluid transport	GO:0042044	0.00104937	2.97907	26	2758	10	30661	VIT_13S0067G00220,VIT_13S0019G00330,VIT_15S0046G02410,VIT_03S0038G02520,VIT_04S0008G03550,VIT_06S0061G00730,VIT_06S0004G02850,VIT_08S0007G04780,VIT_08S0032G00790,VIT_09S0002G04020
GO:BP	negative regulation of nuclear division	GO:0051784	0.00104937	2.97907	26	2758	10	30661	VIT_01S0010G02430,VIT_00S0225G00120,VIT_12S0028G03360,VIT_13S0067G01530,VIT_15S0048G01750,VIT_17S0000G09320,VIT_18S0122G00470,VIT_05S0051G00490,VIT_06S0004G02230,VIT_08S0058G00500
GO:BP	water transport	GO:0006833	0.00104937	2.97907	26	2758	10	30661	VIT_13S0067G00220,VIT_13S0019G00330,VIT_15S0046G02410,VIT_03S0038G02520,VIT_04S0008G03550,VIT_06S0061G00730,VIT_06S0004G02850,VIT_08S0007G04780,VIT_08S0032G00790,VIT_09S0002G04020
GO:BP	cell wall organization	GO:0071555	0.00120512	2.91897	306	2758	49	30661	VIT_01S0127G00400,VIT_10S0003G02440,VIT_10S0116G00520,VIT_10S0116G00590,VIT_00S0414G00010,VIT_00S0469G00020,VIT_10S0003G01560,VIT_11S0037G00530,VIT_11S0016G00290,VIT_11S0016G00300,VIT_11S0052G00610,VIT_11S0016G03020,VIT_12S0028G01270,VIT_12S0035G01900,VIT_12S0059G01010,VIT_12S0028G00400,VIT_12S0134G00160,VIT_13S0067G01690,VIT_13S0064G00890,VIT_14S0066G01060,VIT_14S0066G01730,VIT_15S0048G01940,VIT…
GO:BP	primary metabolic process	GO:0044238	0.00134764	2.87042	10469	2758	1034	30661	VIT_01S0127G00130,VIT_01S0127G00140,VIT_01S0127G00250,VIT_01S0127G00400,VIT_01S0127G00610,VIT_01S0127G00860,VIT_01S0026G00010,VIT_01S0026G00180,VIT_01S0026G00300,VIT_01S0026G00710,VIT_01S0026G01140,VIT_01S0026G01420,VIT_01S0026G01440,VIT_01S0026G01910,VIT_01S0026G01950,VIT_01S0026G02200,VIT_01S0026G02480,VIT_01S0026G02600,VIT_01S0113G00420,VIT_01S0010G00240,VIT_01S0010G00330,VIT_01S0010G00380,VIT…
GO:BP	regulation of kinase activity	GO:0043549	0.00134764	2.87042	135	2758	27	30661	VIT_01S0026G00710,VIT_00S0203G00160,VIT_11S0016G02970,VIT_12S0028G03330,VIT_12S0134G00500,VIT_13S0067G01420,VIT_13S0067G03860,VIT_14S0108G01630,VIT_14S0128G00430,VIT_18S0001G14170,VIT_18S0001G02060,VIT_18S0001G07220,VIT_18S0001G09160,VIT_19S0085G00690,VIT_02S0025G04960,VIT_00S0199G00210,VIT_00S0322G00010,VIT_07S0129G00200,VIT_03S0038G02800,VIT_03S0063G00670,VIT_03S0180G00040,VIT_03S0091G00280,VIT…
GO:BP	negative regulation of cell cycle	GO:0045786	0.00137114	2.86292	93	2758	21	30661	VIT_01S0010G02430,VIT_00S0225G00120,VIT_11S0016G04090,VIT_12S0028G03360,VIT_13S0067G01530,VIT_13S0064G00560,VIT_15S0048G01750,VIT_16S0039G00430,VIT_17S0000G07630,VIT_17S0000G09320,VIT_18S0122G00470,VIT_07S0129G00030,VIT_03S0063G00670,VIT_04S0008G02570,VIT_05S0051G00490,VIT_00S0226G00070,VIT_06S0004G02050,VIT_06S0004G02230,VIT_06S0004G06300,VIT_07S0104G01740,VIT_08S0058G00500
GO:BP	regulation of protein kinase activity	GO:0045859	0.00137114	2.86292	128	2758	26	30661	VIT_01S0026G00710,VIT_00S0203G00160,VIT_11S0016G02970,VIT_12S0028G03330,VIT_12S0134G00500,VIT_13S0067G01420,VIT_14S0108G01630,VIT_14S0128G00430,VIT_18S0001G14170,VIT_18S0001G02060,VIT_18S0001G07220,VIT_18S0001G09160,VIT_19S0085G00690,VIT_02S0025G04960,VIT_00S0199G00210,VIT_00S0322G00010,VIT_07S0129G00200,VIT_03S0038G02800,VIT_03S0063G00670,VIT_03S0180G00040,VIT_03S0091G00280,VIT_04S0008G04260,VIT…
GO:BP	cellular response to hormone stimulus	GO:0032870	0.00138374	2.85894	384	2758	58	30661	VIT_01S0011G00120,VIT_01S0010G00330,VIT_01S0011G05260,VIT_10S0003G01790,VIT_10S0003G04320,VIT_10S0003G05030,VIT_00S0181G00040,VIT_11S0037G00320,VIT_13S0084G00560,VIT_11S0016G01450,VIT_11S0052G00840,VIT_11S0016G03250,VIT_11S0016G03540,VIT_11S0016G05640,VIT_11S0206G00060,VIT_12S0034G02570,VIT_12S0035G00080,VIT_12S0035G00900,VIT_12S0035G00990,VIT_12S0057G00690,VIT_06S0009G00260,VIT_13S0067G02860,VIT…
GO:BP	chromosome organization	GO:0051276	0.00138374	2.85894	648	2758	88	30661	VIT_01S0010G02430,VIT_01S0010G02590,VIT_01S0010G03590,VIT_01S0150G00140,VIT_01S0150G00390,VIT_01S0011G05360,VIT_00S0225G00160,VIT_10S0003G03080,VIT_10S0003G04280,VIT_10S0042G00830,VIT_00S0203G00110,VIT_11S0037G00480,VIT_11S0037G00880,VIT_11S0016G03220,VIT_11S0016G04090,VIT_11S0149G00130,VIT_12S0034G00950,VIT_12S0034G02010,VIT_12S0142G00280,VIT_12S0028G03360,VIT_13S0067G01530,VIT_14S0068G02180,VIT…
GO:BP	male meiosis II	GO:0007142	0.00138374	2.85894	4	2758	4	30661	VIT_12S0028G00940,VIT_14S0036G01120,VIT_05S0049G01720,VIT_07S0005G03990
GO:BP	pre-replicative complex assembly	GO:0036388	0.00186046	2.73038	14	2758	7	30661	VIT_01S0150G00390,VIT_10S0003G03080,VIT_11S0149G00130,VIT_12S0142G00280,VIT_03S0038G00300,VIT_00S0184G00040,VIT_07S0005G01430
GO:BP	regulation of cell cycle phase transition	GO:1901987	0.00186046	2.73038	102	2758	22	30661	VIT_01S0010G02430,VIT_01S0010G02590,VIT_11S0016G04090,VIT_12S0142G00280,VIT_12S0028G03360,VIT_13S0067G01530,VIT_13S0064G00560,VIT_15S0048G01750,VIT_16S0039G00430,VIT_17S0000G09320,VIT_18S0122G00470,VIT_18S0122G00550,VIT_07S0031G02330,VIT_04S0008G02570,VIT_04S0008G03960,VIT_06S0061G00070,VIT_06S0004G02050,VIT_06S0004G06300,VIT_07S0104G00050,VIT_07S0104G01740,VIT_08S0056G00210,VIT_08S0058G00500
GO:BP	pre-replicative complex assembly involved in nuclear cell cycle DNA replication	GO:0006267	0.00186046	2.73038	14	2758	7	30661	VIT_01S0150G00390,VIT_10S0003G03080,VIT_11S0149G00130,VIT_12S0142G00280,VIT_03S0038G00300,VIT_00S0184G00040,VIT_07S0005G01430
GO:BP	pre-replicative complex assembly involved in cell cycle DNA replication	GO:1902299	0.00186046	2.73038	14	2758	7	30661	VIT_01S0150G00390,VIT_10S0003G03080,VIT_11S0149G00130,VIT_12S0142G00280,VIT_03S0038G00300,VIT_00S0184G00040,VIT_07S0005G01430
GO:BP	cellular response to endogenous stimulus	GO:0071495	0.00190979	2.71901	389	2758	58	30661	VIT_01S0011G00120,VIT_01S0010G00330,VIT_01S0011G05260,VIT_10S0003G01790,VIT_10S0003G04320,VIT_10S0003G05030,VIT_00S0181G00040,VIT_11S0037G00320,VIT_13S0084G00560,VIT_11S0016G01450,VIT_11S0052G00840,VIT_11S0016G03250,VIT_11S0016G03540,VIT_11S0016G05640,VIT_11S0206G00060,VIT_12S0034G02570,VIT_12S0035G00080,VIT_12S0035G00900,VIT_12S0035G00990,VIT_12S0057G00690,VIT_06S0009G00260,VIT_13S0067G02860,VIT…
GO:BP	DNA-dependent DNA replication	GO:0006261	0.00209502	2.67881	154	2758	29	30661	VIT_01S0010G02590,VIT_01S0150G00390,VIT_00S0225G00120,VIT_10S0003G03080,VIT_11S0016G04090,VIT_11S0149G00130,VIT_12S0142G00280,VIT_15S0021G01380,VIT_16S0050G01420,VIT_16S0039G00430,VIT_17S0000G07440,VIT_17S0000G07630,VIT_17S0000G04740,VIT_02S0033G00190,VIT_00S0616G00030,VIT_07S0031G00470,VIT_03S0038G00300,VIT_04S0023G02020,VIT_04S0008G02570,VIT_04S0008G03960,VIT_06S0004G02050,VIT_06S0004G02230,VIT…
GO:BP	regulation of gene expression	GO:0010468	0.00229932	2.6384	2126	2758	240	30661	VIT_01S0127G00860,VIT_01S0026G00010,VIT_01S0026G01140,VIT_01S0026G01910,VIT_01S0026G01950,VIT_01S0026G02200,VIT_01S0026G02600,VIT_01S0011G01560,VIT_01S0010G00740,VIT_01S0011G00130,VIT_01S0010G03550,VIT_01S0011G03520,VIT_01S0011G05260,VIT_01S0011G05360,VIT_00S0291G00020,VIT_10S0003G01790,VIT_10S0003G02680,VIT_10S0003G03910,VIT_10S0003G04040,VIT_10S0003G04280,VIT_10S0116G00190,VIT_06S0009G01790,VIT…
GO:BP	regulation of transferase activity	GO:0051338	0.00261182	2.58306	156	2758	29	30661	VIT_01S0026G00710,VIT_00S0203G00160,VIT_11S0016G02970,VIT_12S0028G03330,VIT_12S0134G00500,VIT_13S0067G01420,VIT_13S0067G03860,VIT_14S0108G01630,VIT_14S0128G00430,VIT_15S0107G00320,VIT_18S0001G14170,VIT_18S0001G02060,VIT_18S0001G07220,VIT_18S0001G09160,VIT_19S0085G00690,VIT_02S0025G04960,VIT_00S0199G00210,VIT_00S0322G00010,VIT_07S0129G00200,VIT_03S0038G02800,VIT_03S0063G00670,VIT_03S0180G00040,VIT…
GO:BP	shoot system development	GO:0048367	0.00267665	2.57241	284	2758	45	30661	VIT_01S0026G01140,VIT_01S0150G00020,VIT_10S0003G03910,VIT_10S0003G04320,VIT_12S0057G01020,VIT_12S0028G02520,VIT_12S0028G03350,VIT_12S0059G02310,VIT_12S0059G02730,VIT_12S0057G00690,VIT_13S0064G01030,VIT_14S0060G01680,VIT_14S0083G01030,VIT_14S0068G01570,VIT_14S0081G00200,VIT_15S0048G00550,VIT_15S0048G01270,VIT_15S0048G02770,VIT_16S0022G02310,VIT_16S0022G02330,VIT_16S0022G02380,VIT_16S0098G01510,VIT…
GO:BP	double-strand break repair	GO:0006302	0.00286557	2.54279	127	2758	25	30661	VIT_01S0010G02590,VIT_01S0150G00390,VIT_10S0003G03080,VIT_10S0003G04280,VIT_11S0149G00130,VIT_12S0142G00280,VIT_14S0006G02190,VIT_15S0021G01380,VIT_15S0048G00930,VIT_15S0048G00940,VIT_17S0000G07440,VIT_18S0122G01130,VIT_02S0033G00190,VIT_02S0025G00410,VIT_00S0616G00030,VIT_07S0031G00470,VIT_03S0038G00300,VIT_04S0008G02220,VIT_04S0008G02570,VIT_14S0128G00840,VIT_05S0020G04170,VIT_06S0004G03600,VIT…
GO:BP	regulation of phosphorylation	GO:0042325	0.00343789	2.46371	151	2758	28	30661	VIT_01S0026G00710,VIT_00S0203G00160,VIT_11S0016G02970,VIT_12S0028G03330,VIT_12S0134G00500,VIT_13S0067G01420,VIT_13S0067G03860,VIT_14S0108G01630,VIT_14S0128G00430,VIT_18S0001G14170,VIT_18S0001G02060,VIT_18S0001G07220,VIT_18S0001G09160,VIT_19S0085G00690,VIT_02S0025G04960,VIT_00S0199G00210,VIT_00S0322G00010,VIT_07S0129G00200,VIT_03S0038G02800,VIT_03S0063G00670,VIT_03S0180G00040,VIT_03S0091G00280,VIT…
GO:BP	steroid biosynthetic process	GO:0006694	0.00343789	2.46371	114	2758	23	30661	VIT_01S0011G00190,VIT_01S0011G03880,VIT_11S0065G00130,VIT_11S0065G00040,VIT_11S0065G00630,VIT_07S0141G00250,VIT_13S0064G00440,VIT_14S0066G01150,VIT_15S0021G00050,VIT_15S0021G00270,VIT_16S0039G00290,VIT_18S0122G01470,VIT_18S0001G12870,VIT_18S0001G08550,VIT_02S0025G04080,VIT_00S0525G00020,VIT_04S0079G00680,VIT_04S0023G02650,VIT_05S0102G01160,VIT_06S0004G05470,VIT_08S0007G08460,VIT_08S0007G08470,VIT…
GO:BP	negative regulation of organelle organization	GO:0010639	0.00343789	2.46371	41	2758	12	30661	VIT_01S0010G02430,VIT_01S0150G00390,VIT_00S0225G00120,VIT_12S0028G03360,VIT_13S0067G01530,VIT_15S0048G01750,VIT_17S0000G09320,VIT_18S0122G00470,VIT_05S0051G00490,VIT_05S0094G00920,VIT_06S0004G02230,VIT_08S0058G00500
GO:BP	cellular component organization	GO:0016043	0.00343789	2.46371	2434	2758	269	30661	VIT_01S0127G00400,VIT_01S0026G00710,VIT_01S0026G02120,VIT_01S0010G01170,VIT_01S0010G02430,VIT_01S0010G02590,VIT_01S0010G03540,VIT_01S0010G03590,VIT_01S0150G00140,VIT_01S0150G00390,VIT_01S0011G05290,VIT_01S0011G05360,VIT_01S0011G06330,VIT_01S0011G06580,VIT_01S0137G00650,VIT_00S0225G00120,VIT_00S0225G00160,VIT_10S0003G02440,VIT_10S0003G03080,VIT_10S0003G04040,VIT_10S0003G04280,VIT_10S0003G05680,VIT…
GO:BP	response to abiotic stimulus	GO:0009628	0.00344703	2.46256	695	2758	91	30661	VIT_01S0127G00740,VIT_01S0026G02120,VIT_01S0010G02590,VIT_01S0010G03620,VIT_01S0011G05260,VIT_10S0003G02680,VIT_10S0003G02890,VIT_10S0003G02900,VIT_10S0003G04320,VIT_10S0003G05030,VIT_00S0992G00020,VIT_10S0116G00410,VIT_12S0059G01380,VIT_19S0014G04960,VIT_10S0003G01560,VIT_11S0052G00610,VIT_11S0016G04090,VIT_11S0016G00730,VIT_12S0055G01110,VIT_12S0028G00320,VIT_12S0057G00630,VIT_12S0057G00690,VIT…
GO:BP	mitotic cytokinesis	GO:0000281	0.00403714	2.39393	80	2758	18	30661	VIT_00S1213G00010,VIT_00S0414G00010,VIT_00S0469G00020,VIT_10S0003G01560,VIT_11S0037G00530,VIT_12S0059G01010,VIT_13S0064G00890,VIT_14S0128G00440,VIT_00S1349G00010,VIT_16S0039G00430,VIT_19S0015G00610,VIT_02S0025G01850,VIT_07S0031G02060,VIT_03S0038G04250,VIT_05S0049G00010,VIT_06S0004G01080,VIT_07S0005G01030,VIT_08S0007G08380
GO:BP	negative regulation of cellular component organization	GO:0051129	0.00427769	2.36879	67	2758	16	30661	VIT_01S0010G02430,VIT_01S0150G00390,VIT_01S0011G05360,VIT_00S0225G00120,VIT_10S0003G04280,VIT_12S0028G03360,VIT_13S0067G01530,VIT_15S0048G01750,VIT_17S0000G09320,VIT_17S0000G02550,VIT_18S0122G00470,VIT_05S0051G00490,VIT_05S0094G00920,VIT_06S0004G02230,VIT_08S0058G00500,VIT_09S0002G05750
GO:BP	meiosis II cell cycle process	GO:0061983	0.00472184	2.32589	16	2758	7	30661	VIT_12S0028G03360,VIT_12S0028G00940,VIT_13S0067G01530,VIT_14S0036G01120,VIT_18S0122G00470,VIT_05S0049G01720,VIT_07S0005G03990
GO:BP	meiosis II	GO:0007135	0.00472184	2.32589	16	2758	7	30661	VIT_12S0028G03360,VIT_12S0028G00940,VIT_13S0067G01530,VIT_14S0036G01120,VIT_18S0122G00470,VIT_05S0049G01720,VIT_07S0005G03990
GO:BP	negative regulation of mitotic cell cycle	GO:0045930	0.00498487	2.30235	55	2758	14	30661	VIT_01S0010G02430,VIT_00S0225G00120,VIT_11S0016G04090,VIT_12S0028G03360,VIT_13S0067G01530,VIT_13S0064G00560,VIT_15S0048G01750,VIT_18S0122G00470,VIT_07S0129G00030,VIT_00S0226G00070,VIT_06S0004G02050,VIT_06S0004G02230,VIT_06S0004G06300,VIT_07S0104G01740
GO:BP	steroid metabolic process	GO:0008202	0.00523345	2.28121	140	2758	26	30661	VIT_01S0011G00190,VIT_01S0011G03880,VIT_10S0003G03170,VIT_11S0065G00130,VIT_11S0065G00040,VIT_11S0065G00630,VIT_07S0141G00250,VIT_13S0064G00440,VIT_14S0066G01150,VIT_15S0021G00050,VIT_15S0021G00270,VIT_16S0039G00290,VIT_18S0001G10500,VIT_18S0122G01470,VIT_18S0001G12870,VIT_18S0001G08550,VIT_02S0025G04080,VIT_00S0525G00020,VIT_04S0079G00680,VIT_04S0023G02650,VIT_05S0102G01160,VIT_06S0004G05470,VIT…
GO:BP	cell cycle DNA replication initiation	GO:1902292	0.00527677	2.27763	5	2758	4	30661	VIT_01S0150G00390,VIT_10S0003G03080,VIT_07S0031G00470,VIT_03S0038G00300
GO:BP	nuclear cell cycle DNA replication initiation	GO:1902315	0.00527677	2.27763	5	2758	4	30661	VIT_01S0150G00390,VIT_10S0003G03080,VIT_07S0031G00470,VIT_03S0038G00300
GO:BP	recombinational repair	GO:0000725	0.00527677	2.27763	96	2758	20	30661	VIT_01S0010G02590,VIT_01S0150G00390,VIT_10S0003G03080,VIT_10S0003G04280,VIT_11S0149G00130,VIT_12S0142G00280,VIT_15S0021G01380,VIT_17S0000G07440,VIT_19S0015G01800,VIT_02S0033G00190,VIT_00S0616G00030,VIT_03S0038G00300,VIT_04S0008G02570,VIT_14S0128G00840,VIT_05S0020G04170,VIT_06S0004G03600,VIT_00S0184G00040,VIT_07S0005G01430,VIT_08S0058G00500,VIT_09S0054G01870
GO:BP	mitotic DNA replication initiation	GO:1902975	0.00527677	2.27763	5	2758	4	30661	VIT_01S0150G00390,VIT_10S0003G03080,VIT_07S0031G00470,VIT_03S0038G00300
GO:BP	carbohydrate metabolic process	GO:0005975	0.00598862	2.22267	1213	2758	144	30661	VIT_01S0127G00400,VIT_01S0127G00610,VIT_01S0026G02480,VIT_01S0011G03450,VIT_01S0011G03750,VIT_01S0011G05500,VIT_10S0003G02440,VIT_10S0116G00520,VIT_00S0780G00020,VIT_10S0116G00590,VIT_00S1213G00010,VIT_00S0414G00010,VIT_00S0469G00020,VIT_00S0878G00020,VIT_10S0116G00780,VIT_00S0301G00050,VIT_00S0375G00030,VIT_10S0003G01470,VIT_10S0003G01560,VIT_11S0037G00530,VIT_11S0016G00290,VIT_11S0016G00300,VIT…
GO:BP	external encapsulating structure organization	GO:0045229	0.00639885	2.1939	331	2758	49	30661	VIT_01S0127G00400,VIT_10S0003G02440,VIT_10S0116G00520,VIT_10S0116G00590,VIT_00S0414G00010,VIT_00S0469G00020,VIT_10S0003G01560,VIT_11S0037G00530,VIT_11S0016G00290,VIT_11S0016G00300,VIT_11S0052G00610,VIT_11S0016G03020,VIT_12S0028G01270,VIT_12S0035G01900,VIT_12S0059G01010,VIT_12S0028G00400,VIT_12S0134G00160,VIT_13S0067G01690,VIT_13S0064G00890,VIT_14S0066G01060,VIT_14S0066G01730,VIT_15S0048G01940,VIT…
GO:BP	chromosome organization involved in meiotic cell cycle	GO:0070192	0.00639885	2.1939	44	2758	12	30661	VIT_01S0010G03590,VIT_00S0225G00160,VIT_11S0037G00480,VIT_12S0028G03360,VIT_13S0067G01530,VIT_18S0122G00470,VIT_02S0025G00410,VIT_05S0062G01050,VIT_05S0020G01160,VIT_05S0077G01960,VIT_05S0020G04170,VIT_07S0104G00050
GO:BP	carbohydrate transmembrane transport	GO:0034219	0.00671855	2.17272	70	2758	16	30661	VIT_10S0003G02190,VIT_00S0181G00010,VIT_11S0149G00050,VIT_14S0030G00200,VIT_14S0030G00210,VIT_14S0030G00230,VIT_14S0030G00250,VIT_14S0030G00300,VIT_14S0030G00340,VIT_16S0013G01950,VIT_16S0050G02540,VIT_07S0031G02270,VIT_05S0077G02260,VIT_05S0020G02250,VIT_05S0020G02260,VIT_08S0007G06360
GO:BP	regulation of protein phosphorylation	GO:0001932	0.00694205	2.15851	143	2758	26	30661	VIT_01S0026G00710,VIT_00S0203G00160,VIT_11S0016G02970,VIT_12S0028G03330,VIT_12S0134G00500,VIT_13S0067G01420,VIT_14S0108G01630,VIT_14S0128G00430,VIT_18S0001G14170,VIT_18S0001G02060,VIT_18S0001G07220,VIT_18S0001G09160,VIT_19S0085G00690,VIT_02S0025G04960,VIT_00S0199G00210,VIT_00S0322G00010,VIT_07S0129G00200,VIT_03S0038G02800,VIT_03S0063G00670,VIT_03S0180G00040,VIT_03S0091G00280,VIT_04S0008G04260,VIT…
GO:BP	cell wall biogenesis	GO:0042546	0.00731029	2.13607	207	2758	34	30661	VIT_01S0011G03750,VIT_10S0003G02440,VIT_10S0116G00520,VIT_00S0194G00260,VIT_00S1213G00010,VIT_00S0414G00010,VIT_00S0469G00020,VIT_10S0003G01560,VIT_11S0037G00530,VIT_12S0028G02990,VIT_12S0059G01010,VIT_12S0134G00160,VIT_13S0064G00890,VIT_14S0083G01100,VIT_14S0068G01970,VIT_14S0128G00420,VIT_00S1349G00010,VIT_17S0000G05060,VIT_18S0001G11860,VIT_18S0122G00330,VIT_00S0238G00020,VIT_02S0025G01850,VIT…
GO:BP	regulation of mitotic cell cycle phase transition	GO:1901990	0.00744324	2.12824	64	2758	15	30661	VIT_01S0010G02430,VIT_01S0010G02590,VIT_11S0016G04090,VIT_12S0142G00280,VIT_12S0028G03360,VIT_13S0067G01530,VIT_15S0048G01750,VIT_18S0122G00470,VIT_18S0122G00550,VIT_07S0031G02330,VIT_06S0061G00070,VIT_06S0004G02050,VIT_06S0004G06300,VIT_07S0104G00050,VIT_08S0056G00210
GO:BP	sister chromatid segregation	GO:0000819	0.00791491	2.10155	114	2758	22	30661	VIT_01S0010G02430,VIT_12S0034G00950,VIT_12S0034G02010,VIT_12S0028G03360,VIT_13S0067G01530,VIT_13S0064G00560,VIT_14S0108G00710,VIT_15S0048G01750,VIT_16S0013G01960,VIT_16S0039G00430,VIT_17S0000G04330,VIT_18S0041G01220,VIT_18S0122G00470,VIT_19S0015G00610,VIT_07S0031G02330,VIT_07S0129G00190,VIT_03S0091G00530,VIT_05S0020G01160,VIT_05S0077G01960,VIT_06S0061G00070,VIT_09S0002G04450,VIT_09S0002G05090
GO:BP	mitotic sister chromatid segregation	GO:0000070	0.00864574	2.0632	100	2758	20	30661	VIT_01S0010G02430,VIT_12S0034G00950,VIT_12S0034G02010,VIT_12S0028G03360,VIT_13S0067G01530,VIT_14S0108G00710,VIT_15S0048G01750,VIT_16S0013G01960,VIT_16S0039G00430,VIT_17S0000G04330,VIT_18S0041G01220,VIT_18S0122G00470,VIT_19S0015G00610,VIT_07S0031G02330,VIT_07S0129G00190,VIT_03S0091G00530,VIT_05S0020G01160,VIT_05S0077G01960,VIT_06S0061G00070,VIT_09S0002G05090
GO:BP	sterol metabolic process	GO:0016125	0.00885593	2.05277	115	2758	22	30661	VIT_01S0011G00190,VIT_01S0011G03880,VIT_10S0003G03170,VIT_11S0065G00130,VIT_11S0065G00040,VIT_11S0065G00630,VIT_13S0064G00440,VIT_15S0021G00050,VIT_15S0021G00270,VIT_16S0039G00290,VIT_18S0001G10500,VIT_18S0122G01470,VIT_18S0001G12870,VIT_18S0001G08550,VIT_02S0025G04080,VIT_00S0525G00020,VIT_04S0079G00680,VIT_04S0023G02650,VIT_06S0004G05470,VIT_08S0007G08460,VIT_08S0007G08470,VIT_09S0002G02080
GO:BP	negative regulation of cell cycle process	GO:0010948	0.00890063	2.05058	86	2758	18	30661	VIT_01S0010G02430,VIT_00S0225G00120,VIT_11S0016G04090,VIT_12S0028G03360,VIT_13S0067G01530,VIT_13S0064G00560,VIT_15S0048G01750,VIT_16S0039G00430,VIT_17S0000G07630,VIT_17S0000G09320,VIT_18S0122G00470,VIT_04S0008G02570,VIT_05S0051G00490,VIT_06S0004G02050,VIT_06S0004G02230,VIT_06S0004G06300,VIT_07S0104G01740,VIT_08S0058G00500
GO:BP	biosynthetic process	GO:0009058	0.00890063	2.05058	4752	2758	488	30661	VIT_01S0127G00860,VIT_01S0026G00010,VIT_01S0026G01140,VIT_01S0026G01910,VIT_01S0026G01950,VIT_01S0026G02200,VIT_01S0026G02480,VIT_01S0026G02600,VIT_01S0113G00420,VIT_01S0010G00240,VIT_01S0011G01560,VIT_01S0010G00740,VIT_01S0010G02590,VIT_01S0010G02750,VIT_01S0010G02770,VIT_01S0010G03550,VIT_01S0011G00190,VIT_01S0150G00390,VIT_01S0150G00630,VIT_01S0011G02440,VIT_01S0011G02750,VIT_01S0011G03520,VIT…
GO:BP	signaling	GO:0023052	0.00890063	2.05058	1178	2758	139	30661	VIT_01S0026G01090,VIT_01S0026G01120,VIT_01S0026G01420,VIT_01S0011G00120,VIT_01S0010G00330,VIT_01S0010G02430,VIT_01S0150G00020,VIT_01S0011G05260,VIT_10S0003G01790,VIT_10S0003G02680,VIT_10S0003G04320,VIT_10S0003G05030,VIT_10S0003G05160,VIT_10S0003G05210,VIT_17S0000G08240,VIT_00S0187G00210,VIT_00S0181G00040,VIT_10S0003G01420,VIT_11S0037G00320,VIT_13S0084G00560,VIT_11S0016G01450,VIT_11S0052G00840,VIT…
GO:BP	meiosis I cell cycle process	GO:0061982	0.00890063	2.05058	72	2758	16	30661	VIT_01S0010G03590,VIT_00S0225G00160,VIT_11S0037G00480,VIT_11S0016G04090,VIT_13S0064G00560,VIT_17S0000G09320,VIT_18S0122G01130,VIT_02S0025G00410,VIT_04S0008G02570,VIT_05S0051G00490,VIT_05S0062G01050,VIT_05S0020G04170,VIT_07S0151G00680,VIT_07S0104G00050,VIT_08S0058G00500,VIT_09S0002G05090
GO:BP	nuclear DNA replication	GO:0033260	0.00932833	2.0302	34	2758	10	30661	VIT_01S0150G00390,VIT_10S0003G03080,VIT_11S0149G00130,VIT_12S0142G00280,VIT_16S0039G00430,VIT_07S0031G00470,VIT_03S0038G00300,VIT_00S0184G00040,VIT_07S0005G01430,VIT_08S0058G00500
GO:BP	DNA conformation change	GO:0071103	0.00932833	2.0302	186	2758	31	30661	VIT_01S0010G02590,VIT_01S0150G00390,VIT_01S0011G05360,VIT_10S0003G03080,VIT_11S0016G03220,VIT_11S0149G00130,VIT_14S0068G02180,VIT_13S0064G00560,VIT_18S0072G00800,VIT_13S0067G03650,VIT_14S0108G00710,VIT_15S0048G00930,VIT_15S0048G00940,VIT_15S0046G01110,VIT_16S0013G01960,VIT_16S0022G00060,VIT_17S0000G07440,VIT_17S0000G02550,VIT_18S0122G01130,VIT_18S0001G14990,VIT_02S0033G00190,VIT_03S0038G00300,VIT…
GO:BP	cell communication	GO:0007154	0.00971098	2.01274	1387	2758	160	30661	VIT_01S0026G01090,VIT_01S0026G01120,VIT_01S0026G01420,VIT_01S0182G00140,VIT_01S0182G00130,VIT_01S0011G00120,VIT_01S0010G00330,VIT_01S0010G02430,VIT_01S0010G02590,VIT_01S0150G00020,VIT_01S0011G02520,VIT_01S0011G05260,VIT_10S0003G01790,VIT_10S0003G02680,VIT_10S0003G04320,VIT_10S0003G05030,VIT_10S0003G05160,VIT_10S0003G05210,VIT_17S0000G08240,VIT_00S0187G00210,VIT_00S0347G00060,VIT_00S0181G00040,VIT…
GO:BP	cellular response to stimulus	GO:0051716	0.00983444	2.00725	2057	2758	227	30661	VIT_01S0026G01120,VIT_01S0026G01420,VIT_01S0182G00140,VIT_01S0182G00130,VIT_01S0011G00120,VIT_01S0010G00330,VIT_01S0010G02430,VIT_01S0010G02590,VIT_01S0150G00020,VIT_01S0150G00390,VIT_01S0150G00440,VIT_01S0011G02520,VIT_01S0011G02750,VIT_01S0011G00280,VIT_01S0011G05260,VIT_10S0003G01790,VIT_10S0003G02180,VIT_10S0003G02680,VIT_10S0003G03080,VIT_10S0003G04280,VIT_10S0003G04320,VIT_10S0116G01780,VIT…
GO:BP	carbohydrate transport	GO:0008643	0.0100792	1.99657	80	2758	17	30661	VIT_10S0003G02190,VIT_00S0181G00010,VIT_11S0052G00610,VIT_11S0149G00050,VIT_14S0030G00200,VIT_14S0030G00210,VIT_14S0030G00230,VIT_14S0030G00250,VIT_14S0030G00300,VIT_14S0030G00340,VIT_16S0013G01950,VIT_16S0050G02540,VIT_07S0031G02270,VIT_05S0077G02260,VIT_05S0020G02250,VIT_05S0020G02260,VIT_08S0007G06360
GO:BP	monosaccharide transmembrane transport	GO:0015749	0.010148	1.99362	53	2758	13	30661	VIT_00S0181G00010,VIT_11S0149G00050,VIT_14S0030G00200,VIT_14S0030G00210,VIT_14S0030G00230,VIT_14S0030G00250,VIT_14S0030G00300,VIT_14S0030G00340,VIT_16S0013G01950,VIT_07S0031G02270,VIT_05S0020G02250,VIT_05S0020G02260,VIT_08S0007G06360
GO:BP	hexose transmembrane transport	GO:0008645	0.010148	1.99362	53	2758	13	30661	VIT_00S0181G00010,VIT_11S0149G00050,VIT_14S0030G00200,VIT_14S0030G00210,VIT_14S0030G00230,VIT_14S0030G00250,VIT_14S0030G00300,VIT_14S0030G00340,VIT_16S0013G01950,VIT_07S0031G02270,VIT_05S0020G02250,VIT_05S0020G02260,VIT_08S0007G06360
GO:BP	histone phosphorylation	GO:0016572	0.0110255	1.9576	3	2758	3	30661	VIT_14S0060G00450,VIT_15S0048G01730,VIT_04S0008G00530
GO:BP	meiosis I	GO:0007127	0.0113172	1.94626	67	2758	15	30661	VIT_01S0010G03590,VIT_00S0225G00160,VIT_11S0037G00480,VIT_13S0064G00560,VIT_17S0000G09320,VIT_18S0122G01130,VIT_02S0025G00410,VIT_04S0008G02570,VIT_05S0051G00490,VIT_05S0062G01050,VIT_05S0020G04170,VIT_07S0151G00680,VIT_07S0104G00050,VIT_08S0058G00500,VIT_09S0002G05090
GO:BP	spindle assembly	GO:0051225	0.0114607	1.94079	35	2758	10	30661	VIT_01S0026G02120,VIT_00S0532G00020,VIT_12S0028G03330,VIT_14S0108G01630,VIT_19S0014G05070,VIT_02S0025G04960,VIT_07S0031G02810,VIT_07S0129G01080,VIT_03S0091G00660,VIT_05S0094G00420
GO:BP	cellular metabolic process	GO:0044237	0.0122329	1.91247	10607	2758	1030	30661	VIT_01S0127G00130,VIT_01S0127G00140,VIT_01S0127G00250,VIT_01S0127G00740,VIT_01S0127G00860,VIT_01S0026G00010,VIT_01S0026G00180,VIT_01S0026G00300,VIT_01S0026G00710,VIT_01S0026G01140,VIT_01S0026G01420,VIT_01S0026G01440,VIT_01S0026G01910,VIT_01S0026G01950,VIT_01S0026G02200,VIT_01S0026G02390,VIT_01S0026G02480,VIT_01S0026G02600,VIT_01S0113G00420,VIT_01S0010G00240,VIT_01S0010G00330,VIT_01S0010G00380,VIT…
GO:BP	regulation of cytokinesis	GO:0032465	0.0124957	1.90324	6	2758	4	30661	VIT_15S0048G01730,VIT_19S0015G00610,VIT_04S0008G00530,VIT_08S0058G00500
GO:BP	drug transport	GO:0015893	0.0124957	1.90324	61	2758	14	30661	VIT_10S0116G01880,VIT_11S0052G01560,VIT_11S0052G01510,VIT_11S0052G01570,VIT_11S0016G03050,VIT_12S0028G01160,VIT_12S0059G02180,VIT_16S0100G00460,VIT_16S0050G00900,VIT_17S0000G09270,VIT_08S0056G01120,VIT_02S0025G05110,VIT_18S0001G06790,VIT_08S0056G00870
GO:BP	double-strand break repair via homologous recombination	GO:0000724	0.0124957	1.90324	89	2758	18	30661	VIT_01S0010G02590,VIT_01S0150G00390,VIT_10S0003G03080,VIT_10S0003G04280,VIT_11S0149G00130,VIT_12S0142G00280,VIT_15S0021G01380,VIT_17S0000G07440,VIT_02S0033G00190,VIT_00S0616G00030,VIT_03S0038G00300,VIT_04S0008G02570,VIT_14S0128G00840,VIT_05S0020G04170,VIT_06S0004G03600,VIT_00S0184G00040,VIT_07S0005G01430,VIT_08S0058G00500
GO:BP	drug transmembrane transport	GO:0006855	0.0124957	1.90324	61	2758	14	30661	VIT_10S0116G01880,VIT_11S0052G01560,VIT_11S0052G01510,VIT_11S0052G01570,VIT_11S0016G03050,VIT_12S0028G01160,VIT_12S0059G02180,VIT_16S0100G00460,VIT_16S0050G00900,VIT_17S0000G09270,VIT_08S0056G01120,VIT_02S0025G05110,VIT_18S0001G06790,VIT_08S0056G00870
GO:BP	phyllome development	GO:0048827	0.0126149	1.89912	150	2758	26	30661	VIT_01S0026G01140,VIT_10S0003G04320,VIT_12S0028G02520,VIT_12S0059G02730,VIT_13S0064G01030,VIT_14S0068G01570,VIT_14S0081G00200,VIT_15S0048G00550,VIT_15S0048G01270,VIT_15S0048G02770,VIT_16S0022G02330,VIT_16S0022G02380,VIT_16S0098G01510,VIT_18S0001G11860,VIT_18S0041G01880,VIT_19S0014G01680,VIT_02S0154G00070,VIT_07S0129G00030,VIT_07S0031G00470,VIT_04S0023G02650,VIT_00S0226G00070,VIT_08S0007G00410,VIT…
GO:BP	multicellular organism reproduction	GO:0032504	0.0127371	1.89493	68	2758	15	30661	VIT_01S0011G05260,VIT_01S0011G06580,VIT_11S0037G00480,VIT_11S0016G00460,VIT_12S0028G00940,VIT_14S0036G01120,VIT_16S0098G01510,VIT_16S0039G02400,VIT_18S0001G11860,VIT_04S0023G03680,VIT_05S0049G01720,VIT_05S0077G02050,VIT_07S0151G00680,VIT_07S0141G00330,VIT_07S0005G03990
GO:BP	response to drug	GO:0042493	0.014577	1.83633	62	2758	14	30661	VIT_10S0116G01880,VIT_11S0052G01560,VIT_11S0052G01510,VIT_11S0052G01570,VIT_11S0016G03050,VIT_12S0028G01160,VIT_12S0059G02180,VIT_16S0100G00460,VIT_16S0050G00900,VIT_17S0000G09270,VIT_08S0056G01120,VIT_02S0025G05110,VIT_18S0001G06790,VIT_08S0056G00870
GO:BP	mitotic spindle organization	GO:0007052	0.0174087	1.75923	37	2758	10	30661	VIT_12S0034G02010,VIT_12S0028G03330,VIT_14S0108G01630,VIT_15S0048G01730,VIT_18S0001G07550,VIT_18S0001G07580,VIT_02S0025G04960,VIT_07S0031G02810,VIT_07S0031G00130,VIT_04S0008G00530
GO:BP	microtubule cytoskeleton organization involved in mitosis	GO:1902850	0.0174087	1.75923	37	2758	10	30661	VIT_12S0034G02010,VIT_12S0028G03330,VIT_14S0108G01630,VIT_15S0048G01730,VIT_18S0001G07550,VIT_18S0001G07580,VIT_02S0025G04960,VIT_07S0031G02810,VIT_07S0031G00130,VIT_04S0008G00530
GO:BP	signal transduction	GO:0007165	0.0178907	1.74737	1173	2758	136	30661	VIT_01S0026G01120,VIT_01S0026G01420,VIT_01S0011G00120,VIT_01S0010G00330,VIT_01S0010G02430,VIT_01S0150G00020,VIT_01S0011G05260,VIT_10S0003G01790,VIT_10S0003G02680,VIT_10S0003G04320,VIT_10S0003G05030,VIT_10S0003G05160,VIT_10S0003G05210,VIT_17S0000G08240,VIT_00S0187G00210,VIT_00S0181G00040,VIT_10S0003G01420,VIT_11S0037G00320,VIT_13S0084G00560,VIT_11S0016G01450,VIT_11S0052G00840,VIT_11S0052G01020,VIT…
GO:BP	maintenance of DNA methylation	GO:0010216	0.0180831	1.74273	15	2758	6	30661	VIT_01S0150G00140,VIT_12S0035G00010,VIT_16S0039G02460,VIT_16S0039G02470,VIT_06S0004G01080,VIT_08S0007G06800
GO:BP	plant organ development	GO:0099402	0.0193457	1.71342	272	2758	40	30661	VIT_01S0026G01140,VIT_01S0150G00020,VIT_10S0003G04320,VIT_11S0052G00840,VIT_12S0057G01020,VIT_12S0028G02520,VIT_12S0059G02310,VIT_12S0059G02730,VIT_13S0064G01030,VIT_14S0060G00120,VIT_14S0068G01570,VIT_14S0066G01730,VIT_14S0081G00200,VIT_15S0048G00550,VIT_15S0048G01270,VIT_15S0048G02770,VIT_16S0022G02330,VIT_16S0022G02380,VIT_16S0098G01510,VIT_17S0000G05700,VIT_18S0001G11860,VIT_18S0001G13460,VIT…
GO:BP	polysaccharide metabolic process	GO:0005976	0.020911	1.67962	470	2758	62	30661	VIT_10S0003G02440,VIT_10S0116G00520,VIT_10S0116G00590,VIT_00S1213G00010,VIT_00S0414G00010,VIT_00S0469G00020,VIT_10S0003G01560,VIT_11S0037G00530,VIT_11S0016G00290,VIT_11S0016G00300,VIT_11S0016G03020,VIT_12S0121G00230,VIT_12S0035G01900,VIT_12S0035G02180,VIT_12S0059G01010,VIT_12S0059G01250,VIT_12S0028G00400,VIT_12S0134G00160,VIT_13S0073G00530,VIT_13S0073G00550,VIT_13S0067G01690,VIT_13S0064G00890,VIT…
GO:BP	tropism	GO:0009606	0.0224493	1.6488	58	2758	13	30661	VIT_01S0026G02120,VIT_01S0011G02780,VIT_10S0003G04320,VIT_17S0000G04340,VIT_19S0014G01050,VIT_07S0129G01080,VIT_03S0091G00680,VIT_05S0020G01070,VIT_06S0004G07890,VIT_06S0004G05950,VIT_08S0040G02950,VIT_08S0056G00050,VIT_08S0007G05060
GO:BP	xenobiotic transport	GO:0042908	0.0224493	1.6488	72	2758	15	30661	VIT_10S0116G01880,VIT_11S0052G01560,VIT_11S0052G01510,VIT_11S0052G01570,VIT_11S0016G03050,VIT_12S0028G01160,VIT_12S0059G02180,VIT_16S0100G00460,VIT_16S0050G00900,VIT_17S0000G09270,VIT_08S0056G01120,VIT_02S0025G05110,VIT_18S0001G06790,VIT_03S0038G03200,VIT_08S0056G00870
GO:BP	DNA methylation on cytosine within a CG sequence	GO:0010424	0.0232723	1.63316	11	2758	5	30661	VIT_12S0035G00010,VIT_16S0039G02460,VIT_16S0039G02470,VIT_06S0004G01080,VIT_08S0007G06800
GO:BP	negative regulation of mitotic nuclear division	GO:0045839	0.0240334	1.61918	21	2758	7	30661	VIT_01S0010G02430,VIT_00S0225G00120,VIT_12S0028G03360,VIT_13S0067G01530,VIT_15S0048G01750,VIT_18S0122G00470,VIT_06S0004G02230
GO:BP	abaxial cell fate specification	GO:0010158	0.0243312	1.61384	7	2758	4	30661	VIT_15S0048G00550,VIT_02S0154G00070,VIT_06S0004G03130,VIT_08S0032G01110
GO:BP	G1/S transition of mitotic cell cycle	GO:0000082	0.0243312	1.61384	7	2758	4	30661	VIT_12S0142G00280,VIT_18S0122G00550,VIT_03S0180G00040,VIT_08S0056G00210
GO:BP	borate transport	GO:0046713	0.0243312	1.61384	7	2758	4	30661	VIT_17S0000G08530,VIT_02S0025G03260,VIT_05S0020G00440,VIT_07S0005G02060
GO:BP	cell cycle G1/S phase transition	GO:0044843	0.0243312	1.61384	7	2758	4	30661	VIT_12S0142G00280,VIT_18S0122G00550,VIT_03S0180G00040,VIT_08S0056G00210
GO:BP	regulation of microtubule cytoskeleton organization	GO:0070507	0.0252422	1.59787	16	2758	6	30661	VIT_01S0026G02120,VIT_12S0028G03330,VIT_14S0108G01630,VIT_15S0048G00650,VIT_02S0025G04960,VIT_07S0129G01080
GO:BP	homologous chromosome segregation	GO:0045143	0.0259597	1.5857	27	2758	8	30661	VIT_01S0010G03590,VIT_00S0225G00160,VIT_11S0037G00480,VIT_02S0025G00410,VIT_05S0062G01050,VIT_07S0104G00050,VIT_08S0058G00500,VIT_09S0002G05090
GO:BP	DNA duplex unwinding	GO:0032508	0.0259597	1.5857	88	2758	17	30661	VIT_01S0010G02590,VIT_01S0150G00390,VIT_10S0003G03080,VIT_11S0149G00130,VIT_14S0068G02180,VIT_15S0048G00930,VIT_15S0048G00940,VIT_17S0000G07440,VIT_18S0122G01130,VIT_18S0001G14990,VIT_02S0033G00190,VIT_03S0038G00300,VIT_04S0008G02570,VIT_06S0004G07180,VIT_00S0184G00040,VIT_07S0005G01430,VIT_09S0002G04450
GO:BP	organic substance biosynthetic process	GO:1901576	0.0264289	1.57792	4575	2758	464	30661	VIT_01S0127G00860,VIT_01S0026G00010,VIT_01S0026G01140,VIT_01S0026G01910,VIT_01S0026G01950,VIT_01S0026G02200,VIT_01S0026G02480,VIT_01S0026G02600,VIT_01S0113G00420,VIT_01S0010G00240,VIT_01S0011G01560,VIT_01S0010G00740,VIT_01S0010G02590,VIT_01S0010G02750,VIT_01S0010G02770,VIT_01S0010G03550,VIT_01S0011G00190,VIT_01S0150G00390,VIT_01S0150G00630,VIT_01S0011G02440,VIT_01S0011G02750,VIT_01S0011G03520,VIT…
GO:BP	plant-type secondary cell wall biogenesis	GO:0009834	0.0273478	1.56308	46	2758	11	30661	VIT_10S0003G01560,VIT_11S0037G00530,VIT_12S0028G02990,VIT_13S0064G00890,VIT_14S0068G01970,VIT_00S0238G00020,VIT_12S0059G00570,VIT_03S0063G00030,VIT_06S0004G03050,VIT_08S0040G02070,VIT_08S0040G02340
GO:BP	DNA geometric change	GO:0032392	0.0288667	1.5396	89	2758	17	30661	VIT_01S0010G02590,VIT_01S0150G00390,VIT_10S0003G03080,VIT_11S0149G00130,VIT_14S0068G02180,VIT_15S0048G00930,VIT_15S0048G00940,VIT_17S0000G07440,VIT_18S0122G01130,VIT_18S0001G14990,VIT_02S0033G00190,VIT_03S0038G00300,VIT_04S0008G02570,VIT_06S0004G07180,VIT_00S0184G00040,VIT_07S0005G01430,VIT_09S0002G04450
GO:BP	multicellular organismal reproductive process	GO:0048609	0.0288667	1.5396	67	2758	14	30661	VIT_01S0011G05260,VIT_01S0011G06580,VIT_11S0037G00480,VIT_11S0016G00460,VIT_12S0028G00940,VIT_14S0036G01120,VIT_16S0098G01510,VIT_16S0039G02400,VIT_04S0023G03680,VIT_05S0049G01720,VIT_05S0077G02050,VIT_07S0151G00680,VIT_07S0141G00330,VIT_07S0005G03990
GO:BP	plant-type cell wall biogenesis	GO:0009832	0.0321199	1.49323	153	2758	25	30661	VIT_00S0194G00260,VIT_00S1213G00010,VIT_00S0414G00010,VIT_00S0469G00020,VIT_10S0003G01560,VIT_11S0037G00530,VIT_12S0028G02990,VIT_12S0059G01010,VIT_13S0064G00890,VIT_14S0083G01100,VIT_14S0068G01970,VIT_00S1349G00010,VIT_17S0000G05060,VIT_00S0238G00020,VIT_02S0025G01850,VIT_07S0031G02060,VIT_12S0059G00570,VIT_03S0038G04250,VIT_03S0063G00030,VIT_05S0049G00010,VIT_06S0004G03050,VIT_07S0005G01030,VIT…
GO:BP	anatomical structure morphogenesis	GO:0009653	0.0322868	1.49098	281	2758	40	30661	VIT_01S0026G01140,VIT_01S0010G00750,VIT_01S0150G00020,VIT_10S0003G03310,VIT_10S0003G03910,VIT_10S0003G04320,VIT_11S0052G00840,VIT_11S0016G00460,VIT_11S0016G03640,VIT_12S0028G02520,VIT_12S0028G00400,VIT_12S0059G02310,VIT_12S0059G02730,VIT_14S0060G01680,VIT_14S0068G01570,VIT_14S0066G01560,VIT_16S0022G01240,VIT_16S0022G02310,VIT_16S0039G02400,VIT_17S0000G07890,VIT_18S0001G14360,VIT_18S0001G13460,VIT…
GO:BP	phytosteroid metabolic process	GO:0016128	0.0386247	1.41313	62	2758	13	30661	VIT_01S0011G00190,VIT_11S0065G00130,VIT_11S0065G00040,VIT_11S0065G00630,VIT_15S0021G00270,VIT_16S0039G00290,VIT_18S0122G01470,VIT_18S0001G12870,VIT_02S0025G04080,VIT_04S0079G00680,VIT_04S0023G02650,VIT_09S0002G02080,VIT_09S0002G05980
GO:BP	chromosome separation	GO:0051304	0.0386247	1.41313	62	2758	13	30661	VIT_01S0010G02430,VIT_12S0034G00980,VIT_12S0028G03360,VIT_13S0067G01530,VIT_13S0064G00560,VIT_15S0048G01750,VIT_15S0046G01110,VIT_18S0122G00470,VIT_07S0031G02330,VIT_05S0020G01160,VIT_05S0077G01960,VIT_06S0061G00070,VIT_07S0151G00680
GO:BP	response to hormone	GO:0009725	0.0404409	1.39318	646	2758	79	30661	VIT_01S0011G00120,VIT_01S0010G00330,VIT_01S0011G05260,VIT_10S0003G01790,VIT_10S0003G04320,VIT_10S0003G05030,VIT_10S0116G00410,VIT_12S0059G01380,VIT_00S0181G00040,VIT_11S0037G00320,VIT_13S0084G00560,VIT_11S0016G01450,VIT_11S0078G00400,VIT_11S0052G00840,VIT_11S0016G03250,VIT_11S0016G03540,VIT_11S0016G05640,VIT_11S0206G00060,VIT_12S0057G01510,VIT_12S0034G02570,VIT_12S0035G00080,VIT_12S0035G00900,VIT…
GO:BP	regulation of hormone levels	GO:0010817	0.0417537	1.37931	148	2758	24	30661	VIT_01S0011G00190,VIT_10S0003G04320,VIT_11S0065G00130,VIT_11S0065G00040,VIT_11S0065G00630,VIT_11S0016G02110,VIT_13S0067G02860,VIT_14S0108G00020,VIT_15S0021G00270,VIT_16S0039G00290,VIT_17S0000G02420,VIT_18S0122G01470,VIT_18S0001G12870,VIT_18S0001G13200,VIT_18S0001G13420,VIT_02S0025G04080,VIT_04S0008G01040,VIT_04S0023G02650,VIT_04S0023G02780,VIT_04S0008G00860,VIT_08S0040G01230,VIT_08S0007G05060,VIT…
GO:BP	radial pattern formation	GO:0009956	0.0421717	1.37498	8	2758	4	30661	VIT_11S0052G00840,VIT_07S0129G00030,VIT_00S0226G00070,VIT_08S0056G00050
GO:BP	DNA methylation or demethylation	GO:0044728	0.0423561	1.37308	42	2758	10	30661	VIT_12S0035G00010,VIT_14S0128G00280,VIT_14S0128G00270,VIT_16S0039G02460,VIT_16S0039G02470,VIT_18S0122G00750,VIT_06S0004G07670,VIT_06S0004G01080,VIT_08S0007G06800,VIT_09S0002G05750
GO:BP	multi-organism process	GO:0051704	0.0436957	1.35956	251	2758	36	30661	VIT_01S0010G03590,VIT_01S0011G06580,VIT_10S0003G03310,VIT_00S0347G00060,VIT_11S0037G00480,VIT_11S0016G00460,VIT_12S0134G00300,VIT_12S0134G00270,VIT_12S0028G00940,VIT_08S0007G03990,VIT_14S0036G01120,VIT_14S0066G01560,VIT_14S0066G01730,VIT_15S0021G02700,VIT_15S0046G01110,VIT_16S0050G02120,VIT_16S0039G02400,VIT_18S0086G00210,VIT_18S0089G00400,VIT_18S0089G00370,VIT_19S0015G01960,VIT_19S0014G04270,VIT…
GO:BP	xylan metabolic process	GO:0045491	0.0440283	1.35627	56	2758	12	30661	VIT_12S0121G00230,VIT_14S0068G01970,VIT_14S0128G00420,VIT_18S0001G11860,VIT_00S0238G00020,VIT_18S0001G05160,VIT_18S0001G05180,VIT_03S0063G00030,VIT_03S0091G00750,VIT_05S0077G01280,VIT_07S0005G01300,VIT_08S0040G02340
GO:BP	brassinosteroid homeostasis	GO:0010268	0.0440283	1.35627	56	2758	12	30661	VIT_01S0011G00190,VIT_11S0065G00130,VIT_11S0065G00040,VIT_11S0065G00630,VIT_15S0021G00270,VIT_16S0039G00290,VIT_18S0122G01470,VIT_18S0001G12870,VIT_02S0025G04080,VIT_04S0023G02650,VIT_09S0002G02080,VIT_09S0002G05980
GO:BP	negative regulation of chromosome organization	GO:2001251	0.0447648	1.34906	18	2758	6	30661	VIT_01S0010G02430,VIT_01S0150G00390,VIT_12S0028G03360,VIT_13S0067G01530,VIT_15S0048G01750,VIT_18S0122G00470
GO:BP	cellular carbohydrate biosynthetic process	GO:0034637	0.0447648	1.34906	243	2758	35	30661	VIT_00S1213G00010,VIT_00S0414G00010,VIT_00S0469G00020,VIT_10S0003G01560,VIT_11S0037G00530,VIT_12S0059G01010,VIT_12S0028G00400,VIT_13S0064G00890,VIT_14S0068G01970,VIT_14S0128G00420,VIT_15S0048G01260,VIT_00S1349G00010,VIT_17S0000G05060,VIT_04S0008G04320,VIT_18S0001G11860,VIT_18S0001G00060,VIT_00S0238G00020,VIT_19S0014G00180,VIT_19S0090G00920,VIT_02S0012G01680,VIT_02S0087G00170,VIT_02S0025G01850,VIT…
GO:BP	oxylipin metabolic process	GO:0031407	0.0447648	1.34906	18	2758	6	30661	VIT_01S0010G02750,VIT_05S0020G03170,VIT_06S0004G01450,VIT_06S0004G01470,VIT_06S0004G01500,VIT_07S0141G00340
GO:BP	oxylipin biosynthetic process	GO:0031408	0.0447648	1.34906	18	2758	6	30661	VIT_01S0010G02750,VIT_05S0020G03170,VIT_06S0004G01450,VIT_06S0004G01470,VIT_06S0004G01500,VIT_07S0141G00340
GO:BP	phospholipid catabolic process	GO:0009395	0.0447648	1.34906	18	2758	6	30661	VIT_11S0016G05360,VIT_15S0048G01160,VIT_17S0000G01190,VIT_18S0001G00770,VIT_00S0264G00090,VIT_06S0009G03350
GO:BP	leaf development	GO:0048366	0.0447648	1.34906	101	2758	18	30661	VIT_10S0003G04320,VIT_12S0028G02520,VIT_12S0059G02730,VIT_13S0064G01030,VIT_14S0081G00200,VIT_15S0048G00550,VIT_15S0048G02770,VIT_18S0001G11860,VIT_19S0014G01680,VIT_02S0154G00070,VIT_07S0129G00030,VIT_07S0031G00470,VIT_04S0023G02650,VIT_00S0226G00070,VIT_08S0007G00410,VIT_08S0056G00050,VIT_09S0002G01350,VIT_09S0002G03740
GO:BP	cellular polysaccharide biosynthetic process	GO:0033692	0.0448291	1.34844	200	2758	30	30661	VIT_00S1213G00010,VIT_00S0414G00010,VIT_00S0469G00020,VIT_10S0003G01560,VIT_11S0037G00530,VIT_12S0059G01010,VIT_12S0028G00400,VIT_13S0064G00890,VIT_14S0068G01970,VIT_14S0128G00420,VIT_15S0048G01260,VIT_00S1349G00010,VIT_17S0000G05060,VIT_18S0001G11860,VIT_18S0001G00060,VIT_00S0238G00020,VIT_19S0014G00180,VIT_19S0090G00920,VIT_02S0087G00170,VIT_02S0025G01850,VIT_02S0025G02790,VIT_07S0031G02060,VIT…
GO:BP	developmental process involved in reproduction	GO:0003006	0.0448291	1.34844	461	2758	59	30661	VIT_01S0026G01140,VIT_01S0011G01560,VIT_01S0010G03590,VIT_01S0150G00020,VIT_01S0011G05260,VIT_10S0003G03310,VIT_10S0003G04320,VIT_10S0042G00820,VIT_11S0037G00480,VIT_12S0028G03350,VIT_12S0059G02310,VIT_12S0059G02730,VIT_12S0057G00690,VIT_13S0064G00440,VIT_13S0064G01030,VIT_13S0067G03390,VIT_14S0060G01680,VIT_14S0083G01030,VIT_14S0068G01570,VIT_14S0066G01560,VIT_14S0066G01730,VIT_15S0048G00550,VIT…
GO:BP	response to endogenous stimulus	GO:0009719	0.0460176	1.33708	651	2758	79	30661	VIT_01S0011G00120,VIT_01S0010G00330,VIT_01S0011G05260,VIT_10S0003G01790,VIT_10S0003G04320,VIT_10S0003G05030,VIT_10S0116G00410,VIT_12S0059G01380,VIT_00S0181G00040,VIT_11S0037G00320,VIT_13S0084G00560,VIT_11S0016G01450,VIT_11S0078G00400,VIT_11S0052G00840,VIT_11S0016G03250,VIT_11S0016G03540,VIT_11S0016G05640,VIT_11S0206G00060,VIT_12S0057G01510,VIT_12S0034G02570,VIT_12S0035G00080,VIT_12S0035G00900,VIT…
GO:BP	double-strand break repair via nonhomologous end joining	GO:0006303	0.0473971	1.32425	13	2758	5	30661	VIT_14S0006G02190,VIT_15S0048G00930,VIT_15S0048G00940,VIT_07S0031G00470,VIT_04S0008G02220
GO:BP	reciprocal meiotic recombination	GO:0007131	0.0479169	1.31951	57	2758	12	30661	VIT_01S0010G03590,VIT_11S0037G00480,VIT_13S0064G00560,VIT_17S0000G09320,VIT_18S0122G01130,VIT_02S0025G00410,VIT_04S0008G02570,VIT_05S0051G00490,VIT_05S0020G04170,VIT_07S0151G00680,VIT_07S0104G00050,VIT_08S0058G00500
GO:BP	homologous recombination	GO:0035825	0.0479169	1.31951	57	2758	12	30661	VIT_01S0010G03590,VIT_11S0037G00480,VIT_13S0064G00560,VIT_17S0000G09320,VIT_18S0122G01130,VIT_02S0025G00410,VIT_04S0008G02570,VIT_05S0051G00490,VIT_05S0020G04170,VIT_07S0151G00680,VIT_07S0104G00050,VIT_08S0058G00500
GO:BP	brassinosteroid metabolic process	GO:0016131	0.0479169	1.31951	57	2758	12	30661	VIT_01S0011G00190,VIT_11S0065G00130,VIT_11S0065G00040,VIT_11S0065G00630,VIT_15S0021G00270,VIT_16S0039G00290,VIT_18S0122G01470,VIT_18S0001G12870,VIT_02S0025G04080,VIT_04S0023G02650,VIT_09S0002G02080,VIT_09S0002G05980
GO:BP	cellular polysaccharide metabolic process	GO:0044264	0.0479169	1.31951	325	2758	44	30661	VIT_10S0003G02440,VIT_10S0116G00520,VIT_00S1213G00010,VIT_00S0414G00010,VIT_00S0469G00020,VIT_10S0003G01560,VIT_11S0037G00530,VIT_12S0121G00230,VIT_12S0035G02180,VIT_12S0059G01010,VIT_12S0059G01250,VIT_12S0028G00400,VIT_12S0134G00160,VIT_13S0064G00890,VIT_14S0068G01970,VIT_14S0128G00420,VIT_15S0048G01260,VIT_00S1349G00010,VIT_17S0000G05060,VIT_18S0001G11860,VIT_18S0001G00060,VIT_00S0238G00020,VIT…
GO:BP	reciprocal homologous recombination	GO:0140527	0.0479169	1.31951	57	2758	12	30661	VIT_01S0010G03590,VIT_11S0037G00480,VIT_13S0064G00560,VIT_17S0000G09320,VIT_18S0122G01130,VIT_02S0025G00410,VIT_04S0008G02570,VIT_05S0051G00490,VIT_05S0020G04170,VIT_07S0151G00680,VIT_07S0104G00050,VIT_08S0058G00500
GO:BP	cellular biosynthetic process	GO:0044249	0.0492465	1.30762	4422	2758	445	30661	VIT_01S0127G00860,VIT_01S0026G00010,VIT_01S0026G01140,VIT_01S0026G01910,VIT_01S0026G01950,VIT_01S0026G02200,VIT_01S0026G02600,VIT_01S0113G00420,VIT_01S0010G00240,VIT_01S0011G01560,VIT_01S0010G00740,VIT_01S0010G02590,VIT_01S0010G02750,VIT_01S0010G02770,VIT_01S0010G03550,VIT_01S0150G00390,VIT_01S0150G00630,VIT_01S0011G02440,VIT_01S0011G02750,VIT_01S0011G03520,VIT_01S0011G03750,VIT_01S0011G05200,VIT…
GO:CC	cellular anatomical entity	GO:0110165	1.75743e-29	28.7551	17200	2758	1836	30661	VIT_01S0127G00130,VIT_01S0127G00140,VIT_01S0127G00250,VIT_01S0127G00400,VIT_01S0127G00610,VIT_01S0127G00620,VIT_01S0127G00740,VIT_01S0127G00750,VIT_01S0127G00860,VIT_01S0026G00010,VIT_01S0026G00150,VIT_01S0026G00180,VIT_01S0026G00260,VIT_01S0026G00300,VIT_01S0026G00360,VIT_01S0026G00530,VIT_01S0026G00550,VIT_01S0026G00630,VIT_01S0026G00710,VIT_01S0026G00740,VIT_01S0026G01090,VIT_01S0026G01120,VIT…
GO:CC	cellular_component	GO:0005575	4.57784e-28	27.3393	17353	2758	1841	30661	VIT_01S0127G00130,VIT_01S0127G00140,VIT_01S0127G00250,VIT_01S0127G00400,VIT_01S0127G00610,VIT_01S0127G00620,VIT_01S0127G00740,VIT_01S0127G00750,VIT_01S0127G00860,VIT_01S0026G00010,VIT_01S0026G00150,VIT_01S0026G00180,VIT_01S0026G00260,VIT_01S0026G00300,VIT_01S0026G00360,VIT_01S0026G00530,VIT_01S0026G00550,VIT_01S0026G00630,VIT_01S0026G00710,VIT_01S0026G00740,VIT_01S0026G01090,VIT_01S0026G01120,VIT…
GO:CC	intrinsic component of membrane	GO:0031224	1.65445e-25	24.7813	6607	2758	826	30661	VIT_01S0127G00130,VIT_01S0127G00140,VIT_01S0127G00610,VIT_01S0127G00620,VIT_01S0127G00750,VIT_01S0026G00260,VIT_01S0026G00300,VIT_01S0026G00360,VIT_01S0026G00530,VIT_01S0026G00550,VIT_01S0026G00740,VIT_01S0026G01090,VIT_01S0026G01120,VIT_01S0026G01420,VIT_01S0026G01490,VIT_01S0026G01540,VIT_01S0011G01200,VIT_01S0182G00140,VIT_01S0182G00130,VIT_01S0113G00420,VIT_01S0010G00330,VIT_01S0010G00380,VIT…
GO:CC	cell periphery	GO:0071944	1.68218e-24	23.7741	2700	2758	405	30661	VIT_01S0127G00130,VIT_01S0127G00140,VIT_01S0127G00400,VIT_01S0127G00610,VIT_01S0026G00180,VIT_01S0026G00260,VIT_01S0026G00360,VIT_01S0026G00530,VIT_01S0026G00550,VIT_01S0026G00740,VIT_01S0026G01420,VIT_01S0026G01490,VIT_01S0182G00140,VIT_01S0182G00130,VIT_01S0011G00120,VIT_01S0010G00330,VIT_01S0010G00380,VIT_01S0150G00020,VIT_01S0150G00440,VIT_01S0011G02520,VIT_01S0011G00280,VIT_01S0011G03400,VIT…
GO:CC	integral component of membrane	GO:0016021	4.49455e-24	23.3473	6516	2758	809	30661	VIT_01S0127G00130,VIT_01S0127G00140,VIT_01S0127G00620,VIT_01S0127G00750,VIT_01S0026G00260,VIT_01S0026G00300,VIT_01S0026G00360,VIT_01S0026G00530,VIT_01S0026G00550,VIT_01S0026G00740,VIT_01S0026G01090,VIT_01S0026G01120,VIT_01S0026G01420,VIT_01S0026G01490,VIT_01S0026G01540,VIT_01S0011G01200,VIT_01S0182G00140,VIT_01S0182G00130,VIT_01S0113G00420,VIT_01S0010G00330,VIT_01S0010G00380,VIT_01S0010G00750,VIT…
GO:CC	photosystem	GO:0009521	7.83291e-23	22.1061	79	2758	43	30661	VIT_01S0010G03620,VIT_01S0137G00210,VIT_10S0003G02890,VIT_10S0003G02900,VIT_10S0003G04350,VIT_00S0125G00280,VIT_00S0904G00010,VIT_11S0016G01400,VIT_11S0016G00730,VIT_12S0028G01080,VIT_12S0055G01110,VIT_12S0028G00320,VIT_12S0057G00630,VIT_13S0064G01080,VIT_13S0019G00260,VIT_13S0019G00320,VIT_13S0019G04140,VIT_14S0128G00030,VIT_14S0081G00060,VIT_15S0048G02500,VIT_15S0024G00040,VIT_17S0000G06350,VIT…
GO:CC	plasma membrane	GO:0005886	6.49654e-21	20.1873	2225	2758	337	30661	VIT_01S0127G00130,VIT_01S0127G00140,VIT_01S0127G00610,VIT_01S0026G00180,VIT_01S0026G00260,VIT_01S0026G00360,VIT_01S0026G00530,VIT_01S0026G00550,VIT_01S0026G00740,VIT_01S0026G01420,VIT_01S0026G01490,VIT_01S0182G00140,VIT_01S0182G00130,VIT_01S0011G00120,VIT_01S0010G00330,VIT_01S0010G00380,VIT_01S0150G00020,VIT_01S0150G00440,VIT_01S0011G02520,VIT_01S0011G00280,VIT_01S0011G03400,VIT_01S0011G04020,VIT…
GO:CC	membrane	GO:0016020	2.64443e-20	19.5777	8339	2758	969	30661	VIT_01S0127G00130,VIT_01S0127G00140,VIT_01S0127G00610,VIT_01S0127G00620,VIT_01S0127G00750,VIT_01S0026G00180,VIT_01S0026G00260,VIT_01S0026G00300,VIT_01S0026G00360,VIT_01S0026G00530,VIT_01S0026G00550,VIT_01S0026G00740,VIT_01S0026G01090,VIT_01S0026G01120,VIT_01S0026G01420,VIT_01S0026G01490,VIT_01S0026G01540,VIT_01S0011G01200,VIT_01S0182G00140,VIT_01S0182G00130,VIT_01S0113G00420,VIT_01S0011G00120,VIT…
GO:CC	photosystem II	GO:0009523	2.04445e-18	17.6894	58	2758	33	30661	VIT_01S0010G03620,VIT_01S0137G00210,VIT_10S0003G02890,VIT_10S0003G02900,VIT_00S0904G00010,VIT_11S0016G01400,VIT_11S0016G00730,VIT_12S0028G01080,VIT_12S0055G01110,VIT_12S0028G00320,VIT_12S0057G00630,VIT_13S0064G01080,VIT_13S0019G00260,VIT_13S0019G00320,VIT_13S0019G04140,VIT_14S0128G00030,VIT_14S0081G00060,VIT_15S0024G00040,VIT_17S0000G06350,VIT_18S0001G10550,VIT_18S0001G11710,VIT_18S0001G15360,VIT…
GO:CC	photosystem I	GO:0009522	1.60081e-16	15.7957	37	2758	25	30661	VIT_01S0010G03620,VIT_10S0003G02890,VIT_10S0003G02900,VIT_10S0003G04350,VIT_00S0125G00280,VIT_11S0016G00730,VIT_12S0055G01110,VIT_12S0028G00320,VIT_12S0057G00630,VIT_13S0019G04140,VIT_15S0048G02500,VIT_15S0024G00040,VIT_17S0000G06350,VIT_18S0001G10550,VIT_18S0089G01170,VIT_19S0015G01760,VIT_19S0014G00160,VIT_19S0014G03660,VIT_04S0023G00410,VIT_04S0044G01410,VIT_05S0020G03180,VIT_07S0005G04920,VIT…
GO:CC	microtubule	GO:0005874	1.25718e-15	14.9006	202	2758	60	30661	VIT_01S0026G02120,VIT_01S0010G03540,VIT_01S0011G05480,VIT_01S0011G06330,VIT_01S0137G00650,VIT_00S0532G00020,VIT_11S0065G00460,VIT_11S0016G00460,VIT_11S0016G05460,VIT_12S0028G03330,VIT_13S0067G00570,VIT_14S0219G00090,VIT_14S0108G00440,VIT_14S0108G01630,VIT_14S0128G00460,VIT_14S0030G01360,VIT_14S0081G00480,VIT_15S0048G00650,VIT_15S0048G00860,VIT_15S0048G01730,VIT_16S0022G01820,VIT_16S0050G00380,VIT…
GO:CC	microtubule cytoskeleton	GO:0015630	5.7862e-15	14.2376	256	2758	68	30661	VIT_01S0026G02120,VIT_01S0010G03540,VIT_01S0011G05480,VIT_01S0011G06330,VIT_01S0137G00650,VIT_00S0704G00040,VIT_00S0532G00020,VIT_11S0065G00460,VIT_11S0016G00460,VIT_11S0016G05460,VIT_12S0034G00980,VIT_12S0028G03330,VIT_13S0067G00570,VIT_14S0219G00090,VIT_14S0108G00440,VIT_14S0108G01630,VIT_14S0128G00460,VIT_14S0128G00440,VIT_14S0030G01360,VIT_14S0081G00480,VIT_15S0048G00650,VIT_15S0048G00860,VIT…
GO:CC	supramolecular fiber	GO:0099512	8.87849e-15	14.0517	211	2758	60	30661	VIT_01S0026G02120,VIT_01S0010G03540,VIT_01S0011G05480,VIT_01S0011G06330,VIT_01S0137G00650,VIT_00S0532G00020,VIT_11S0065G00460,VIT_11S0016G00460,VIT_11S0016G05460,VIT_12S0028G03330,VIT_13S0067G00570,VIT_14S0219G00090,VIT_14S0108G00440,VIT_14S0108G01630,VIT_14S0128G00460,VIT_14S0030G01360,VIT_14S0081G00480,VIT_15S0048G00650,VIT_15S0048G00860,VIT_15S0048G01730,VIT_16S0022G01820,VIT_16S0050G00380,VIT…
GO:CC	supramolecular polymer	GO:0099081	8.87849e-15	14.0517	211	2758	60	30661	VIT_01S0026G02120,VIT_01S0010G03540,VIT_01S0011G05480,VIT_01S0011G06330,VIT_01S0137G00650,VIT_00S0532G00020,VIT_11S0065G00460,VIT_11S0016G00460,VIT_11S0016G05460,VIT_12S0028G03330,VIT_13S0067G00570,VIT_14S0219G00090,VIT_14S0108G00440,VIT_14S0108G01630,VIT_14S0128G00460,VIT_14S0030G01360,VIT_14S0081G00480,VIT_15S0048G00650,VIT_15S0048G00860,VIT_15S0048G01730,VIT_16S0022G01820,VIT_16S0050G00380,VIT…
GO:CC	polymeric cytoskeletal fiber	GO:0099513	8.87849e-15	14.0517	211	2758	60	30661	VIT_01S0026G02120,VIT_01S0010G03540,VIT_01S0011G05480,VIT_01S0011G06330,VIT_01S0137G00650,VIT_00S0532G00020,VIT_11S0065G00460,VIT_11S0016G00460,VIT_11S0016G05460,VIT_12S0028G03330,VIT_13S0067G00570,VIT_14S0219G00090,VIT_14S0108G00440,VIT_14S0108G01630,VIT_14S0128G00460,VIT_14S0030G01360,VIT_14S0081G00480,VIT_15S0048G00650,VIT_15S0048G00860,VIT_15S0048G01730,VIT_16S0022G01820,VIT_16S0050G00380,VIT…
GO:CC	kinesin complex	GO:0005871	6.56974e-13	12.1825	60	2758	28	30661	VIT_00S0532G00020,VIT_11S0016G00460,VIT_14S0128G00460,VIT_14S0030G01360,VIT_16S0050G00670,VIT_17S0000G03290,VIT_17S0000G04330,VIT_18S0001G14580,VIT_18S0001G07550,VIT_18S0001G07800,VIT_18S0001G08700,VIT_19S0015G01150,VIT_19S0027G00080,VIT_19S0014G05070,VIT_19S0090G01600,VIT_07S0205G00140,VIT_07S0031G00130,VIT_03S0038G00350,VIT_04S0023G03060,VIT_05S0049G01350,VIT_05S0029G00400,VIT_05S0020G00620,VIT…
GO:CC	microtubule associated complex	GO:0005875	1.01587e-11	10.9932	89	2758	33	30661	VIT_01S0011G05480,VIT_00S0532G00020,VIT_11S0016G00460,VIT_13S0067G00570,VIT_14S0128G00460,VIT_14S0128G00440,VIT_14S0030G01360,VIT_15S0048G01730,VIT_16S0050G00670,VIT_17S0000G03290,VIT_17S0000G04330,VIT_18S0001G14580,VIT_18S0001G07550,VIT_18S0001G07800,VIT_18S0001G08700,VIT_19S0015G01150,VIT_19S0027G00080,VIT_19S0014G05070,VIT_19S0090G01600,VIT_07S0205G00140,VIT_07S0031G00130,VIT_03S0038G00350,VIT…
GO:CC	photosynthetic membrane	GO:0034357	3.26815e-11	10.4857	264	2758	62	30661	VIT_01S0010G01170,VIT_01S0010G03620,VIT_01S0011G05290,VIT_01S0011G05310,VIT_01S0137G00210,VIT_10S0003G02890,VIT_10S0003G02900,VIT_10S0003G04350,VIT_00S0125G00280,VIT_00S0904G00010,VIT_11S0016G01400,VIT_11S0016G00560,VIT_11S0016G00730,VIT_11S0118G00630,VIT_12S0028G01080,VIT_12S0055G01110,VIT_12S0028G00320,VIT_12S0057G00630,VIT_13S0064G01080,VIT_13S0019G00260,VIT_13S0019G00320,VIT_13S0019G04140,VIT…
GO:CC	supramolecular complex	GO:0099080	4.56223e-11	10.3408	293	2758	66	30661	VIT_01S0026G02120,VIT_01S0010G02430,VIT_01S0010G03540,VIT_01S0011G05480,VIT_01S0011G06330,VIT_01S0137G00650,VIT_00S0532G00020,VIT_11S0065G00460,VIT_11S0016G00460,VIT_11S0016G05460,VIT_12S0034G00950,VIT_12S0034G02010,VIT_12S0028G03330,VIT_13S0067G00570,VIT_14S0219G00090,VIT_14S0108G00440,VIT_14S0108G01630,VIT_14S0128G00460,VIT_14S0030G01360,VIT_14S0081G00480,VIT_15S0048G00650,VIT_15S0048G00860,VIT…
GO:CC	thylakoid	GO:0009579	8.91655e-11	10.0498	346	2758	73	30661	VIT_01S0127G00740,VIT_01S0010G01170,VIT_01S0010G03620,VIT_01S0011G05290,VIT_01S0011G05310,VIT_01S0137G00210,VIT_10S0003G02890,VIT_10S0003G02900,VIT_10S0003G04350,VIT_00S0125G00280,VIT_00S0904G00010,VIT_11S0016G01400,VIT_11S0016G00560,VIT_11S0016G00730,VIT_11S0118G00630,VIT_12S0028G01080,VIT_12S0055G01110,VIT_12S0028G00320,VIT_12S0057G00630,VIT_13S0064G01080,VIT_13S0019G00260,VIT_13S0019G00320,VIT…
GO:CC	thylakoid membrane	GO:0042651	1.74525e-10	9.75814	248	2758	58	30661	VIT_01S0010G01170,VIT_01S0010G03620,VIT_01S0011G05290,VIT_01S0011G05310,VIT_10S0003G02890,VIT_10S0003G02900,VIT_10S0003G04350,VIT_00S0125G00280,VIT_00S0904G00010,VIT_11S0016G00560,VIT_11S0016G00730,VIT_11S0118G00630,VIT_12S0028G01080,VIT_12S0055G01110,VIT_12S0028G00320,VIT_12S0057G00630,VIT_13S0064G01080,VIT_13S0019G00260,VIT_13S0019G00320,VIT_13S0019G04140,VIT_14S0128G00030,VIT_14S0081G00060,VIT…
GO:CC	cytoskeleton	GO:0005856	5.6373e-10	9.24893	367	2758	74	30661	VIT_01S0026G02120,VIT_01S0010G03540,VIT_01S0011G05480,VIT_01S0011G06330,VIT_01S0137G00650,VIT_00S0704G00040,VIT_00S0532G00020,VIT_11S0065G00460,VIT_11S0016G00460,VIT_11S0016G03640,VIT_11S0016G05460,VIT_12S0034G00980,VIT_12S0028G03330,VIT_13S0067G00570,VIT_14S0219G00090,VIT_14S0108G00440,VIT_14S0108G01630,VIT_14S0128G00460,VIT_14S0128G00440,VIT_14S0030G01360,VIT_14S0081G00480,VIT_15S0048G00650,VIT…
GO:CC	cell junction	GO:0030054	3.8038e-09	8.41978	427	2758	80	30661	VIT_01S0026G00740,VIT_01S0010G00330,VIT_01S0010G00380,VIT_01S0146G00150,VIT_01S0011G00280,VIT_01S0011G05600,VIT_00S0225G00100,VIT_10S0116G01780,VIT_10S0003G04560,VIT_10S0071G00860,VIT_00S0516G00020,VIT_10S0003G00330,VIT_13S0084G00560,VIT_11S0103G00370,VIT_11S0052G01020,VIT_11S0016G00460,VIT_11S0118G00590,VIT_11S0149G00090,VIT_12S0034G02570,VIT_12S0035G00080,VIT_12S0035G00990,VIT_12S0059G01280,VIT…
GO:CC	anchoring junction	GO:0070161	6.16508e-09	8.21006	425	2758	79	30661	VIT_01S0026G00740,VIT_01S0010G00330,VIT_01S0010G00380,VIT_01S0146G00150,VIT_01S0011G00280,VIT_01S0011G05600,VIT_00S0225G00100,VIT_10S0116G01780,VIT_10S0003G04560,VIT_10S0071G00860,VIT_00S0516G00020,VIT_10S0003G00330,VIT_13S0084G00560,VIT_11S0103G00370,VIT_11S0016G00460,VIT_11S0118G00590,VIT_11S0149G00090,VIT_12S0034G02570,VIT_12S0035G00080,VIT_12S0035G00990,VIT_12S0059G01280,VIT_13S0073G00600,VIT…
GO:CC	symplast	GO:0055044	6.16508e-09	8.21006	425	2758	79	30661	VIT_01S0026G00740,VIT_01S0010G00330,VIT_01S0010G00380,VIT_01S0146G00150,VIT_01S0011G00280,VIT_01S0011G05600,VIT_00S0225G00100,VIT_10S0116G01780,VIT_10S0003G04560,VIT_10S0071G00860,VIT_00S0516G00020,VIT_10S0003G00330,VIT_13S0084G00560,VIT_11S0103G00370,VIT_11S0016G00460,VIT_11S0118G00590,VIT_11S0149G00090,VIT_12S0034G02570,VIT_12S0035G00080,VIT_12S0035G00990,VIT_12S0059G01280,VIT_13S0073G00600,VIT…
GO:CC	cell-cell junction	GO:0005911	6.16508e-09	8.21006	425	2758	79	30661	VIT_01S0026G00740,VIT_01S0010G00330,VIT_01S0010G00380,VIT_01S0146G00150,VIT_01S0011G00280,VIT_01S0011G05600,VIT_00S0225G00100,VIT_10S0116G01780,VIT_10S0003G04560,VIT_10S0071G00860,VIT_00S0516G00020,VIT_10S0003G00330,VIT_13S0084G00560,VIT_11S0103G00370,VIT_11S0016G00460,VIT_11S0118G00590,VIT_11S0149G00090,VIT_12S0034G02570,VIT_12S0035G00080,VIT_12S0035G00990,VIT_12S0059G01280,VIT_13S0073G00600,VIT…
GO:CC	plasmodesma	GO:0009506	6.16508e-09	8.21006	425	2758	79	30661	VIT_01S0026G00740,VIT_01S0010G00330,VIT_01S0010G00380,VIT_01S0146G00150,VIT_01S0011G00280,VIT_01S0011G05600,VIT_00S0225G00100,VIT_10S0116G01780,VIT_10S0003G04560,VIT_10S0071G00860,VIT_00S0516G00020,VIT_10S0003G00330,VIT_13S0084G00560,VIT_11S0103G00370,VIT_11S0016G00460,VIT_11S0118G00590,VIT_11S0149G00090,VIT_12S0034G02570,VIT_12S0035G00080,VIT_12S0035G00990,VIT_12S0059G01280,VIT_13S0073G00600,VIT…
GO:CC	plastoglobule	GO:0010287	1.06831e-08	7.9713	38	2758	18	30661	VIT_01S0010G03620,VIT_10S0003G02890,VIT_10S0003G02900,VIT_00S0125G00280,VIT_11S0016G00730,VIT_12S0055G01110,VIT_12S0028G00320,VIT_12S0057G00630,VIT_13S0019G04140,VIT_15S0024G00040,VIT_17S0000G06350,VIT_18S0001G10550,VIT_18S0089G01170,VIT_19S0014G00160,VIT_19S0014G03660,VIT_04S0079G00680,VIT_07S0005G02220,VIT_08S0007G02190
GO:CC	plastid thylakoid	GO:0031976	1.06831e-08	7.9713	269	2758	57	30661	VIT_01S0010G01170,VIT_01S0010G03620,VIT_01S0011G05290,VIT_01S0011G05310,VIT_01S0137G00210,VIT_10S0003G02890,VIT_10S0003G02900,VIT_10S0003G04350,VIT_00S0125G00280,VIT_11S0016G00560,VIT_11S0016G00730,VIT_11S0118G00630,VIT_12S0055G01110,VIT_12S0028G00320,VIT_12S0057G00630,VIT_13S0019G00320,VIT_13S0019G04140,VIT_14S0108G00580,VIT_14S0081G00060,VIT_15S0048G02500,VIT_15S0048G02980,VIT_15S0024G00040,VIT…
GO:CC	chloroplast thylakoid	GO:0009534	1.06831e-08	7.9713	269	2758	57	30661	VIT_01S0010G01170,VIT_01S0010G03620,VIT_01S0011G05290,VIT_01S0011G05310,VIT_01S0137G00210,VIT_10S0003G02890,VIT_10S0003G02900,VIT_10S0003G04350,VIT_00S0125G00280,VIT_11S0016G00560,VIT_11S0016G00730,VIT_11S0118G00630,VIT_12S0055G01110,VIT_12S0028G00320,VIT_12S0057G00630,VIT_13S0019G00320,VIT_13S0019G04140,VIT_14S0108G00580,VIT_14S0081G00060,VIT_15S0048G02500,VIT_15S0048G02980,VIT_15S0024G00040,VIT…
GO:CC	photosystem II oxygen evolving complex	GO:0009654	1.32419e-08	7.87805	20	2758	13	30661	VIT_00S0904G00010,VIT_12S0028G01080,VIT_13S0064G01080,VIT_13S0019G00260,VIT_13S0019G00320,VIT_14S0128G00030,VIT_18S0001G11710,VIT_18S0001G15360,VIT_18S0122G00680,VIT_19S0027G00200,VIT_19S0014G05080,VIT_07S0031G02410,VIT_08S0040G00850
GO:CC	chloroplast thylakoid membrane	GO:0009535	4.97569e-08	7.30315	224	2758	49	30661	VIT_01S0010G01170,VIT_01S0010G03620,VIT_01S0011G05290,VIT_01S0011G05310,VIT_10S0003G02890,VIT_10S0003G02900,VIT_10S0003G04350,VIT_00S0125G00280,VIT_11S0016G00560,VIT_11S0016G00730,VIT_11S0118G00630,VIT_12S0055G01110,VIT_12S0028G00320,VIT_12S0057G00630,VIT_13S0019G00320,VIT_13S0019G04140,VIT_14S0081G00060,VIT_15S0048G02500,VIT_15S0024G00040,VIT_16S0050G02240,VIT_17S0000G06350,VIT_18S0001G10550,VIT…
GO:CC	cyclin-dependent protein kinase holoenzyme complex	GO:0000307	5.17595e-08	7.28601	65	2758	23	30661	VIT_01S0026G00710,VIT_00S0203G00160,VIT_12S0134G00500,VIT_13S0067G01420,VIT_14S0108G01270,VIT_18S0001G14170,VIT_18S0072G00140,VIT_18S0001G02060,VIT_18S0122G00550,VIT_18S0001G07220,VIT_18S0001G09160,VIT_19S0085G00690,VIT_00S0199G00210,VIT_00S0322G00010,VIT_07S0129G00200,VIT_03S0038G02800,VIT_03S0180G00040,VIT_03S0091G00280,VIT_04S0008G04260,VIT_06S0009G02090,VIT_08S0040G00930,VIT_08S0056G00210,VIT…
GO:CC	plastid thylakoid membrane	GO:0055035	5.46973e-08	7.26203	225	2758	49	30661	VIT_01S0010G01170,VIT_01S0010G03620,VIT_01S0011G05290,VIT_01S0011G05310,VIT_10S0003G02890,VIT_10S0003G02900,VIT_10S0003G04350,VIT_00S0125G00280,VIT_11S0016G00560,VIT_11S0016G00730,VIT_11S0118G00630,VIT_12S0055G01110,VIT_12S0028G00320,VIT_12S0057G00630,VIT_13S0019G00320,VIT_13S0019G04140,VIT_14S0081G00060,VIT_15S0048G02500,VIT_15S0024G00040,VIT_16S0050G02240,VIT_17S0000G06350,VIT_18S0001G10550,VIT…
GO:CC	extracellular region	GO:0005576	6.80311e-08	7.16729	828	2758	125	30661	VIT_01S0127G00400,VIT_01S0127G00740,VIT_01S0010G03590,VIT_01S0011G02000,VIT_01S0011G02030,VIT_01S0011G06580,VIT_10S0003G02440,VIT_10S0116G01780,VIT_10S0003G05370,VIT_00S0399G00020,VIT_10S0116G00520,VIT_10S0116G00590,VIT_10S0003G01100,VIT_11S0037G00320,VIT_11S0016G00290,VIT_11S0016G01220,VIT_11S0103G00190,VIT_11S0052G01650,VIT_11S0016G00680,VIT_11S0016G05840,VIT_12S0121G00230,VIT_12S0055G00800,VIT…
GO:CC	serine/threonine protein kinase complex	GO:1902554	3.77431e-06	5.42316	80	2758	23	30661	VIT_01S0026G00710,VIT_00S0203G00160,VIT_12S0134G00500,VIT_13S0067G01420,VIT_14S0108G01270,VIT_18S0001G14170,VIT_18S0072G00140,VIT_18S0001G02060,VIT_18S0122G00550,VIT_18S0001G07220,VIT_18S0001G09160,VIT_19S0085G00690,VIT_00S0199G00210,VIT_00S0322G00010,VIT_07S0129G00200,VIT_03S0038G02800,VIT_03S0180G00040,VIT_03S0091G00280,VIT_04S0008G04260,VIT_06S0009G02090,VIT_08S0040G00930,VIT_08S0056G00210,VIT…
GO:CC	plastid membrane	GO:0042170	5.27387e-06	5.27787	336	2758	59	30661	VIT_01S0010G01170,VIT_01S0010G03620,VIT_01S0011G00590,VIT_01S0011G00600,VIT_01S0011G05290,VIT_01S0011G05310,VIT_10S0003G02890,VIT_10S0003G02900,VIT_10S0003G04350,VIT_10S0003G05680,VIT_00S0125G00280,VIT_00S0480G00010,VIT_10S0003G01050,VIT_11S0016G00560,VIT_11S0016G00730,VIT_11S0118G00630,VIT_12S0055G01110,VIT_12S0028G00320,VIT_12S0057G00630,VIT_13S0019G00320,VIT_13S0019G04140,VIT_13S0074G00040,VIT…
GO:CC	intrinsic component of plasma membrane	GO:0031226	1.28133e-05	4.89234	298	2758	53	30661	VIT_01S0127G00610,VIT_01S0011G04980,VIT_01S0011G05500,VIT_00S0780G00020,VIT_19S0015G00860,VIT_00S0181G00010,VIT_11S0149G00050,VIT_11S0037G00290,VIT_12S0057G01020,VIT_12S0055G00940,VIT_12S0059G01320,VIT_12S0134G00560,VIT_14S0006G00520,VIT_14S0030G00200,VIT_14S0030G00210,VIT_14S0030G00230,VIT_14S0030G00250,VIT_14S0030G00300,VIT_14S0030G00340,VIT_14S0030G02080,VIT_15S0021G01390,VIT_15S0048G01750,VIT…
GO:CC	protein kinase complex	GO:1902911	2.69914e-05	4.56878	89	2758	23	30661	VIT_01S0026G00710,VIT_00S0203G00160,VIT_12S0134G00500,VIT_13S0067G01420,VIT_14S0108G01270,VIT_18S0001G14170,VIT_18S0072G00140,VIT_18S0001G02060,VIT_18S0122G00550,VIT_18S0001G07220,VIT_18S0001G09160,VIT_19S0085G00690,VIT_00S0199G00210,VIT_00S0322G00010,VIT_07S0129G00200,VIT_03S0038G02800,VIT_03S0180G00040,VIT_03S0091G00280,VIT_04S0008G04260,VIT_06S0009G02090,VIT_08S0040G00930,VIT_08S0056G00210,VIT…
GO:CC	spindle	GO:0005819	3.41226e-05	4.46696	66	2758	19	30661	VIT_01S0026G02120,VIT_01S0010G03540,VIT_01S0011G06330,VIT_00S0704G00040,VIT_12S0034G00980,VIT_12S0028G03330,VIT_14S0108G01630,VIT_15S0048G00650,VIT_15S0048G00860,VIT_15S0048G01730,VIT_16S0022G01820,VIT_17S0000G04330,VIT_19S0015G00610,VIT_19S0090G01230,VIT_02S0025G04960,VIT_07S0031G02810,VIT_07S0129G01080,VIT_04S0008G00530,VIT_08S0032G00640
GO:CC	spindle midzone	GO:0051233	5.65482e-05	4.24758	5	2758	5	30661	VIT_01S0026G02120,VIT_15S0048G01730,VIT_17S0000G04330,VIT_07S0129G01080,VIT_04S0008G00530
GO:CC	MCM complex	GO:0042555	0.000105958	3.97486	11	2758	7	30661	VIT_01S0150G00390,VIT_10S0003G03080,VIT_11S0149G00130,VIT_02S0033G00190,VIT_03S0038G00300,VIT_00S0184G00040,VIT_07S0005G01430
GO:CC	photosystem I reaction center	GO:0009538	0.000299299	3.5239	6	2758	5	30661	VIT_00S0125G00280,VIT_04S0023G00410,VIT_05S0020G03180,VIT_07S0005G04920,VIT_09S0002G04320
GO:CC	plastid envelope	GO:0009526	0.000340645	3.4677	462	2758	68	30661	VIT_01S0127G00740,VIT_01S0010G01170,VIT_01S0010G03620,VIT_01S0011G00590,VIT_01S0011G00600,VIT_01S0011G05290,VIT_01S0011G05310,VIT_10S0003G02890,VIT_10S0003G02900,VIT_10S0003G04350,VIT_10S0003G05680,VIT_00S0125G00280,VIT_00S0480G00010,VIT_10S0003G01050,VIT_11S0016G00560,VIT_11S0016G04560,VIT_11S0016G00730,VIT_11S0118G00630,VIT_12S0055G01110,VIT_12S0035G00910,VIT_12S0028G03330,VIT_12S0028G00320,VIT…
GO:CC	anchored component of plasma membrane	GO:0046658	0.00135432	2.86828	120	2758	24	30661	VIT_01S0127G00610,VIT_01S0011G05500,VIT_00S0780G00020,VIT_11S0037G00290,VIT_12S0057G01020,VIT_12S0059G01320,VIT_12S0134G00560,VIT_14S0006G00520,VIT_15S0021G01390,VIT_15S0048G01750,VIT_16S0022G00680,VIT_17S0000G05060,VIT_18S0001G06580,VIT_18S0122G00980,VIT_02S0154G00080,VIT_12S0059G00570,VIT_04S0008G06670,VIT_05S0020G03130,VIT_06S0080G01200,VIT_06S0004G04610,VIT_06S0004G00720,VIT_05S0062G01430,VIT…
GO:CC	cell wall	GO:0005618	0.00145502	2.83713	441	2758	63	30661	VIT_01S0127G00400,VIT_10S0003G02440,VIT_10S0116G01780,VIT_10S0071G00860,VIT_10S0116G00520,VIT_10S0116G00590,VIT_00S0375G00030,VIT_10S0003G01560,VIT_11S0016G00290,VIT_11S0016G01220,VIT_11S0016G00300,VIT_11S0103G00550,VIT_11S0016G03020,VIT_11S0016G00680,VIT_12S0121G00230,VIT_12S0028G01270,VIT_12S0035G01900,VIT_12S0134G00160,VIT_14S0060G00120,VIT_14S0066G01060,VIT_14S0128G00690,VIT_15S0046G02000,VIT…
GO:CC	extracellular space	GO:0005615	0.00218475	2.6606	95	2758	20	30661	VIT_01S0010G03590,VIT_10S0003G01100,VIT_11S0037G00320,VIT_11S0052G01650,VIT_16S0022G01430,VIT_18S0001G13390,VIT_18S0001G13400,VIT_18S0157G00050,VIT_18S0001G05040,VIT_18S0001G06140,VIT_18S0122G00790,VIT_19S0090G01280,VIT_02S0025G02880,VIT_00S0207G00130,VIT_03S0088G00750,VIT_03S0088G00940,VIT_03S0038G03860,VIT_07S0005G00870,VIT_08S0058G01030,VIT_09S0054G00690
GO:CC	anchored component of membrane	GO:0031225	0.00240829	2.61829	140	2758	26	30661	VIT_01S0127G00610,VIT_01S0011G05500,VIT_00S0780G00020,VIT_11S0037G00290,VIT_12S0057G01020,VIT_12S0059G01320,VIT_12S0134G00560,VIT_14S0006G00520,VIT_15S0021G01390,VIT_15S0048G01750,VIT_16S0022G00680,VIT_17S0000G05060,VIT_18S0001G06580,VIT_18S0122G00980,VIT_02S0154G00080,VIT_12S0059G00570,VIT_04S0008G06670,VIT_05S0020G03130,VIT_06S0004G00880,VIT_06S0004G00910,VIT_06S0080G01200,VIT_06S0004G04610,VIT…
GO:CC	external encapsulating structure	GO:0030312	0.00286475	2.54291	453	2758	63	30661	VIT_01S0127G00400,VIT_10S0003G02440,VIT_10S0116G01780,VIT_10S0071G00860,VIT_10S0116G00520,VIT_10S0116G00590,VIT_00S0375G00030,VIT_10S0003G01560,VIT_11S0016G00290,VIT_11S0016G01220,VIT_11S0016G00300,VIT_11S0103G00550,VIT_11S0016G03020,VIT_11S0016G00680,VIT_12S0121G00230,VIT_12S0028G01270,VIT_12S0035G01900,VIT_12S0134G00160,VIT_14S0060G00120,VIT_14S0066G01060,VIT_14S0128G00690,VIT_15S0046G02000,VIT…
GO:CC	chloroplast	GO:0009507	0.00458525	2.33864	1316	2758	153	30661	VIT_01S0127G00740,VIT_01S0026G00260,VIT_01S0026G01540,VIT_01S0026G02480,VIT_01S0010G01170,VIT_01S0010G03620,VIT_01S0244G00170,VIT_01S0011G00590,VIT_01S0011G00600,VIT_01S0011G05290,VIT_01S0011G05310,VIT_01S0011G06570,VIT_01S0137G00210,VIT_10S0003G02890,VIT_10S0003G02900,VIT_10S0116G01670,VIT_10S0003G04040,VIT_10S0003G04350,VIT_10S0003G04940,VIT_10S0003G05680,VIT_00S0125G00280,VIT_00S0904G00010,VIT…
GO:CC	nucleus	GO:0005634	0.00557897	2.25345	4505	2758	463	30661	VIT_01S0127G00250,VIT_01S0127G00860,VIT_01S0026G00010,VIT_01S0026G00150,VIT_01S0026G00710,VIT_01S0026G01140,VIT_01S0026G01910,VIT_01S0026G01950,VIT_01S0026G02200,VIT_01S0011G01200,VIT_01S0026G02550,VIT_01S0026G02600,VIT_01S0011G01560,VIT_01S0010G00740,VIT_01S0011G00130,VIT_01S0010G02430,VIT_01S0010G02560,VIT_01S0010G02590,VIT_01S0010G02770,VIT_01S0010G03550,VIT_01S0010G03590,VIT_01S0010G03710,VIT…
GO:CC	chloroplast photosystem I	GO:0030093	0.00557897	2.25345	3	2758	3	30661	VIT_15S0048G02500,VIT_19S0015G01760,VIT_04S0044G01410
GO:CC	plastid	GO:0009536	0.00570693	2.2436	1364	2758	157	30661	VIT_01S0127G00740,VIT_01S0026G00260,VIT_01S0026G01540,VIT_01S0026G02480,VIT_01S0010G01170,VIT_01S0010G03620,VIT_01S0244G00170,VIT_01S0011G00590,VIT_01S0011G00600,VIT_01S0011G05290,VIT_01S0011G05310,VIT_01S0011G06570,VIT_01S0137G00210,VIT_10S0003G02890,VIT_10S0003G02900,VIT_10S0116G01670,VIT_10S0003G04040,VIT_10S0003G04350,VIT_10S0003G04940,VIT_10S0003G05680,VIT_00S0125G00280,VIT_00S0194G00160,VIT…
GO:CC	chromosome, centromeric region	GO:0000775	0.00712632	2.14713	36	2758	10	30661	VIT_01S0010G02430,VIT_12S0034G00950,VIT_12S0034G02010,VIT_15S0048G00650,VIT_15S0048G01730,VIT_15S0046G01110,VIT_05S0020G01160,VIT_08S0032G00640,VIT_09S0002G05090,VIT_09S0002G08160
GO:CC	integral component of plasma membrane	GO:0005887	0.00903938	2.04386	178	2758	29	30661	VIT_01S0011G04980,VIT_19S0015G00860,VIT_00S0181G00010,VIT_11S0149G00050,VIT_12S0055G00940,VIT_14S0030G00200,VIT_14S0030G00210,VIT_14S0030G00230,VIT_14S0030G00250,VIT_14S0030G00300,VIT_14S0030G00340,VIT_14S0030G02080,VIT_16S0013G01950,VIT_17S0000G08530,VIT_04S0008G04320,VIT_18S0001G04890,VIT_07S0031G02270,VIT_07S0031G02990,VIT_07S0031G02950,VIT_07S0031G00940,VIT_04S0043G00370,VIT_04S0069G00750,VIT…
GO:CC	plant-type cell wall	GO:0009505	0.0100747	1.99677	147	2758	25	30661	VIT_10S0116G01780,VIT_00S0375G00030,VIT_12S0121G00230,VIT_14S0066G01060,VIT_16S0022G01430,VIT_06S0009G01320,VIT_17S0000G06880,VIT_18S0001G00470,VIT_18S0001G05160,VIT_18S0001G05180,VIT_19S0014G01320,VIT_19S0085G01040,VIT_00S0253G00040,VIT_07S0191G00050,VIT_03S0091G00750,VIT_04S0023G02690,VIT_04S0008G07040,VIT_05S0077G01280,VIT_05S0020G01110,VIT_07S0005G01300,VIT_07S0005G02440,VIT_08S0007G02450,VIT…
GO:CC	nuclear microtubule	GO:0005880	0.0118171	1.92749	11	2758	5	30661	VIT_12S0028G03330,VIT_14S0108G01630,VIT_02S0025G04960,VIT_03S0091G00660,VIT_05S0094G00420
GO:CC	plastid stroma	GO:0009532	0.0124733	1.90402	320	2758	45	30661	VIT_01S0127G00740,VIT_01S0010G03620,VIT_10S0003G02890,VIT_10S0003G02900,VIT_10S0116G01670,VIT_00S0125G00280,VIT_11S0016G00730,VIT_11S0118G00630,VIT_12S0055G01110,VIT_05S0094G00750,VIT_12S0059G00750,VIT_12S0028G00320,VIT_12S0057G00630,VIT_13S0064G00900,VIT_13S0019G04140,VIT_14S0068G00280,VIT_14S0066G00400,VIT_14S0060G00680,VIT_15S0048G02500,VIT_15S0046G02330,VIT_15S0024G00040,VIT_16S0100G00480,VIT…
GO:CC	chromosomal region	GO:0098687	0.0125174	1.90249	52	2758	12	30661	VIT_01S0010G02430,VIT_01S0010G02590,VIT_12S0034G00950,VIT_12S0034G02010,VIT_15S0048G00650,VIT_15S0048G01730,VIT_15S0046G01110,VIT_04S0008G02570,VIT_05S0020G01160,VIT_08S0032G00640,VIT_09S0002G05090,VIT_09S0002G08160
GO:CC	chloroplast stroma	GO:0009570	0.012718	1.89558	312	2758	44	30661	VIT_01S0127G00740,VIT_01S0010G03620,VIT_10S0003G02890,VIT_10S0003G02900,VIT_10S0116G01670,VIT_00S0125G00280,VIT_11S0016G00730,VIT_11S0118G00630,VIT_12S0055G01110,VIT_05S0094G00750,VIT_12S0059G00750,VIT_12S0028G00320,VIT_12S0057G00630,VIT_13S0064G00900,VIT_13S0019G04140,VIT_14S0068G00280,VIT_14S0066G00400,VIT_14S0060G00680,VIT_15S0046G02330,VIT_15S0024G00040,VIT_16S0100G00480,VIT_16S0098G01060,VIT…
GO:CC	organelle	GO:0043226	0.0174938	1.75712	9600	2758	929	30661	VIT_01S0127G00250,VIT_01S0127G00740,VIT_01S0127G00860,VIT_01S0026G00010,VIT_01S0026G00150,VIT_01S0026G00260,VIT_01S0026G00630,VIT_01S0026G00710,VIT_01S0026G01140,VIT_01S0026G01540,VIT_01S0026G01910,VIT_01S0026G01950,VIT_01S0026G02120,VIT_01S0026G02200,VIT_01S0011G01200,VIT_01S0026G02480,VIT_01S0026G02550,VIT_01S0026G02600,VIT_01S0182G00140,VIT_01S0182G00130,VIT_01S0113G00420,VIT_01S0011G01560,VIT…
GO:CC	chromosome	GO:0005694	0.0175186	1.7565	390	2758	52	30661	VIT_01S0010G02430,VIT_01S0010G02590,VIT_01S0010G03590,VIT_01S0011G05360,VIT_10S0042G00830,VIT_00S0203G00110,VIT_11S0037G00880,VIT_12S0034G00950,VIT_12S0034G02010,VIT_12S0142G00280,VIT_18S0072G00800,VIT_13S0067G03650,VIT_14S0060G02360,VIT_14S0108G00710,VIT_15S0048G00650,VIT_15S0048G01730,VIT_15S0048G02500,VIT_15S0046G01110,VIT_16S0013G01960,VIT_16S0022G00060,VIT_16S0098G01830,VIT_17S0000G07440,VIT…
GO:CC	intracellular organelle	GO:0043229	0.0175186	1.7565	9581	2758	927	30661	VIT_01S0127G00250,VIT_01S0127G00740,VIT_01S0127G00860,VIT_01S0026G00010,VIT_01S0026G00150,VIT_01S0026G00260,VIT_01S0026G00630,VIT_01S0026G00710,VIT_01S0026G01140,VIT_01S0026G01540,VIT_01S0026G01910,VIT_01S0026G01950,VIT_01S0026G02120,VIT_01S0026G02200,VIT_01S0011G01200,VIT_01S0026G02480,VIT_01S0026G02550,VIT_01S0026G02600,VIT_01S0182G00140,VIT_01S0182G00130,VIT_01S0113G00420,VIT_01S0011G01560,VIT…
GO:CC	phragmoplast	GO:0009524	0.0233343	1.63201	18	2758	6	30661	VIT_01S0010G03540,VIT_12S0028G03330,VIT_16S0022G01820,VIT_16S0039G02400,VIT_04S0008G02770,VIT_05S0049G01350
GO:CC	cytoplasmic microtubule	GO:0005881	0.0244642	1.61147	30	2758	8	30661	VIT_01S0026G02120,VIT_01S0137G00650,VIT_13S0067G00570,VIT_16S0022G01820,VIT_16S0098G00560,VIT_17S0000G04330,VIT_07S0129G01080,VIT_05S0020G01270
GO:CC	condensed chromosome, centromeric region	GO:0000779	0.0244642	1.61147	30	2758	8	30661	VIT_01S0010G02430,VIT_12S0034G00950,VIT_12S0034G02010,VIT_15S0048G00650,VIT_05S0020G01160,VIT_08S0032G00640,VIT_09S0002G05090,VIT_09S0002G08160
GO:CC	thylakoid lumen	GO:0031977	0.0301262	1.52106	19	2758	6	30661	VIT_13S0019G00260,VIT_14S0108G00580,VIT_18S0001G15360,VIT_18S0122G00680,VIT_00S0480G00060,VIT_05S0020G03440
GO:CC	extrinsic component of membrane	GO:0019898	0.0313331	1.504	66	2758	13	30661	VIT_00S0904G00010,VIT_12S0028G01080,VIT_13S0064G01080,VIT_13S0019G00260,VIT_13S0019G00320,VIT_14S0128G00030,VIT_18S0001G15360,VIT_18S0122G00680,VIT_19S0014G05080,VIT_07S0031G02410,VIT_04S0023G02630,VIT_06S0061G00700,VIT_08S0040G00850
GO:CC	NAD(P)H dehydrogenase complex (plastoquinone)	GO:0010598	0.0325414	1.48756	9	2758	4	30661	VIT_01S0011G05290,VIT_01S0011G05310,VIT_14S0068G00280,VIT_04S0008G01770
GO:CC	organelle subcompartment	GO:0031984	0.0325957	1.48684	1024	2758	116	30661	VIT_01S0182G00140,VIT_01S0182G00130,VIT_01S0010G01170,VIT_01S0010G03620,VIT_01S0150G00020,VIT_01S0150G00630,VIT_01S0011G02520,VIT_01S0011G03880,VIT_01S0011G04030,VIT_01S0011G05290,VIT_01S0011G05310,VIT_01S0137G00210,VIT_10S0003G02890,VIT_10S0003G02900,VIT_10S0116G01710,VIT_10S0003G04350,VIT_00S0125G00280,VIT_10S0042G00090,VIT_00S1213G00010,VIT_00S0414G00010,VIT_00S0469G00020,VIT_00S0583G00030,VIT…
GO:CC	chloroplast thylakoid membrane protein complex	GO:0098807	0.0351947	1.45352	5	2758	3	30661	VIT_15S0048G02500,VIT_19S0015G01760,VIT_04S0044G01410
GO:CC	intracellular membrane-bounded organelle	GO:0043231	0.0408295	1.38903	8914	2758	858	30661	VIT_01S0127G00250,VIT_01S0127G00740,VIT_01S0127G00860,VIT_01S0026G00010,VIT_01S0026G00150,VIT_01S0026G00260,VIT_01S0026G00630,VIT_01S0026G00710,VIT_01S0026G01140,VIT_01S0026G01540,VIT_01S0026G01910,VIT_01S0026G01950,VIT_01S0026G02200,VIT_01S0011G01200,VIT_01S0026G02480,VIT_01S0026G02550,VIT_01S0026G02600,VIT_01S0182G00140,VIT_01S0182G00130,VIT_01S0113G00420,VIT_01S0011G01560,VIT_01S0010G00740,VIT…
GO:CC	chromosome passenger complex	GO:0032133	0.0431756	1.36476	2	2758	2	30661	VIT_15S0048G01730,VIT_04S0008G00530
GO:CC	cytochrome b6f complex	GO:0009512	0.0431756	1.36476	2	2758	2	30661	VIT_18S0001G11370,VIT_03S0063G01460
GO:CC	membrane-bounded organelle	GO:0043227	0.0457585	1.33953	8950	2758	860	30661	VIT_01S0127G00250,VIT_01S0127G00740,VIT_01S0127G00860,VIT_01S0026G00010,VIT_01S0026G00150,VIT_01S0026G00260,VIT_01S0026G00630,VIT_01S0026G00710,VIT_01S0026G01140,VIT_01S0026G01540,VIT_01S0026G01910,VIT_01S0026G01950,VIT_01S0026G02200,VIT_01S0011G01200,VIT_01S0026G02480,VIT_01S0026G02550,VIT_01S0026G02600,VIT_01S0182G00140,VIT_01S0182G00130,VIT_01S0113G00420,VIT_01S0011G01560,VIT_01S0010G00740,VIT…
GO:CC	amyloplast	GO:0009501	0.0457601	1.33951	10	2758	4	30661	VIT_18S0001G00060,VIT_19S0090G00920,VIT_02S0025G02790,VIT_08S0040G02950
KEGG	Photosynthesis - antenna proteins	KEGG:00196	1.47276e-11	10.8319	18	2758	15	30661	VIT_01S0010G03620,VIT_10S0003G02890,VIT_10S0003G02900,VIT_12S0055G01110,VIT_12S0028G00320,VIT_12S0057G00630,VIT_13S0019G04140,VIT_15S0024G00040,VIT_17S0000G06350,VIT_18S0001G10550,VIT_18S0089G01170,VIT_19S0014G00160,VIT_19S0014G03660,VIT_07S0005G02220,VIT_08S0007G02190
KEGG	Metabolic pathways	KEGG:01100	6.1331e-10	9.21232	2006	2758	268	30661	VIT_01S0127G00750,VIT_01S0026G00630,VIT_01S0026G02390,VIT_01S0010G00240,VIT_01S0010G00820,VIT_01S0010G02750,VIT_01S0010G02770,VIT_01S0010G03620,VIT_01S0011G00190,VIT_01S0150G00540,VIT_01S0011G03880,VIT_01S0011G05500,VIT_10S0003G02890,VIT_10S0003G02900,VIT_10S0003G03170,VIT_10S0116G01670,VIT_10S0003G04240,VIT_10S0116G01780,VIT_10S0003G04940,VIT_00S0125G00280,VIT_12S0059G01380,VIT_10S0116G00590,VIT…
KEGG	Photosynthesis	KEGG:00195	6.1331e-10	9.21232	47	2758	22	30661	VIT_01S0011G01850,VIT_01S0137G00210,VIT_10S0003G04350,VIT_00S0125G00280,VIT_00S0904G00010,VIT_12S0028G01080,VIT_12S0035G00270,VIT_13S0019G00260,VIT_14S0081G00060,VIT_18S0001G11710,VIT_18S0001G00760,VIT_18S0001G02740,VIT_19S0015G01760,VIT_19S0027G00200,VIT_19S0014G03850,VIT_19S0014G05080,VIT_04S0023G00410,VIT_04S0044G01410,VIT_05S0020G03180,VIT_06S0080G00920,VIT_07S0005G04920,VIT_09S0002G04320
KEGG	KEGG root term	KEGG:00000	4.88621e-06	5.31103	4171	2758	465	30661	VIT_01S0127G00750,VIT_01S0026G00630,VIT_01S0026G02390,VIT_01S0010G00240,VIT_01S0010G00820,VIT_01S0011G01850,VIT_01S0010G02750,VIT_01S0010G02770,VIT_01S0010G03490,VIT_01S0010G03620,VIT_01S0011G00190,VIT_01S0150G00390,VIT_01S0150G00440,VIT_01S0150G00540,VIT_01S0011G03880,VIT_01S0011G05200,VIT_01S0011G05260,VIT_01S0011G05500,VIT_01S0137G00210,VIT_10S0003G02890,VIT_10S0003G02900,VIT_10S0003G03080,VIT…
KEGG	Biosynthesis of secondary metabolites	KEGG:01110	4.88621e-06	5.31103	1140	2758	154	30661	VIT_01S0026G00630,VIT_01S0010G00820,VIT_01S0010G02750,VIT_01S0010G02770,VIT_01S0011G00190,VIT_01S0011G03880,VIT_10S0003G03170,VIT_10S0116G01670,VIT_10S0003G04240,VIT_10S0116G01780,VIT_10S0003G04940,VIT_12S0059G01380,VIT_10S0042G00090,VIT_10S0116G00780,VIT_00S0372G00070,VIT_12S0028G02340,VIT_11S0037G00440,VIT_11S0037G00580,VIT_11S0065G00030,VIT_11S0052G00610,VIT_11S0052G01090,VIT_11S0052G01730,VIT…
KEGG	Plant hormone signal transduction	KEGG:04075	0.000390716	3.40814	231	2758	41	30661	VIT_01S0011G05260,VIT_06S0009G01790,VIT_00S0181G00040,VIT_11S0078G00400,VIT_11S0016G03540,VIT_11S0016G05640,VIT_11S0206G00060,VIT_12S0035G00900,VIT_12S0057G00690,VIT_14S0030G00410,VIT_14S0030G02310,VIT_15S0048G02820,VIT_15S0046G00290,VIT_15S0046G01050,VIT_17S0000G02230,VIT_18S0001G12020,VIT_18S0001G13930,VIT_18S0001G08090,VIT_19S0085G00010,VIT_19S0014G04690,VIT_02S0012G01140,VIT_02S0025G01740,VIT…
KEGG	Cutin, suberine and wax biosynthesis	KEGG:00073	0.0024165	2.61681	24	2758	9	30661	VIT_13S0074G00390,VIT_15S0046G02380,VIT_15S0021G00050,VIT_02S0025G03320,VIT_00S0207G00010,VIT_04S0008G05890,VIT_06S0080G00110,VIT_06S0080G00120,VIT_09S0002G02210
KEGG	Linoleic acid metabolism	KEGG:00591	0.00399186	2.39882	12	2758	6	30661	VIT_01S0010G02750,VIT_05S0020G03170,VIT_06S0004G01450,VIT_06S0004G01470,VIT_06S0004G01500,VIT_07S0141G00340
KEGG	DNA replication	KEGG:03030	0.00399186	2.39882	37	2758	11	30661	VIT_01S0150G00390,VIT_10S0003G03080,VIT_11S0149G00130,VIT_13S0101G00510,VIT_14S0006G02190,VIT_17S0000G07440,VIT_03S0038G00300,VIT_04S0008G02570,VIT_06S0004G05920,VIT_00S0184G00040,VIT_07S0005G01430
KEGG	Phenylpropanoid biosynthesis	KEGG:00940	0.0104321	1.98163	158	2758	27	30661	VIT_10S0116G01780,VIT_10S0116G00780,VIT_11S0037G00440,VIT_11S0037G00580,VIT_11S0052G01090,VIT_11S0016G02600,VIT_12S0028G01840,VIT_12S0028G03110,VIT_13S0067G02360,VIT_13S0064G01660,VIT_14S0006G01790,VIT_14S0068G01920,VIT_15S0048G02480,VIT_16S0098G00850,VIT_17S0000G01790,VIT_17S0000G02680,VIT_18S0072G00920,VIT_18S0001G06840,VIT_19S0085G01040,VIT_07S0191G00050,VIT_03S0038G01330,VIT_04S0023G02570,VIT…
KEGG	Nitrogen metabolism	KEGG:00910	0.0170384	1.76857	32	2758	9	30661	VIT_14S0066G00850,VIT_14S0066G01210,VIT_18S0001G03910,VIT_16S0039G02720,VIT_07S0129G00290,VIT_07S0129G00310,VIT_05S0020G02480,VIT_08S0007G07400,VIT_00S0252G00110
KEGG	Tryptophan metabolism	KEGG:00380	0.0206784	1.68448	60	2758	13	30661	VIT_01S0026G00630,VIT_10S0003G04240,VIT_12S0059G01750,VIT_12S0059G01790,VIT_15S0048G02480,VIT_00S0531G00050,VIT_16S0098G00850,VIT_18S0072G00920,VIT_04S0043G00900,VIT_04S0023G01480,VIT_04S0008G03920,VIT_04S0008G04250,VIT_07S0104G01260
KEGG	Phenylalanine, tyrosine and tryptophan biosynthesis	KEGG:00400	0.0206784	1.68448	46	2758	11	30661	VIT_10S0116G01670,VIT_12S0028G03200,VIT_12S0028G03210,VIT_12S0059G00750,VIT_13S0067G02120,VIT_13S0067G00400,VIT_14S0066G00970,VIT_14S0030G00660,VIT_17S0000G08660,VIT_06S0004G02960,VIT_09S0002G08030
KEGG	Ubiquinone and other terpenoid-quinone biosynthesis	KEGG:00130	0.0476021	1.32237	38	2758	9	30661	VIT_01S0010G00820,VIT_10S0003G04940,VIT_11S0052G00610,VIT_11S0052G01090,VIT_12S0028G03200,VIT_12S0028G03210,VIT_16S0039G01410,VIT_17S0000G01790,VIT_17S0000G05750
