# Supplementary material for: A recessive mutation in muscadine grapes causes berry color-loss without influencing anthocyanin pathway
Source: Commun Biol. 2022 Sep 24;5:1012. doi: 10.1038/s42003-022-04001-8 (PMC9509324; doi:10.1038/s42003-022-04001-8)
Supplement: Supplementary file 10 — Supplementary Data 8 [file 42003_2022_4001_MOESM10_ESM.xlsx]

## Sheet: Sheet1
Supplementary Data 8a. The oligonucleotide primers of assessed genes by qPCR. The correlation between RNA-seq of C5 genotype data and the evaluated traits.
							Correlation coefficient (r2) of C5 RNA-seq data with TAC and IACs						Correlation coefficient (r2) of C5 RNA-seq data with TPACs and IPACs
	GENE ID	Gene name	Homology	Primer_F	Primer_R	Product Size (bp)	TAC	DEL	CYA	PET	PEN	MLV	TPACs	PCC1	PCB1	EGCC	ECG	CAT
1	evm.model.chr4.790	CM2	chorismate mutase 2 [Vitis vinifera]	CTCCCCCTCAGAATGGAGT	CAGGATGCAAAACCTGCTT	186	0.863439	0.860076	0.864822	0.839823	0.812494	0.875127	-0.801444	-0.822168	-0.865541	-0.826928	-0.917666	-0.870484
2	evm.model.chr4.791	CM3	chorismate mutase 2 [Vitis riparia]	GCTTCCATTGTTTGCTGCT	TCCACCCTTTTCTTCACCA	237	0.803967	0.799435	0.808487	0.784435	0.735407	0.816613	-0.829334	-0.878399	-0.914197	-0.882389	-0.95494	-0.918186
3	evm.model.chr15.1389	TCP9	transcription factor TCP9 [Vitis vinifera]	GAGCCTGATGCTGAGGAGA	CTCGCGTCAGTTGGAAGAT	208	0.880045	0.860567	0.920082	0.875376	0.82622	0.885968	-0.955793	-0.81686	-0.860864	-0.821684	-0.913946	-0.865887
4	evm.model.chr16.1161	CHS1	chalcone synthase [Vitis vinifera]	GCCAAGCTCTTTTTGGTGA	AACAACAAGGCCCATTTCA	164	0.989499	0.988793	0.980225	0.968195	0.956255	0.995524	-0.998579	-0.694202	-0.835186	-0.964536	-0.821632	-0.756723
5	evm.model.chr16.1782	STS1	stilbene synthase 1 [Vitis vinifera]	GGTGCTATGCAGGTGGAAC	GGAAGAGGGGTCGTTCAAT	225	0.940379	0.922761	0.968614	0.955014	0.858998	0.935232	-0.967987	-0.87502	-0.911328	-0.879062	-0.952832	-0.915381
6	evm.model.chr16.1784	STS5	stilbene synthase 5 [Vitis vinifera]	ATTGAACGACCCCTCTTCC	TGGGTGAGCAATCCAAAAT	219	0.882698	0.881965	0.879182	0.848211	0.826131	0.902981	-0.994236	-0.780206	-0.828271	-0.90986	-0.887528	-0.833808
7	evm.model.chr19.1843	GST1	probable glutathione S-transferase [Vitis riparia]	CTGATCCACAACGGGAAAC	TGGCTGCTTCCTGATCTTC	205	0.1624	0.159671	0.149525	0.224608	0.211833	0.108778	0.991506	0.962105	0.93688	0.959776	0.890144	0.933353
8	evm.model.chr12.89	GST3	PREDICTED: glutathione S-transferase F9 [Vitis vinifera]	AGCCTTTTGGAGTGGTTCC	TAGCCATTGCTCCACAACA	154	0.0302081	0.0362575	0.0260833	-0.0171898	-0.0745719	0.0779849	-0.990739	-0.999954	-0.995902	-0.999839	-0.978754	-0.994952
9	evm.model.chr4.1313	GST4b	glutathione S-transferase 4 [Vitis rotundifolia]	TGTAGAGAAGGGCGTGGAG	TGGCCGCAATGTACCTTAT	167	0.909053	0.889529	0.943221	0.922316	0.810105	0.909718	-0.816812	-0.891936	-0.925604	-0.895708	-0.963173	-0.929326
10	evm.model.chr3.2248	ABC1	PREDICTED: ABC transporter G family member 11 [Vitis vinifera]	GCTGTGGCAAGTCCACTCT	ATGGAGTCTGGCAATTGGA	208	0.958032	0.95886	0.942506	0.944736	0.88664	0.964743	-0.681724	-0.780748	-0.828757	-0.785977	-0.887927	-0.834286
11	evm.model.chr9.694	ABC2	ABC transporter G family member 40	CTGGCTACCCAAAGAAGCA	ACACCTGGCAACCCAACTA	226	0.974656	0.977728	0.958654	0.941634	0.957109	0.984937	-0.869544	-0.971929	-0.716527	-0.664036	-0.792409	-0.991491
12	evm.model.chr1.86	β-Glu	Beta-glucosidase 40 [Vitis vinifera]	CGGAAGATTCATCGGTTTG	CTCTTTCACGGCTCCTTCA	151	-0.228607	-0.204679	-0.265649	-0.317721	-0.241406	-0.168734	-0.993149	-0.64395	-0.868556	-0.979404	-0.807455	-0.740519
13	evm.model.chr1.1820	POD48	putative Peroxidase 48 isoform X1 [Vitis riparia]	GCATTTCTCCCCCAAAACT	GGTTCGTGCTCTCATTGCT	222	-0.0976867	-0.0817829	-0.118414	-0.174976	-0.148213	-0.0384497	-0.851686	-0.918764	-0.947703	-0.922053	-0.97826	-0.950833
14	evm.model.chr8.880	POD52	trans-cinnamate 4-monooxygenase [Vitis riparia]	CTCTGGGGGTGACAACAAC	CCACTGGTTCCGGTAAGTG	243	-0.154003	-0.12569	-0.205491	-0.240704	-0.186973	-0.0946754	-0.90769	-0.739861	-0.979549	-0.993665	-0.857207	-0.797921
15		EF1	Elongation Factor 1	CACTACTGCTGAACGGGAAA	GGACTTCTGGACAACGGAAT	179
16		Actin	Actin	CACTACTGCTGAACGGGAAA	GGACTTCTGGACAACGGAAT	179
Significant correlation coefficient values higher than 0.8 are in bold.
Supplementary Data 8b. The oligonucleotide primers used for GST4b genotyping by HRM analysis.
1	GST4b_F	TTTATCAAAGGCGTGTGGAAGAAC
2	GST4b_R	TTT CTC CTC CAA GCT TTT TCC CAA
