# Supplementary material for: A recessive mutation in muscadine grapes causes berry color-loss without influencing anthocyanin pathway
Source: Commun Biol. 2022 Sep 24;5:1012. doi: 10.1038/s42003-022-04001-8 (PMC9509324; doi:10.1038/s42003-022-04001-8)
Supplement: Supplementary file 11 — Supplementary Data 9 [file 42003_2022_4001_MOESM11_ESM.xlsx]

## Sheet: Sheet1
Supplementary Data 9. The GO and KEGG enrichment were searched in the 14 DEGs of interest based on the V. vinifera Ensembl Gene ID.
source	term_name	term_id	adjusted_p_value	negative_log10_of_adjusted_p_value	term_size	query_size	intersection_size	effective_domain_size	intersections
GO:MF	trihydroxystilbene synthase activity	GO:0050350	0.00961351	2.01712	54	11	2	30661	VIT_16S0022G01190,VIT_16S0100G00770
GO:MF	peroxidase activity	GO:0004601	0.0132212	1.87873	142	11	2	30661	VIT_01S0010G00960,VIT_08S0058G00970
GO:MF	glutathione transferase activity	GO:0004364	0.0132212	1.87873	98	11	2	30661	VIT_04S0079G00690,VIT_19S0093G00310
GO:MF	chorismate mutase activity	GO:0004106	0.0132212	1.87873	3	11	1	30661	VIT_04S0008G06570
GO:MF	oxidoreductase activity, acting on peroxide as acceptor	GO:0016684	0.0132212	1.87873	142	11	2	30661	VIT_01S0010G00960,VIT_08S0058G00970
GO:MF	antioxidant activity	GO:0016209	0.0172153	1.76409	178	11	2	30661	VIT_01S0010G00960,VIT_08S0058G00970
GO:MF	transferase activity, transferring alkyl or aryl (other than methyl) groups	GO:0016765	0.0181973	1.73999	198	11	2	30661	VIT_04S0079G00690,VIT_19S0093G00310
GO:MF	molecular_function	GO:0003674	0.0263142	1.57981	19090	11	11	30661	VIT_15S0048G01150,VIT_04S0008G06570,VIT_16S0022G01190,VIT_16S0100G00770,VIT_04S0079G00690,VIT_03S0017G01280,VIT_09S0002G05590,VIT_01S0011G00760,VIT_01S0010G00960,VIT_08S0058G00970,VIT_19S0093G00310
GO:MF	oligopeptide binding	GO:1900750	0.0263142	1.57981	13	11	1	30661	VIT_04S0079G00690
GO:MF	glutathione binding	GO:0043295	0.0263142	1.57981	13	11	1	30661	VIT_04S0079G00690
GO:MF	ATPase-coupled transmembrane transporter activity	GO:0042626	0.0263142	1.57981	287	11	2	30661	VIT_03S0017G01280,VIT_09S0002G05590
GO:MF	primary active transmembrane transporter activity	GO:0015399	0.0263142	1.57981	302	11	2	30661	VIT_03S0017G01280,VIT_09S0002G05590
GO:MF	modified amino acid binding	GO:0072341	0.0398595	1.39947	25	11	1	30661	VIT_04S0079G00690
GO:MF	catalytic activity	GO:0003824	0.0432319	1.3642	10480	11	8	30661	VIT_04S0008G06570,VIT_16S0022G01190,VIT_16S0100G00770,VIT_04S0079G00690,VIT_01S0011G00760,VIT_01S0010G00960,VIT_08S0058G00970,VIT_19S0093G00310
GO:MF	acyltransferase activity, transferring groups other than amino-acyl groups	GO:0016747	0.0445821	1.35084	465	11	2	30661	VIT_16S0022G01190,VIT_16S0100G00770
GO:BP	polyketide metabolic process	GO:0030638	0.00633248	2.19843	53	11	2	30661	VIT_16S0022G01190,VIT_16S0100G00770
GO:BP	polyketide biosynthetic process	GO:0030639	0.00633248	2.19843	53	11	2	30661	VIT_16S0022G01190,VIT_16S0100G00770
GO:BP	response to toxic substance	GO:0009636	0.00633248	2.19843	227	11	3	30661	VIT_04S0079G00690,VIT_01S0010G00960,VIT_08S0058G00970
GO:BP	reactive oxygen species metabolic process	GO:0072593	0.0159217	1.79801	146	11	2	30661	VIT_01S0010G00960,VIT_08S0058G00970
GO:BP	hydrogen peroxide catabolic process	GO:0042744	0.0159217	1.79801	109	11	2	30661	VIT_01S0010G00960,VIT_08S0058G00970
GO:BP	hydrogen peroxide metabolic process	GO:0042743	0.0159217	1.79801	116	11	2	30661	VIT_01S0010G00960,VIT_08S0058G00970
GO:BP	secondary metabolite biosynthetic process	GO:0044550	0.0159217	1.79801	138	11	2	30661	VIT_16S0022G01190,VIT_16S0100G00770
GO:BP	glutathione metabolic process	GO:0006749	0.0159217	1.79801	130	11	2	30661	VIT_04S0079G00690,VIT_19S0093G00310
GO:BP	biological_process	GO:0008150	0.0159217	1.79801	16562	11	11	30661	VIT_15S0048G01150,VIT_04S0008G06570,VIT_16S0022G01190,VIT_16S0100G00770,VIT_04S0079G00690,VIT_03S0017G01280,VIT_09S0002G05590,VIT_01S0011G00760,VIT_01S0010G00960,VIT_08S0058G00970,VIT_19S0093G00310
GO:BP	negative regulation of leaf senescence	GO:1900056	0.0170687	1.7678	4	11	1	30661	VIT_15S0048G01150
GO:BP	cellular modified amino acid metabolic process	GO:0006575	0.0176605	1.753	177	11	2	30661	VIT_04S0079G00690,VIT_19S0093G00310
GO:BP	cellular oxidant detoxification	GO:0098869	0.0176605	1.753	178	11	2	30661	VIT_01S0010G00960,VIT_08S0058G00970
GO:BP	cellular detoxification	GO:1990748	0.0182989	1.73758	196	11	2	30661	VIT_01S0010G00960,VIT_08S0058G00970
GO:BP	cellular response to toxic substance	GO:0097237	0.0182989	1.73758	196	11	2	30661	VIT_01S0010G00960,VIT_08S0058G00970
GO:BP	detoxification	GO:0098754	0.019559	1.70865	210	11	2	30661	VIT_01S0010G00960,VIT_08S0058G00970
GO:BP	regulation of leaf senescence	GO:1900055	0.0239833	1.62009	9	11	1	30661	VIT_15S0048G01150
GO:BP	regulation of cell size	GO:0008361	0.0250765	1.60073	10	11	1	30661	VIT_15S0048G01150
GO:BP	response to oxidative stress	GO:0006979	0.0288157	1.54037	281	11	2	30661	VIT_01S0010G00960,VIT_08S0058G00970
GO:BP	metabolic process	GO:0008152	0.0321867	1.49232	12094	11	9	30661	VIT_15S0048G01150,VIT_04S0008G06570,VIT_16S0022G01190,VIT_16S0100G00770,VIT_04S0079G00690,VIT_01S0011G00760,VIT_01S0010G00960,VIT_08S0058G00970,VIT_19S0093G00310
GO:BP	secondary metabolic process	GO:0019748	0.0321867	1.49232	314	11	2	30661	VIT_16S0022G01190,VIT_16S0100G00770
GO:BP	chorismate metabolic process	GO:0046417	0.0405339	1.39218	20	11	1	30661	VIT_04S0008G06570
KEGG	Metabolic pathways	KEGG:01100	5.02872e-07	6.29854	2006	11	8	30661	VIT_04S0008G06570,VIT_16S0022G01190,VIT_16S0100G00770,VIT_04S0079G00690,VIT_01S0011G00760,VIT_01S0010G00960,VIT_08S0058G00970,VIT_19S0093G00310
KEGG	Biosynthesis of secondary metabolites	KEGG:01110	5.64327e-06	5.24847	1140	11	6	30661	VIT_04S0008G06570,VIT_16S0022G01190,VIT_16S0100G00770,VIT_01S0011G00760,VIT_01S0010G00960,VIT_08S0058G00970
KEGG	KEGG root term	KEGG:00000	4.799e-05	4.31885	4171	11	8	30661	VIT_04S0008G06570,VIT_16S0022G01190,VIT_16S0100G00770,VIT_04S0079G00690,VIT_01S0011G00760,VIT_01S0010G00960,VIT_08S0058G00970,VIT_19S0093G00310
KEGG	Phenylpropanoid biosynthesis	KEGG:00940	5.91007e-05	4.22841	158	11	3	30661	VIT_01S0011G00760,VIT_01S0010G00960,VIT_08S0058G00970
KEGG	Circadian rhythm - plant	KEGG:04712	0.000435574	3.36094	59	11	2	30661	VIT_16S0022G01190,VIT_16S0100G00770
KEGG	Flavonoid biosynthesis	KEGG:00941	0.000634704	3.19743	78	11	2	30661	VIT_16S0022G01190,VIT_16S0100G00770
KEGG	Glutathione metabolism	KEGG:00480	0.00107929	2.96686	110	11	2	30661	VIT_04S0079G00690,VIT_19S0093G00310
KEGG	Phenylalanine, tyrosine and tryptophan biosynthesis	KEGG:00400	0.0225259	1.64732	46	11	1	30661	VIT_04S0008G06570
KEGG	Cyanoamino acid metabolism	KEGG:00460	0.0234747	1.6294	54	11	1	30661	VIT_01S0011G00760
