# Supplementary material for: A recessive mutation in muscadine grapes causes berry color-loss without influencing anthocyanin pathway
Source: Commun Biol. 2022 Sep 24;5:1012. doi: 10.1038/s42003-022-04001-8 (PMC9509324; doi:10.1038/s42003-022-04001-8)
Supplement: Supplementary file 12 — Supplementary Data 10 [file 42003_2022_4001_MOESM12_ESM.xlsx]

## Sheet: Sheet1
Supplementary Data 10. List of genes identified between flanking markers of chr4_11238026.
Gene ID	Gene start	Gene end	Annotated function
evm.model.chr4.1227	9955859	9959018	protein REVEILLE 1
evm.model.chr4.1228	9970972	9976945	expansin-A13
evm.model.chr4.1230	9979232	9986794	-
evm.model.chr4.1236	10024424	10036475	homeobox-leucine zipper protein HDG11-like
evm.model.chr4.1242	10078850	10095816	armadillo repeat-containing protein 7 isoform X1
evm.model.chr4.1244	10101253	10102951	-
evm.model.chr4.1245	10103002	10106611	-
evm.model.chr4.1247	10112561	10113934	-
evm.model.chr4.1249	10133151	10141558	isocitrate dehydrogenase [NADP]
evm.model.chr4.1250	10144574	10154630	aarF domain-containing protein kinase 1 isoform X3
evm.model.chr4.1255	10176219	10176825	-
evm.model.chr4.1256	10196816	10204862	isocitrate dehydrogenase [NADP]
evm.model.chr4.1257	10207493	10258897	aarF domain-containing protein kinase 1 isoform X1
evm.model.chr4.1260	10278817	10279488	-
evm.model.chr4.1277	10340432	10346198	glutamate decarboxylase
evm.model.chr4.1278	10356874	10357344	ABC transporter C family member 10
evm.model.chr4.1280	10379210	10381143	universal stress protein PHOS32
evm.model.chr4.1288	10443702	10445166	protein XRI1-like isoform X2
evm.model.chr4.1292	10467442	10468905	protein XRI1-like isoform X2
evm.model.chr4.1294	10481994	10494651	protein SET DOMAIN GROUP 40 isoform X1
evm.model.chr4.1297	10515111	10516351	60S ribosomal protein L18-2
evm.model.chr4.1308	10580573	10582625	glutathione S-transferase F12
evm.model.chr4.1310	10609457	10613294	phytoene synthase 2, chloroplastic
evm.model.chr4.1313	10638846	10640952	glutathione S-transferase F12
evm.model.chr4.1315	10671746	10673377	glutathione S-transferase F11
evm.model.chr4.1317	10679311	10681649	-
evm.model.chr4.1322	10703261	10703567	-
evm.model.chr4.1323	10707091	10708723	glutathione S-transferase F11
evm.model.chr4.1326	10737119	10750599	ras-related protein Rab5
